# Supplementary material for: Layered Signaling Regulatory Networks Analysis of Gene Expression Involved in Malignant Tumorigenesis of Non-Resolving Ulcerative Colitis via Integration of Cross-Study Microarray Profiles
Source: PLoS One. 2013 Jun 25;8(6):e67142. doi: 10.1371/journal.pone.0067142 (PMC3692446; doi:10.1371/journal.pone.0067142)
Supplement: Appendix S1 — Robust multi-array average (RMA) analysis result of GSE37283 based upon WebArray platform. (ZIP) [file pone.0067142.s001.zip]

Archive with 1 entries (1 files):
- GSE37283.txt
