# Supplementary material for: Layered Signaling Regulatory Networks Analysis of Gene Expression Involved in Malignant Tumorigenesis of Non-Resolving Ulcerative Colitis via Integration of Cross-Study Microarray Profiles
Source: PLoS One. 2013 Jun 25;8(6):e67142. doi: 10.1371/journal.pone.0067142 (PMC3692446; doi:10.1371/journal.pone.0067142)
Supplement: Appendix S1 — Robust multi-array average (RMA) analysis result of GSE37283 based upon WebArray platform. (ZIP) [file pone.0067142.s001.zip › GSE37283.txt]

ID	GSM915451	GSM915452	GSM915453	GSM915454	GSM915460	GSM915461	GSM915462	GSM915463	GSM915464	GSM915465	GSM915466	GSM915467	GSM915468	GSM915469	GSM915470
1007_PM_s_at	8.706940087	9.103004717	8.965116934	8.098151338	8.726650108	7.480918679	8.608917356	7.790036791	8.086874293	8.392168598	8.570739259	7.137656005	7.61459473	5.627255416	7.749985321
1053_PM_at	4.661179221	4.330072036	5.086307177	4.934496358	5.356783678	5.028753635	5.110675853	5.613278822	5.376614526	4.616055687	4.62287452	5.163706485	5.720346417	5.01403535	4.929804399
117_PM_at	4.085674942	4.489606032	3.931002815	3.885166553	4.699794091	4.375393958	4.819528748	3.925365652	4.644885906	4.093849431	3.71964626	4.740170801	4.141133911	5.34711392	4.050526305
121_PM_at	5.610389039	6.054274401	5.737679818	5.612405284	5.547897722	5.015363606	6.292734393	5.618773672	5.664617666	5.242798957	6.187224459	5.113415226	5.748780225	5.087643187	5.413850759
1255_PM_g_at	2.565511334	2.694064351	2.763927225	2.659842478	2.678401769	2.788078834	2.546478807	2.590196291	2.633201667	2.59954772	2.61648985	2.627221797	2.533263552	2.953664288	2.582237282
1294_PM_at	6.191382933	5.709880877	5.019009173	5.527095547	5.610144413	4.632857495	5.439734588	5.275666865	5.202849127	4.85228401	5.69685333	5.432827462	5.466446485	4.69412864	6.067059659
1316_PM_at	3.886104531	3.724378809	3.564472506	3.313097613	3.450479488	3.731358752	3.45337654	3.484046146	3.269120011	3.532468268	3.528963143	3.606028746	3.437702007	3.518021009	3.449613983
1320_PM_at	3.733276521	4.408336222	3.91801272	3.744453876	3.781767417	3.789885805	3.89105952	3.839462402	3.504357284	3.630985952	3.550162075	3.555456592	3.565641573	3.410238415	3.697037544
1405_PM_i_at	5.494056114	6.016595406	5.338183668	7.142997949	7.171274727	6.475779767	5.797362633	6.493623234	6.656931282	6.702530825	7.632762569	6.930803774	6.958619837	6.056809147	6.089004329
1431_PM_at	3.310906293	3.134205284	2.911914954	3.069458295	3.082157832	3.53699286	2.891024233	3.035026846	2.954758131	3.001877217	2.984956892	2.992498445	3.104674056	3.031892908	3.165117378
1438_PM_at	5.410960902	4.992064179	4.903601838	5.476232451	4.627306646	4.65087078	4.711900406	4.635269374	4.27894679	4.487139812	4.551585334	4.337396382	4.008227106	3.779212938	4.743340109
1487_PM_at	6.619005058	6.593258422	6.458095151	6.154380515	6.176608197	5.696041972	6.598164509	5.382470034	5.907312321	6.228866229	6.363417815	5.630444193	5.975142701	5.676812596	6.006142685
1494_PM_f_at	3.493604126	3.676162884	3.7803138	3.367405871	3.335247387	3.490767432	3.610136534	3.679273522	3.439245639	3.490488634	3.898732513	3.299006732	3.23228282	3.456088766	3.84981405
1552256_PM_a_at	6.189216524	5.968405999	6.336090652	5.843849209	6.579546845	5.266102211	5.806070961	6.018763097	5.843849209	5.660233073	5.853696904	5.239761182	5.583498177	4.944892539	5.676548398
1552257_PM_a_at	7.065380627	7.248879662	7.440301164	6.557712098	7.083372352	6.021711755	7.02303884	5.765096471	6.477959727	6.79248478	6.910228814	6.12726187	6.57594142	5.110890652	6.616711905
1552258_PM_at	3.653784738	3.781219601	3.59767158	3.649756309	3.951405922	4.67795525	3.670850703	3.98852057	3.833600088	3.73172785	4.088285448	3.82768372	3.724217679	4.448387141	4.295428804
1552261_PM_at	3.519592636	3.27451283	3.27451283	3.331450952	3.187207652	3.355018218	3.323788553	3.345532911	3.337647491	3.299285579	3.27451283	3.037022346	3.214057621	3.113395205	2.931940393
1552263_PM_at	5.907163041	6.106863092	6.161968251	6.501256559	6.608897371	6.045418462	5.943202865	5.941572692	6.225273904	5.989883835	6.130135609	6.436563724	6.755101454	6.339032922	6.328483111
1552264_PM_a_at	6.427568958	6.478316608	6.901878664	7.037180247	6.341720066	6.894575264	6.872523324	7.042259915	7.277023276	6.65249322	7.179737087	7.048138041	7.555352489	6.099122164	6.401712192
1552266_PM_at	3.334140751	3.49858426	3.430075989	3.446798509	3.408702388	3.869474216	3.339454966	3.586435273	3.312686412	3.44330311	3.674854767	3.741314554	3.347853996	3.976497561	3.49858426
1552269_PM_at	2.777649254	2.914241337	2.651072152	2.750679357	3.035475204	2.956736632	3.002206973	2.935789284	2.855119596	3.08453999	3.017398477	2.7426768	2.974457318	2.710359936	2.869198815
1552271_PM_at	3.387594988	4.102309919	3.33833029	3.358356025	3.78543126	4.02951346	3.356407219	3.513421512	3.4247166	3.658820625	3.69611262	3.889609821	3.38342899	3.359166394	4.103521732
1552272_PM_a_at	3.780542499	3.763246076	3.856746429	3.615926053	3.643620288	4.197635959	3.773033536	3.864134929	3.747485584	3.889581633	3.681360913	3.486293449	3.607661399	3.499831151	3.579424373
1552274_PM_at	4.65698098	4.454005315	4.701985478	5.205376409	5.045663838	5.049639478	4.558392775	5.30471298	5.045663838	4.396804005	4.829328207	5.278819378	5.69831305	4.734855973	5.152755777
1552275_PM_s_at	4.93200295	5.078934871	4.448181898	5.472111882	4.933555885	5.864069851	5.31638385	5.846365249	5.611673526	4.894366512	5.453666591	5.800351879	6.491655317	6.181356647	5.628480599
1552276_PM_a_at	2.921672996	3.006017257	2.887562357	2.878621172	2.892739593	2.864017233	2.892739593	2.750135154	2.751920082	2.93573637	3.016441835	2.881383089	2.792633096	3.214258927	3.131492387
1552277_PM_a_at	4.700329757	4.753158808	4.693642263	4.970691881	5.172287287	4.950608202	4.932839718	5.345462938	5.279228031	4.646239308	4.824973925	4.923320708	4.923320708	5.380419413	5.468976045
1552278_PM_a_at	3.992035669	3.656508262	3.604111863	3.561652856	3.793867296	3.869374752	3.604111863	3.516594054	3.277426672	3.765567816	3.663675345	3.306041069	3.434801506	2.950396432	3.604111863
1552279_PM_a_at	3.939089921	3.918624852	4.18762748	3.738234421	4.042816473	3.77410591	4.019072359	3.706226988	3.674477652	4.614911229	4.412130387	4.135636987	3.664527191	3.013168496	4.070442835
1552280_PM_at	3.188435503	2.9295703	3.042667285	3.120795537	3.436780037	3.165875238	3.113555267	3.483609188	3.783291676	3.129562433	2.999676531	3.649820072	3.651180503	3.058677837	3.014760933
1552281_PM_at	7.867000307	7.055499467	7.833138969	6.078650315	6.738753309	4.808950302	6.486530943	5.550668894	6.019931446	6.927488143	7.28246812	5.601491619	5.769562155	5.684332593	5.550581825
1552283_PM_s_at	3.318139133	3.608578993	3.277251643	3.955227316	3.384989908	3.531023711	3.849303588	3.051490664	2.982471195	3.148423259	3.35403832	3.59403091	3.762100956	3.566690654	3.121612245
1552286_PM_at	3.114833065	3.354934138	3.024305088	3.322081819	3.4693302	3.15040914	3.319379027	3.380611771	3.598819741	3.5192391	3.18468033	3.520879012	3.610635427	3.556727246	3.652141615
1552287_PM_s_at	5.690148713	6.218108498	5.782190923	5.248848738	5.39523988	4.927891435	4.59712644	4.676012914	4.734111625	4.17283707	4.776891476	4.373945663	5.234399123	3.802869874	4.923320708
1552288_PM_at	3.799985716	3.354740591	3.354740591	3.341356956	3.419305424	3.354740591	3.270044809	3.354740591	3.433333721	3.275343982	3.605881233	3.182298421	3.27684557	3.23688286	3.099198246
1552289_PM_a_at	2.799569636	3.015976279	2.725419987	2.869599012	2.839036282	3.290902568	2.881205225	3.017153968	2.674185132	3.273419995	2.822859025	2.883496646	2.792010543	2.933602444	2.881205225
1552291_PM_at	6.54719746	6.640489354	6.959272467	6.867167986	7.281042366	6.822390988	7.066578569	6.734301176	6.845881464	6.598498233	6.617571944	6.661183758	6.83745906	7.078256962	6.73947337
1552293_PM_at	3.44999077	3.211983454	3.354032298	3.426966272	3.716850503	3.267884639	3.53684471	3.580061046	3.707388161	3.44999077	3.508879012	3.564151712	3.352417967	3.284347315	4.230594742
1552295_PM_a_at	5.313809529	5.023337675	5.627041959	5.286799862	5.543959139	5.435391379	5.606252385	5.7499475	5.077129824	5.677676682	5.738072814	5.651438115	5.551364568	5.009535389	5.99167428
1552296_PM_at	6.866725405	6.98196171	7.340886651	5.15120289	6.307404798	3.663868049	5.10388157	3.635585035	5.707481497	5.736892815	5.620030233	3.899881047	3.444149146	3.123559656	3.912204015
1552299_PM_at	3.443818525	3.425686553	3.340983386	3.392998703	3.416836256	3.468145921	3.401293065	3.550292704	3.7510988	3.392316996	3.046804079	3.862417591	4.187607068	3.571769325	3.216276038
1552301_PM_a_at	3.371276063	3.252354339	3.499982393	3.556937828	3.499982393	3.419269043	3.499982393	3.262090974	3.499982393	3.459950511	3.574339704	3.499982393	3.405247293	4.849277039	3.597094289
1552302_PM_at	3.550235803	3.822920206	3.828397573	3.734498543	4.149144685	3.260066369	3.386162333	3.633080365	3.458776365	3.188118677	3.127041408	3.38305096	3.763720123	3.51863654	4.109291221
1552303_PM_a_at	3.195723772	3.39469233	3.215926899	3.485412334	3.336268741	3.009823759	3.140091204	3.140091204	2.935966024	3.014975375	3.028287132	3.195723772	3.481426147	3.065250736	3.382420418
1552304_PM_at	3.249894717	3.372699418	3.221995766	3.202721683	3.409425736	3.322715145	3.281192372	3.221166316	3.161916629	3.409169356	3.164090943	3.519979844	3.291055232	3.430265543	2.994929856
1552306_PM_at	3.075061019	3.256985345	3.234594569	3.167915822	3.926004203	3.50392104	3.784133438	3.752782656	3.364948544	3.255240113	3.261576741	3.662325328	3.596616609	3.555747767	3.225184792
1552307_PM_a_at	3.521171915	3.390554783	3.59560628	3.614661118	3.746520615	3.963172107	3.712808543	3.360943303	3.614661118	3.435363178	3.608225725	3.614661118	3.603670992	4.383365842	3.857381553
1552309_PM_a_at	6.015775144	5.012446217	6.081180309	7.230702866	5.766421236	6.590274367	6.587734303	5.349576635	6.560435469	7.08097426	5.336526008	7.498503065	6.873504937	9.49551184	7.011487521
1552310_PM_at	6.01426705	5.990052575	5.821112602	5.692464588	6.129357235	5.023959237	5.371258195	5.165090352	5.648356084	5.487685077	5.793113594	5.251557366	6.093965001	5.818620978	5.38004362
1552311_PM_a_at	4.174044424	4.175664543	4.235180959	4.032545902	3.969708396	4.398352919	4.017935783	3.775295471	3.931320213	4.009040902	3.82746981	4.040173075	4.142391543	3.925825606	4.556597585
1552312_PM_a_at	3.733240227	3.825680075	4.236884152	4.281238262	4.219865388	4.594557424	4.227248986	5.557802925	5.375880872	3.906401464	5.12454084	5.862148946	6.101145964	3.872670841	3.691709828
1552314_PM_a_at	3.792076665	4.042478135	4.106161392	3.852135289	3.930605978	4.439785434	3.987523794	3.666843864	3.85857037	4.197274337	3.810241239	3.930605978	3.77390676	4.620715568	3.902026578
1552315_PM_at	4.616062041	5.111410357	5.000051432	5.111410357	4.98188916	5.178619153	4.974932562	4.972500397	5.314251516	5.1630153	5.306389836	5.854798988	5.826018244	5.111410357	5.07785001
1552316_PM_a_at	5.647547953	4.993236617	5.620575485	7.027359038	6.758999746	7.130473859	6.831720167	6.551409808	6.87877544	6.627827825	6.64374532	7.577704295	7.098814246	5.65866235	6.950060154
1552318_PM_at	4.574932173	4.638688864	4.979560384	5.280924133	5.592700236	5.020057726	5.595566799	4.98406209	5.08358315	5.011969832	5.092358305	5.550873977	5.380869712	3.552578758	5.146103876
1552319_PM_a_at	3.429723565	3.537907556	3.356871842	3.429426339	3.594944282	3.534202555	3.502163116	3.486338713	3.488855605	3.362648108	3.430374466	3.835926203	3.708682414	4.771342987	3.914481363
1552320_PM_a_at	2.928907175	2.857509592	2.974863534	2.869599012	2.969476228	2.835898176	2.928907175	2.932126835	2.91350917	3.04092827	2.965973061	3.071617123	2.963511481	2.925948741	2.8399471
1552321_PM_a_at	3.174095531	3.307170058	3.46093115	3.292673599	3.372809416	3.541907358	3.357716105	3.410432807	3.042986684	3.206161074	3.197663129	2.95133011	3.451715807	3.204941032	3.349086393
1552322_PM_at	2.631990445	2.738623019	2.671728633	2.810073222	2.71193399	2.768320283	2.761917714	2.911660876	2.787206446	2.697839491	2.666343013	2.615135663	3.006362069	3.709897688	2.888773416
1552323_PM_s_at	3.124316065	3.199829006	3.30217984	3.267446949	3.409918105	3.723472727	3.199423319	3.96844301	3.576344012	3.370660029	3.251590134	3.243431241	3.30217984	3.966236126	3.618970314
1552325_PM_at	3.277624782	3.337468794	3.442928901	3.257218262	3.104817911	4.054511201	3.304368026	3.352371494	3.237748664	3.506087378	3.446494142	3.375465036	3.352371494	3.40853689	3.579194295
1552326_PM_a_at	3.107011834	3.036257058	2.821706878	2.847545639	2.638961549	2.947359421	2.869874872	2.947359421	3.07868706	3.006448843	2.844554179	2.947359421	2.947359421	2.971392932	3.038857022
1552327_PM_at	3.750063157	3.550143948	3.42197701	3.276784229	3.210292109	2.909850173	3.244013235	3.408650166	3.374068927	3.169991803	3.213648631	3.266878712	3.27046921	3.706333128	3.235827472
1552329_PM_at	5.042917541	4.449150726	4.765958973	5.381494592	5.270004274	4.85926389	5.292286586	5.146324528	5.237290316	5.074871453	4.891232134	5.494389479	5.622486943	7.518076377	5.741978827
1552330_PM_at	4.821147568	4.35426253	4.536404777	4.584378111	4.553377707	4.341414743	4.693008617	4.297177769	4.522448731	4.481258509	4.55457323	4.234675913	4.664283113	5.234230148	3.699671841
1552332_PM_at	3.771544718	3.784928353	3.878851933	3.307164569	3.768239042	3.682281672	3.535239252	3.448554028	4.155498321	3.590727092	4.056841961	3.788072285	3.771544718	3.894991491	3.979131821
1552334_PM_at	5.602455315	6.857757705	6.131950782	5.010175158	5.514770077	3.88341157	4.11942172	3.978252742	4.747251881	4.398352919	4.622946264	4.876994442	4.73207443	4.714454162	5.411753112
1552335_PM_at	3.396742426	3.395292653	3.371454074	3.408715174	3.308951501	3.353278633	3.356407219	3.294872544	3.103274889	3.371454074	3.438881233	3.376804928	3.278965925	4.128591694	3.300967832
1552337_PM_s_at	3.497474411	3.831470291	3.312189892	3.449238414	2.990225216	3.568904821	3.333324336	3.25542478	3.313660641	3.313660641	3.164254434	3.539408501	3.080810831	3.313660641	3.220032665
1552338_PM_at	3.023327268	3.160189503	2.863615063	2.77956792	2.899470102	3.153731945	3.04828349	2.931125247	2.931914814	3.077323806	3.059393149	2.811863932	2.832205223	2.885363713	2.874626997
1552340_PM_at	2.936835888	2.930536014	2.970378804	2.970378804	3.104817911	2.873942876	2.955606616	2.911660876	2.973194497	2.951516146	2.970378804	2.954970484	3.188787024	2.970378804	3.302118189
1552343_PM_s_at	4.052995466	3.73674541	3.643960239	3.915710537	4.560178148	3.473884233	3.46252522	3.539126539	4.019041119	3.978661888	3.461799358	3.672435443	4.713976014	3.885411534	4.007758593
1552344_PM_s_at	4.67772135	4.74427935	5.081319468	4.846919259	4.658819729	5.004893809	4.919109054	4.849620954	5.211107144	4.353161308	4.563264179	4.843938743	5.646363408	4.766376477	4.450813962
1552347_PM_at	5.77431119	5.772926676	6.158666503	5.933845596	5.757071768	4.779187171	5.111028949	5.681622269	5.581396221	5.987495623	5.499492293	5.530120299	5.898707723	6.77755763	5.729336972
1552348_PM_at	3.101453049	3.600530422	3.555594085	3.559764707	3.962413636	3.676611004	3.54704452	3.646141359	4.127524659	3.709844207	3.625228492	3.62480938	3.682687609	3.750533914	4.031543503
1552349_PM_a_at	3.431333697	3.139682889	3.555367648	3.422162029	3.529403963	3.542107481	3.383675592	3.515867797	3.788014934	3.549009411	3.71004365	3.41248469	3.573771898	3.160886662	3.357379473
1552354_PM_at	3.180058032	3.680125412	3.251671604	3.303625334	3.215877247	3.301761379	3.340614435	3.737381256	2.998748454	3.373425869	3.199211275	3.265232116	3.501402465	2.932949414	3.301761379
1552355_PM_s_at	2.96518607	3.11018617	3.026527946	3.205385904	3.202972354	3.151062466	3.306581297	3.114549476	2.904048625	3.102850886	3.219132043	3.33488313	3.12345352	2.862330027	3.418692907
1552359_PM_at	2.972938241	2.987542087	2.982262222	3.05039738	2.972938241	3.181870309	3.160580224	2.894162613	2.81277358	2.83269515	2.973550619	2.811441416	3.085037428	3.126587588	2.79668057
1552360_PM_a_at	4.703848811	4.915290263	4.874481792	4.867170217	5.025902454	4.68921072	4.767366557	4.52224305	4.153458344	4.536848857	4.487567504	4.537944717	4.640995383	4.112502454	4.68921072
1552362_PM_a_at	5.655566132	6.120903328	6.061097776	4.617992152	4.381941355	3.462683079	4.692419336	4.051564187	4.641354348	4.621002972	5.498030455	4.599477175	5.151396827	3.896453098	4.692419336
1552364_PM_s_at	3.405028197	3.638008185	3.853957213	3.5705957	3.881432106	4.105812391	3.769906293	4.156002079	4.12335491	3.66165569	4.01233982	3.859502496	4.000689727	3.899804189	4.445215703
1552365_PM_at	7.800781567	7.027270499	7.326024407	7.355595754	7.216803023	5.400727244	7.436061417	6.503373249	7.606178061	6.215786939	7.673782232	6.051966813	6.63738603	4.372570996	4.979558339
1552367_PM_a_at	7.723862613	7.297211171	7.561694805	6.723010216	6.442910003	4.64125985	6.773374226	6.027343787	7.264788899	6.062816661	7.247375391	5.551121757	6.363576255	4.495629842	4.082573243
1552368_PM_at	2.932866397	2.696327146	2.832210017	2.932866397	2.827829854	2.95197202	2.887958533	2.747847415	2.864939226	3.059411548	2.8286963	3.062363622	2.962681666	2.871277626	3.181346055
1552370_PM_at	6.473169855	5.912030031	6.473712255	6.638699944	6.05431978	6.231834819	7.026024714	7.610676038	7.139010485	6.742782187	7.118224566	6.655388037	7.602207454	5.302566151	6.25588573
1552372_PM_at	3.085358266	3.031995771	2.750035536	2.676316114	2.886753651	3.186487397	2.85205849	2.779035242	2.879152625	2.836142745	2.647904048	2.925520023	2.832520087	3.015340747	2.597137156
1552373_PM_s_at	3.027979257	3.257595467	3.039433177	3.192698161	2.762820422	3.395309488	3.039433177	3.039433177	2.924923064	3.517161786	3.087530769	3.039433177	2.91571432	2.921547083	2.93337175
1552375_PM_at	3.595546397	3.604111863	3.809614708	3.64338957	3.600643007	3.087581892	3.405532824	3.569826816	3.405854003	3.239792488	3.201780511	3.515941693	3.653852998	3.904895847	3.773695525
1552377_PM_s_at	4.325617751	4.409022033	4.473822559	4.278835174	4.141391227	4.374826525	4.505463709	4.498717124	4.301651506	4.501890117	4.584552018	4.451142079	4.426021684	3.864253075	4.095669362
1552378_PM_s_at	4.53134293	4.421306085	4.725166013	4.548126998	4.694471459	4.530522507	4.903438529	4.864918088	4.716475921	4.260213086	4.821296088	4.426711632	5.111631475	4.94883483	4.513243163
1552379_PM_at	2.942516755	2.986087408	2.995409565	3.079323076	2.955876017	3.391344759	3.490781646	3.153036933	2.84767961	2.919266061	2.869908004	2.915810146	2.959912262	3.186471815	2.757553636
1552381_PM_at	2.783193046	2.770008296	2.528055005	2.865811085	2.700250386	2.995901502	2.762332533	2.665065788	2.620419113	2.971886532	2.729987215	2.744661985	2.729987215	2.804502466	2.722956046
1552383_PM_at	3.91307362	3.583024372	3.844222545	3.798651705	3.541587042	3.809156676	3.754113348	3.564254262	4.074031572	3.983437212	3.869248284	3.872461249	3.631653136	3.954781902	3.948321391
1552384_PM_a_at	3.175534058	3.145385964	3.256110953	2.901246079	3.175534058	3.291375271	3.223080551	3.130331486	3.381069955	3.175534058	2.976974707	3.512969242	3.211847177	3.81473875	3.082836049
1552386_PM_at	3.663790529	3.409872862	3.450414384	4.39476668	4.39476668	4.66727358	3.860830262	4.833296997	5.805008227	4.927610273	4.405610359	5.855483841	6.651534508	3.636285388	4.260679757
1552388_PM_at	4.398889943	4.373311297	4.142421601	4.062356458	3.563904822	3.96696407	4.156848962	3.989418348	3.662330092	3.989418348	3.924374395	3.518799855	3.909043257	3.782707222	3.995049165
1552389_PM_at	2.97448959	3.162928167	3.010930463	2.836099835	3.024735687	3.002720532	2.962549557	2.90949157	3.062260768	2.962549557	2.87108398	3.109348527	2.772962799	3.181064881	2.75420194
1552390_PM_a_at	4.344682912	3.846170333	3.919577423	3.375434633	3.361728108	3.528460188	3.486679301	3.390458671	3.327940796	3.598951718	3.361252677	3.300967832	3.211376303	3.329985383	3.290871712
1552391_PM_at	3.075849513	3.209089291	3.346656163	3.146210391	3.168026037	3.954984124	3.244000673	3.071508157	3.366365577	3.233408491	3.242790865	3.177284026	3.097255523	3.209567187	3.25110428
1552393_PM_at	3.147916128	3.476183083	3.030022265	3.202430947	3.119046443	3.139251189	3.139655933	3.19149412	3.181498105	3.087380683	3.252809035	2.937726484	3.134261085	3.067101265	3.281333872
1552394_PM_a_at	2.828657533	2.819301554	2.626808998	2.664996758	2.672148527	2.763283307	2.74226399	2.746573849	2.693699857	2.94304162	2.701695487	2.589877631	2.666236394	2.824076659	2.74226399
1552395_PM_at	3.437640982	3.670964636	3.971389345	3.361327122	3.844628601	3.430769209	3.390597472	3.579674427	3.693055376	3.569228208	3.727711192	3.324098586	3.569228208	3.495193612	3.724783263
1552396_PM_at	3.208800066	3.409872862	3.077334418	3.145677272	3.00969746	3.700087277	3.161428778	3.321810949	3.296510037	3.042897536	2.851018702	3.161428778	3.242356184	3.042564699	3.048129602
1552398_PM_a_at	4.008719196	3.778178628	3.342538798	3.948655364	4.75334059	4.172158221	3.999310531	3.892115575	5.69766748	4.061876664	3.887436225	4.396231791	4.674716814	4.324647011	4.430339448
1552399_PM_a_at	3.18376678	3.414977611	3.318351938	3.41729692	3.21170429	3.254122581	3.165880533	3.085756512	3.157294455	3.061509264	3.405385088	3.21170429	3.066087515	2.948049596	3.171519763
1552400_PM_a_at	3.579194295	3.768086562	3.992077637	3.850803841	3.898485475	3.677489538	3.612360525	3.561618317	3.796396018	3.729152763	3.677489538	3.678510202	3.587571644	3.545444865	3.915719354
1552401_PM_a_at	3.077695625	2.990180533	2.998236102	3.267009307	3.423806047	3.267009307	2.983313632	3.366812968	3.15721439	3.300391503	3.202837488	3.523752111	3.682935502	3.750533914	3.415284457
1552402_PM_at	3.32559026	3.537023407	3.408222359	3.085037428	3.049596889	3.490896001	3.189966945	3.187423324	3.15933751	3.016583263	3.307445492	3.428024764	3.129072465	3.158599483	3.735000523
1552405_PM_at	2.991670097	2.672528418	2.806329917	2.578069385	2.571852953	2.768972935	2.49217855	2.549435271	2.654775421	2.704277536	2.952382186	2.500739804	2.768421278	2.932429241	2.874494352
1552408_PM_at	3.070747627	3.267170873	2.93944648	3.159840067	3.22986129	3.202722182	3.137209886	3.148781428	3.160701926	3.006530508	3.229572252	3.103488351	3.312315998	3.344342212	3.116487006
1552409_PM_a_at	3.221093796	3.228151138	3.434646772	3.142550338	3.223616173	3.107011834	3.228151138	3.167065801	3.27594798	3.278425901	3.430982881	3.258464523	3.409869985	3.19528946	3.412428662
1552410_PM_at	3.122895435	3.080080446	3.191159243	3.092490582	3.19470319	3.175051876	3.120789225	3.25453301	3.120789225	3.115119166	3.175431635	3.285080772	2.996205118	3.110851364	2.961419737
1552411_PM_at	3.739276991	4.008092537	4.113232327	3.802292367	4.366267207	3.684878493	3.876113699	3.678806794	4.197395861	3.844120114	4.02748016	3.73898613	4.278586825	4.430304541	4.150703466
1552412_PM_a_at	3.361728108	3.333361955	3.286653788	3.128084397	3.361728108	3.628454468	3.467367674	3.341012815	3.217031637	3.361728108	3.268803832	3.387411996	3.311301887	3.734847362	3.44810476
1552414_PM_at	2.843491733	3.120415954	3.12863562	2.869430667	2.808684859	2.985305298	2.884268066	2.92869596	3.060534473	2.962609067	2.898619026	2.987663437	2.844046403	3.206310479	2.736905479
1552415_PM_a_at	3.264194734	3.068253804	3.132763244	2.93181044	3.068253804	3.022249441	3.068253804	3.021270175	3.046121567	3.232306114	3.19671976	3.068253804	2.932755867	3.059370554	3.228901504
1552417_PM_a_at	3.523169918	3.503768802	4.032347427	4.195337605	3.982038508	4.195337605	3.912465974	4.525432033	4.94527668	3.606498032	4.263823708	4.852372235	5.167708066	5.516066285	3.595298898
1552418_PM_at	3.548442394	3.208774029	3.208774029	3.261414745	3.11167352	3.230517878	3.179947297	3.489719024	3.115026213	3.060457532	3.263197556	3.300021826	3.1121597	3.170945659	3.008013755
1552419_PM_s_at	3.459591779	3.735024408	3.908374302	3.700546851	3.632863504	3.424397032	3.472587235	3.661007214	3.834603893	3.455816907	4.099003521	3.49299963	3.641690346	3.560732297	3.752617709
1552421_PM_a_at	3.181342611	3.205058314	2.801087486	2.868399953	3.065282759	3.158101551	3.038249492	3.014092652	2.971252727	3.012851206	3.069180704	2.875834198	2.835027394	2.871906435	3.071784892
1552422_PM_at	3.147966204	3.265689383	3.71815679	3.259737584	3.371411656	3.259737584	3.250358585	3.305305656	3.317110222	3.343179423	4.060239609	3.768607339	3.527397933	3.371411656	3.484871453
1552423_PM_at	5.695427521	5.413202848	5.567912064	5.117816391	5.579094124	4.640336046	4.590945676	5.402937251	5.285849922	4.536048292	4.781548385	4.918683815	5.477285373	4.441470761	5.247476401
1552424_PM_at	2.815249872	2.875684402	2.886750819	2.783259773	2.728834172	3.032429619	2.821472877	2.93878313	3.039287475	2.941130476	3.019087645	2.852472493	2.81447625	3.050765571	2.95098666
1552425_PM_a_at	2.726655919	2.79565279	2.722917649	2.639001385	2.824508	2.843181241	2.913363984	2.789757146	2.920121431	2.995533606	2.824508	2.824508	2.896374375	2.870275376	2.871730633
1552426_PM_a_at	7.027860816	6.694944477	6.744950409	7.309692934	7.004642384	6.784153205	7.05924691	7.078219256	7.206150986	7.27107782	7.427221373	7.408914312	7.524669731	7.631047669	7.019469673
1552427_PM_at	3.143724972	3.465557425	3.25687702	3.319217938	3.374298231	2.953355338	3.138737635	3.25687702	3.254556398	3.245530572	3.366480907	3.039433177	3.355785271	2.951617654	2.964319066
1552430_PM_at	2.869756882	3.197763902	2.91151189	3.13751595	2.685611157	3.01426869	2.981017952	3.038590708	2.815940399	2.879733477	2.793072054	2.89560527	2.924823666	2.645771196	2.903508779
1552432_PM_at	3.580283138	3.363976002	3.818598909	3.720782921	3.800657284	3.197055783	3.460578346	3.837789667	3.884025708	3.722456695	3.955227316	4.143991172	3.688782672	3.604111863	3.730538045
1552436_PM_a_at	3.046403825	3.255253208	2.873655341	2.732874559	2.947008973	2.933629471	3.043062243	3.171764514	3.039359543	3.032275166	3.032275166	3.128554852	3.032275166	2.86512764	3.067607972
1552438_PM_a_at	2.887095741	3.566160353	2.913362155	2.979013677	3.00221586	3.045368297	2.935326773	2.903573917	2.979087863	2.975782499	2.975782499	2.975782499	2.981257275	3.152565307	2.886689298
1552439_PM_s_at	2.916995736	2.917687387	2.890902264	2.957258079	2.856533542	2.967375653	3.057653162	2.863168173	2.916995736	2.850256171	3.073622634	2.916995736	2.884953367	2.88306549	3.014684365
1552440_PM_at	3.208482555	3.417871052	3.364289031	3.056860425	3.432758601	4.132332106	3.465052449	3.364289031	3.292819463	3.457169474	3.412335243	3.468233225	3.172165091	3.235156872	3.609829694
1552445_PM_a_at	3.025330862	2.977035998	2.893121711	2.777844572	2.780287614	2.932213048	3.072748761	2.921472652	2.936856023	3.112935603	3.070552798	2.767672217	2.821883471	2.694744093	2.891745153
1552448_PM_a_at	3.049459477	3.291502758	3.483202868	2.907191375	3.147268694	3.097263689	2.939239074	3.392810042	3.113784968	2.882819895	3.09878719	3.057766316	3.062017155	2.750825514	3.6673619
1552449_PM_a_at	3.318465728	3.15134396	3.168658042	3.241095348	3.178356216	3.652788987	3.104817911	3.241095348	3.246154787	3.573893682	3.187251702	3.241095348	3.207560102	3.40943695	3.087673059
1552450_PM_a_at	3.673372001	3.417076467	3.629726421	3.694396753	3.655627193	3.59369577	3.654003785	3.727109557	3.727109557	3.9218644	3.86488412	3.657349797	4.158219093	3.924076035	3.973069474
1552452_PM_at	2.702571757	2.835413417	2.535751825	2.709052046	2.730478079	3.328299846	3.008123778	2.819155601	2.784340788	2.784340788	2.633531941	2.944672246	2.896884818	2.951354781	2.789832508
1552453_PM_a_at	2.90785949	3.184978202	3.000318573	2.990161987	2.905023649	2.958977808	2.963791376	3.095492945	3.081474122	3.103859617	2.966431715	2.895012187	2.994989833	2.816753397	2.994322538
1552455_PM_at	4.636756523	4.832947573	4.276159848	5.43586509	5.196300802	3.947117432	4.56238069	5.663138453	5.882679798	5.464128374	4.71261843	5.597628484	4.99846653	8.328985731	4.556583797
1552456_PM_a_at	3.068253804	2.826126917	2.978513527	2.984652865	2.85107983	3.361728108	3.316085414	2.984652865	2.775054287	2.861503702	2.906039423	3.005623108	3.124134465	2.864731159	3.077930142
1552457_PM_a_at	2.835149265	3.064360282	3.041418429	3.108395609	2.935910968	2.966882009	3.041418429	3.270645866	3.184993603	3.041418429	2.937697738	3.137321136	2.779479973	3.556793415	2.898276994
1552458_PM_at	3.218438027	3.339510655	3.265232116	3.181361365	3.116872896	3.244752671	3.071751213	3.14174601	3.127048413	3.139008344	3.157938269	3.195723772	3.025305109	4.068858417	3.26062515
1552459_PM_a_at	3.008880078	3.498538918	2.925346262	2.837951718	2.95629908	3.068322206	2.921069689	3.008880078	2.902920737	3.026160434	3.4179781	3.279579251	2.98490975	3.008880078	3.008880078
1552461_PM_at	2.934879578	2.79204255	2.688984685	2.679756795	2.796221745	2.780741493	2.688984685	2.806098105	2.59329568	2.674126841	2.683298014	2.535765786	2.807547438	2.938050608	2.688984685
1552463_PM_at	3.048672619	3.077668922	3.384639282	3.08571353	2.990515516	3.62712705	3.043472605	3.040136631	3.097128755	2.940913691	3.164157028	3.218883156	3.237007995	3.097128755	2.893242968
1552466_PM_x_at	3.113160088	3.239241852	3.160949389	3.162792268	3.160949389	3.160949389	3.031768652	2.954364802	3.137186026	3.133280564	3.082868458	3.260533276	3.163913012	3.21555637	3.160949389
1552467_PM_at	3.373444605	3.503798273	3.4712351	3.328474789	3.588233003	3.484559021	3.497657912	3.532949815	3.331088101	3.590727092	3.692946699	3.503798273	3.568084871	2.975860079	3.625653967
1552468_PM_a_at	3.073672276	3.477673084	3.272400828	3.087581068	3.275600874	3.409588062	3.330109377	3.675807024	3.204961266	3.291296456	3.150973218	3.462648842	3.263181699	3.571843316	3.137186026
1552470_PM_a_at	3.672776159	3.763246076	3.873760401	3.672776159	3.651285573	3.465807146	3.658004472	3.49929909	3.672776159	3.71632918	3.437179203	3.830028167	3.275251841	3.662893736	3.872959101
1552472_PM_a_at	5.022764534	5.094664306	5.402973526	5.235348538	5.00668745	5.210182967	5.235348538	5.919810195	5.707925677	4.862632607	6.015623435	5.176784268	6.198042496	3.609968862	4.957401601
1552473_PM_at	4.622230548	4.948536068	4.598897122	4.863103263	4.592930475	4.805041577	4.908320296	4.895382135	4.851701871	4.783194646	5.997716991	4.726601721	4.875159129	4.354078998	4.863103263
1552474_PM_a_at	4.850095444	5.145169587	5.149837516	4.734732278	5.008476459	4.945813477	5.04404761	5.13502336	4.919707748	5.034987494	5.31638385	5.167209984	4.857354184	5.63731588	5.314834698
1552476_PM_s_at	5.214605194	4.953331399	5.644948301	4.275104977	4.324584696	4.34333817	4.940633259	4.176328565	4.171223581	4.300835097	4.873641769	3.868107457	4.389156552	3.952540051	4.031631182
1552477_PM_a_at	6.081464092	5.684930364	6.392658862	5.841204795	5.210008305	4.416405685	5.715775948	6.035710186	5.974326011	5.420423169	6.178331885	5.211082649	5.87907614	3.195076764	4.511313758
1552478_PM_a_at	4.219173662	4.181385261	4.498816992	4.2750242	3.759229812	3.222901231	3.630858582	4.204127264	4.186550682	4.084355321	4.754757094	3.831882519	4.166694547	3.831300403	3.397369702
1552480_PM_s_at	3.145271064	3.093336472	3.090946926	3.092482999	2.984333687	3.45758278	2.931709998	3.032011187	3.068874331	3.107140647	3.035562925	3.168967768	3.185587049	3.416679227	3.117774437
1552481_PM_s_at	3.168872332	3.425812946	3.371377956	3.499982393	3.272336483	3.405111768	3.564334814	3.801983806	3.834802111	3.062877308	4.055500953	3.587930482	3.857635095	3.315874731	3.288568842
1552482_PM_at	3.819044862	4.110515409	4.04652512	3.956127927	3.748358367	3.193323396	3.912869746	3.433466284	3.72070338	3.576081526	3.686527539	3.617568999	3.653248629	3.361728108	3.686527539
1552484_PM_at	3.567732953	3.509406266	3.578841097	3.362563253	3.728114389	3.664126245	3.384074288	3.612638889	3.684486955	3.911031157	3.589581346	3.416114312	3.433357496	3.567732953	3.490512113
1552485_PM_at	4.626935019	4.771038808	5.272116731	4.43552411	4.631634364	4.674067651	4.276946099	4.16536754	5.330453974	4.357775403	4.411919432	4.824125565	5.420458759	4.177823801	4.676068402
1552486_PM_s_at	5.353643673	4.997202181	5.163991133	5.481295356	5.267608132	4.899081968	5.347927033	5.913306375	6.15607289	5.664647276	5.945428959	6.193028123	6.174508104	5.502999959	5.28607739
1552487_PM_a_at	2.961119513	2.802320065	2.837792424	2.882398681	2.85738805	2.862964262	3.056828267	2.882398681	2.882398681	3.054009104	3.030384675	2.905895294	2.853006939	3.18476046	2.908043443
1552489_PM_s_at	3.464384965	3.63196311	3.391861228	3.317570699	3.287854564	3.709247491	3.525783844	3.476183083	3.42460812	3.577281926	3.07265883	3.495722716	3.081563697	3.816642015	3.341849001
1552490_PM_at	3.247396119	3.335186043	3.240772841	3.362648108	3.417421084	3.359920167	3.35839458	3.070834569	3.096227287	3.191338825	3.303890705	3.250781662	3.185052582	3.188654333	3.303890705
1552491_PM_at	3.531859178	3.790940919	3.115438406	3.409487055	3.22525735	3.472035119	3.41618769	3.629972081	3.253644118	3.339411411	3.351492153	3.399680553	3.020893396	3.409487055	3.568892298
1552493_PM_s_at	3.464771744	3.464771744	3.474913919	3.68105003	3.346797648	3.635700105	3.633006805	3.43739566	3.464771744	3.321982823	3.651579891	3.752158661	3.260247718	3.411733111	3.464771744
1552494_PM_at	3.143069294	3.394795701	3.316484619	3.259747714	3.490154043	3.323844072	3.209562158	2.890322037	3.457397562	3.403376663	3.468734293	3.635703336	3.588683145	3.162480718	3.455334503
1552496_PM_a_at	4.894480618	4.718763351	4.951434313	4.166661229	4.065365684	3.591853628	4.687071462	3.982900399	4.047441932	4.210548686	5.028115645	3.535701476	3.801846338	3.041498248	3.586150997
1552497_PM_a_at	3.965635815	4.013549767	4.070847738	5.124490453	5.416860146	5.535055205	5.381320136	5.749887613	5.630679041	5.381320136	5.858958506	6.051769411	6.711372074	4.27687232	5.79634135
1552498_PM_at	3.018734582	2.98512035	3.185839923	2.826126917	3.124350042	3.101686768	3.018734582	2.872428729	3.177559632	3.011455869	3.020858097	2.985757365	2.886160993	3.160318504	3.089282858
1552499_PM_a_at	3.731940193	4.109327573	3.747355815	3.645529951	3.353471193	3.608927459	3.588789928	3.739972132	3.544949687	3.65516304	3.452934976	4.039659022	3.515707693	3.745807671	3.354416297
1552501_PM_a_at	3.718519089	4.107498168	4.128259348	3.878996847	3.658367684	3.675051687	3.702928629	4.010430908	4.151235623	4.171160135	4.061472534	4.399193527	4.161971145	4.278139095	3.940784061
1552502_PM_s_at	6.547192972	6.500880136	6.797753043	6.049826787	5.627182123	4.251087837	6.160564545	5.559721859	6.396796341	5.912030031	6.747767127	5.198020277	5.97590152	3.404773769	4.127967928
1552503_PM_at	2.842594126	3.018579992	2.768094199	2.920803715	2.639880098	2.835675982	2.688333082	3.036454409	2.939966586	2.746563342	3.005726349	3.242362378	2.971845073	2.956864156	3.075061019
1552504_PM_a_at	4.480806174	4.375915586	4.734362373	4.317886668	4.429449177	4.172229588	4.363080479	4.307801546	4.229644197	4.450886851	5.30653085	4.528472034	4.332655307	3.794689633	4.732146361
1552506_PM_at	3.23699943	3.067906289	3.02040709	3.028867247	2.955455884	3.03897096	3.034567696	3.034567696	3.021966622	2.99543418	2.916995736	3.129068959	2.97764988	3.364210213	3.12383814
1552507_PM_at	2.998748454	2.921964276	3.117518486	3.117518486	2.85404329	3.426789009	3.117518486	3.13319042	3.124556345	3.078395271	2.88489304	3.117518486	3.14808904	4.059267203	3.253650261
1552508_PM_at	3.030095703	3.106536555	2.850706119	3.000605785	2.92996473	3.106536555	3.210697555	3.097490858	3.133778575	2.882819895	3.154774574	3.106536555	3.174027968	4.383508422	3.139308056
1552509_PM_a_at	3.227875899	3.199829006	3.29204924	3.199829006	2.920374539	3.146487809	3.15669621	2.987623269	3.166447542	3.300778969	3.199829006	3.331757524	2.987100636	3.245375114	3.180331598
1552510_PM_at	4.765349064	4.737553063	5.005178775	4.451352635	4.694471459	4.865917865	5.307927659	4.822179652	5.316021745	4.66366816	5.377726415	4.947766751	5.114771083	4.955035432	4.885362212
1552511_PM_a_at	3.82390685	3.456817576	3.756616846	3.422551476	3.096997141	3.242818069	3.084449553	3.109688309	3.079552704	3.899254972	3.328935108	3.439609444	2.821485352	3.999060665	2.994886751
1552514_PM_at	3.64555716	3.557415111	3.451588805	3.217650912	3.187207652	3.821069972	3.327637902	3.821231552	3.321213931	3.296015006	2.97092356	3.495555293	3.227405201	3.622262244	3.284640138
1552515_PM_at	3.196010456	3.039798326	3.064360282	3.148663308	3.430944272	2.928575487	3.100757215	2.908512874	3.344280728	3.153739086	3.04998025	3.064360282	2.965104661	2.982174881	3.425950796
1552516_PM_a_at	3.818565118	3.367485531	3.244317101	3.337052056	3.51880163	3.271097293	3.050461163	3.167312898	3.335300231	3.261033472	3.271373386	3.545590571	3.065560287	3.743481809	3.182091119
1552518_PM_s_at	2.96121816	3.121330483	3.121330483	2.977014387	2.965276495	3.12611292	2.955612743	3.305253733	3.224682053	3.088039456	3.1910589	3.325984368	3.304291428	3.547542383	3.055229854
1552519_PM_at	6.556966647	6.041237078	6.748181006	5.953977976	6.338726827	5.614963571	5.320886753	5.900326375	6.470663673	6.708256957	5.297823313	5.501187068	6.613816683	4.774432716	4.791460288
1552520_PM_at	3.355099664	3.27214758	3.565043718	3.383926396	3.393289399	3.522483189	3.202823365	3.227935843	3.339947417	3.363077467	3.36791323	3.306711096	3.383926396	4.146315397	3.418566849
1552521_PM_a_at	2.666652297	2.485164978	2.63801841	2.714732994	2.524787525	2.788650395	2.666652297	2.69931542	2.563831775	2.666652297	2.666652297	2.606393483	2.626193493	3.30525878	2.778090297
1552522_PM_at	3.036072844	3.055199353	2.87982893	3.017511855	2.950730079	2.905296241	2.775199592	3.189450452	2.9619077	2.662923856	3.373414247	2.901148706	2.9619077	2.958646606	2.881205225
1552523_PM_a_at	3.590727092	3.357150616	3.593802985	3.535588431	3.404688618	3.895496813	3.913207614	3.554014615	3.770103343	3.360052128	3.528452938	3.302788567	3.359630393	4.48224383	3.220027203
1552524_PM_at	3.567553739	3.687789224	3.590308389	3.4692329	3.603021949	4.123483601	3.592896695	3.488805582	3.58436133	3.518096336	3.431446838	3.490980764	3.528803227	3.436618952	3.567553739
1552526_PM_at	2.740049291	2.872571696	2.761439218	2.665405234	2.779094263	2.761439218	2.761439218	2.964681874	2.711646984	2.710678148	2.791080271	2.781425166	2.761439218	2.68777374	2.761439218
1552528_PM_at	4.563537216	4.611468784	4.730979096	4.437128626	4.261927907	4.723232289	4.379437946	4.377388222	4.318280756	4.525581321	4.471978263	4.362772031	4.473545186	4.555613747	4.471978263
1552531_PM_a_at	3.105207034	3.087316217	2.932866397	2.943227757	2.97703207	3.395676403	3.031866944	3.00623615	3.021110244	3.343179423	3.021110244	3.197484787	3.185351264	2.9346254	2.94982124
1552532_PM_a_at	3.175006124	3.409872862	3.5747304	3.459950511	3.515109361	3.859689089	3.482757406	3.529657959	3.46657208	3.46657208	3.448220283	3.549016488	3.137130387	3.421260836	3.069588691
1552535_PM_at	3.302398021	3.164812702	3.126561786	3.45066828	3.103081939	3.81212302	3.47612968	3.200911924	3.338523298	3.291147938	3.725071951	3.302398021	3.052288888	3.323277706	3.190693516
1552536_PM_at	4.513673983	4.605232886	4.109898088	4.074024417	4.418702176	3.898864067	3.762885717	3.90949232	4.072421116	3.798797096	4.011209362	4.073303353	3.849199668	2.892512512	4.198438536
1552538_PM_a_at	3.247819606	3.334995501	3.449213687	3.431817798	3.362089635	3.334995501	3.310646682	3.344204245	3.501459842	3.146227328	3.334995501	3.156925732	3.353830284	3.399948744	3.13595202
1552540_PM_s_at	2.941040327	3.005620115	3.166595323	3.055041226	3.075884829	2.856329046	2.895821087	2.815265253	2.833278222	2.949190825	3.00457687	2.795321585	3.24856559	2.941040327	2.941040327
1552541_PM_at	5.063783724	4.85051307	4.893684027	5.366006465	5.530127109	6.314372525	5.178619153	5.486772374	6.44629171	4.921228573	5.430489647	5.480217176	5.855760415	4.465726285	5.836599311
1552542_PM_s_at	3.768237148	3.695723184	3.890509625	3.854760899	5.229624792	4.665974879	4.015860224	4.731494248	5.73129567	3.619888723	3.878410776	4.863753736	4.952289992	3.971804806	5.139588105
1552543_PM_a_at	3.066293939	3.404075819	2.93377956	3.161226806	3.066293939	2.925905617	3.399064147	3.280142587	3.07734768	2.814500246	3.036337456	2.903095162	2.974807836	3.40745036	2.976816187
1552544_PM_at	3.015973558	3.056024048	3.06841331	3.100065359	3.099198246	3.175856012	3.089850606	2.997993232	3.151739442	2.925450745	3.184704941	3.226454267	3.099198246	3.314789852	3.099198246
1552546_PM_a_at	4.132654789	3.870760191	4.038330705	3.790988748	4.004714852	4.353968319	4.004714852	4.004714852	4.004714852	3.82918105	4.090823164	4.156413177	3.067046534	3.51541523	4.18159209
1552548_PM_at	3.111267558	3.312437621	3.097490858	2.819586024	3.028324897	3.173788588	2.967706175	3.028324897	3.028324897	2.94299311	3.165720028	3.148282798	3.035190139	3.028324897	3.016374274
1552549_PM_a_at	3.550128609	3.699751062	3.497094432	3.576344012	3.336529694	3.536583253	3.746156729	3.371113847	3.576344012	3.657509148	3.814252535	3.869190719	3.498538918	3.465002866	3.720219835
1552552_PM_s_at	3.06332627	3.334744066	3.254683264	3.19515272	3.425319156	3.590308389	3.334744066	3.334744066	3.416952805	3.334744066	3.179898734	3.461862863	3.07539722	3.449449018	3.10200378
1552553_PM_a_at	3.434167021	3.252220244	3.418918926	3.208422754	3.457393879	3.119228437	3.294951474	3.540941185	3.455530467	3.52980733	3.165617726	3.831446746	4.065302519	3.822725628	3.455530467
1552554_PM_a_at	2.919507941	3.042885934	3.12976326	3.010377069	2.965354338	3.219619401	3.263045042	3.2449946	3.434728133	3.002155273	3.286033999	3.832816946	3.323844072	3.459045811	3.000179033
1552555_PM_at	3.487873134	3.497491098	3.438230153	3.342554738	3.424557344	3.231151064	3.574444557	3.281429233	3.291244929	3.354156938	3.280150439	3.216854053	3.354156938	3.31779274	3.698113171
1552557_PM_a_at	2.66768172	2.791256692	2.957738784	3.28606711	3.018386974	3.262408402	2.829012403	3.133549061	3.015842615	3.290826294	2.830636276	3.015842615	3.381166431	3.510255118	2.778090297
1552558_PM_a_at	4.034596265	4.764748968	3.999525631	3.874908106	3.823654381	4.902579508	3.764301653	3.986056318	3.708333783	4.055527508	4.289427414	4.276055863	4.261423969	3.48691661	4.030475123
1552559_PM_a_at	4.022180794	4.088213614	4.198562	4.005729869	3.812070577	4.501090574	4.39017419	4.305854012	3.984318003	3.910718354	4.35877958	4.098193497	4.280924886	3.761828444	4.772179987
1552562_PM_at	3.240542983	3.212324315	3.215349998	3.14929072	3.268702707	3.198712038	3.184464047	3.427465875	3.155910523	3.258729261	3.232793706	3.067182975	3.764016321	3.552091547	3.365432512
1552563_PM_a_at	4.02824542	3.929191921	3.973048201	3.929191921	4.479690544	3.78830861	3.81634618	4.150126951	3.782938642	3.781673452	3.683954347	3.656297704	3.749774071	3.932283068	4.465884706
1552564_PM_at	3.464418184	3.72732835	3.504566251	3.606162352	3.556101679	3.449271891	3.379603221	3.504566251	3.284611786	3.681393424	3.453342511	3.32564951	3.567809331	3.324162709	3.502746768
1552566_PM_at	2.721015549	3.066041405	2.734715771	2.844565178	2.805688899	2.941919326	2.728280661	3.003189905	2.758896746	2.945336411	2.790721532	2.97981057	2.769642675	2.923340255	3.038479198
1552568_PM_at	3.308951501	3.308951501	3.142074654	3.405027227	3.139687766	3.34102749	3.23887936	3.513292039	3.2730425	3.436913109	3.510594538	3.261087659	3.511579502	3.087034296	3.548590416
1552569_PM_a_at	3.25110428	3.426344258	3.026901922	3.266001923	3.187207652	3.346067303	3.524730339	3.261701024	3.25110428	3.492062976	3.161247055	3.25110428	3.400654648	3.652649963	3.031352883
1552570_PM_at	2.850936603	3.075056512	3.056770735	3.147970674	3.12524151	3.052968394	3.15616465	3.094252277	3.052968394	2.981424327	3.241599978	3.049441712	3.052968394	3.383468286	2.972517979
1552572_PM_a_at	2.926368087	2.968361918	2.943982387	2.936411913	2.877958479	3.085148452	3.137815945	2.988488695	2.910514298	2.931056057	2.831085342	2.915372271	2.847919372	2.910959149	2.798691112
1552573_PM_s_at	3.206510148	3.488957003	3.368845763	3.25110428	3.082360773	3.676435418	3.356407219	3.63920141	3.323844072	3.181692748	3.505232902	3.323844072	3.707176735	3.430944925	3.233353223
1552575_PM_a_at	4.458282173	4.318545261	4.654360569	5.748966109	4.158489042	4.814822935	4.815213095	4.163494485	4.87018822	4.214099276	5.632920834	4.571351717	4.913534057	3.824102468	5.33301275
1552576_PM_at	4.390765849	4.931021883	4.44591285	4.689598163	4.619510577	4.278835174	4.623909805	4.824882787	4.524539581	4.595106112	4.689387185	4.12941087	4.176566428	3.976381591	4.676261981
1552578_PM_a_at	2.980608807	2.779079443	3.043932832	2.788817523	2.812577301	3.432518025	2.965525334	2.884240305	3.144666558	3.200496612	2.695053575	3.271275517	2.975641808	3.263818438	2.906760527
1552579_PM_a_at	3.476449859	3.389902897	3.222441602	3.291016717	3.412409513	3.31363903	3.233150187	3.311655018	3.093562325	3.301854386	3.26030726	3.141014645	3.413882345	4.454291856	3.092909957
1552580_PM_at	2.696304658	3.330849849	2.786493508	2.69587286	2.784760299	3.11878785	2.888014635	2.949389203	2.576716908	2.872002069	2.872002069	2.705178413	2.654335309	4.104928624	3.063358336
1552582_PM_at	5.197654931	6.480296679	6.106486253	4.524400732	5.252165208	3.962558884	4.2682336	4.126904992	5.292563269	5.427186692	4.075732561	4.448619405	4.968278889	3.549518938	4.101820261
1552583_PM_s_at	5.002033137	6.816530491	6.054445956	5.260209478	4.789832376	4.148845039	6.603932496	6.078337034	6.212264818	5.38240977	6.687829934	5.212080917	6.598036459	4.378058437	4.221855883
1552584_PM_at	3.661021099	4.005614699	4.415201684	5.123183706	5.311076246	4.089640881	4.368837108	4.789819329	4.604792146	4.008194254	4.572175174	5.150223477	5.3113213	3.790438357	5.577945184
1552585_PM_s_at	3.209972031	3.591060612	3.254106633	3.169237566	3.173242995	3.46654963	3.334504791	3.121555593	3.111320984	3.20417793	3.188223987	2.917017267	3.405361781	3.84088493	3.231759312
1552586_PM_at	3.107011834	3.1211001	3.161428778	3.116675367	3.143322928	3.019879769	3.322016499	3.204983907	3.134416272	2.959619911	3.414636479	3.027467361	3.161428778	3.281286992	3.443397119
1552587_PM_at	3.326939161	3.361584933	3.261014166	3.275755784	3.589337175	3.951700621	3.216655015	3.216655015	3.037004583	3.216655015	3.026023962	3.169303982	2.893242968	3.216655015	3.183487119
1552588_PM_a_at	2.898749103	3.225186773	2.958271389	3.125962945	3.044030561	3.064726034	3.019223465	3.193957872	2.758096116	2.788542775	2.74570053	3.072560496	2.841524082	3.507095578	2.855416935
1552590_PM_a_at	3.170856559	3.225186773	3.232578932	3.270986655	3.108928202	3.401247737	3.208387848	3.039780557	2.9698419	3.226337264	3.31499764	2.835027394	3.111597933	2.970791443	3.174503289
1552592_PM_at	3.146102292	3.120789225	3.120789225	3.062363622	3.111008926	3.632940246	3.014058606	3.549267534	2.98799995	3.185301736	3.143728572	3.050734889	3.079291281	3.403256838	3.063517216
1552594_PM_at	5.069190968	5.054795438	4.870694963	4.611808298	4.707786331	5.021905506	4.772470657	4.838858436	4.90883391	5.080585022	5.091654939	5.061528282	4.323293839	4.870694963	4.736882199
1552596_PM_at	3.271008955	3.476183083	3.439360163	3.36415846	3.359002587	3.708043132	3.529889584	3.476183083	3.549934834	3.81848254	3.25114995	3.524627087	3.455280653	3.271842545	3.895639678
1552598_PM_at	3.028436413	2.807547438	3.080457352	3.102901335	3.028436413	3.088326956	2.840215676	2.79908159	2.866992511	3.066138093	3.051480688	3.287942179	3.360934898	3.047808257	3.011194473
1552599_PM_at	3.140907081	3.177950333	3.295171915	2.974864832	3.177950333	3.362740585	3.234356034	3.202646212	3.33245841	3.177950333	2.831314679	2.990248133	2.966718325	3.361728108	3.338114948
1552602_PM_at	3.097682016	3.234596228	3.186617586	3.108991294	3.177461258	3.528709534	3.783803856	3.552306786	3.118418334	3.273427933	3.172650481	3.172650481	3.209314785	3.024617125	2.929830439
1552604_PM_at	3.142221825	3.013515704	3.172722598	3.092064167	3.025228802	3.079915686	3.15034042	3.265245115	3.154163732	3.035351637	3.340409087	3.157635754	3.072443736	3.494197192	3.056846344
1552605_PM_s_at	2.859417944	2.725693945	2.807313253	2.636688246	2.772120826	2.807313253	2.807313253	2.76907876	2.759587525	3.092965699	2.783268608	3.074410046	2.871753968	2.787762742	2.593981345
1552607_PM_at	3.92041928	3.748217735	3.96130052	3.721250189	3.876641597	3.721250189	3.8210761	3.721250189	3.592196651	3.698106226	3.730421856	3.627006276	3.655079197	3.639104962	3.24441445
1552608_PM_at	3.519412618	3.709364556	3.584038298	3.480373744	3.375209609	3.515941693	3.546000988	3.527139351	3.515941693	3.755507469	3.62468736	3.515941693	3.177033562	3.329187619	3.453301709
1552609_PM_s_at	2.970975531	2.91789243	2.800098003	2.844157921	2.788516716	3.182764254	2.798981248	2.995122073	2.959060001	2.94632918	2.784340788	2.986684129	2.712532721	2.468509635	3.036218229
1552610_PM_a_at	7.836097256	8.033171725	7.811568516	8.288147485	7.917071177	8.582548215	8.435801728	8.961469092	8.743888374	7.505421661	8.866197092	8.728216909	8.762473532	8.025923588	8.023204839
1552611_PM_a_at	6.161649414	6.211008366	6.404834787	6.573308671	6.578002251	7.048921769	6.621014168	7.116819754	7.067397906	5.673806893	6.748377141	6.772500375	7.257930693	5.39205879	5.983019402
1552612_PM_at	7.019080338	7.449904733	7.826573649	7.751159904	6.624128602	7.447594467	7.073092789	6.409188344	8.239961688	6.02099152	7.711827122	7.85239121	8.578611116	4.546643936	6.289320707
1552613_PM_s_at	7.161500222	7.007669148	7.455888359	7.405950723	6.962126941	7.009571506	7.210378573	6.50204793	7.620651499	6.566873314	7.319763745	7.459663356	7.752071335	5.612664827	6.753680587
1552615_PM_at	4.942608586	4.984406546	5.001236774	4.596944014	4.614602554	4.315926093	5.220393533	4.643337948	4.866328023	4.866328023	4.997567414	4.754964458	5.036568981	4.473010946	4.988341231
1552616_PM_a_at	3.599194419	3.569629514	3.46401323	3.31984077	3.333006902	3.6649536	3.364680592	3.647094158	3.260549528	3.571766248	3.392951485	3.296001415	3.179606	3.416945294	3.735857463
1552617_PM_a_at	6.771774079	6.659403037	7.135528944	7.028528055	6.977360899	6.53149236	7.069233218	6.92340607	7.24972533	7.041420341	7.452673384	6.879725483	7.131649104	5.863773738	6.625477253
1552618_PM_at	4.749193961	4.871546462	4.748370146	5.089157471	5.089157471	5.089958679	5.221010415	5.110733077	5.089157471	5.014142429	5.152146506	5.223973252	5.419873106	5.068878053	4.696602134
1552619_PM_a_at	4.363812605	4.342850212	5.736206029	4.881350729	4.827568242	4.959662385	5.530398324	5.852613238	6.259420918	4.911397632	4.833320926	5.698294368	6.670327389	3.438230153	4.732146361
1552620_PM_at	3.248084883	2.950730079	3.099374421	3.228421748	3.099374421	3.00164264	2.896950271	3.099374421	3.099374421	3.041680718	3.194153186	3.241420785	3.188305017	3.488966869	3.526078377
1552621_PM_at	8.415605358	8.382075116	8.000230754	8.115211338	7.296550404	6.815642306	6.056348189	7.581069297	7.262721422	6.869644577	7.045212981	7.775683286	8.105111315	6.626171089	7.523835448
1552622_PM_s_at	7.864146062	8.33562432	7.601303959	7.568683916	6.809845029	6.654390391	5.806917619	7.296872033	7.025340738	5.970402727	6.848017082	7.165116933	7.545351012	5.482916537	7.272478637
1552623_PM_at	4.847617297	4.732099979	4.670669383	4.827459518	5.332904026	5.096721099	4.834885036	4.732262571	5.032837189	4.595827343	4.433830845	5.098765978	5.550063679	4.073214086	6.026158013
1552625_PM_a_at	5.238560426	5.289872379	5.009333619	5.457356353	4.858836857	5.762204924	5.386256403	5.58615589	5.648087546	5.200917982	5.507249335	5.865322534	5.643438523	4.855266683	5.012446217
1552626_PM_a_at	3.320201386	3.625559058	3.297552358	3.772481527	5.343099904	3.679960548	3.74424854	4.309266228	4.966347159	3.517367308	3.657349797	3.617389866	5.23495263	3.603177478	3.870522798
1552627_PM_a_at	5.838021567	5.464758712	5.580519511	5.782190923	4.5014756	5.673425106	5.390957822	6.385682722	5.766978098	5.048360763	6.430478561	5.766978098	6.374951844	6.260327616	4.549995579
1552628_PM_a_at	7.655127877	6.922555857	7.26121948	7.37324017	7.626409625	6.937355285	7.306248679	7.100044016	7.140401357	6.965983646	7.250264607	7.18625812	7.144115929	6.679665806	7.312255771
1552629_PM_a_at	2.930508919	2.891056908	2.863615063	2.850934013	2.754552055	3.134516255	2.775726553	3.012484879	2.744770163	2.884484044	2.824099759	2.972938241	2.946565953	2.765247405	2.891056908
1552630_PM_a_at	3.660245392	3.880261936	3.771852904	3.648683613	3.369470615	3.568375586	3.568375586	3.728757757	3.179501368	3.631326121	3.909449479	3.568375586	3.465281702	3.080730321	3.568375586
1552631_PM_a_at	3.45027306	3.438230153	3.667425943	3.350038402	3.438230153	3.865429298	3.281441232	3.44849257	3.438230153	3.261708489	3.595158897	3.69053305	3.240467716	3.178841933	3.325187105
1552632_PM_a_at	3.721884095	3.354508947	3.041785158	3.556378928	3.18816137	4.023262869	3.490781646	3.453769371	3.077437454	3.361289148	4.129232052	3.56588366	3.732770231	3.463697314	3.932718422
1552633_PM_at	4.727615512	4.647819493	4.463148677	4.710893725	4.63688842	5.279261943	4.832817733	4.727562601	4.588517682	4.845904842	4.647819493	4.614984512	4.927708791	3.381512805	4.503515658
1552634_PM_a_at	4.777537914	4.172542731	4.693071611	4.705105059	4.865875559	4.550606569	4.668462216	5.099360173	4.805840918	4.846062357	4.885338021	5.012446217	5.707584495	3.201780511	4.963553088
1552637_PM_at	2.987100636	2.999451711	2.976118705	2.875972836	2.959733226	3.499554231	3.133983315	3.007876163	2.884339695	3.062433445	2.732679971	2.987100636	2.842128876	2.86805274	3.037457961
1552639_PM_at	3.964315236	3.937200147	4.004565375	4.122214064	4.008573807	4.330562457	4.617502503	3.680442619	4.059619287	4.33577451	3.99707385	4.46774911	3.898489018	3.916220494	4.115533246
1552641_PM_s_at	5.405309344	5.359877536	5.408867226	4.969286951	5.912836271	5.070423374	5.482791231	5.072967711	4.855419738	5.655534465	5.555607763	5.032525257	5.091769102	4.52899234	5.644858884
1552643_PM_at	3.438230153	3.62183145	3.697331397	3.555038222	3.493856857	3.775680115	3.244770832	3.646680784	3.624581044	3.266685854	3.582097495	3.64548844	4.161831119	5.955539754	3.702579738
1552644_PM_a_at	4.070922636	4.001547564	4.077282599	4.322969936	4.072839283	4.172211494	4.188127759	4.586335145	4.369837868	3.776137492	4.043912855	4.048866698	4.556902358	4.212175222	4.117941974
1552646_PM_at	4.055563837	3.66624503	3.65619372	3.444697068	3.817022209	3.34777285	3.69859291	3.344204245	3.445285055	3.353323124	3.517161786	3.517161786	3.291886266	3.392096463	3.747246635
1552648_PM_a_at	4.329532276	4.633331174	4.570633572	4.988751737	4.687364244	4.513472506	4.612260746	4.978738916	4.650657759	4.597297731	5.094262081	4.311183127	5.034237423	4.633331174	4.864822826
1552649_PM_a_at	3.184913888	3.390149083	3.496826265	3.494884761	3.236567403	3.628956882	3.318707238	3.342646156	3.403573702	3.372714951	3.393052187	3.436505213	3.381849869	3.416756332	3.416481899
1552651_PM_a_at	4.202406885	3.750063157	4.372491892	4.2289623	4.105431134	3.927173036	4.346296416	4.481208426	4.546382055	4.063309329	4.945040013	4.052132835	5.096418002	4.025136784	4.552636924
1552652_PM_at	4.345378767	4.333301255	4.279923798	4.389069247	4.593070468	4.188538975	4.039754139	4.408216157	4.328716795	4.208914307	4.382225493	4.226206777	4.375740007	3.766113235	4.714277364
1552656_PM_s_at	3.64321223	3.144548535	3.670455075	4.132943715	3.038813077	3.266787044	3.237041106	3.626769683	3.572358471	2.941989604	3.55761561	3.571993388	4.41229503	3.19315046	3.417850522
1552657_PM_a_at	5.147314259	5.00694059	5.171236463	5.171236463	5.032389527	5.185830783	5.171236463	5.085766852	5.171236463	5.232548284	5.372778105	5.259376704	4.726777333	4.91041395	5.309101985
1552658_PM_a_at	3.282911894	3.179606	3.349864745	3.414418555	3.425250689	3.455976114	3.32095749	3.385653027	3.23516269	3.385653027	3.385653027	3.447156046	3.614345342	3.875335664	3.53823033
1552660_PM_a_at	4.490277859	5.304184168	5.304184168	5.560769148	4.429654912	5.304184168	5.026620075	6.666513789	6.151429464	4.063220778	5.739882461	5.836875635	6.487281358	4.862035858	4.65901229
1552661_PM_at	2.74311683	2.698926627	2.839260601	2.825067317	2.71235506	2.847438413	2.939218539	2.653349477	2.751920082	2.721871062	2.628887317	2.896353469	2.59002384	2.782065875	2.670017319
1552662_PM_a_at	2.783763305	2.85408825	2.943291729	2.687454238	2.885573962	2.943952277	2.746342341	2.751248724	2.700095535	2.746342341	2.82023106	2.748161418	2.808512271	2.793399302	2.783763305
1552663_PM_a_at	3.657349797	3.380260593	4.278796176	3.777189682	3.852462139	3.918694681	3.708457869	4.311340276	4.009643658	3.386607247	4.253309538	3.74309762	4.087737859	3.788171065	3.539878761
1552664_PM_at	5.362632716	4.908164734	5.419069259	5.052603972	5.321068679	4.294186236	5.202634464	4.603532564	4.776891476	4.264414438	4.989633536	4.908164734	4.399793349	4.136900856	5.477874607
1552665_PM_at	3.708333783	4.032754551	3.88274256	3.886906087	3.672680316	4.620504218	3.997638888	3.839835285	3.919219576	3.938201666	4.26117711	3.98668538	3.741656813	3.929661925	3.728981468
1552666_PM_a_at	3.103761395	3.10645277	3.122668228	3.307086788	2.991159143	3.187207652	3.112392714	3.25156421	3.039862806	3.084561161	3.191781957	3.123719097	3.018734582	3.085059959	2.841532452
1552667_PM_a_at	3.140001765	3.646290798	3.504179512	3.499982393	3.646290798	3.646290798	3.646290798	3.714830997	4.188661191	3.79587519	3.758216877	3.79312539	3.703044542	3.494188292	3.874626595
1552669_PM_at	3.554756937	3.322027695	3.568243643	3.554756937	3.490154043	3.360397206	3.633072174	3.521995592	3.554756937	3.455173051	3.686092694	3.488870783	3.591100055	3.872933878	3.692035172
1552670_PM_a_at	4.986595394	5.279228031	5.017591889	5.041814739	4.528112636	4.152912821	4.474252524	4.371608477	5.067339663	4.450347077	5.999987006	4.625340861	4.879651494	4.984078693	4.606109693
1552671_PM_a_at	3.031652869	3.039433177	2.816931702	2.558938315	3.039433177	3.395291253	3.159196523	2.948653582	2.960871491	3.039433177	2.731666013	3.110800976	3.058156723	2.938271596	3.022698965
1552672_PM_a_at	3.263072368	2.993221641	3.329474067	3.313601698	3.329474067	3.428009068	3.724913462	3.347900251	3.385868614	3.408165406	3.053868858	3.365209783	3.237786178	2.995282407	3.678318435
1552673_PM_at	5.072466508	3.594798152	4.092328251	4.432421584	3.133504946	2.938328584	3.779035718	3.978694123	4.398927274	5.274845313	4.284522848	3.634553968	3.764998789	3.420055815	2.974356565
1552674_PM_at	2.71341136	2.853443268	2.76992185	2.640221118	2.763675873	2.791299234	2.766238231	2.612282519	2.835015128	2.613243515	2.868576633	2.645079962	2.594848547	2.850120846	2.890605079
1552675_PM_at	3.258958689	3.075689754	3.198960093	2.866291566	3.149541257	3.148600722	2.987545264	2.990025537	3.024617125	3.401239139	2.982774513	2.913598194	2.713250376	3.521552079	2.952561344
1552676_PM_at	2.788731917	2.694760939	3.127138467	2.631124502	2.837623822	2.889959966	3.036495201	2.859417944	2.775054287	2.859417944	2.926347922	2.703643578	2.927902232	2.691181327	2.96210989
1552677_PM_a_at	4.609876184	4.669166535	4.297103742	4.007245277	4.153536367	4.008266484	4.187569357	4.753973869	4.065219985	4.153536367	3.924667995	4.079144144	4.4063848	3.494050298	4.079144144
1552678_PM_a_at	4.465049735	4.086094603	4.920474449	4.506767747	4.179834578	4.419734827	4.490142302	5.365207536	5.207352213	4.412761341	5.500659485	4.818982082	5.476353506	4.988475995	4.496337136
1552680_PM_a_at	3.438230153	3.1595646	3.55287817	3.292673599	3.594321335	3.549693505	3.2031032	3.391425982	3.391425982	3.240478016	3.182807872	3.421064858	4.516379188	3.283068309	3.128896121
1552682_PM_a_at	3.200742484	3.4375591	3.350052461	3.241636447	3.279499238	3.09264391	3.040697401	3.446832763	3.241636447	3.241636447	3.125811806	3.147995634	3.634954075	3.622214701	3.103124538
1552684_PM_a_at	3.0767346	3.062374761	3.188953057	2.988648859	2.978207677	3.029326384	3.034763339	3.115026213	3.251359098	3.115026213	3.115026213	3.230994451	3.290826642	3.118323713	3.095980233
1552685_PM_a_at	3.731432819	3.858092898	3.375573959	3.840693007	3.774017137	3.669262414	3.623713667	4.673017422	4.027826075	3.445329949	3.413223466	3.732770231	3.397346434	3.31301146	3.336948103
1552686_PM_at	3.240566229	3.2678743	3.076792369	3.2678743	3.2678743	3.253851731	3.2678743	3.320087555	3.475642299	3.40918571	3.157741531	3.390172422	3.231664263	3.289469504	3.043006581
1552687_PM_a_at	3.226737118	3.179606	3.238982357	3.179606	3.031618565	3.121861684	3.08831674	3.085961921	3.174929318	3.011410386	3.414315114	3.137289495	3.07741484	3.888704894	3.193111402
1552689_PM_at	3.415258031	3.692516144	3.528867023	3.322046306	3.286954719	3.336529694	3.604560388	3.410632031	3.410632031	3.658108763	3.515255805	3.302399805	3.384280487	3.339852266	3.354958343
1552690_PM_a_at	3.375652267	3.617935285	3.335058852	3.304527321	2.965255136	3.223370853	3.335058852	3.28526104	3.281152137	3.49569985	3.274641619	3.441834614	3.493018342	3.425902533	3.08184994
1552691_PM_at	3.573980041	4.044259634	3.686107864	3.921127858	4.062824197	3.474381815	3.782760921	3.692164433	4.205428869	3.747980368	3.553547413	3.920313739	4.358736279	3.721911491	3.473090487
1552693_PM_at	2.776453352	2.647384133	3.002658465	2.822689477	3.212454424	2.753799339	2.815799852	2.807704916	2.900290332	2.894659171	2.831003696	2.861135802	2.71532587	2.683292902	3.074298408
1552694_PM_at	3.55395786	3.018824318	3.257802838	3.261586244	3.384909329	3.243261916	3.138681849	3.853808348	3.467815645	2.977005101	3.123935118	3.233660621	3.38082922	3.240783378	3.018173441
1552695_PM_a_at	4.890163717	3.976810019	4.5058549	4.100437309	4.574198644	4.305189012	3.668618343	4.928170171	5.372757708	3.769264577	4.335750434	4.313665644	5.251381908	3.334744066	3.739099068
1552696_PM_at	3.47253147	3.391743551	3.383983428	3.327903209	3.162616577	3.493991158	3.400657442	3.325454222	3.33245841	3.018734582	3.472920833	3.323732407	3.604111863	2.962428992	3.487246177
1552698_PM_at	3.48810447	3.391444666	3.51186093	3.376902116	3.571410652	3.132897743	3.307385916	3.241314391	3.514557474	3.349743911	3.570123219	3.321562413	3.361728108	3.179706732	3.357877485
1552701_PM_a_at	8.036743391	7.933930119	8.157792911	9.200533602	9.44440097	9.476850203	8.640371255	9.397069483	9.888816738	9.485216111	9.181934748	10.00079105	9.93061379	8.019377256	9.199474453
1552703_PM_s_at	7.434908665	8.134684601	7.905088898	8.572302967	8.860037505	8.760293736	8.010899745	8.653662944	9.370424762	8.460126523	8.624351679	9.324759081	9.132966413	7.501448211	8.586095186
1552705_PM_at	3.668764019	3.709839113	3.689942934	4.429192122	3.681690173	4.031543503	3.614590308	3.947261395	3.792526299	3.836699741	3.760505398	3.568638003	3.704065243	3.9716009	3.679491549
1552708_PM_a_at	3.080819776	3.119518696	3.187500608	3.089393444	3.000474004	3.015116017	3.047069026	3.251320061	3.157531598	2.89440058	3.193317416	3.078711711	3.05975361	3.265508839	2.964319066
1552711_PM_a_at	5.506692434	6.062543387	6.010441944	5.999761817	5.965322616	5.365077166	6.257382348	5.555550983	6.269928043	5.907613079	5.964785376	5.731971107	5.984481564	6.45734821	6.018751866
1552712_PM_a_at	2.947477067	2.817224367	2.982899427	3.19076691	3.135357215	3.388330792	3.010234228	3.190394214	3.05238981	3.016177577	3.043491182	3.27019573	3.095266561	3.228283657	3.201191601
1552713_PM_a_at	2.845129957	2.968238896	2.914294374	2.859417944	2.771343198	2.964485325	2.707719597	2.859417944	2.644495209	3.034472709	3.192412841	2.791909229	2.883054879	2.72256409	2.977227848
1552714_PM_at	3.420529774	3.403758871	3.455349472	3.361198244	3.363415431	3.515055661	3.760691314	3.474145842	3.42426547	3.447742575	2.981370956	2.94236322	2.932126835	3.401946233	3.335724483
1552715_PM_a_at	3.074817842	3.452791858	2.89830615	3.128851164	3.087495992	3.185060474	3.28398737	3.757550483	2.992974158	3.091521195	3.440063168	3.299663569	3.249623331	3.003329444	3.104456554
1552716_PM_at	3.571386348	3.495010629	3.51384428	3.43840053	3.281607776	3.594776545	3.545016362	4.539895548	3.634026561	3.861577031	3.244107531	3.997784805	3.651581173	3.176687363	3.435515432
1552717_PM_s_at	4.805028115	5.311917588	5.133839064	4.796955781	4.783358065	5.077485765	5.087524649	5.332934544	5.095970664	5.095970664	4.993583944	5.492784454	5.450882415	4.795011799	5.132659373
1552718_PM_at	3.023532587	2.927908244	3.135616745	2.987956769	3.096509682	2.944394233	3.087192048	3.165794104	2.830097069	3.11593601	3.232884396	3.104656015	3.116048085	3.576685715	3.151739442
1552719_PM_at	5.341331886	6.057646726	5.655616424	5.179148068	5.421231777	4.926352916	4.836193646	5.451131642	5.107102397	5.174091008	4.822557308	5.053085131	5.062068163	4.697638314	5.390283029
1552721_PM_a_at	2.817000541	2.826215584	2.730533854	2.971941067	2.659931802	3.143980656	2.85205849	2.768769717	2.806768795	2.85205849	2.674784531	2.85205849	3.008554636	3.347347148	2.886908418
1552722_PM_at	3.072024757	2.951696935	2.830427896	2.830427896	3.111384057	2.745136029	2.87689421	3.216955114	2.600105878	2.700429291	2.842780271	2.712541802	2.612344819	2.717757157	2.970444745
1552724_PM_at	3.339529806	3.217528813	3.330892502	3.127767204	3.25330567	3.602142472	3.940410287	3.316433906	3.252112221	3.550271967	3.068046382	3.170426108	3.321267944	3.735896596	3.253730501
1552725_PM_s_at	3.14212383	3.145924426	2.886750819	3.041418429	2.803354386	3.160858878	2.995409565	2.860713056	3.091796752	3.041418429	3.100549297	2.995409565	2.702192003	3.060298181	3.218611274
1552726_PM_at	3.459950511	3.905178621	3.278821791	3.660444079	3.382227606	3.661706836	3.433746	3.459950511	3.335333479	3.423313415	3.430787567	3.536632567	3.323844072	3.512317018	3.468772278
1552727_PM_s_at	3.256397725	3.449840432	3.386162333	3.386162333	3.611882218	3.263897048	3.580122164	3.347263632	3.263100395	3.562081987	3.353851348	3.232012713	3.08517688	3.386162333	3.412428701
1552729_PM_at	4.155620477	4.656846532	4.241624219	4.076248507	4.343647145	4.654745073	3.670410175	4.306123283	4.149023194	4.123052795	3.929937159	4.206605009	4.486778936	4.21924686	4.21924686
1552730_PM_at	3.739170526	3.844128252	3.96307533	3.719020346	3.748844773	4.37240675	3.645666198	3.908508227	3.940056367	3.456115647	4.025012645	3.697559464	3.303993601	3.710719493	3.712022415
1552731_PM_at	2.614791801	2.735874266	2.735874266	2.748775913	2.609328351	2.993229863	2.903807584	2.6732946	2.712136381	2.867128623	2.701984807	2.721367189	2.688750012	2.922289621	2.870550534
1552732_PM_at	3.07324092	3.147092029	3.099870838	3.147092029	3.175006124	3.832605178	3.289491476	3.181565232	2.984652865	3.344979929	3.090678143	3.147092029	2.865122202	3.533114195	2.911801506
1552733_PM_at	4.687716537	4.518057274	4.118598542	4.765382697	4.466430469	4.631412291	4.344474743	4.276800992	4.886828278	4.393988554	4.504411494	4.884369262	5.044600568	6.450281087	5.127634098
1552734_PM_at	3.222340447	3.256859041	3.122699569	3.195580128	3.053515135	4.141795192	3.368588406	3.190089779	3.272634057	3.276116065	3.067467569	3.30359602	4.430547398	3.782707222	3.269225474
1552735_PM_at	4.061472534	4.319839675	3.894800195	4.578921113	3.840707018	4.101820261	4.032477034	4.56336515	4.175876801	3.591976759	3.703741947	3.997690791	4.000442311	6.060050393	3.742001863
1552736_PM_a_at	2.964316256	2.928597121	2.907399148	3.029496912	3.02669328	3.011848408	2.803462773	2.922018923	2.935868439	2.944598168	3.162273734	3.137364259	3.195117873	3.075609495	2.950938138
1552737_PM_s_at	4.508330563	3.983450556	4.627905444	3.996738378	4.286201709	3.870470258	3.855702723	3.729154699	4.106852287	3.689708222	4.478383105	4.002594537	4.510129155	3.60184185	3.590903004
1552738_PM_a_at	3.467666346	3.291120186	3.535064397	3.647656343	3.528452938	3.222930658	3.241636447	3.528452938	3.55681952	3.390981519	2.991802097	3.676872063	3.567070905	3.881567892	3.743879933
1552739_PM_s_at	4.544325625	4.224521915	4.80732034	4.971775237	4.549888603	4.263392542	4.383933406	4.120974649	4.274855473	4.564262247	4.383933406	4.205696156	4.365579038	4.30505414	4.224081338
1552740_PM_at	3.598197653	3.582921194	3.46143392	3.717976104	3.575169556	3.376935612	3.554756937	3.979216999	3.775221515	3.593809323	3.554756937	3.464771744	3.323395081	3.334422764	3.607390145
1552742_PM_at	3.258652319	3.696439053	3.167875811	3.270001892	3.339847828	3.62303262	3.73172785	3.692409728	3.540331636	3.513414035	3.30456332	3.98230753	3.631181323	3.437717793	3.419014175
1552743_PM_at	3.261190042	3.173518881	3.224578502	3.052606993	3.161428778	3.173518881	3.176549099	3.183597365	3.173518881	3.224650483	3.173518881	2.902310769	3.317736897	3.225431159	3.341408893
1552745_PM_at	3.491921659	3.596010404	3.351822901	3.448119127	3.867291311	3.474437382	3.752560169	3.891701285	3.310995791	3.491921659	3.475236967	3.250086331	3.431936881	4.548721296	3.053111013
1552747_PM_a_at	2.860103552	2.748681436	2.915336617	2.867069133	2.476109456	2.704583301	2.820198063	2.752225915	2.971252727	2.831797922	2.820198063	2.922960975	2.605044608	2.96568355	2.713771567
1552749_PM_a_at	4.464939429	4.957339694	4.883392993	4.64881836	4.479690544	4.64239247	4.553546463	4.702116073	4.628981975	4.589353542	5.209022451	4.715984582	4.959440593	5.381468989	5.113703068
1552750_PM_at	2.675561145	2.93886173	2.768611046	2.824405554	3.088308184	2.941491642	3.254394028	2.930938239	2.771727482	2.664206285	2.976998724	2.699828944	2.88857336	2.758437099	3.061509264
1552751_PM_a_at	3.475251576	3.569310195	3.543740451	3.667010885	3.4890568	3.852168935	3.557871151	3.502755288	3.364705913	3.724418463	3.4890568	3.409554215	3.381712416	3.350291027	3.387357066
1552752_PM_a_at	2.993473324	3.200950908	2.963682506	3.007506493	2.917096467	2.945599857	2.995409565	2.995409565	2.985100971	2.995409565	2.995409565	3.025230668	3.155079648	3.572590833	2.973971247
1552754_PM_a_at	2.856686829	2.791394568	3.131154779	2.963169155	2.995409565	3.026935491	2.964725721	2.852977096	2.981891196	3.069502247	2.640920578	3.432901601	3.125158814	4.723062801	3.300967832
1552755_PM_at	3.606764777	3.306645987	3.362648108	3.346216678	3.500033265	3.564612853	3.605825003	3.320076956	3.177935342	3.198239186	3.117556641	3.212488774	2.934235541	2.774938187	3.351942108
1552757_PM_s_at	3.006479923	2.769136803	2.759145944	2.837267801	2.721191579	3.081640709	2.874335689	2.539024941	2.937034916	2.874335689	2.998084847	2.814251068	2.912016165	3.445666755	2.881205225
1552758_PM_at	3.300956781	3.079346265	3.220238683	3.220238683	3.1349402	3.400935566	3.29096985	3.344233958	3.344825699	3.052291898	3.232369181	3.007502021	3.202889849	3.238637141	3.139307419
1552760_PM_at	2.678012678	2.887744827	2.876092954	2.869599012	2.796958172	2.852472493	2.640333548	2.670545793	2.767367847	2.996960413	2.779562315	2.824508	2.711292022	3.5747304	2.79689278
1552761_PM_at	3.582781409	3.582781409	3.582781409	3.712634107	3.729350369	4.399701217	3.610202107	3.499796572	3.300183309	3.712634107	3.503881253	3.641061977	3.565217464	3.409487055	3.812380643
1552763_PM_at	2.716407903	2.69229478	2.730485024	2.76710935	2.687056588	2.821160499	2.755025769	3.322046306	2.769256921	2.709635074	2.79312033	2.790655596	2.513940651	2.975091658	2.696715466
1552765_PM_x_at	3.391993406	3.346361988	3.1113672	3.352957068	3.391993406	3.269071185	3.742796474	3.467200937	3.05409111	3.217451949	3.365677661	3.324552719	3.750960202	3.541127822	3.457885068
1552766_PM_at	2.951228196	2.892924974	2.89830615	2.960974198	2.850934013	2.840234099	2.670735847	2.847905978	2.850934013	2.879489447	2.875684402	2.835311742	2.879215208	2.794613172	2.78130257
1552767_PM_a_at	4.175773673	4.341968788	4.214781996	4.148415937	4.461286461	4.079674207	4.398751173	4.175773673	4.105284881	4.175773673	3.901001224	4.175773673	4.099764163	4.02575161	4.147901497
1552768_PM_at	3.496203045	3.485502308	3.440280505	3.222658164	3.303961921	3.292226007	3.240989279	3.227144454	3.112775337	3.314153426	3.522691228	3.292226007	3.030022265	2.974271369	3.075061019
1552769_PM_at	3.099198246	3.206212237	2.76810479	3.036988669	3.099198246	3.099198246	3.065715394	3.045739763	2.969496422	3.164371569	2.993207464	3.295397691	3.096509682	3.24628431	3.099198246
1552770_PM_s_at	3.71699428	3.778741981	3.781186999	3.900879136	3.616463643	3.29996201	3.520604859	3.394199307	3.59409525	3.929374884	3.600895447	3.620278594	3.818568102	3.787092489	4.095589707
1552771_PM_a_at	2.979918905	3.260914343	2.953877814	2.996015565	2.893221418	3.464982694	2.867200752	3.068657397	2.968705218	3.00821371	3.453671757	3.018384722	2.674878229	2.956505063	2.972938241
1552772_PM_at	3.305381971	3.608333472	3.371801219	3.385653027	4.001579405	3.63432598	3.252457984	3.783891507	4.775903423	3.365933122	3.888425392	5.181031099	3.856823337	3.507021041	3.801978124
1552773_PM_at	4.165240186	4.144921199	3.988761947	4.015520307	4.22152581	4.490211768	4.041531224	4.3033973	4.724957301	4.342327542	4.050762393	5.110431917	3.777322513	4.379821057	4.147165692
1552774_PM_a_at	3.253857001	3.105039808	3.463185474	3.306249078	3.306249078	3.03415695	3.449661124	3.283246347	3.641654956	3.343635769	3.271275885	3.303336342	3.380972093	4.447789592	3.326059483
1552775_PM_at	4.289275691	4.289275691	4.291379732	4.334366703	4.220737822	4.80794908	4.291379732	4.562844743	3.9965641	4.450886851	4.294624856	4.170902753	4.11367794	4.936332725	4.230848887
1552777_PM_a_at	3.029156	3.022151727	3.169655564	2.994889383	2.988816891	3.133069572	2.995409565	2.969985606	3.077437454	3.112297497	3.416431009	3.232785894	3.236624161	3.086742408	2.998748454
1552779_PM_a_at	4.015610165	3.750994802	3.988519762	3.59732408	3.32433905	3.505122931	3.021277735	4.063588151	3.59732408	3.444969675	3.414425586	3.367102864	4.789832376	3.335928382	3.554003947
1552782_PM_at	4.112078917	3.4375591	3.389683155	3.679332263	3.643595022	3.431938503	3.258084841	3.790533114	3.705073867	3.795008484	3.293707116	3.413525446	3.365830296	3.173645522	3.529949338
1552783_PM_at	4.17283707	4.30208081	4.208650466	4.126792484	4.024903348	4.072385573	4.457906409	4.465049735	4.099032219	4.305570988	3.648130093	4.177133916	3.928829802	4.209579749	4.155080121
1552785_PM_at	3.00816102	2.982495054	3.086215222	2.960297178	2.66842307	3.09331273	2.943890132	2.812681542	3.115026213	2.682683935	3.018734582	3.013919181	2.893721052	3.621581298	2.986458376
1552787_PM_at	3.300539154	3.672584981	3.066976182	3.250300698	3.007862238	3.675470873	2.806299864	3.824732458	3.332191758	3.414180282	2.962848224	3.423112592	3.611326344	2.672504789	3.231664263
1552788_PM_a_at	3.333596974	3.339539157	3.046362947	3.447303071	3.611447259	3.41339863	3.179935916	3.918322943	3.41339863	3.557353717	3.184613717	3.778506262	4.187607068	3.408464209	3.450930899
1552789_PM_at	4.809096647	5.263149255	4.76822923	5.20284925	5.27164519	5.432410816	5.573720722	5.323234876	5.700972334	5.384511791	5.480736899	5.843787062	6.289264849	6.96350077	5.789739037
1552790_PM_a_at	6.673664321	6.418386076	6.607946618	6.647372482	6.552074227	7.014928815	7.001131123	6.595418454	6.994168249	6.921897249	7.058690866	7.042322186	7.03093619	8.171486774	7.383557764
1552791_PM_a_at	2.901229196	2.852149017	2.774708026	2.882819895	2.757606984	3.845887383	2.985451067	2.770930905	2.826739946	2.784606032	2.80737456	2.828425459	2.656243871	2.983155307	2.823193394
1552792_PM_at	3.183190509	3.241423777	3.590308389	3.162379342	2.975438318	3.308189162	3.409872862	3.708978464	3.601006594	3.42689722	3.537386826	3.750244855	4.004617231	3.67950834	2.863205735
1552793_PM_at	3.267260119	3.781893587	3.176438515	3.483569978	3.84339838	3.872972771	4.003952534	3.337140676	3.448775463	3.514222808	3.766788461	3.449452419	3.742763973	3.801288047	3.670484655
1552794_PM_a_at	3.065761532	3.320965403	3.115026213	3.016385236	3.115026213	3.111872483	3.115026213	3.306170264	3.107539135	3.424404948	2.880757853	3.027367167	3.079084375	2.844766945	3.513960545
1552796_PM_a_at	2.809179005	2.929666889	3.062611433	2.911255916	3.1258123	3.088556627	2.91159253	2.876258181	2.973818412	2.968411336	2.973818412	2.973818412	2.946137638	3.073011793	2.973818412
1552797_PM_s_at	6.448369168	6.653713221	6.821767588	5.591708928	5.912648792	4.691602783	5.663351821	4.400975561	5.390621175	5.660180138	5.841243713	4.91329893	4.810660344	4.639580906	5.182501353
1552798_PM_a_at	3.886750941	4.511365275	4.668625545	4.600084223	4.287972433	4.54898297	4.286703646	6.183072412	5.923533523	4.523045519	5.089753943	6.514437389	6.185329137	4.625625936	4.728214654
1552799_PM_at	3.923924651	3.716721929	4.142673786	3.904340655	3.780817324	4.301712107	4.050868971	3.968847432	3.605229217	3.780817324	3.771475034	3.844346376	3.372291567	3.635611266	3.61681924
1552800_PM_at	4.655269368	4.6490538	4.6490538	4.511377871	4.409738858	4.706213852	4.439331033	4.559507151	4.711295983	4.720022301	5.08862898	4.653715595	4.676798849	5.140093028	5.024639698
1552801_PM_at	3.312099468	4.622216576	3.438230153	3.167413382	3.478165497	2.883219592	3.285168184	3.114872277	3.250971284	3.390691546	3.476183083	3.08724512	3.433878015	3.205367078	3.267245755
1552803_PM_a_at	2.832811133	2.932644985	2.737541696	2.835027394	3.064194291	2.973700072	2.84441793	2.75807034	2.710242578	2.835027394	2.843615178	2.835027394	2.642107612	2.627907396	2.882682908
1552804_PM_a_at	3.221509471	3.235428858	3.470854569	3.347284831	3.150524008	3.25110428	3.327370901	3.235428858	3.377990138	3.232192285	3.112657946	3.201988801	2.934941024	2.970629704	3.486757457
1552806_PM_a_at	4.152815248	4.234257762	3.859331477	4.173311044	4.669050871	4.678788315	3.913646129	4.234257762	4.95466494	4.222907991	4.265482487	4.815081721	4.100445821	4.875173371	4.593611709
1552807_PM_a_at	5.766527371	5.689192438	6.240497311	6.680131509	7.403655755	5.95073077	6.222576709	6.812543426	7.45501157	6.392936335	6.641840617	6.975111165	7.502832195	5.063289215	6.827357617
1552808_PM_at	3.153972292	3.361511452	3.078478641	2.987718834	3.19160263	3.362136192	3.176524592	3.175548348	3.232394947	3.377332424	3.296723875	3.58781411	3.052968394	3.24625853	3.307784613
1552809_PM_at	4.010085249	4.227333421	3.788072285	3.629338928	3.741467137	4.56051607	3.835109385	4.337541788	3.822695935	3.736403507	3.664766849	3.706338401	3.881509785	3.936944193	3.488814722
1552811_PM_at	3.620208924	3.948129236	3.508862705	3.929274296	3.947308638	3.517124794	3.553874756	3.750063157	3.597084196	3.783803856	4.050459959	3.783803856	3.811133728	3.783803856	3.834169835
1552812_PM_a_at	3.806890636	4.02893409	4.170754328	4.360403766	3.485398143	4.238592138	3.88795059	4.9118979	4.631491745	3.668345948	4.687644853	4.352857194	5.166222843	3.977593384	3.885662074
1552813_PM_at	2.836410297	2.913003588	3.084697222	3.049748142	2.820040652	3.239725219	2.841781139	3.006206803	2.837550378	2.953690813	2.994942702	2.930467898	2.765226583	3.515941693	3.075061019
1552814_PM_a_at	2.674076085	2.826126917	2.873706735	2.618605483	2.748790427	2.948653941	2.578162947	2.74667867	3.002956382	2.897216098	2.994942702	2.826126917	2.917914281	2.650139007	2.899080417
1552816_PM_at	3.068152965	3.087935526	2.984884763	2.984884763	2.984884763	3.027346836	2.984884763	3.145679758	2.874991748	2.944745302	2.882246831	2.836194808	2.952805216	3.174524789	2.883743509
1552818_PM_a_at	2.625855873	2.659583768	2.667415961	2.638666846	2.559849286	2.577729481	2.578777707	2.49284504	2.461469694	2.553345548	2.882819895	2.633026207	2.549509528	2.832905338	2.607214686
1552819_PM_at	3.260533822	3.337632896	3.366055973	3.298940503	3.208955805	3.273427933	3.427668096	3.447313398	3.322418153	3.238200522	3.557931545	3.336536763	3.271467739	3.515941693	3.004221139
1552822_PM_at	3.202911787	2.799721691	2.829293809	2.933721105	3.139687766	3.604334293	2.845959233	2.846085117	2.860133055	2.748517481	2.752166618	3.269919022	2.908332428	2.996598555	2.94304162
1552825_PM_at	2.60303223	2.709518486	2.75216316	2.885573931	2.949002557	2.833278812	2.940952334	2.926441626	2.895885115	2.931709998	2.759452253	2.930765042	2.885573931	3.097194982	2.930080909
1552826_PM_at	3.147855903	2.980239698	3.345124411	3.072443736	2.932452411	3.187430116	3.223713567	3.074266547	3.029576067	2.836887294	2.642666077	3.013305831	2.856653976	3.033593365	2.887931484
1552827_PM_s_at	3.197662716	3.194319988	3.259079746	2.990239292	3.833927318	3.10810468	3.118171147	3.212897601	3.095363913	3.15040914	3.886991325	3.227567009	3.085351052	3.197662716	3.164826852
1552828_PM_at	3.005603318	3.260573703	3.105198259	2.921548337	2.941902698	3.154169251	2.993995155	3.139394057	2.781135339	3.172881212	3.103443453	2.91948219	2.990910393	2.993995155	2.993995155
1552829_PM_at	3.913755245	3.889914942	4.233036246	3.913755245	4.148415937	3.991459406	3.955101771	3.800633407	4.252789563	3.689409113	3.605790406	3.97044387	4.559628347	3.641668711	4.278737912
1552830_PM_at	2.869599012	2.900456711	3.209688742	3.007178254	3.160967663	3.338669881	3.271145219	2.908907332	2.926350557	3.108289708	3.005023881	2.984884763	2.882702822	2.710523999	2.872233967
1552833_PM_at	4.072421116	5.296618818	4.150429981	4.6889944	3.755550468	4.060064888	4.293650054	5.284707484	4.072421116	3.877144684	3.999344663	4.175287209	3.752443695	3.581624019	3.877998314
1552834_PM_at	6.87612895	7.567397833	6.639376003	6.788668599	7.196256684	5.821544459	7.118957779	7.617536221	6.646801636	7.041872858	6.307310093	6.171331945	5.411340551	4.666620496	5.512988757
1552835_PM_at	3.206401648	3.247593728	3.352574836	3.222878449	3.1937564	3.265912533	2.960164561	3.274526255	3.103907173	3.21078494	3.162590027	3.251059447	3.358118898	3.436114958	3.318981773
1552836_PM_at	3.253524745	3.483719737	3.506506381	3.699293441	3.513199589	3.529388689	3.670484993	3.279328283	3.498209409	3.698315959	3.604394136	3.466276401	3.635632944	3.587254863	3.273427933
1552837_PM_at	3.121304247	3.020138878	2.979549699	2.832022749	2.858872858	3.270277662	2.897706492	3.00080568	3.048818934	2.975038126	2.847907585	3.180588218	2.969843514	3.973250367	2.979549699
1552839_PM_at	3.622022316	3.682767079	3.742940228	3.875316029	3.657744308	3.71690608	3.509095774	3.701511558	3.682767079	3.873099832	3.825095268	3.682767079	3.644558514	3.918226304	3.682767079
1552841_PM_s_at	2.994242048	2.999451711	2.966380294	3.176812768	3.059133837	2.966315428	2.977949602	2.94011865	2.963000689	2.889971562	3.026224262	3.064949334	2.765049598	3.026987925	2.994242048
1552842_PM_at	2.899697807	3.103103996	3.159358598	2.872627491	2.822727036	2.956357094	2.840215676	3.261331948	2.970992411	3.016006527	3.183116931	2.981925329	2.696415003	2.78726802	3.211727741
1552843_PM_at	3.214753278	2.999781299	2.897872474	2.913863788	2.884093654	3.597603801	2.874231996	3.087467774	3.241753716	3.015498878	3.074081481	2.931900253	3.072443736	2.865323738	2.999781299
1552845_PM_at	3.879942697	4.495783327	4.339465228	3.667205267	4.063009986	3.082744529	3.502871174	3.573389374	3.367196605	3.525767138	3.465037314	3.38305096	3.521729089	3.596886999	3.31389329
1552846_PM_s_at	3.742550327	3.913416556	3.899450362	3.967797091	4.299093662	3.894226128	4.002427525	3.536428626	3.820484088	4.065362778	4.74350874	3.286029384	3.998390652	3.209972031	3.856992895
1552848_PM_a_at	4.248373028	3.913851501	4.042770789	4.22803504	3.513675595	4.124869504	4.370421862	4.802740767	4.010680839	4.560788552	4.096146446	4.124869504	4.079150477	7.477014377	3.85616761
1552849_PM_at	2.73226738	2.534568498	2.622466493	2.605682613	2.701379654	2.826339978	2.777710795	2.971335917	2.725398464	2.73226738	3.142759909	2.667660984	2.671820862	3.117458635	2.87743569
1552851_PM_at	2.554410082	2.655704085	2.900841692	2.836189986	2.765866899	2.685712861	2.839063604	2.851347844	2.722089586	2.67331653	2.917460603	2.958692237	2.681050231	2.832774214	2.950014612
1552852_PM_a_at	2.647973789	2.672967797	2.80869952	2.955251334	2.811981161	3.062363622	2.835027394	3.191451046	2.701978568	2.801494406	2.80869952	2.812341845	2.824508	2.717680079	2.720925383
1552853_PM_at	3.262947191	3.454796173	3.251052542	3.224920657	3.015809952	3.590095593	3.54332499	3.306333766	3.10311624	3.115388097	3.621934014	3.085037428	3.160983175	3.333473064	3.296568222
1552854_PM_a_at	2.744534631	2.807547438	2.777015347	2.674791043	2.857042995	2.800810435	2.827588365	2.857632233	2.802976711	2.79689278	2.955318007	2.668870439	3.181575517	2.80869952	2.737647966
1552856_PM_at	4.282188733	4.429449177	4.624198646	4.818695579	4.10921355	4.552850707	4.26475746	4.133153819	4.153635124	4.641015373	3.979757825	4.156002079	3.817896139	4.136494709	3.898078373
1552857_PM_a_at	3.23764947	3.252783133	3.157062406	3.169045755	3.092919696	3.204949569	3.282906738	3.183732346	3.003074022	3.231011975	3.828484843	3.330058301	3.220229483	3.294629666	2.906616788
1552858_PM_at	2.824508	2.615209922	2.566892794	2.441886407	2.615209922	2.593997729	2.731343964	2.693623751	2.637354265	2.623270032	2.350844397	2.730805684	2.482244826	3.097900315	2.721920057
1552860_PM_at	3.311966859	3.298653958	3.301410351	3.084239472	3.194205562	3.740023291	3.736860877	3.352371494	3.333147038	3.25110428	3.016717307	3.155258101	2.844168689	3.406107091	3.329870998
1552862_PM_at	3.500825937	3.916583709	3.687614051	3.112392714	3.610596135	3.684302826	3.482757406	3.500825937	3.573184865	3.500825937	3.225492436	3.326109305	3.500825937	2.89870314	3.606763509
1552863_PM_a_at	3.598197653	3.925462656	3.96307533	3.712900485	3.854628478	3.56561032	3.75928238	3.689621824	3.854628478	3.666600763	4.818919056	3.547090762	5.030916732	3.854628478	4.403155086
1552865_PM_a_at	3.749435582	3.886931624	3.759877644	3.969321365	3.701090877	3.873067727	3.922585641	3.983165728	3.920375049	3.963734092	4.078559334	3.695967243	3.667338618	3.886931624	3.926300421
1552867_PM_at	3.884371299	4.338033433	4.642040522	4.759777405	3.848413781	3.590262348	4.134971569	3.946224279	4.063108108	4.599728652	4.25640887	4.499861428	4.725445594	4.229700382	4.825652933
1552868_PM_at	3.253857001	3.462259449	3.527389551	3.558457257	3.689904269	3.462259449	3.462259449	3.292599182	3.416151987	3.512313638	3.807682837	3.548671129	3.362052704	3.390691185	3.784134528
1552870_PM_s_at	4.664992454	3.952589087	6.543406286	5.637000525	5.169604874	5.610567124	6.350836031	6.710621685	5.054128815	7.064526608	4.918640696	4.959987923	7.537086314	3.406002158	5.084688067
1552872_PM_at	3.598197653	3.502934651	3.728797877	3.520932337	3.884235839	3.980013655	3.528161981	3.663498944	3.727208552	3.789743637	3.891139229	3.584803856	3.756008919	3.719107977	3.719107977
1552873_PM_s_at	3.400111375	3.353912035	3.129667245	3.476814651	3.728401551	3.179355013	3.398309298	3.108515459	3.177276567	3.314438453	3.474650603	3.361728108	3.429065101	3.152891862	3.581022022
1552875_PM_a_at	3.648010233	3.546364334	3.731193557	3.701054105	3.477371395	3.777505445	3.546364334	3.610771694	3.708333783	3.382933886	3.642240936	3.640200553	4.374356939	3.843700174	3.69736828
1552876_PM_at	3.018734582	2.944213842	3.21247834	3.018734582	3.039936346	3.643529881	2.944230101	2.761045364	2.961025294	3.070316262	3.180812899	2.97377982	3.115565978	3.017479967	3.001136832
1552877_PM_s_at	2.889782086	3.003969086	3.005726349	3.005726349	3.189042724	2.881710786	2.968611701	2.86643872	3.095927656	3.052968394	3.144678556	3.130447882	3.029709604	3.048394799	2.90730815
1552878_PM_at	3.372722923	3.553540562	3.257412292	3.227461313	3.13211368	3.944743982	3.575271188	3.628647513	3.296107472	3.455148963	3.031135103	3.108871358	2.893242968	3.227461313	3.075061019
1552879_PM_a_at	3.494472401	3.399545956	3.51732939	3.264359687	3.27966476	4.085741324	3.69237441	3.430272602	3.241095348	3.482614571	3.448318467	3.436869369	3.222204121	3.364884638	3.475626539
1552880_PM_at	3.414395087	3.666303377	3.414395087	3.224093301	3.185678787	3.676307793	3.535239252	3.34112634	3.414395087	3.282448916	3.308980291	3.561448788	3.416717061	3.65587691	3.507922937
1552882_PM_a_at	3.686181222	3.965234652	3.702088691	3.557561207	3.876641597	3.938478381	4.116513042	3.802905442	3.61160842	3.641069937	3.998806327	3.557748064	3.484521583	3.702088691	3.843665456
1552884_PM_at	3.541732061	3.669692282	3.563086158	3.162313878	3.305648038	2.946396617	3.464342672	3.505071738	3.531447334	3.3278891	3.704461758	3.311017395	3.364131164	3.134475725	3.273427933
1552885_PM_a_at	3.057613618	3.046190649	3.193804001	3.243261916	3.172833758	2.952639155	2.942735938	3.136368779	3.258529287	3.172833758	3.189136946	3.04619577	3.138271437	3.172833758	3.259117408
1552887_PM_at	3.599527422	3.691737334	3.713556897	3.364086151	3.222783652	3.501158843	3.501158843	3.536049856	3.376123862	3.697684436	3.619588182	3.372936571	3.267258216	3.554756937	3.372128784
1552889_PM_a_at	5.109643266	5.257133342	5.801867162	5.064977005	5.089978584	5.32965769	4.625594735	5.026193122	5.248891219	5.287347481	5.53942195	5.07512909	5.248891219	4.160005063	5.784495918
1552890_PM_a_at	2.589216029	2.627083823	2.799569636	2.705178413	2.612915819	2.920914918	2.799569636	2.799569636	2.983868044	2.872297341	3.022161499	3.043548649	3.031573725	2.875421206	2.682225027
1552892_PM_at	3.732334267	3.571993388	3.511761295	3.882115595	3.571993388	3.703029617	3.31002849	3.659622877	3.590441617	3.248274517	3.945305763	3.571993388	3.13446658	3.541658847	3.665711781
1552893_PM_at	3.843646269	3.950059163	3.895229195	3.696429723	3.653679132	3.734885828	3.848849072	4.105942742	3.772245448	3.927398215	3.919363309	3.848849072	4.101820261	3.78073176	3.867232672
1552895_PM_a_at	3.063909653	3.110146932	3.040993398	3.034790654	3.078087488	3.898958284	3.026910724	3.11418364	2.975302431	2.907671381	3.020986989	3.324337727	3.072443736	3.486443751	3.160152572
1552897_PM_a_at	2.78169905	2.855942805	2.769892924	2.807547438	2.728732214	2.647330082	2.807547438	2.843878198	2.865201688	2.807547438	2.7440164	2.969116918	2.807547438	2.737532023	2.797028044
1552898_PM_a_at	3.234442685	3.125942797	3.25110428	3.091180999	3.34468194	3.222101139	3.192900805	3.318985326	3.361728108	3.265097916	3.400252665	3.419725332	3.44904827	3.136719324	3.113360136
1552899_PM_at	3.263733506	3.247083396	3.277886154	3.67252815	3.300416259	3.617768283	3.212735831	3.295626095	3.472626363	3.486370589	3.681172563	3.605941884	3.560456753	3.409853517	3.574608336
1552900_PM_a_at	2.774133145	2.906663319	2.864369137	2.807547438	2.820106277	2.853955602	2.7747676	2.986670882	2.853955602	2.947933223	2.994942702	2.634532182	2.92696751	2.906023702	3.074973761
1552902_PM_a_at	3.117518486	3.135144972	3.117518486	3.054807492	2.96362745	3.353957476	2.988915956	3.156274407	3.106161119	3.030405125	2.995157456	3.228009276	3.63427485	6.056963043	3.01997925
1552903_PM_at	2.859417944	2.967768091	3.065141086	2.929655256	2.926984873	3.030233461	2.902734291	5.042154073	2.866914012	2.967768091	3.252574072	2.823455923	2.967768091	2.831857859	3.130043822
1552904_PM_at	2.609474614	2.474804285	2.615603828	2.640529786	2.458688528	2.50375848	2.536703627	2.57254947	2.33384187	2.669245754	2.592759123	2.439312056	2.403556102	2.732942582	2.536703627
1552906_PM_at	2.930167612	3.079554792	3.111503104	3.050252541	2.882819895	3.185529161	3.167081549	2.909726337	2.942153436	3.464874672	2.990369025	3.088940017	2.874808368	2.983723239	2.956213346
1552908_PM_at	3.289422246	3.240315917	3.204842557	3.383050223	3.532060855	3.570427577	3.348190505	3.473201325	3.443196211	3.010278197	3.005726349	3.077437454	2.999353331	3.674305924	3.190749352
1552910_PM_at	2.625841096	2.883356709	2.974636698	2.772190031	3.126543019	2.737050467	2.941835439	2.818841595	2.81300165	3.00742334	2.803523356	2.882819895	3.137675368	2.937746069	2.966143877
1552911_PM_at	2.893242968	3.024394186	2.867204967	2.893242968	2.779328329	3.528998639	3.033028875	2.90126496	2.886253479	2.901654678	2.72091624	2.743987675	2.755509409	3.35481737	2.893242968
1552912_PM_a_at	4.80794908	4.868357234	4.987806425	4.66528308	4.802941743	4.805721837	4.631420266	4.708053748	4.866111001	4.772010667	4.487348414	4.596553623	4.819137155	4.412422143	4.176080624
1552913_PM_at	2.815103176	2.913632888	2.858980503	2.661101603	2.696365712	2.968868553	2.804354003	2.838952875	2.807078909	2.807078909	2.807078909	2.640809028	2.624331801	2.704559424	2.807078909
1552914_PM_a_at	3.786206507	3.856680214	3.597789126	3.806232331	3.952028364	4.173188966	3.582969796	4.441901304	3.796821328	3.628358044	3.631999775	3.932430169	3.718957385	3.713052388	3.806232331
1552915_PM_at	3.641176525	3.202524731	3.364911871	3.291296456	3.078829191	3.433654744	3.273121405	3.369797578	3.406718995	3.105261988	3.291296456	3.573458523	3.30569559	2.915564022	3.291296456
1552917_PM_at	2.630975088	2.866302027	2.931659818	2.859352671	2.902734291	2.902734291	2.872758085	2.886375265	2.806551086	2.836205929	3.104093314	2.971898049	3.152520158	2.854249979	3.044212737
1552919_PM_at	2.994390685	3.179224559	2.932728429	3.270973684	3.073474546	3.216619118	3.005726349	3.112794241	3.094739105	2.970145121	3.108084979	3.094739105	3.126842679	3.444306003	2.958368635
1552921_PM_a_at	3.336691469	3.599486705	3.751338317	3.491408584	3.386196339	3.716901722	3.386162333	3.948400468	4.022246826	2.926765002	3.812866011	3.861805974	4.624262288	3.463766999	3.180175858
1552922_PM_at	3.596755934	3.279594465	3.272997316	3.166277002	3.115703328	3.28219303	3.325417232	3.272997316	3.367003497	3.243221694	3.304883198	3.290144166	3.137608897	3.493531327	3.244114857
1552923_PM_a_at	3.406237672	3.273666691	3.418520281	3.078953383	3.095243898	3.209561633	3.475499832	2.973410718	3.223920284	3.066038624	3.288010084	3.310883916	3.62134493	3.082511421	3.548587102
1552924_PM_a_at	3.248505348	3.190953006	3.390782343	3.477202744	3.134066338	3.797269822	3.161762547	3.157880994	3.075445799	3.226337264	3.355067262	3.195723772	3.208665102	4.007146565	3.231664263
1552925_PM_at	3.075626363	2.994473665	3.149308885	3.112472237	3.109351269	3.101650535	3.555215438	3.135399046	3.059559035	3.052529919	3.109351269	2.895012187	3.169818031	3.01243305	3.517161786
1552927_PM_at	3.535450603	3.875418201	3.655413009	3.476814651	3.100163033	3.952073543	3.444868588	3.695412958	3.576002042	3.454779506	3.880042906	3.442717777	3.887157353	3.943831632	3.172750951
1552928_PM_s_at	3.936419847	3.910482425	3.750063157	3.731004259	3.676916554	3.677207732	3.750063157	3.895903523	3.750063157	3.750063157	3.541833675	4.276465901	3.801846338	3.934453668	3.089158551
1552929_PM_at	2.999833676	2.783832856	2.857806215	2.899398515	3.086726044	2.754442956	2.611047071	2.749622162	2.93937145	3.149286181	2.564030731	2.749676104	2.857806215	2.992612859	2.857806215
1552930_PM_at	4.334633525	4.131051941	4.662252761	3.992859949	4.240394142	3.690280633	3.65879392	4.048197098	4.080581289	4.005536591	4.263796354	3.930605978	3.723210879	3.289955678	3.780940556
1552931_PM_a_at	6.197417753	6.640851072	6.412988833	5.769429482	5.674259877	4.430020999	5.739207776	5.45627548	6.284915291	5.375447001	6.507665276	5.103502515	5.997264063	4.863250651	4.426296607
1552932_PM_at	3.496492111	3.68328815	3.256884187	3.500505439	3.29309752	3.824755419	3.231552275	3.500198197	3.387731361	3.361728108	3.304527321	3.344769374	3.285653498	3.361728108	3.361728108
1552933_PM_at	2.68542711	2.63869422	2.745136029	2.73228966	2.791835606	2.903846985	2.831606313	2.68542711	2.626019379	2.589827062	2.788075651	2.911764195	2.795400147	2.745136029	2.715346288
1552935_PM_at	3.414395087	3.210093823	3.288642408	3.497665726	3.309670403	3.525767138	3.11896667	3.330356794	3.287608543	3.40892635	3.327936146	3.333392804	3.344701232	3.364002027	3.333392804
1552937_PM_s_at	4.765403274	4.307377228	4.703360253	4.45369567	4.630812813	4.379771046	4.442871226	4.745114666	4.501731325	4.27534268	4.49532918	4.730975304	4.482764786	3.872907745	4.464818973
1552938_PM_at	2.90038875	3.249876588	2.937393349	3.091388481	2.941256714	3.53531156	2.90038875	3.164123699	3.052968394	3.201274161	3.087925563	3.219185578	3.052968394	3.13469584	2.986000156
1552939_PM_at	2.932866397	3.249062517	2.956871166	3.026146655	2.944350303	3.078528484	2.932866397	2.932866397	2.751920082	2.856390112	2.722411408	2.932866397	2.705583422	3.067898003	2.876446208
1552940_PM_at	2.751299382	3.005726349	3.005726349	2.901246079	3.143825979	3.034411826	3.102035416	2.973155617	3.001738316	2.773756256	2.998196211	3.005726349	2.963698549	3.713557115	3.005726349
1552942_PM_at	3.51890002	3.516434882	3.555315773	3.323042849	3.071937238	3.407172187	3.559183832	3.495448123	3.303763836	3.198239186	3.658809379	3.357677103	3.136523685	3.400295301	3.536809234
1552943_PM_at	2.864007492	2.761831581	2.761439218	2.888208935	2.830924599	3.096733079	3.004326629	2.702478276	2.760469086	3.036587971	3.08453999	2.926146789	2.793488503	3.176111522	2.812829793
1552944_PM_a_at	3.814126787	3.814126787	3.360393529	3.881120134	3.785927756	3.814126787	3.643368424	3.685757824	3.901338974	3.759744037	3.878472909	3.957357786	3.769877354	3.127567325	3.965320093
1552946_PM_at	3.531901294	3.151739442	3.301328022	2.989076436	3.05924297	3.327787675	2.921096268	3.190850185	3.042986508	3.183732346	3.347850448	3.151739442	3.188528872	3.328696877	3.098188433
1552947_PM_x_at	2.985404656	2.852024523	2.723599533	2.621172286	2.925441272	2.763095278	2.806026373	2.866493147	2.815686232	2.815686232	2.77697866	2.945232372	2.642583708	3.17279262	3.002323733
1552948_PM_at	3.118688498	3.006690409	2.980841651	2.867221144	3.028905566	2.971393663	2.949349887	2.931175506	3.183294043	3.095897603	3.245653468	2.962301556	3.011190636	3.470284192	3.102433073
1552950_PM_at	3.248959355	3.333892096	3.255829471	3.114475907	2.938745526	3.243152247	3.13186591	3.167049351	3.100094148	3.125961793	3.388239828	2.889400054	2.939421533	2.715474254	3.116272457
1552952_PM_at	3.337404002	3.536442378	3.693042994	3.656312678	3.79170054	3.468339691	3.203351702	3.588255445	3.188427615	3.664104201	3.536442378	3.347299518	3.506216538	3.546371299	3.480887256
1552953_PM_a_at	3.117518486	2.939935646	3.102932513	3.162400851	2.973681781	2.979709082	2.776976332	3.028324897	3.28106116	3.028324897	3.555320257	3.028324897	2.999634148	3.074621463	3.265677873
1552954_PM_at	3.23249352	3.804974347	3.306077407	3.366923207	3.263062474	3.365963936	3.642869247	3.736011341	3.516388012	3.42689722	3.109268532	3.529607136	3.142176698	3.291868038	3.447159435
1552955_PM_at	3.606764777	3.534753204	3.438230153	3.429696861	3.233580744	3.407976503	3.591494916	3.391191281	3.171093101	3.407976503	3.982355712	3.269142714	3.526371325	3.100671996	3.33245841
1552957_PM_at	2.994844008	2.541916146	2.762790305	2.910034782	2.694791769	2.762790305	2.699260429	3.150170554	2.762790305	2.741163165	2.748461996	2.690136477	2.776748517	2.82514037	2.968579035
1552960_PM_at	3.362593892	3.568672506	3.327431458	3.249954257	3.04840627	3.254661491	3.151865164	3.340180147	3.269781889	3.315193378	3.53183934	3.186047344	3.313975637	3.254622304	3.202572466
1552961_PM_at	2.869599012	2.869599012	3.034007104	2.869599012	2.640862234	2.910826495	2.787961816	2.840018627	2.975038094	2.824673958	2.776167882	3.060892713	2.489054407	3.157079675	2.869223392
1552964_PM_at	2.815134879	2.860632582	2.872970015	2.89268992	2.875486907	2.805022077	2.799569636	2.778697146	2.77722362	3.025815757	3.277946707	2.872970015	2.999357072	2.733752137	2.968764185
1552965_PM_a_at	4.990076815	4.760332153	4.735606441	4.961525342	4.423571762	4.575684515	4.385854383	4.658030516	4.583631079	4.771821692	4.489563602	4.64769478	4.398407253	4.243836063	4.801209353
1552967_PM_at	2.994942702	3.073727092	2.994942702	2.817487539	3.212651837	2.867249574	3.075214094	2.930443259	2.994942702	3.039327783	3.291296456	2.916221869	3.029856501	3.18449307	2.910284547
1552969_PM_a_at	3.356407219	3.385480125	3.307170058	3.204047271	3.175006124	4.25086504	3.356407219	3.399680553	3.432615463	3.356407219	3.356407219	3.247428557	3.642905435	3.538763502	3.089374212
1552970_PM_s_at	3.131616962	3.35275232	3.209176091	3.527815045	3.253478801	3.083551598	3.097130576	3.242348197	3.152042584	3.013985616	3.618059017	3.458410201	3.032653956	3.409487055	3.648301171
1552971_PM_at	3.103519723	3.29016024	3.190961398	3.177385663	3.059605923	3.654811453	3.161914958	3.565568115	3.165801563	3.457181207	3.066071313	3.10359837	3.202370684	3.410667655	3.228804044
1552972_PM_at	2.457018712	2.524711321	2.423096332	2.638675821	2.638675821	2.724998498	2.638675821	2.592046356	2.68692685	2.777207061	2.638675821	2.626539044	2.517369011	2.750550127	2.74020151
1552973_PM_at	3.83700296	3.379776864	3.539770424	3.634704901	3.516895021	3.738544089	3.675785959	3.775820116	3.604766937	3.604440168	3.516326516	3.604379822	3.711145284	3.897468181	3.569801045
1552974_PM_at	3.161428778	3.043567045	2.830166783	2.876088516	2.92572886	2.908480191	2.727721923	2.951816654	2.695560727	2.908480191	2.812242517	2.849771286	2.934920614	2.940109895	2.833307127
1552975_PM_x_at	3.413214454	3.263213389	3.515915267	3.086167849	3.085444057	3.422714034	3.169669447	3.449840432	3.044789269	3.397930198	3.192900805	3.205607729	3.112217843	3.234511169	3.040947968
1552976_PM_at	3.520686936	3.71703044	3.200895716	3.389809812	3.3065539	3.379890935	3.43351093	3.499528856	3.655031024	3.5283338	3.623112566	3.38583857	3.67292136	3.502045749	3.633026563
1552977_PM_a_at	4.851668801	3.726366725	4.101784671	4.879153339	4.886609652	4.493877694	4.836227474	4.964569081	5.362658519	4.512819026	5.104250971	5.179586395	5.520817782	3.943758414	5.070423374
1552978_PM_a_at	6.64514905	6.64514905	6.367306548	6.34914278	5.777592404	7.0693693	6.471978521	7.456904242	7.338153736	5.825643332	7.467212239	7.221850143	7.556520381	6.599113075	5.853543882
1552979_PM_at	2.862974625	3.11882269	2.901500291	2.732294354	2.839880273	2.635485415	2.839365955	2.680673282	2.813041245	2.864696749	2.717101577	2.808541019	2.862271896	2.688646313	2.760280477
1552980_PM_at	2.887350374	3.089958322	3.472982948	3.356407219	4.087656661	4.002180803	3.356407219	3.356407219	3.620673535	3.166069304	3.507119296	3.155365078	3.67485914	3.076327229	3.133123561
1552982_PM_a_at	2.996761237	2.941140334	3.208529838	3.156249117	2.951551202	3.123374477	2.944903953	3.109341362	3.016916733	3.745636819	3.233930885	3.169558286	3.115216238	2.98975212	3.546000988
1552985_PM_at	2.720261397	2.970350169	2.874282216	2.901246079	2.943019974	2.83399436	2.71121417	3.078880314	3.033245965	2.874856489	3.128199611	2.980020888	2.993826663	2.943019974	2.833708636
1552986_PM_at	3.184849673	3.389177506	3.054613608	3.053148311	3.056763273	3.18673946	2.85205849	3.033438256	3.158536665	3.198980762	2.844554179	3.011194473	2.788972673	3.452269368	3.025526358
1552987_PM_a_at	2.948178629	3.155531712	3.438230153	3.473625539	3.066938324	3.529949338	3.2319374	3.208531394	3.033915109	3.125086888	3.075952644	2.999423874	3.17004165	3.397265611	3.245015091
1552988_PM_at	3.44740834	2.708154347	2.751724408	2.86870668	2.773125274	3.142132401	3.02688103	2.960834927	2.711801043	2.997858895	2.589000951	2.886952588	3.050764214	2.832774214	2.768577569
1552990_PM_at	3.355034935	3.463885239	3.277810124	3.516651142	3.446822944	3.342814381	3.139197796	3.303277314	3.162092647	3.434409279	3.051908012	3.550372329	3.284329778	3.342814381	3.342814381
1552991_PM_at	3.112729997	2.948346491	3.19223594	3.107109119	3.185897267	3.117082135	3.179567318	3.172540049	3.011705292	3.03861491	3.402449381	3.117518486	3.095366301	2.7885722	3.311333603
1552993_PM_at	2.652710495	2.659771575	2.864774409	2.677369326	2.715059095	2.640417856	2.687368147	2.619552119	2.662870135	2.961784828	2.772165899	2.724236936	2.715059095	3.130643158	2.73731685
1552995_PM_at	2.850663998	3.233974734	3.233974734	3.357055343	3.081128992	3.265949527	3.233974734	3.213525282	3.021533637	3.292903681	3.344575697	3.386634336	3.233974734	3.325292423	3.369645955
1552997_PM_a_at	3.579194295	3.787248964	3.620673535	3.744601135	3.485012899	4.264569901	3.359074747	3.280770274	3.722467157	3.556769058	3.810607876	3.563997238	3.367591888	5.328970581	3.674323946
1552998_PM_at	3.112685784	3.083291905	2.890044693	2.936408259	2.97713892	3.887616288	2.936408259	3.210722228	2.633531941	2.927764781	2.936408259	3.212347596	2.863879522	3.211382854	2.879471162
1552999_PM_a_at	3.137087131	3.102330987	3.41674997	3.357123782	3.357123782	3.402048837	3.462940328	3.266650292	3.357123782	3.357123782	3.46657208	3.444588531	3.237030582	3.079458566	3.581312318
1553002_PM_at	3.218625123	3.350426763	2.942290762	3.043256182	3.085037428	3.085751964	3.332556236	3.085037428	3.279362572	3.085037428	2.976215172	3.018148782	2.96327811	3.711943445	2.962398356
1553003_PM_at	3.003468095	3.060846066	3.419534053	3.284989253	3.132884402	3.566160353	3.441416929	3.166275436	3.114469979	3.034013694	3.377855986	3.186412228	3.033501635	3.380501122	3.192900805
1553004_PM_at	2.95872512	3.005726349	3.005726349	2.793999142	2.967330404	2.678509509	3.005726349	3.162681901	3.156884304	3.222784499	2.895760069	2.948611151	3.005726349	3.332015727	3.086476495
1553006_PM_at	3.310862153	3.275676609	3.383710274	3.328474789	3.310862153	3.421576315	3.366214199	3.271444126	2.830759757	3.681333525	3.330560182	3.434677331	3.231664263	3.357100717	3.44502745
1553007_PM_a_at	3.501366037	3.837279345	3.574925028	3.674773497	3.706855515	4.00332004	3.493643777	3.674773497	3.505207238	3.977316127	3.819761807	3.697621758	3.674773497	3.410365839	3.674773497
1553009_PM_s_at	3.345332036	3.806676743	3.005726349	3.447008479	3.075663214	3.696171541	3.417127375	3.306807764	3.360405867	3.345332036	3.345332036	3.503747615	3.332351254	2.993286139	3.345332036
1553011_PM_at	3.059385426	2.927488252	3.233157487	3.144422458	2.972938241	3.04979645	2.987484528	3.03727332	3.106856084	3.433826256	3.106856084	3.156720196	3.490781646	2.869682041	3.129761168
1553013_PM_at	4.073156012	3.981081183	4.082136729	3.717117217	4.149057635	3.941696335	3.879308726	4.333837423	4.216540056	4.059164032	4.536705214	3.872907745	4.066456561	3.968124321	4.228709089
1553015_PM_a_at	5.124048305	5.223452712	5.413599107	4.651328565	5.240357739	5.057383027	4.879513909	5.028115645	5.007568354	4.692986116	4.978942118	4.689074256	4.930689053	5.028115645	4.811118328
1553016_PM_at	3.160848403	3.241982333	3.881018708	3.098257758	3.064581646	2.941782471	2.926086841	2.881874429	3.174514436	3.088136571	3.090930856	3.003960695	3.164595062	3.160848403	3.203744116
1553019_PM_at	3.23887213	3.211936133	3.223080551	3.1975933	3.159839032	3.462054883	3.054568075	3.309105365	3.055834755	2.968497611	3.211936133	3.253778744	3.24255351	3.211936133	3.447444789
1553020_PM_at	3.840602325	3.391229801	3.735275122	4.150929962	3.52631599	4.470408108	3.457835838	3.992865993	3.751305644	3.913898966	4.010506373	3.779148934	3.288365074	3.854183722	3.627762238
1553021_PM_s_at	3.682558943	3.460763801	3.420205871	3.958259007	3.437044726	4.164648092	4.506323191	3.666863384	3.36826849	3.408716029	3.705115353	3.738611057	3.448668405	4.286716035	3.507675935
1553022_PM_at	2.892606157	2.945105727	2.82244957	2.872049087	2.701051854	3.079857166	2.995409565	3.318647041	3.071874861	2.908747816	2.908747816	2.803538296	2.789594465	2.764016028	2.881093943
1553023_PM_a_at	2.631604566	2.791574404	2.60471058	2.739634025	2.719301563	2.791194397	2.761045364	2.761045364	2.780709059	2.761045364	2.765089422	2.925132638	2.670735847	2.732126325	2.907060848
1553024_PM_at	3.066862482	3.080667706	3.066862482	3.026388903	2.959649422	3.295142517	3.066862482	2.978937938	3.118786372	3.047803583	3.190168052	3.350505627	3.14458255	2.836976459	3.252559512
1553025_PM_at	2.471552834	2.572627097	2.80555295	2.705178413	2.651072152	2.651072152	2.637590417	2.702478276	2.651072152	2.666726147	2.594771776	2.519253014	2.630766164	3.032600245	2.946705861
1553027_PM_a_at	3.021110244	2.923205515	2.919788942	3.047352422	2.882022721	3.162908337	2.878077701	3.225638065	3.238260528	2.929448801	3.0446404	3.106536555	3.035954013	4.017450083	2.844746414
1553028_PM_at	2.864926529	3.117452837	2.951044075	2.856654783	3.198239186	2.87272149	2.957223505	3.150223705	3.193870932	3.018734582	3.332448964	3.044615322	3.018734582	3.018734582	2.983085024
1553030_PM_a_at	4.151891133	4.044316042	4.277303376	3.799583124	3.903309714	3.7477084	3.873083233	4.022618127	3.849105369	4.406141945	3.927806198	3.43199397	3.502886884	3.338482523	3.903309714
1553031_PM_at	3.739000192	3.739000192	3.555315773	4.02530218	4.077646804	3.791107774	3.759572582	3.724657804	3.739000192	3.652889472	3.977396949	3.515151232	3.852090357	3.438631543	3.711819926
1553032_PM_at	3.251727036	3.066862482	3.066862482	3.056929091	3.025399085	3.441941187	2.949761052	3.014091918	3.124265801	3.032382786	3.343543602	3.09561553	3.234775725	3.140907081	2.943377084
1553033_PM_at	3.356030015	3.296733299	3.443631905	3.478165497	3.478165497	3.088740617	3.557314418	6.107525816	4.911789299	3.426089491	4.631353635	3.474576464	4.62796907	3.179352529	3.184200813
1553034_PM_at	2.829038023	2.887013068	2.846786555	2.901246079	2.837567497	2.867332084	2.721463441	2.96121816	3.054204353	2.96121816	3.05847051	2.964776643	3.90540005	3.169361378	2.982332691
1553036_PM_at	3.592260123	3.383198795	4.047021251	3.515941693	3.322761174	3.255814432	3.899404256	3.737461765	3.633742119	4.093388676	3.559994219	3.760540218	3.231664263	3.329037294	3.368593516
1553037_PM_a_at	3.157980085	3.002720072	3.030022265	3.258529287	3.002720072	3.132374109	3.049051466	2.911660876	3.309672572	2.98486239	2.96116794	2.95675167	2.720999642	2.842426363	2.957135187
1553039_PM_a_at	3.218904432	3.176346095	3.214792927	3.132680253	3.057983877	3.234831204	3.236979885	3.189460367	3.466121659	3.190180657	3.553540562	3.072335472	3.214792927	2.969508661	3.883232325
1553041_PM_at	3.221166316	3.233119684	3.240218551	3.370243061	3.100908743	3.849712315	3.683005347	2.947869686	2.984319234	3.136710121	3.472277784	3.048685932	3.221166316	2.923584528	3.11819387
1553042_PM_a_at	3.335551599	3.880753994	3.430075989	3.291735241	3.699463905	3.513668645	3.268546494	3.628031043	3.621380019	3.445460501	3.513752717	3.499528856	3.379673484	3.38778829	3.600605611
1553043_PM_a_at	4.288326789	4.566412341	4.128259348	4.146090669	6.035381091	4.320773374	4.005499673	4.772208721	5.414972151	4.763036408	4.593944181	5.069847972	5.404103512	3.724522777	4.947829913
1553044_PM_at	3.137186026	3.137186026	2.842700722	3.113588539	2.939558927	3.404863234	3.053515135	3.335342197	3.133971019	3.273427933	3.367485045	3.19780549	2.869421813	2.875351248	3.156463415
1553045_PM_at	3.068491705	3.07391283	3.049028028	2.837550378	2.80990295	3.114136551	3.007060231	3.093933107	3.162188476	2.901654678	3.001275679	3.045032896	2.792892958	2.995409565	2.745290814
1553046_PM_s_at	3.287854564	3.670850703	3.324812294	3.292673599	3.166131659	3.292673599	3.110627296	3.231203031	3.292673599	3.361336082	3.36866842	3.171725095	3.292673599	2.832774214	3.412318479
1553047_PM_at	3.754905529	3.583863521	3.723436639	3.811900109	3.933123481	4.000375355	4.088823237	3.976312865	3.920413345	4.063483091	4.631902363	4.110792611	3.867620414	3.772143074	3.990859153
1553048_PM_a_at	3.391732091	3.445410886	3.500784373	3.616358612	3.392703169	3.392703169	3.392703169	3.358557109	3.466348654	3.895175768	3.117381388	3.365239207	3.140924437	3.392703169	3.38305096
1553051_PM_s_at	3.464771744	3.290730024	3.464771744	3.534023079	3.441036954	3.402764541	3.427067126	3.693156332	3.60610807	3.19126657	3.774623747	3.565933325	3.320124082	3.185459443	3.321812634
1553052_PM_at	3.188468956	2.88843796	3.022104226	2.986746905	2.972938241	2.972938241	2.967706175	3.071763527	2.838747128	2.93398706	3.013989583	2.972938241	2.944069178	3.183835585	2.919232815
1553053_PM_at	3.366546343	3.659608244	3.803426616	3.730808251	3.62364789	4.069472981	3.397346434	3.660593452	3.828951751	3.767766056	3.40133647	3.67908482	3.262829976	3.910431718	3.471861813
1553055_PM_a_at	4.2176285	4.232300494	3.938498295	4.300579246	4.288413262	4.809307614	4.196174033	4.419890819	4.334091067	3.909198982	4.357824214	4.556288612	4.79889738	3.960683294	3.904971743
1553057_PM_at	4.053717382	4.403322728	4.286326374	4.097265766	4.278835174	4.233440947	4.24233621	4.278835174	4.29977023	4.166472599	4.403905233	4.425998808	4.111508341	3.987103125	4.492419613
1553058_PM_at	3.516876093	3.453677668	3.415560187	3.41599617	3.372476458	3.623832382	3.187207652	3.352903857	3.19575673	3.362648108	3.387700528	3.407327593	3.184978515	3.115571179	3.293123254
1553059_PM_at	2.843055362	3.01205187	2.832217521	2.857123832	2.966192908	2.925465739	2.950350749	3.019001766	2.806329917	2.985067716	2.911032746	2.855476619	2.74796966	2.93225588	3.001473879
1553060_PM_at	2.798876161	3.201171129	2.838615481	2.704978512	2.807547438	2.964804841	2.858248126	3.144192477	3.130541956	2.908412747	3.243751257	2.935748241	2.821698937	3.543174992	2.96709237
1553061_PM_at	3.82337763	3.889877954	4.27109428	3.903901809	3.659557377	3.853757551	3.82337763	3.580061046	3.82337763	4.233247022	3.82337763	4.238710173	3.759500196	3.779830168	3.82337763
1553062_PM_at	3.075061019	2.984349573	3.111118707	2.903275823	3.035085306	2.891056908	3.229734294	2.783825664	3.146965994	3.097813727	3.244691676	3.217726783	3.077191969	2.909985106	3.065634575
1553063_PM_at	3.659473026	4.160402517	3.46514145	3.315221974	3.246859179	3.82337763	3.695053102	3.632432909	3.418897395	3.68737397	3.064556178	4.119913758	3.137061714	4.03476799	3.325969429
1553064_PM_at	3.675506492	4.001944286	3.594018415	3.595233244	3.515203948	3.627950416	3.909714246	3.659036531	3.554577743	3.629972081	3.647802148	3.443393571	3.660958409	3.489436759	3.638900051
1553066_PM_at	4.10232559	4.329955913	3.631977031	4.055189532	4.098834274	4.346475332	4.074955261	3.945685335	3.846874016	4.455411647	3.954986454	3.729792655	3.997629046	4.755156447	4.035745661
1553067_PM_a_at	3.915165667	3.883152491	3.684107325	3.617977461	3.586966526	4.008728914	3.987791125	3.991428752	3.531447334	3.769264577	3.769264577	3.769264577	3.789651627	3.699763366	3.760645402
1553069_PM_at	4.18995048	4.443364712	4.12117713	4.069368857	4.006353903	4.069368857	4.155120725	4.069368857	3.937535743	4.205933769	4.19578417	3.877895103	3.58683704	3.896615982	3.970779959
1553070_PM_a_at	3.429912761	3.341930347	3.838722897	3.504722954	3.386166824	3.497312738	3.387343273	3.421423683	3.287106504	3.802846764	3.718501162	3.409936541	3.254937401	3.148259317	3.399045302
1553071_PM_a_at	3.102850943	3.29640413	3.003866822	2.989942413	3.240686238	2.9865111	2.933088102	3.028324897	3.268503097	3.08453999	3.028324897	2.957593731	2.961218407	3.028324897	3.189330887
1553072_PM_at	3.091806598	3.068299241	3.122566311	3.068299241	3.068299241	3.069435773	2.922504815	2.924086094	3.186650079	3.226337264	3.456176491	2.923290947	3.068299241	3.065612276	3.068299241
1553074_PM_at	3.464771744	3.458256959	3.376892756	3.396429837	3.448164934	3.674822345	3.638969816	3.398258643	3.417883213	3.397422886	3.529895738	3.479646733	3.377436314	3.466430974	3.38135316
1553075_PM_a_at	3.128474901	3.814152788	3.288411651	3.288411651	3.166207499	3.288411651	3.472587235	3.109254452	3.120194622	3.546000988	3.182047212	3.288411651	3.0466686	3.288411651	3.122209553
1553076_PM_at	2.817460425	2.982670102	2.832415561	3.117961268	2.948114149	2.922704485	2.971804778	2.995409565	2.803987627	2.922704485	2.800220537	3.022995746	2.694180389	2.840967686	2.936856023
1553077_PM_at	3.144600404	3.124450745	2.972926401	2.830248323	3.204157453	3.167808713	3.014078602	3.135871442	2.984652865	3.01403461	3.091191956	3.091191956	3.152416828	3.527288868	3.0773179
1553078_PM_at	3.060686037	2.881205225	2.698940125	2.90677346	2.986927499	2.946713428	2.851500812	2.90677346	3.012131512	2.812838281	2.880601229	2.978691455	3.017072981	2.901234403	3.15873521
1553079_PM_at	3.495803483	3.52717525	3.583003552	3.495803483	3.52786652	3.378776189	3.337116611	3.416659607	3.763002138	3.388790337	3.174080796	4.291508425	3.366841999	3.217130107	3.565820809
1553080_PM_at	5.653217847	5.725745772	5.729906927	5.837129767	5.484879121	5.648611246	5.688618152	5.547765593	5.536596971	5.769031821	5.919372076	5.365980497	5.598958689	5.901458045	5.610229658
1553081_PM_at	3.964484244	4.057197604	4.057197604	3.713315514	4.057197604	3.84461779	3.686001487	4.146636204	4.260229661	4.33867795	4.543353941	3.899956512	4.256840985	4.057197604	4.028238269
1553082_PM_at	2.931040456	3.172134471	3.044614503	3.03071915	2.878454936	3.271454576	3.38105725	3.16976978	3.433333721	3.198239186	3.045758276	3.186956649	2.949747963	3.626918452	3.159735168
1553083_PM_at	3.449024631	3.180411834	3.142953358	3.130994497	2.959373033	3.680350977	3.223080551	3.334744066	3.234533248	3.477343281	3.401221843	3.274099117	3.361500828	3.085037428	3.183759112
1553084_PM_at	2.968238896	3.052968394	2.789130838	2.822287827	3.049262499	3.254277352	3.005087555	3.054918582	3.119227819	3.146434975	3.321681859	3.052968394	2.931186738	3.329545207	3.107298003
1553086_PM_at	2.873985038	2.881926228	2.86531283	2.816787809	2.906796942	2.805983764	3.245549858	2.752276958	2.619603581	2.820846154	2.628672663	2.765431666	2.589380913	2.768120973	2.912617502
1553087_PM_at	2.908070708	3.024435263	3.074786935	3.030012114	2.958195149	2.858110975	2.645693203	3.024435263	2.996428555	3.132354736	2.975782499	3.024435263	3.169889314	3.373791634	3.14408381
1553088_PM_a_at	3.806386427	3.86460111	4.080253419	3.674049174	3.708333783	3.495103278	3.745174087	3.779090877	3.874775669	3.700958924	4.318108935	3.890297871	4.248057562	3.896073921	4.372711368
1553089_PM_a_at	3.777103437	3.463037267	3.620229979	3.845580593	3.603253883	3.719835333	3.620229979	3.553769883	3.529671512	4.053866015	3.657490038	3.714887426	3.511448513	3.419485844	3.48932689
1553093_PM_a_at	3.141300883	3.10174026	2.941127623	3.196682659	3.104817911	3.027166261	3.058645588	3.10174026	3.10174026	3.106911208	3.196171419	3.256615611	3.115559842	3.054362179	3.035247145
1553094_PM_at	3.471740714	3.514001017	3.480495833	3.555804729	3.259114737	3.531829324	3.453517082	3.274526255	3.108789283	3.59750652	3.368619726	2.937614939	3.05691644	2.946912121	3.399651007
1553096_PM_s_at	5.092607083	5.289274164	5.717973592	5.41936985	5.146357518	5.890914702	5.430364196	5.390668489	5.390668489	5.390668489	4.960661707	5.370144143	5.659324438	4.886371342	5.918493137
1553099_PM_at	3.969353249	3.796688796	3.918962884	3.802726581	3.802726581	3.723190796	3.802726581	3.802726581	3.811907423	3.881545311	3.824875962	3.514883309	4.187607068	2.882227418	3.643360323
1553101_PM_a_at	6.318773193	6.148116063	6.344806603	6.378617015	6.43102819	5.889533696	6.241852223	5.953486092	6.239098959	6.295568106	6.433718124	5.960021511	6.278868017	6.916116212	6.664832022
1553102_PM_a_at	5.012446217	4.388758715	4.849134825	5.976845234	6.506946733	5.391975195	5.649174777	5.570238164	5.741548448	5.710507705	5.294809088	6.125096578	6.01534491	8.703759202	7.074454228
1553103_PM_at	8.888750615	8.834655624	8.703463286	8.853868163	8.840714742	8.222534989	8.753119873	8.680742151	8.509019883	8.523515983	8.666136603	8.609676395	8.46790162	8.939300122	9.126714495
1553105_PM_s_at	9.737848172	9.893123185	9.910964896	9.585898497	9.379799707	9.189618308	9.23569102	8.897289971	9.813899549	8.67636112	9.272676165	8.568774038	9.381640683	4.380188564	7.870725221
1553106_PM_at	5.338240959	5.060430131	5.882523041	5.521129127	4.99854833	5.452832746	5.586207028	5.367908905	5.760117378	5.388115793	5.143527431	5.399094971	5.45909493	5.106506535	4.819773635
1553107_PM_s_at	5.346592177	4.285962221	4.562945022	4.30133626	4.483851488	4.491821627	4.98859517	4.579965365	4.522007972	5.144435472	4.587702727	4.709108276	4.904224314	3.8217864	4.607810028
1553108_PM_at	3.772655028	3.251315852	3.235493458	3.538763502	3.076368236	3.478946093	3.358530968	3.737381256	3.927279561	3.494409689	3.30813935	3.987070171	4.758963101	3.890948298	3.276503128
1553111_PM_a_at	4.061472534	4.00597898	4.019792961	4.01327836	4.181261373	4.01327836	4.420081995	3.835887475	4.01327836	3.754795907	3.969606327	3.786498184	4.157619364	4.270406471	3.53829901
1553112_PM_s_at	5.162180419	5.302791583	5.510821539	5.013510003	5.064912161	5.128920955	5.673065278	5.346657213	5.98657676	4.627987644	5.958820451	5.000524288	5.332115705	6.900840396	4.645872773
1553113_PM_s_at	6.100941463	5.968011023	6.150004764	6.304514794	6.815766845	5.545348943	6.305689295	5.852079306	6.547877395	6.253038705	6.554489922	5.42898139	5.786144303	7.576483888	5.490835344
1553114_PM_a_at	6.716568198	6.749378432	6.787613091	5.844195367	6.32847623	5.454502253	6.095044759	6.079205083	5.710735805	5.995202797	5.906146842	4.698149931	5.95771508	4.115129109	5.416383282
1553115_PM_at	3.31252306	3.544201466	3.613139468	3.194964885	3.310238432	3.537692021	3.670850703	3.557032338	3.361728108	3.438066455	3.674274752	3.517161786	3.137863473	3.263258363	3.670820336
1553117_PM_a_at	7.341169866	7.686140427	7.519297668	7.205656987	7.271989335	5.619595588	7.034908355	7.193968045	7.417868761	6.801173184	7.210240505	7.059508295	6.976130668	6.351834662	6.273000879
1553118_PM_at	4.587272645	4.111991007	4.551492477	4.577066927	4.273103452	3.529949338	5.030777827	4.162365336	4.669346332	4.627185727	4.326509531	4.282188733	4.966435846	3.536203743	4.681815136
1553120_PM_at	3.303890705	3.441364097	3.631706313	3.200365103	3.293434332	3.488884965	3.129776199	3.154034281	3.309348499	3.262334284	3.262334284	3.193435914	3.216679568	2.94236322	3.219464151
1553122_PM_s_at	3.508067123	3.400635135	3.634403179	3.580845461	3.429251757	4.101820261	3.324460018	3.730022262	4.007914635	3.411821292	3.537673374	3.896579037	4.087077699	4.430013276	3.231577412
1553123_PM_at	2.909620042	3.127035421	3.148985456	3.201371457	2.808492799	3.139817113	2.727789988	3.119347353	2.894437917	2.783112457	3.291265372	2.91034162	3.438097049	3.433630288	3.011194473
1553125_PM_x_at	2.670889158	2.945274338	2.945274338	2.724551042	2.806563128	3.147818743	2.694311409	3.078404377	2.693889935	3.146499313	3.247014844	2.857921264	3.306628535	4.374506641	2.749533101
1553126_PM_a_at	2.798591036	2.83329356	2.761439218	2.675533279	2.700250386	2.908453653	2.767317278	2.842121697	2.798591036	2.804363812	2.809141214	2.524281515	2.710238675	2.826108246	2.798591036
1553127_PM_a_at	2.864939364	2.886680822	2.820480244	3.073330987	3.075153873	2.917031039	2.934211818	2.951582991	3.109947335	2.915378922	2.928907175	2.900147131	2.715254688	2.613026661	3.120530449
1553129_PM_at	3.188566549	3.360455605	2.919932196	3.430371336	2.896388206	3.78978626	3.270182771	3.38305096	3.697388683	3.604121957	3.000273222	4.312149685	4.271581694	3.381267583	4.488077988
1553130_PM_at	3.909817291	3.879824639	3.695680949	3.869800594	3.384989908	3.620370181	3.790667048	3.921279159	3.73137303	3.526298097	3.626362859	3.412944747	3.626362859	3.39360775	3.991162208
1553131_PM_a_at	3.253857001	3.285154656	3.211259766	3.196961509	3.044114533	3.330182711	3.127876528	3.418424049	3.108623686	3.204399599	3.424245586	3.271908686	3.25687702	3.359489543	3.32257562
1553132_PM_a_at	6.576368832	6.670547353	6.07075804	7.139495202	6.753079799	7.166130131	7.329896015	8.241402962	8.043956102	6.504886949	7.979522729	7.633293074	7.994820554	4.699044331	7.019207921
1553133_PM_at	4.397161121	4.339268192	4.257828636	4.734732278	4.933352642	4.712530823	4.544707037	5.354567025	5.252482197	4.805779936	4.768064762	5.96031117	4.890296153	6.838584931	5.386920198
1553134_PM_s_at	2.611182944	2.592286538	2.726569668	2.811511899	2.858312174	2.689655755	2.513899608	2.935244396	2.865469838	2.769439741	2.652623044	2.783994227	2.926446979	3.391751618	2.982377809
1553136_PM_at	4.887703101	5.701169692	4.945498428	5.13818459	4.86246402	4.717884817	4.421830893	4.875553311	4.945498428	5.268038298	4.927837318	4.863252186	4.736079227	5.168902762	5.114723346
1553137_PM_s_at	3.967143431	3.929191921	3.354993466	4.227624535	3.7238072	4.007240215	3.923427891	4.020466601	3.869346926	3.851116969	4.264958557	4.129339225	4.101399917	4.326516265	4.000238775
1553138_PM_a_at	3.657121632	3.886931624	3.37420837	3.739000192	4.217875862	3.764653369	3.781916293	3.739000192	3.739000192	3.989458811	3.626525967	3.748497014	3.630358658	4.350088627	3.663133508
1553139_PM_s_at	3.82918105	3.718773439	3.5163246	3.745838763	3.686210266	3.809737352	3.941620999	3.745838763	3.477004925	3.785023646	4.035137313	3.594685431	3.787837647	3.947490389	3.745838763
1553140_PM_at	3.886931624	3.872947462	3.762454477	4.105296654	3.672614764	3.997138321	4.038335766	4.14775766	3.638806658	3.838128091	3.696398061	3.872947462	3.606213314	3.907795368	3.38305096
1553141_PM_at	4.262070558	4.740064548	4.284090704	4.559944263	4.179834578	4.941923731	3.95953842	5.400778693	4.616336261	3.740253365	4.43514456	4.417055103	4.973639531	3.646201345	3.916423615
1553142_PM_at	3.780298902	3.57588871	3.642114952	3.58236638	3.241328523	3.68095313	3.436638925	3.775783094	3.546347355	3.245681965	3.907860255	3.732770231	4.275237219	3.633952201	3.243416817
1553145_PM_at	4.477892022	4.954794214	5.044003551	4.680401331	4.734732278	4.230776221	4.454303669	4.371189793	4.674067651	5.904125417	4.335344115	4.480751168	5.528742783	3.710829733	4.380089327
1553146_PM_at	2.936856023	2.926099669	3.397966139	3.022282874	3.008232035	2.751549901	2.78774308	2.926024075	2.936856023	2.808909215	2.950610517	2.836120734	2.936856023	2.955788295	3.256608887
1553147_PM_at	2.723359775	2.81447625	2.952255089	2.851497441	2.839465298	2.81447625	2.843703859	2.585305198	2.773277628	2.700255654	2.994942702	2.81447625	2.734081331	2.783148609	2.862894313
1553148_PM_a_at	5.874337171	5.392762676	6.023858965	5.773683676	5.176435883	5.90499635	5.654582942	5.821955684	6.223456177	5.630779345	5.825999224	6.138024157	6.7949993	5.755253044	5.200131879
1553150_PM_at	3.196625549	3.842594123	3.375540813	3.444795045	3.804301386	3.517161786	3.657297006	3.311114214	3.276446301	3.014556791	3.133592854	3.290144166	3.451890093	3.332947306	3.444795045
1553151_PM_at	4.390326411	4.367564153	4.223025181	4.504411494	3.430156421	3.785567957	4.082557224	5.874506053	4.175773673	4.468980466	5.557716174	3.806653725	5.438472924	3.228890136	3.862096416
1553153_PM_at	4.777537914	5.371407544	5.130673396	5.09011813	4.199768599	3.128182525	4.250631926	5.498145787	4.053593032	5.52684421	5.788171843	3.697211309	5.100476316	3.209972031	4.71895616
1553155_PM_x_at	4.386341853	4.946689909	4.728108378	4.317886668	3.840019357	3.319525962	3.995282375	4.573017851	3.486203006	4.902295623	4.889259457	3.676084053	4.827686456	3.243103819	3.722501883
1553156_PM_at	3.598920284	3.642844144	3.322418153	3.322418153	3.33908681	3.897997212	3.426917729	3.339487856	2.822479952	3.500516774	3.302410099	3.177189395	3.106536555	3.356623048	3.233712048
1553157_PM_at	2.674361663	2.710952287	2.907001638	2.894738485	2.890234151	2.933629471	2.983245436	2.768663931	2.751920082	3.508879012	2.853869698	2.77281815	2.8172212	3.013195382	2.946585737
1553158_PM_at	3.181227309	3.260914343	3.038425742	3.199746807	3.290901052	3.542868504	3.278459956	3.488961157	3.609864656	3.346570776	3.220166332	3.673137015	3.858728011	3.201780511	3.387525689
1553159_PM_at	3.281778189	3.156095562	3.307170058	3.160607325	3.281778189	3.181659019	3.255177891	3.162474288	3.242295118	3.112389492	2.983538399	3.226647823	3.250745798	3.148478637	3.157666837
1553162_PM_x_at	3.419277686	3.316462418	3.564599347	3.322046306	3.281610005	3.837085573	3.016584916	3.013694181	2.920528703	3.303961333	3.810136324	3.256155128	3.394994658	3.507675935	3.324359578
1553163_PM_at	3.823123508	3.888065711	3.788088184	3.788088184	4.047915952	3.832279915	3.697186846	3.680282465	3.739406663	3.75009736	3.860107448	3.545298175	3.613846128	3.976048545	3.793623019
1553165_PM_at	4.836521563	5.482916298	4.965905804	4.866692989	4.61215579	4.587512792	4.182126492	4.436138149	4.972500397	4.515532689	4.475046352	4.38984655	4.478018139	3.2917399	4.568510565
1553166_PM_at	3.429192317	3.410741298	3.423928556	3.41425711	3.151739442	3.31280322	3.412020033	3.470870114	3.435004438	3.869390216	3.90185727	3.411113237	3.531599889	3.663567471	3.490000824
1553167_PM_a_at	4.310525457	3.661308824	4.778186402	4.314722693	3.80409227	4.078588353	4.102286213	4.478849055	4.723823214	3.805351452	4.436483543	4.635530446	5.004543898	3.185464313	3.69053305
1553168_PM_at	3.761791796	3.759614391	3.626150813	3.67430384	3.378479734	4.285040063	3.785384753	3.723992535	3.619476237	4.10181194	3.78240731	3.965185587	3.612230696	4.106371659	3.763380283
1553169_PM_at	2.81984766	2.756474754	2.489598934	2.847628065	2.744649811	2.745136029	2.73368885	2.648493567	2.711144253	2.774273638	2.757251967	2.795321585	2.716806071	2.972582847	2.982623382
1553171_PM_x_at	2.707867002	2.519769615	2.78134484	2.846798242	2.7910047	2.805914961	2.686352742	2.715923403	2.622069011	3.132309578	2.559492622	2.860527926	2.695840721	3.229656996	2.840767646
1553172_PM_at	3.557481639	3.46023622	3.638208853	3.649490283	3.490154043	3.387497109	3.490154043	3.285092164	3.199611359	3.244867697	3.413125398	3.745129942	3.554756937	3.310981622	3.579194295
1553174_PM_at	3.408757668	3.178823069	2.982772038	2.893466199	3.08309004	3.020668973	3.108137162	3.05052337	3.000191483	3.08309004	2.946118175	3.163370602	3.106700276	2.848196683	3.525728317
1553175_PM_s_at	3.471938758	3.266760551	4.216135582	3.897744145	3.490154043	3.60052935	3.351941197	3.666599788	4.095028348	3.480459427	4.249263667	4.005557125	4.920726906	4.797714499	3.231664263
1553176_PM_at	3.222970356	3.337666444	3.295750652	3.196112514	3.384989908	4.03600584	3.309975497	3.248987376	3.350536568	3.125851004	3.65058526	3.143427444	2.946351599	3.383141436	3.632544568
1553177_PM_at	3.43764899	3.438701714	3.536551805	3.629433115	3.875126115	3.801268211	3.554841439	3.480186944	3.666602299	3.554841439	3.277093089	3.519192377	3.586490378	3.834558522	3.324337727
1553178_PM_a_at	3.414395087	3.423535289	3.543346508	3.276694321	3.546628736	3.423535289	3.430743464	3.423535289	3.580010263	3.390052436	3.382828073	3.334029525	3.3217282	3.626880157	3.629462866
1553179_PM_at	2.94236322	2.957517058	2.68558496	3.021452163	2.776083711	3.109688529	2.953690813	2.733975423	2.957517058	3.223117333	2.968751201	2.969117569	2.978053719	3.036327738	2.961961552
1553180_PM_at	2.822821221	2.50840394	2.721042924	2.527542184	2.538450367	2.607122697	2.711831196	2.688603944	2.680662595	2.898569155	2.800300516	2.680662595	2.578543415	2.759351595	2.471899728
1553181_PM_at	3.216797906	3.309137895	3.211619725	3.639244454	3.490154043	3.353053866	3.157462794	3.376946087	3.619195624	3.376946087	3.556447409	3.055984505	3.495809643	3.484295091	3.691448252
1553183_PM_at	2.865350556	3.014170602	2.937243911	3.029104227	2.905182403	3.076548811	2.794686535	2.785349617	2.723701101	2.744183282	2.807502647	2.865350556	3.218939236	2.865350556	2.892454378
1553185_PM_at	9.719377482	10.03380113	9.246968631	8.433286105	9.301088256	7.804239511	8.15113959	9.838912322	8.779935618	8.68596664	8.372843032	8.50146502	8.689303484	9.353592683	7.92909629
1553186_PM_x_at	9.398452868	9.949796039	8.953850936	8.189450948	9.11367973	7.94556865	7.846001831	9.639224452	8.509858205	8.62384729	8.202489697	8.286398555	8.402883923	9.241105584	7.512120993
1553188_PM_s_at	2.798499913	3.29135166	2.971551246	3.072297708	2.916621136	2.854669747	2.901172455	3.044768092	2.901172455	2.757150823	2.65283212	2.901172455	2.715637414	2.975291665	2.774162284
1553190_PM_s_at	3.638750388	3.589812211	3.688632829	3.387716443	3.281574583	3.771444478	3.468072843	3.491401833	3.555066127	3.76574858	3.848382856	3.546907439	3.865297678	3.362925962	3.509562475
1553191_PM_at	2.970639952	2.866302027	2.707651728	2.844968402	2.844968402	3.195245735	2.618249975	2.880919006	2.815686232	2.695783364	2.737748086	2.88843796	3.547162112	3.024038691	2.589845789
1553192_PM_at	3.859896297	3.296733299	3.498994098	3.319394666	3.521746565	4.422022356	3.248576458	3.393836311	3.343022815	3.388035897	3.576695312	3.649820072	3.781370987	3.201685968	3.164953377
1553193_PM_at	3.907419919	3.633068048	3.498209284	3.813142609	3.670745001	3.94454649	3.973147657	3.943679792	4.042244193	4.285644767	3.653513278	3.991036565	3.847288669	4.456511064	3.521363719
1553194_PM_at	4.703790325	4.897762611	5.132170753	5.294683742	4.17896702	4.704334509	4.633536782	4.576844095	5.065013064	4.384543031	5.117816391	4.814239339	5.001662072	6.653588503	4.305801471
1553196_PM_a_at	3.531492329	3.472751491	3.527815045	4.065284456	3.658496583	3.691960115	3.930605978	4.086674079	3.853148383	3.970112951	3.810765185	3.700687742	4.565397406	3.868080439	3.853148383
1553197_PM_at	3.383541108	3.582298384	3.321976085	3.098709173	3.235361248	3.197700365	3.20638496	3.140909188	2.897772232	3.024174315	3.212258254	2.943552162	3.127600968	3.175715891	3.34102937
1553199_PM_at	3.718554359	4.144921199	3.805374204	3.913059955	3.653679132	4.152504968	3.846170333	3.803153751	3.837416091	3.725631159	3.655192512	3.85438487	3.887365852	4.136655144	3.620756114
1553202_PM_at	3.58599779	3.547590217	3.734072527	3.55345248	3.355074599	3.825230302	3.55345248	3.55345248	3.564401669	3.75687567	3.55345248	3.530875028	3.345368413	3.48316521	3.622772969
1553204_PM_at	3.300967832	3.381091261	3.488690145	3.24997353	3.389888165	3.067450994	2.935312499	3.34516573	3.300967832	3.065334743	3.300967832	3.49681114	3.554756937	4.833307976	3.438094702
1553205_PM_at	2.995385784	3.365681024	3.182418642	3.267475392	3.204636567	3.099198246	3.338818995	3.068696157	3.208968526	3.509696135	3.316959392	3.109163187	3.480248772	3.547663423	3.470325146
1553207_PM_at	3.723992535	4.302666972	3.872191949	3.7522789	3.567130792	3.723992535	3.723992535	3.723992535	3.800555613	3.89465717	3.768410379	3.706338401	3.583361149	3.374342366	3.428566641
1553208_PM_s_at	3.119663296	3.158481038	3.00279643	3.119663296	2.934355183	3.119663296	3.026910724	3.084688186	3.380507347	3.079705582	3.369719495	3.138333509	2.93962598	3.119663296	3.330579944
1553209_PM_at	2.92285639	3.182871969	2.953690813	2.882522995	2.841841689	3.350052898	3.056368569	2.8867582	3.026574749	3.419014442	2.928907175	2.736563748	3.066773433	2.803988181	3.129667245
1553211_PM_at	2.894586242	2.982135011	3.094308768	2.834339153	2.652545256	2.895012187	3.294136781	2.823249335	2.907154695	2.85622244	2.722411408	2.964776643	3.00134528	2.906010621	2.895012187
1553212_PM_at	2.799569636	3.187561937	2.772487582	3.024885784	2.958383394	3.254838975	3.285945727	3.217650394	2.981274006	2.901654678	3.248614546	3.024885784	3.024885784	2.928057506	3.003483785
1553213_PM_a_at	2.759104276	3.052178261	2.642316583	2.759104276	2.859260193	2.718000798	3.38664369	2.554250098	2.810779837	2.807547438	2.747647888	2.50101824	2.66140592	3.21844931	2.759104276
1553214_PM_a_at	3.107011834	2.975064676	2.975064676	3.062820385	2.734086344	3.331553086	2.823601041	3.161190187	2.975064676	3.114475658	2.800967675	3.069901997	2.912208823	3.40804491	2.70365315
1553215_PM_s_at	5.10370661	4.975132115	5.249759638	5.059893753	5.056665883	5.136596017	5.168514723	4.982869993	5.059893753	4.959681634	5.456530346	4.837295378	5.096905576	5.275332168	5.175370543
1553216_PM_at	4.18995048	4.525546381	3.961614681	4.205888403	4.010866644	4.137149855	3.858743477	4.965104295	4.349928784	3.874646989	4.1417016	4.212927027	4.363584652	3.945286342	3.774400297
1553217_PM_s_at	4.793018254	4.307690471	4.322546169	4.242991627	4.089488608	4.191565107	3.813052088	4.191565107	4.330665269	4.116597373	3.638970151	4.246865969	4.020698628	3.36148883	3.926926139
1553218_PM_a_at	5.993628561	6.13653345	6.165644101	6.396593043	5.907604654	6.130817972	6.396593043	6.491570204	6.774469738	6.228844789	6.567348259	6.396593043	6.721522208	7.281715297	6.246808253
1553219_PM_a_at	4.244377249	4.335392304	4.548144499	3.918026892	3.77344572	4.039315296	3.953199144	5.261672442	4.666449169	3.959862203	4.535235049	4.244377249	4.948392508	3.692909783	3.892889402
1553220_PM_at	3.500127238	3.390554783	3.649887262	3.705732077	3.336529694	3.393657448	3.556878782	2.887545405	3.479990073	3.542561437	3.390554783	3.230676918	3.408618522	2.95288217	3.061996122
1553221_PM_at	4.521392873	4.470855681	4.519013455	4.515189454	3.831711067	4.489478403	4.217978114	4.470940909	4.227621886	4.333204968	4.450769224	4.072812047	4.286655617	4.390746107	4.422504839
1553222_PM_at	4.030292065	4.049941924	4.307690471	4.212921018	4.080272758	3.907209075	3.933775487	4.347110853	4.051770056	4.178187116	4.300360364	3.908623485	4.085864401	3.761672836	4.54494761
1553224_PM_at	3.450912234	3.846970921	3.404774016	3.404774016	3.211278504	3.579388752	2.938848518	3.195805397	3.049188975	3.104343445	3.553540562	3.585426395	3.424272915	3.248764938	3.474523321
1553225_PM_s_at	4.646522808	4.288781383	4.167392533	4.506888397	3.885874889	4.815106964	4.494853494	4.907645685	4.621071898	4.100728241	5.048348594	4.726601721	5.079462057	4.191008688	4.289943014
1553226_PM_at	3.300601829	3.204651159	3.575452799	3.089691445	3.166998667	3.29057547	3.243005054	3.139451742	3.255077877	3.134582966	3.429585345	3.000358737	3.421086084	3.476183083	3.2606764
1553227_PM_s_at	4.642365992	4.696602134	4.692026	4.463123453	4.473513183	4.629326774	4.625389933	5.069814983	4.755130685	5.048867393	5.059962886	4.890359716	5.420674705	4.306216361	4.556789459
1553228_PM_at	2.846773134	2.710488513	2.79565279	2.596657655	2.648664036	2.82294558	2.563393319	2.875515212	2.571354882	2.743387904	2.826525602	2.938445989	2.748706202	2.88581674	2.427068518
1553229_PM_at	3.756782453	3.932718422	3.576425577	3.7522789	4.0328946	3.820628627	3.991255613	4.129339225	3.876694308	3.932718422	4.029091852	4.000146812	4.33054462	3.74563775	3.763231266
1553232_PM_at	3.345120787	3.044941353	3.168982853	2.968280464	3.168306946	3.085400563	3.185175339	3.00694822	3.125338284	3.175181616	3.0888953	3.237266641	3.174620947	3.303303949	2.872838835
1553234_PM_at	3.632840175	3.640710768	3.952227388	3.670850703	3.669700582	3.492273058	3.619499571	3.672970228	3.767102041	3.678168403	3.816820608	3.717316728	3.568765051	3.514784432	3.512077803
1553235_PM_at	2.77792099	2.752625888	2.87728942	2.77740439	2.893915352	3.098495609	2.931818105	2.926681681	2.881279046	2.84028268	3.168452768	2.711185705	2.958978164	2.61204986	2.87728942
1553237_PM_x_at	3.123182916	3.023522227	3.119574149	2.997963936	3.390882626	3.358051363	2.999854956	3.123182916	3.068086406	3.340861001	3.601806153	3.056453941	3.123182916	3.116892195	3.341175937
1553238_PM_a_at	4.018064671	4.04993451	4.07099076	4.054545097	4.115533246	4.437674781	4.115533246	3.909721308	4.326787806	4.058952758	4.161491816	4.036716382	4.140906106	4.614420778	4.293791975
1553239_PM_at	3.472542534	3.752511645	3.316840104	3.400935566	3.539459905	3.284227	3.369814628	3.096406343	3.298298594	3.368416736	3.447858099	3.400935566	3.529433711	3.489832777	3.553838757
1553241_PM_at	2.898216488	3.104513046	2.883464489	2.826408852	2.756053568	2.925870361	2.778913406	2.76610404	2.949393827	2.961474187	3.021815822	3.128474901	2.898216488	2.970456371	2.636129679
1553243_PM_at	4.764748968	4.332931328	4.278846467	5.508662048	4.764748968	4.713613437	4.890883502	4.692460202	4.628799334	4.858715825	4.353030652	4.512870597	4.368205461	6.138499137	5.351524511
1553244_PM_at	3.361532842	3.506023808	3.555276599	3.551979371	3.727717725	3.506023808	3.560879848	3.506023808	3.274151765	3.46585201	3.477503444	3.512441308	3.729825833	3.563488594	3.415063994
1553246_PM_a_at	3.346996923	3.172650481	3.414985304	3.349388022	3.412910028	3.694641867	3.268369052	3.528452938	3.396665065	3.515768718	3.305765295	3.3031214	3.496282344	3.323897589	3.437700101
1553247_PM_a_at	3.162072098	2.740155426	2.950496016	2.901246079	2.926599818	2.903619737	2.853564005	2.959380787	3.013400194	2.926599818	2.794334035	2.926599818	2.931924837	2.67187026	2.942299144
1553248_PM_at	3.036503215	3.455373212	3.094203362	3.198673392	3.020167761	2.909346923	3.022351408	2.98866921	3.039624573	3.080240913	3.096290509	2.812374206	3.030022265	3.140468202	3.354181538
1553249_PM_at	2.674579848	2.857089265	2.785243769	2.80211788	2.950730079	2.9998511	2.857089265	2.835133754	2.830465438	3.167782731	2.946945406	2.767475623	2.680473899	2.912326373	2.857089265
1553252_PM_a_at	5.075295168	5.286916775	4.5308408	4.529762935	4.407999667	3.987200664	4.597853837	4.792308827	4.778647441	5.033487544	4.680647144	4.380134352	4.538314424	4.20895403	3.655842805
1553253_PM_at	4.877270169	4.704031314	5.145688511	4.937612412	5.486228723	4.975068221	4.479690544	4.702123474	4.867360541	5.042943121	4.960045834	4.934781461	5.034332797	4.945498428	4.922527497
1553254_PM_at	3.383488825	3.512335156	3.194896728	3.238824297	3.188929709	3.466615068	3.382342045	3.218784038	3.041780879	3.301761379	3.135527083	3.184904685	3.275533294	3.035639171	3.214819269
1553255_PM_at	3.47089681	3.564401669	3.477788141	3.499559946	3.661290067	3.548057082	3.564401669	3.679754422	3.564401669	3.436072953	3.921971563	3.525000759	3.604111863	4.215616911	3.626598345
1553257_PM_at	3.967552998	3.662125296	3.703693955	3.619168993	3.434565043	3.982262693	3.793186071	3.703693955	3.860528982	3.736889572	3.538763502	3.982109937	3.564062667	3.583713064	3.960158044
1553258_PM_at	3.070160125	3.241549232	3.117518486	3.117518486	3.340939468	3.065422018	3.048744004	2.960092255	3.117518486	2.989491821	3.37481385	3.117518486	2.940158204	3.515941693	3.262057608
1553260_PM_s_at	3.299178311	3.415163468	3.005726349	3.279996314	3.268881523	3.977962576	3.415163468	3.415163468	3.444058417	3.851647129	3.222203274	3.691215789	3.288911106	3.286064266	3.440496027
1553261_PM_x_at	2.848877231	2.806991975	2.741670919	2.80869952	2.751732419	2.897320389	2.709401496	2.80869952	2.682772676	2.761017019	3.043405871	3.005726349	2.912875982	2.813603109	2.551122627
1553262_PM_a_at	3.691398475	3.42390467	3.916421279	3.618538523	3.929191921	3.376249557	3.61475551	3.67116845	3.803440784	3.99606207	3.85660134	3.691398475	3.757845614	3.496969444	4.192008481
1553263_PM_at	3.257522574	3.123123407	3.390197117	3.303890705	3.110471062	3.376116683	3.199739117	3.184374175	3.265232116	3.348051127	3.632543487	3.062363622	3.436504186	3.148201216	3.768915076
1553264_PM_a_at	3.877144684	3.734847362	3.74058019	3.682843326	3.950972392	3.823404983	3.877144684	4.039758517	3.922413386	3.877144684	4.301603584	4.259164921	3.970281421	3.64030811	4.104183619
1553265_PM_at	4.545007466	4.902472197	5.002978102	4.302817948	4.236034513	4.358997753	4.228344129	4.387279239	4.019045538	3.987959515	4.23304239	4.091955716	3.680124228	3.931467351	3.953467315
1553266_PM_at	3.004580921	3.161134761	2.885734734	3.004580921	2.738690388	3.912714006	3.083237265	3.108581712	2.793545709	3.386090278	3.055912198	3.116018759	2.546140418	3.092141371	2.846778138
1553267_PM_a_at	4.749384343	4.766768012	4.871382188	4.653106554	4.491707998	4.820227065	4.697396498	5.146431856	5.027117241	4.541639105	4.474239412	4.455612289	5.240105139	4.146478605	4.641295751
1553268_PM_at	2.854597943	2.782417288	2.701951739	3.057147489	2.609328351	2.950110991	3.055850479	3.126145547	2.789089796	2.570926942	2.742709672	2.727977399	2.724832825	2.80869952	2.707339841
1553269_PM_at	3.234827074	3.301104822	3.258880076	3.470227705	3.244713962	3.246388966	3.01553709	3.116151059	3.386475462	3.072443736	2.902734291	3.85298003	3.126049395	3.176514624	3.062192875
1553271_PM_at	5.169013782	5.058247771	4.995703735	5.285637383	4.859336113	4.641336215	4.958454714	5.101957789	5.08588379	5.138886494	4.964311059	4.962861025	4.985888904	4.839515126	5.103518497
1553272_PM_at	3.071055658	3.053515135	3.053515135	3.050650923	3.285273966	2.94236322	2.932110185	3.361348477	2.973019533	2.983436445	3.103171206	2.821008764	3.065702435	3.015932896	3.035165282
1553274_PM_a_at	6.449783999	6.141592381	6.041698822	6.247056567	5.741634247	5.682420747	5.672839354	5.864820977	5.933052767	6.148691764	5.054484541	5.455871588	6.021795443	5.650283281	5.15853634
1553275_PM_s_at	4.033702855	4.118551908	4.074894183	4.088055721	3.875596002	3.9772875	4.197634458	4.101820261	4.091181109	4.029312253	3.897613754	4.165859715	4.269553127	6.695552474	3.781647074
1553276_PM_at	3.064864935	3.30849313	3.116455536	3.108818468	3.039382886	3.292491142	3.17622465	3.064864935	2.961608452	3.341766767	2.882606819	3.029043176	2.754461689	3.037584389	2.962475762
1553277_PM_at	2.986433495	3.235361248	2.886750819	3.015238439	2.927175442	3.590482873	3.089218552	2.932126835	2.86825735	2.781791168	2.943451046	2.986433495	3.054660666	3.176651004	2.881205225
1553279_PM_at	4.088428051	4.061068743	4.362870024	4.107757591	4.057359532	3.592405914	3.681325784	3.881817614	3.952949679	3.949818781	4.354010924	3.884508151	4.015474116	3.679253598	4.520538378
1553280_PM_at	3.584332896	3.483014588	3.584332896	3.847486076	3.280887185	4.131424072	3.759665653	4.005536591	3.587617198	3.2390767	3.483973815	3.730852685	4.439817223	3.085210015	3.427878694
1553281_PM_at	3.251382957	3.76275934	3.394155962	3.318615547	3.470095037	3.37027993	3.118892424	3.217382695	3.421517374	3.217856404	3.506569114	3.094435049	3.408234571	3.197968722	3.318615547
1553282_PM_at	2.499173137	2.777706215	2.799581436	2.619552119	2.782933586	2.938254114	2.674331079	2.697033129	2.782863044	2.757553636	2.609601706	2.757553636	2.757553636	2.984349954	2.77408364
1553284_PM_s_at	3.096551604	2.993995155	2.859236708	3.075061019	2.877615392	3.415618608	3.429428539	3.00421336	2.989924988	3.075061019	3.378033028	3.0767825	3.062891986	3.24863364	3.025017234
1553285_PM_s_at	3.372233982	3.492588181	3.372233982	3.311941822	3.282214044	3.30716617	3.326039128	3.529456022	3.142750077	3.547180958	3.496414066	3.546907439	3.582033264	3.6790674	3.244656484
1553286_PM_at	4.467203151	4.602041805	4.423806356	4.361049455	4.632381593	4.165102146	4.762941365	4.602041805	4.958163902	4.792028965	4.485778635	4.551011245	5.410347657	4.602041805	4.717607958
1553288_PM_a_at	2.972394316	2.928344523	3.288672292	3.018828792	2.995409565	3.239351797	2.991459938	2.939540684	2.909162959	3.208689033	2.995409565	2.995409565	3.23691686	2.89313375	3.157426342
1553292_PM_s_at	4.089567528	4.118434371	3.914481746	3.747072232	3.939404967	3.808927034	3.424416734	3.647941785	3.988341347	3.522095503	4.050043902	3.750170408	4.101820261	3.600958166	3.951444572
1553293_PM_at	2.717377024	2.981397812	2.681221185	2.666287854	2.657704103	2.638801917	2.58154745	2.635733718	2.607200131	2.882819895	2.742048317	2.681221185	2.621782178	2.801533008	2.658811031
1553295_PM_at	3.123615131	2.96121816	3.139096567	2.910740747	2.920569097	3.225842458	3.136210084	2.626475842	3.032820377	2.882819895	2.735806208	2.932138906	2.73193351	2.869354446	2.842572449
1553296_PM_at	4.648012509	5.836769965	3.435018899	5.088782974	5.380888681	3.316612184	5.552563086	5.073835556	7.324262038	3.81999439	6.366839723	5.172916266	6.744866871	3.158701943	4.322786231
1553297_PM_a_at	4.481208426	4.613518831	5.296803216	4.704480039	6.981607896	5.74436181	5.147055575	6.332413378	7.917272359	5.273813489	5.474843154	7.381412648	6.384221255	5.324510291	5.989725367
1553298_PM_at	3.44829747	3.42804278	3.025374751	3.400826508	3.353278765	3.381970258	3.362511811	3.287279317	3.54412409	3.401196063	3.400826508	3.499982393	3.375719108	3.230445469	3.72217179
1553299_PM_at	3.877107266	3.894782792	3.992902099	3.690152838	3.505870518	4.04234081	3.8210761	3.866916388	3.881835095	3.743575066	3.8210761	3.791861437	3.592383538	3.806913216	3.429899829
1553300_PM_a_at	3.647879926	3.46154302	3.570185378	3.487387365	3.336529694	3.746473579	3.417127375	3.423377239	3.557488065	3.096844248	2.938362172	2.944033427	3.282571755	3.604727948	3.430581094
1553301_PM_a_at	3.161914958	2.961937795	3.161914958	3.385439795	3.161914958	3.161914958	3.149393792	3.515245708	3.161914958	2.838491518	3.222893028	3.097567478	3.158956312	3.165297101	2.99333585
1553303_PM_at	3.273977613	2.930369573	3.077125092	3.071835323	3.050044505	3.027773031	2.998876529	3.19170252	3.103020549	3.077125092	3.011415281	3.019481756	3.228465722	3.077125092	2.923537674
1553304_PM_at	3.765327884	3.896574712	3.476183083	3.51616411	3.708333783	3.372372269	3.604907559	3.465572718	3.476183083	3.674856333	3.341540715	3.402704029	3.160955841	3.099942679	3.301764269
1553306_PM_at	2.950730079	2.964776643	3.02617933	2.964776643	2.787018442	2.983739418	2.829528076	3.135057033	2.978756466	2.819987884	3.19495042	3.145858425	2.978756466	3.813436023	2.949408145
1553310_PM_at	3.105757641	3.319571635	3.389975718	3.476814651	3.470009129	3.354004918	3.218125423	3.137605132	3.236037267	3.255532772	2.984652865	3.255240072	3.255240072	3.160513746	3.271584658
1553311_PM_at	3.004762278	3.43973925	3.016284684	3.186062216	3.246856672	3.187207652	3.039456158	3.00913207	3.057469162	3.08453999	3.084898931	3.106589414	3.00925239	3.101082217	3.132461183
1553313_PM_s_at	3.402641964	3.256495044	4.063556321	3.527815045	3.361728108	3.865241338	3.107382101	3.489003215	3.398926995	3.568310442	3.468841692	3.311446296	3.545691668	3.823446925	3.392861333
1553314_PM_a_at	3.079948257	3.214819269	3.076642366	3.267505585	2.90415991	2.98742197	2.847087575	2.881205225	3.15983878	2.969091046	2.937377954	3.052968394	3.11857487	3.324950179	3.177284026
1553315_PM_at	3.863981701	3.622469994	3.798635437	3.477015799	3.477015799	3.477015799	3.586768043	3.477015799	3.306956423	3.447781662	3.540378928	3.257642726	3.11857487	3.386259791	3.417454422
1553316_PM_at	3.081755829	3.261423372	3.197093962	3.576756869	3.344489474	3.176668122	3.161914958	3.364651844	3.863712185	3.08453999	3.431760609	3.657349797	5.441229117	3.184614222	2.731686597
1553317_PM_s_at	3.390700683	3.942626273	3.582198469	4.007245277	4.362875181	3.712284565	3.837727915	3.688514797	4.424091083	3.671837064	3.737878175	3.790633806	6.090409285	3.383307056	3.068854387
1553318_PM_at	3.525826575	3.604111863	3.749839038	3.529504571	3.442766279	3.382121219	3.274240102	3.464993979	3.433333721	3.811663057	3.632751653	3.583347183	3.743285705	3.36008894	3.133786195
1553319_PM_at	3.191090461	3.126087254	3.109014742	3.140206761	3.0539552	3.18466127	2.948191362	3.311760526	3.00897471	3.358897244	3.183977461	3.145422251	3.123992668	3.140206761	3.063158357
1553320_PM_s_at	2.883629828	2.854799533	2.973450312	2.874400571	2.86118011	3.216058188	2.845892662	3.056022661	2.8091109	2.935744579	3.170336304	2.93420472	2.73193351	2.663443928	2.876532001
1553321_PM_a_at	3.590727092	3.528635565	3.52070601	3.555315773	3.175006124	3.591308715	3.753244383	3.620786838	3.554395773	3.606066296	3.906347102	3.53922676	3.555315773	3.555315773	3.529881419
1553322_PM_s_at	3.82015099	3.3613479	3.399794225	3.043693239	3.225725759	3.539925702	3.512060437	3.482988084	3.335283215	3.307531325	3.079257038	3.154311527	3.336561885	3.295210914	3.355902532
1553323_PM_a_at	3.429192317	3.189870038	3.386078221	3.081361765	3.265232116	3.265232116	3.172131192	3.212818039	3.060874019	3.373710984	3.36999491	3.362175676	3.123648194	3.393568884	3.367651235
1553325_PM_at	2.903379757	3.259197992	3.086604283	3.211067266	3.175746352	3.529949338	3.128057108	3.066005454	3.128057108	3.056452904	3.291296456	3.254462784	3.128057108	3.201601309	2.991999676
1553326_PM_at	3.049070534	3.042507368	3.183423347	3.072759452	3.006019971	3.078528484	2.983497756	2.973919008	2.956010676	2.997651736	3.044114533	3.076234501	3.373606491	3.334744066	2.969699406
1553327_PM_a_at	2.804926058	2.863615063	2.85910851	2.750313311	2.893737431	2.817431692	2.70840948	2.869965597	2.945359985	2.826126917	2.911744767	2.902310769	2.925579003	2.989251138	2.825423085
1553328_PM_a_at	3.294355776	3.427859519	3.361967703	3.438230153	3.50272895	3.547920461	3.655368264	3.821465445	3.86125013	3.217318212	3.719390134	3.73341267	3.683407924	3.73967761	3.713489236
1553329_PM_at	3.179701834	2.898116726	3.010221445	2.591875546	2.738355406	2.869637936	2.898116726	3.180356515	2.996349636	2.779049136	2.853148685	2.888751659	2.898116726	2.956352587	2.898116726
1553330_PM_at	2.773413661	3.089689832	2.823753141	2.939400382	2.952314893	3.726153059	3.108779393	2.990859254	2.939400382	2.92720809	2.666652297	2.939400382	2.727680624	3.198046956	3.143586442
1553333_PM_at	4.209170431	4.217090033	4.398710899	3.659814734	3.849650262	3.927712803	3.547447868	3.457258707	3.79848083	3.809389489	3.833983964	3.845343192	3.384723988	3.557193538	3.357375049
1553335_PM_x_at	3.269944467	3.123232311	3.098796536	3.098796536	3.011845425	3.390555724	3.080700884	3.221166316	3.061891539	3.210469378	2.911897196	3.430903118	2.82691167	3.091564735	3.082593181
1553336_PM_a_at	5.332139643	5.384065993	6.067116588	5.433495582	4.245370828	5.123681189	4.991378889	6.012259663	5.321342362	4.087663497	5.92688763	5.06603028	5.781138238	4.470678986	4.313575224
1553338_PM_at	3.322911044	3.618787445	3.243913519	3.651453015	3.667987815	4.134232854	3.703595308	4.292317647	4.079490895	3.255096029	3.667987815	3.72700145	4.179670182	3.459045811	3.490824429
1553340_PM_s_at	3.371051274	3.52717525	3.606963196	3.225079401	3.219389086	3.574906658	3.271743051	3.312721403	3.371051274	3.724789894	3.375844545	3.313709928	3.517300166	3.207176332	3.382710535
1553341_PM_at	2.93438405	3.165519483	3.165201431	3.018732318	3.124493995	3.059570952	2.861332136	2.903626206	3.11060719	3.018732318	3.018732318	3.018732318	3.081606948	2.84536374	2.973333552
1553344_PM_at	2.934060121	2.674512792	2.646832744	2.756916074	2.581318503	2.810524921	2.820543173	2.800238425	2.766238231	2.943640081	2.766238231	2.75830706	2.684515107	3.057529299	2.977433796
1553346_PM_a_at	3.124413915	3.153838432	3.375715143	3.052968394	2.997514656	3.042996608	3.047885645	3.018565726	3.077872869	2.821739517	3.392436918	3.052968394	2.966104134	2.862076311	3.38405722
1553347_PM_s_at	3.343781599	3.569890451	3.874340859	3.625081459	3.67610389	3.503999259	3.273872054	3.495675874	3.503999259	3.401238319	3.740617584	3.503999259	3.318509215	3.302656249	3.503999259
1553348_PM_a_at	5.474604507	5.082655643	5.703377037	5.395309103	4.998121909	4.947227765	4.824551489	5.100224942	5.572376951	4.725531041	5.989327505	4.919978092	5.862007597	5.071890023	5.747073351
1553349_PM_at	6.015526137	5.75705255	5.936423651	5.824637462	5.629839602	4.839667441	5.066661358	5.534824305	5.357199188	5.629839602	5.117816391	5.540636593	5.91077264	5.459462765	6.24857326
1553350_PM_at	3.056859688	3.226204701	3.185839923	2.90183543	2.895779868	3.099927144	3.146743122	3.072094574	2.899939436	3.01352752	3.288176955	2.958747803	2.922039846	2.921188248	2.810392537
1553351_PM_at	3.241636447	3.552079591	3.233033655	3.356701628	3.320196218	3.542966651	3.498284988	2.995409565	3.264720297	3.329951302	3.215175554	3.642096807	3.05481596	3.241636447	3.241636447
1553352_PM_x_at	3.312814594	3.030711352	3.996756687	3.18329574	3.173721674	3.499982393	3.223080551	3.183732346	3.090624948	3.197659014	2.917826972	3.512441308	3.223080551	3.109319143	3.351911559
1553354_PM_a_at	3.324062576	3.593749205	3.645342524	3.342571738	3.187207652	3.206272396	3.449840432	3.109341362	3.409140889	3.671745369	3.512378969	3.339632546	3.512703351	3.724132456	3.611882218
1553355_PM_at	2.789832508	2.859419783	2.789832508	2.672425327	2.797080316	2.789832508	2.700250386	2.798216474	2.622069011	2.771015336	2.474804285	2.789832508	2.616671009	3.254707474	2.851247334
1553356_PM_at	2.975782499	2.85539447	2.862083671	2.870599598	2.79565279	3.0344281	2.975782499	2.935414169	3.144497547	3.01954381	2.975782499	3.207446719	3.223593362	3.0869353	2.856431587
1553357_PM_at	3.315426132	3.114990386	3.214203612	3.370645474	3.10248545	3.152920704	3.035673853	3.094620037	2.966302983	3.216655015	3.068799313	3.109799142	2.842599491	3.597555167	2.823842364
1553359_PM_at	3.772949628	3.888747086	4.2765985	3.74820801	3.79848083	3.447512955	3.79848083	3.356091328	3.79848083	3.689873517	4.173716544	3.928406452	4.485761668	3.831149067	3.850351336
1553361_PM_x_at	3.414395087	3.145273811	3.522956072	3.278098132	3.11008077	3.280433669	3.451614963	3.414395087	3.414395087	3.362213344	3.47428563	3.281658017	3.631181323	3.504159182	3.703262263
1553362_PM_at	2.748740567	2.678120414	2.635849453	2.752641154	2.687777623	2.856926148	2.681356346	2.625314446	2.651059914	2.69353851	2.643925776	2.725343617	2.620413978	2.906403952	2.631874991
1553363_PM_at	4.398352919	4.567242217	4.593791472	4.300736932	4.34056991	4.374099717	4.389830276	4.907482508	4.26187652	4.988613968	4.398352919	4.300465165	4.243610457	4.316541051	4.815377484
1553364_PM_at	2.751530904	3.002459848	2.718693733	2.82385061	2.844554179	3.094546138	2.93077307	2.913345674	2.819209444	2.844554179	2.844554179	2.717390401	2.6398367	4.021205507	2.910448852
1553365_PM_at	2.879903083	3.068397917	2.907399148	3.074372601	2.789525501	2.967252923	2.844183947	2.879903083	2.706442324	2.977227301	2.669524633	2.859348346	2.854298124	3.756576531	2.879903083
1553366_PM_s_at	3.108859609	3.313839861	3.257634265	3.068243341	3.286247961	3.392618904	3.391472124	2.992307328	3.296733299	3.286247961	3.29331115	3.03601336	3.210486991	3.62740653	3.393602411
1553367_PM_a_at	4.628284136	4.452856404	4.721501895	3.937895234	4.318136638	4.581315534	4.20021976	4.733395908	4.26516861	4.668630224	4.688179281	4.445793788	3.817510611	4.034890161	4.462227878
1553369_PM_at	2.899082863	2.991647876	2.986825125	2.929864586	3.069906853	3.264232137	3.036359225	3.087723603	3.021626964	3.355550528	3.012646925	2.806329917	3.206084993	2.790854529	3.094569839
1553371_PM_at	3.004132845	3.008500092	3.055190886	3.220361271	2.94992049	3.104240658	3.09872671	2.897536108	3.144156057	3.109518864	3.279597821	2.98885205	2.813866506	3.055190886	3.055190886
1553372_PM_at	3.631622186	3.631622186	3.812890524	3.643569828	3.631622186	3.701412389	3.253857001	3.616192267	3.631622186	3.916394604	3.673819094	3.557531169	3.482785268	3.450580486	3.853895356
1553373_PM_at	3.686218781	3.995660151	3.812128505	3.453344022	3.772347733	3.603113011	3.755901229	3.603365563	3.82918105	3.686218781	3.554026082	4.163725232	3.400123592	4.236526559	3.908993947
1553374_PM_at	3.026886968	3.421709964	3.316374521	3.103569485	3.013689822	3.354004918	3.091049734	3.221166316	3.214420313	3.253976819	3.256418545	3.561775008	3.014200359	3.253976819	3.406632499
1553375_PM_at	3.429192317	3.446713365	3.647353852	3.628432479	3.44912167	4.102533938	3.554756937	3.723992535	3.879093699	3.621561515	3.621561515	3.492576565	3.621561515	3.621561515	3.218005379
1553376_PM_a_at	2.933629471	3.140827074	2.933629471	2.964849933	2.854337587	3.033047621	2.87689421	2.899980588	2.933629471	3.048510352	3.332059774	2.875553997	2.859233064	3.401055326	2.767742173
1553378_PM_a_at	3.71457542	4.007463577	3.781996347	3.694211717	3.765935721	4.428864429	3.787332833	3.744976966	3.722605864	3.877144684	3.881247661	3.606383735	3.706210959	4.750926862	3.546002257
1553380_PM_at	3.021110244	2.961079391	2.784062733	3.161412143	3.075056284	3.283228565	3.0488834	3.152679618	3.262189351	3.059513093	2.750412207	3.393236624	3.450374387	2.963249817	3.083005133
1553383_PM_at	3.216718207	2.997345489	2.828396367	3.061765685	2.807547438	3.126442505	2.946388005	2.916265626	2.748241898	2.916265626	2.916265626	2.843537933	2.796268123	2.617839828	2.972699434
1553385_PM_at	3.646331991	3.564432817	3.54474274	3.442853695	3.208042594	3.619724582	3.611882218	3.746274271	3.627358257	3.623804528	3.858728011	3.733660765	3.487195172	3.304842469	3.611882218
1553386_PM_at	3.546626083	3.591060612	3.553510166	3.464612529	3.557246151	3.702782107	3.630494585	3.8390941	3.411673028	3.561450155	3.379984308	3.375819993	3.401290505	3.659906532	3.421997825
1553387_PM_at	3.493685497	3.488582386	3.116504992	3.815511044	3.829963882	3.420729551	3.483967891	3.330754496	3.775732643	3.391026256	3.117421378	3.869719698	3.691476724	3.387062396	3.566265615
1553388_PM_at	2.7654478	2.695884518	2.591875546	2.771680853	2.576602613	2.587097587	2.61035943	2.655201181	2.546398689	2.558933906	2.778449606	2.776776951	2.664773301	3.276792495	2.664773301
1553389_PM_at	3.442612005	3.59590173	3.345364721	3.113560559	3.411351456	3.442612005	3.143528311	3.442612005	3.174514436	3.442612005	3.537703717	3.447647689	3.768140455	3.747494839	3.150586344
1553390_PM_at	3.120918678	3.14763026	2.984609176	3.174514436	3.072435277	3.224134697	3.327601995	2.993691338	3.669385711	3.228938603	3.321791765	3.275117064	3.377784045	3.060880904	3.064027065
1553391_PM_at	3.019233457	3.175006124	3.179229701	3.040261549	3.175006124	3.175006124	3.175006124	3.246123359	3.194119326	3.175006124	3.229112385	3.274852697	2.92172899	3.535551125	3.124422138
1553392_PM_at	2.879294156	2.929992122	2.887360311	3.029036384	3.151739442	3.525767138	3.031354206	2.830925821	2.775054287	2.973672501	3.187207652	2.94236322	2.867560334	2.907054876	2.831431998
1553394_PM_a_at	3.384744974	3.305381998	3.397488144	3.546149545	3.161428778	3.754287737	3.221748322	3.489285053	3.114851965	3.381691182	3.117819156	3.508169669	3.340348763	3.12042427	3.532350746
1553395_PM_a_at	4.018857383	3.919210875	3.812820375	4.037145427	3.384989908	4.773907908	3.9991705	4.037145427	4.385621592	4.062106357	3.81222817	4.397692981	4.495568396	4.037145427	3.641931796
1553396_PM_a_at	4.325451943	4.885540144	5.302017476	3.978272318	3.847542945	4.083500832	3.96031675	3.955484397	4.180665782	4.223466733	4.471711085	3.71658628	4.243684194	3.440888325	3.714832015
1553397_PM_at	3.398910357	3.308161845	3.202699533	3.277946553	3.169530309	3.150000733	3.287118221	3.313034934	3.02642929	3.041418429	3.95773082	3.353835607	3.3613479	3.287118221	3.449267682
1553398_PM_at	3.825402259	3.505008387	3.576161127	3.283979621	3.315761619	3.851627303	3.525232914	3.437847051	3.474948917	3.103934398	3.159528297	3.322046306	3.097806796	3.234458296	3.224842313
1553399_PM_a_at	3.466274182	3.533154797	3.662881598	3.324141094	3.302324198	3.330020353	3.077747985	3.445720216	3.361728108	3.392508013	3.655791361	3.680570749	3.487574024	2.847914467	3.495996645
1553400_PM_a_at	2.888909336	3.071311701	2.828396367	2.869599012	2.807547438	2.965847622	2.969024441	2.84687828	2.990852974	2.968091079	2.862291379	3.033751104	2.941777573	4.628225761	2.754395325
1553401_PM_at	2.742609875	2.604911243	2.536024284	2.721191579	2.604380288	2.721191579	2.787641102	2.88968488	2.721191579	2.722094428	2.681728737	2.752998431	2.721191579	2.628682312	2.7994615
1553402_PM_a_at	3.967190283	3.866355547	3.925111181	3.967190283	3.745756507	3.971444719	3.995774994	3.941120846	3.844133084	3.967190283	4.314712546	4.23155592	4.23899517	4.520230157	3.829091081
1553403_PM_at	3.576344012	3.504871991	3.440956346	3.280688269	3.335306479	3.596641879	3.729843546	3.454003077	3.576344012	3.598000864	3.323590177	3.776581713	3.539320768	3.576344012	3.831594572
1553405_PM_a_at	3.41339863	3.456313638	3.394115339	3.252335917	3.25380155	3.949706538	3.294136781	3.590569694	3.186078909	3.333535802	3.45220008	3.486671376	3.374728924	3.41339863	3.353664945
1553407_PM_at	3.891023307	4.109616045	4.049082369	4.265661942	4.014527639	3.541346551	3.326314098	3.650285393	3.889609509	4.033799153	3.329645243	3.90681301	3.832389868	3.794669179	4.281361971
1553409_PM_at	2.858391278	2.862287232	3.167875811	2.784091927	2.960595486	2.844554179	3.041030016	2.91600194	2.994942702	3.140297429	3.013980127	2.911751101	2.882234654	2.829601906	2.91600194
1553410_PM_a_at	2.780171354	2.841591286	2.940813586	2.870556883	2.844508713	3.043960172	2.870556883	2.926296575	2.692805864	3.41339863	2.913365695	3.028421069	2.705583422	3.076315035	2.92822946
1553411_PM_s_at	2.847584194	2.871862224	2.712610342	2.804586703	2.880564134	3.477217258	2.770882914	2.761045364	3.096501793	3.243222862	2.873387486	2.632832261	2.871862224	3.453291735	2.796718722
1553412_PM_at	3.28217473	3.583024372	3.565743827	3.118131894	3.308050248	3.188880925	3.670850703	3.600454812	3.454938431	3.914650853	4.389417467	3.578625118	3.459823426	3.352185805	3.239167579
1553413_PM_at	3.051589496	3.11343526	3.4533316	3.322746987	3.280448126	3.149807862	3.428293987	3.399607418	3.537164419	3.257701112	3.288614992	3.283228565	3.283228565	3.411315366	3.968861468
1553415_PM_at	3.582306831	3.490281428	3.581266723	3.283811541	3.170874506	3.321806968	3.792451802	3.293355464	3.306249078	3.482344876	3.165838092	3.292867919	3.005726349	3.177747136	3.306249078
1553417_PM_at	2.828396367	2.760181664	2.750204372	2.872278296	2.828396367	2.909795193	2.798522948	2.85886095	2.783603402	2.835760005	2.773266902	2.876029204	2.884972567	2.921428875	2.753276741
1553418_PM_a_at	3.115573127	3.181485174	3.103313466	3.206672129	3.156679804	3.124091916	3.362198031	3.31131792	3.161514268	3.206672129	3.412335243	3.11495779	3.259933755	3.445745557	3.219619838
1553420_PM_at	4.764748968	3.544710172	4.567535141	3.706785632	4.036799442	3.479698512	3.264288938	3.535738304	3.652649963	3.652649963	3.583024372	3.667144808	3.392284914	3.606344746	3.514223709
1553422_PM_s_at	3.554185031	3.016195541	3.046074383	2.996554682	3.149104484	3.068253804	2.867292137	3.044058122	3.053100703	3.177356317	3.152140982	3.034167041	2.929697011	3.068253804	3.068253804
1553423_PM_a_at	2.874913805	2.961477989	2.761914071	2.737656429	3.008880078	2.913007967	2.681069498	2.882819895	2.998677749	2.882819895	2.748007776	2.902446708	2.882819895	2.737656429	2.859417944
1553424_PM_at	3.231801462	2.967008648	3.739254694	3.094274213	3.173733041	3.179606	3.143528311	3.292569677	2.939264646	3.299540993	3.179606	3.106536555	3.179606	3.053131836	3.235749659
1553425_PM_at	5.355533739	5.516058696	5.462009487	5.521627831	5.108653069	5.462009487	5.498825159	5.482154283	5.146302683	5.42049898	5.483561976	5.147223591	5.462009487	5.462009487	5.88484293
1553426_PM_at	3.155441766	3.214819269	3.114645324	3.067853341	2.857064358	3.048409728	3.080649488	3.05481889	3.062552576	3.284493754	3.4813543	3.018517337	3.033276999	3.124998117	3.093649478
1553427_PM_at	3.087562784	3.139321524	3.372380529	3.168803511	3.114890731	3.582746415	3.044114533	3.192637527	2.894923049	3.301761379	3.099425035	3.225559971	3.168803511	2.687666064	3.168803511
1553428_PM_at	2.919507941	2.874074281	2.874074281	3.130342694	2.809647681	2.874074281	2.904438245	2.81602589	2.775054287	2.830341573	2.929755871	2.820873534	2.847555054	3.219989524	2.91161854
1553429_PM_at	3.681813285	3.737370675	3.529533059	3.701253219	3.738087843	4.413763624	4.058489361	3.693156332	3.800804555	3.738087843	3.790123379	3.739000192	3.606906386	3.727081987	3.655548312
1553430_PM_a_at	3.065079471	3.240515521	3.331029326	3.197753949	3.413991304	3.256110437	3.126531107	3.385209639	3.256110437	3.256110437	3.256110437	3.399588843	3.394226705	3.759689481	3.088636831
1553432_PM_s_at	3.238422575	3.552137522	3.188575516	3.264824568	3.43702519	3.074511666	3.08453999	3.328163955	3.312805772	3.371411656	3.479606746	3.312805772	3.312805772	3.122738167	3.412225148
1553433_PM_at	3.098760708	3.129982846	2.857929889	2.901246079	3.001911593	2.904613192	3.267928307	2.940308978	2.947168992	3.204218665	2.660863497	2.835027394	3.111379602	2.714716758	3.110968373
1553434_PM_at	2.756423466	2.968238896	3.015196942	2.759845827	2.694638218	2.955970958	3.026786221	2.936858151	2.561887398	2.732480867	2.617083993	2.456900753	2.554502695	2.93210419	2.611346742
1553435_PM_at	3.734847362	3.67647386	3.468268858	3.712521869	3.720250983	3.734847362	4.028733852	3.684222054	3.810607876	3.752106634	3.971110868	3.742264232	3.67864092	3.600582648	4.065779879
1553436_PM_at	4.119702346	4.406511101	3.889009229	3.90005468	4.039851898	3.833946731	3.823557173	3.906323456	3.611871505	3.596697497	3.906323456	3.605799683	3.941619646	4.231589027	3.92285245
1553437_PM_at	2.982076872	2.973410718	3.464170595	2.914546271	3.074065152	2.953775504	3.112815719	3.0672811	3.0672811	3.0672811	3.257194992	3.061341465	3.002036025	3.374917998	3.347678686
1553438_PM_at	4.109434382	4.035137313	3.829827527	4.035137313	4.021213358	3.898590834	3.925377805	4.035137313	3.765973774	4.035137313	4.034631135	4.135656465	4.040036819	4.264973487	4.102922347
1553439_PM_at	2.889809384	3.145385964	2.932866397	2.874318843	2.953690813	2.757531996	3.018843187	2.919015322	2.7780226	2.873154876	3.016636173	2.976622546	3.106247784	2.953690813	2.881205225
1553440_PM_at	2.850123374	2.937455963	2.886750819	2.860402727	2.886750819	3.202631827	2.682954317	2.773148835	2.886750819	3.178626111	3.100550453	2.855230786	2.827775264	3.363526067	2.799569636
1553441_PM_at	2.949717852	2.749021789	2.540963004	2.793587652	2.71500677	2.719070976	2.790802257	2.761045364	2.761045364	2.761045364	2.705752192	2.974136093	2.586598841	3.530820791	2.658016425
1553442_PM_a_at	2.931040456	2.966445841	2.888505033	2.931040456	2.870221538	2.931040456	2.832517374	3.103889011	2.973764512	3.03017883	2.931040456	2.75152735	3.07244576	2.958991445	2.848844928
1553443_PM_at	3.682296727	3.594497693	3.779835962	3.682296727	3.735314862	3.8237492	3.456505081	3.645584202	3.682296727	3.574109759	3.679282634	3.75331097	3.660028566	3.675711582	3.765043684
1553444_PM_a_at	3.075397723	3.044343401	3.182482567	3.162379342	2.961901265	3.125287431	3.029835935	2.9581646	3.004933044	3.096994018	3.056657769	3.031588036	2.879919083	2.960728281	3.314785105
1553446_PM_at	3.205788476	3.310839671	3.074266547	3.074266547	3.215208676	2.925905617	3.069203632	3.463701346	3.034400296	3.09597908	3.145032464	3.022751046	3.056125401	3.296258816	3.016584916
1553447_PM_at	3.368903856	3.158528304	3.100357987	3.187207652	3.095844378	3.268820869	3.112047073	3.014679689	3.081943235	3.332242337	3.095844378	3.163426769	2.984345208	2.93506061	2.858371124
1553448_PM_at	3.074312937	3.083842705	2.854067882	2.984762968	2.807547438	3.149335372	3.325208936	3.344749175	3.167202024	2.941726953	2.921709542	2.771626246	2.739733257	2.814728858	3.060113818
1553449_PM_at	3.219089273	3.469864924	3.187222188	3.278787931	3.11544321	3.696576173	3.231583137	3.643176553	3.294691492	3.368716273	3.563238784	3.282316239	3.161914958	3.338712093	3.500565568
1553450_PM_s_at	3.182008281	2.870297774	3.058564928	3.131628464	3.464219198	3.115026213	3.077039391	3.167122681	3.220421308	3.227999827	3.379830101	3.289118282	3.083671721	3.32388132	2.920166507
1553451_PM_at	3.327896799	3.328322494	3.080457352	3.064846963	3.058322966	3.171437829	2.984234751	3.064846963	3.061278151	2.871585752	2.884400673	2.93068968	2.87128271	3.064846963	2.883823384
1553452_PM_at	3.107011834	2.955483452	3.081160694	2.932866397	3.276002751	3.022350972	2.847542644	2.892570706	2.908170137	3.131886797	2.730528655	2.964776643	2.888409786	2.899372286	2.807101445
1553453_PM_at	2.838952875	2.901147854	3.594237023	2.949784505	3.035684502	3.006894007	3.006894007	3.016513481	3.006894007	2.633797088	2.951347737	3.044958986	3.145688804	3.757693291	2.971214016
1553454_PM_at	3.357379473	3.724249479	3.400295301	3.400295301	3.400295301	3.435720457	3.688240935	3.400295301	3.724380392	3.059335711	3.492734449	3.275117064	3.077542792	3.195644537	3.211678478
1553456_PM_at	3.433806254	3.351822901	3.34911191	3.025367583	2.932693281	3.5172661	3.006853589	3.250555391	3.441554933	3.662385901	3.290832051	3.373730169	3.231664263	3.351822901	3.351822901
1553457_PM_at	2.938644709	2.986433495	2.907577484	2.950897587	2.986433495	2.889516107	2.98146422	3.016584916	3.05097994	2.98279117	3.302621591	2.986433495	2.986433495	2.848334293	3.164341451
1553458_PM_at	3.124615859	3.132335172	3.204580455	2.913188886	3.092355091	2.785958192	3.155858676	3.082471534	2.978623508	3.051977275	3.183028881	3.094934355	3.109865457	3.040662045	3.037325899
1553459_PM_at	3.095194389	3.194265017	3.291552008	3.19160263	3.15613442	3.489064372	3.515723824	3.22504583	3.060024306	3.286031057	3.160669385	3.204399599	3.530238327	2.769714672	3.19160263
1553460_PM_at	3.197987429	3.306775649	3.080457352	3.195675772	2.937638483	3.011572082	3.079981973	3.086691244	3.080457352	3.047228541	3.123635437	3.167210196	3.080457352	2.950635094	3.011194473
1553461_PM_at	2.948830395	3.232445041	2.860159818	2.834853207	2.850866373	3.2142064	2.961568794	3.109341362	2.846593856	2.873652157	3.025484259	2.732494178	3.247265089	2.881882325	3.22887304
1553462_PM_at	3.136224287	2.912317966	3.317795712	3.058197394	2.928315991	3.231664263	3.132624577	3.132624577	3.090849502	3.315512573	3.139687766	3.146081963	2.498047739	3.041378003	3.050137882
1553464_PM_at	3.500825937	3.64313541	3.697924909	3.753549875	3.870986853	3.74902032	3.750063157	3.74902032	3.767102041	3.793722645	3.982841307	3.442361307	3.4682815	3.290893266	3.885975439
1553465_PM_a_at	3.924623851	3.739000192	4.061878619	3.575949537	3.739000192	4.475182617	3.515034707	3.932986238	3.739000192	3.836570132	3.792496543	3.533169829	3.656987478	3.793241119	3.685801544
1553466_PM_at	3.131740389	3.166944852	3.128582851	2.936117918	3.091163405	2.897553961	3.13586163	3.260349145	3.126543019	2.931947305	2.970378804	3.100873436	2.939972099	3.708041759	3.011194473
1553467_PM_at	2.804170615	2.774798844	2.618785509	2.721741539	2.744649811	2.553007771	2.671740606	2.731881991	2.602565483	2.739687211	2.778717256	2.872989279	2.744649811	2.744649811	2.871667956
1553468_PM_at	3.416181502	3.607547587	3.332356323	3.527815045	3.599643239	3.911911392	3.358715322	3.509341956	3.228121961	3.187155008	3.224991362	3.495836098	3.397578258	4.28125273	3.383463705
1553470_PM_at	3.703628691	4.071534543	3.332771811	3.369471247	3.460523725	3.88293198	3.548498612	3.737381256	3.306169515	3.549559477	3.701254348	3.588095604	3.27102229	3.069204728	3.380971185
1553471_PM_at	3.041418429	3.060257377	3.041418429	3.146066667	2.856827166	3.207259362	3.046287773	2.953927674	2.97476096	2.88362046	3.041418429	2.995518404	3.290921774	3.172650481	3.139953989
1553472_PM_at	3.263644899	3.006769043	3.234936653	3.062363622	3.109670336	3.126145547	3.04141827	3.126145547	3.09913665	3.325311022	3.022991612	3.211866805	3.344204245	3.126145547	3.084762029
1553474_PM_at	3.273852521	3.005726349	2.698940125	3.043163133	3.076421921	3.220534668	2.803802007	2.986433495	2.852376868	2.972907778	2.98723127	2.986433495	2.909661204	3.146701959	2.645454024
1553475_PM_at	2.957840661	2.731113104	2.922882515	2.982606826	3.011441549	2.691604796	2.750035536	2.972546211	2.922882515	2.937696614	2.96121816	3.105236226	2.751934414	2.8972954	2.922882515
1553478_PM_at	4.044678568	3.990209823	4.274928379	3.986111636	4.044678568	4.073285621	3.838128091	4.089632744	4.064964742	3.988498199	3.897791722	3.935056376	4.196409958	4.044678568	4.150703466
1553479_PM_at	3.235361248	3.235361248	3.320193305	3.2052182	3.217710358	3.653033544	3.278764446	3.181527569	3.145616933	3.251951427	3.129819128	3.450587112	2.959307497	3.220774048	3.545705896
1553482_PM_at	3.049620828	3.715017496	3.317830786	3.213239131	3.345607094	3.692685833	3.377879379	3.294489257	3.256065429	3.94878624	3.404269702	3.178086588	3.505347888	3.361728108	3.351240648
1553483_PM_at	3.324508829	3.347513853	3.348084119	3.322418153	3.193341998	3.322418153	3.322418153	3.262391111	2.924676465	3.355550528	3.617076417	3.295437344	3.43010901	3.165885824	3.322418153
1553484_PM_at	3.350676645	3.351655281	3.258529287	3.139615239	3.262074886	3.687982723	3.172745377	3.328041237	3.258529287	3.258529287	3.302540272	2.92277347	3.005726349	3.443358879	3.11298893
1553485_PM_at	3.155487728	3.671995307	3.145385964	3.296188271	3.060396696	4.520886251	3.049854979	2.911660876	2.891029939	3.304264349	3.05050588	3.102757836	2.979005777	3.304140003	3.069456016
1553486_PM_a_at	3.151926407	3.019733707	2.95223819	3.062363622	3.146139342	3.180655228	3.062363622	2.921336862	2.936856023	3.08453999	3.269405866	3.239048243	2.818745416	3.180491654	2.989583233
1553488_PM_at	2.825867951	2.837148929	2.768827362	3.059654102	2.889149182	2.798710015	3.039853633	3.118277985	2.80900986	3.25110428	3.067117619	2.888620559	2.893242968	3.405568348	2.922506318
1553489_PM_a_at	3.328296874	3.458615126	3.281497602	3.362648108	3.174861902	3.371081029	3.341343239	3.371234514	3.148548986	3.12132193	3.138463988	3.024263442	3.070120343	2.858071796	3.407383535
1553491_PM_at	3.003266832	3.306650613	3.282065271	3.025704969	2.902033601	3.092395154	3.241735822	3.092395154	3.003924509	3.281135812	3.633607872	3.042292196	3.169719298	3.238671468	3.082092331
1553492_PM_a_at	3.27065194	3.241636447	3.241636447	3.162870357	3.227675577	3.227675577	3.040174628	3.389954828	3.237583891	3.227675577	3.219790689	2.925682481	3.227675577	2.649412081	3.349531922
1553493_PM_a_at	3.666492184	3.999567778	3.838722897	3.814482208	3.990813144	3.785163078	3.582246877	4.0026924	3.830106284	3.901338974	4.003901975	4.01042906	3.678601001	4.031022576	3.837021243
1553494_PM_at	2.732682251	2.964776643	3.03947107	2.964776643	2.784340788	3.362721985	3.0691293	2.874887994	2.850934013	3.118492894	3.001411597	2.971977686	2.964776643	2.917811474	2.909036281
1553497_PM_at	2.972940235	3.058192585	3.087579123	2.976031703	3.243320102	3.061106654	2.976031703	2.82175453	2.832849565	3.040289851	3.197946295	2.768164818	2.911660876	2.987843938	3.320563165
1553498_PM_at	3.093603075	3.176492967	3.061454001	3.096902737	3.294608998	3.138133712	2.918222567	3.097490858	3.078558586	3.025741427	3.129669906	3.501761847	3.14383841	3.266813439	3.097490858
1553499_PM_s_at	3.245329177	3.267206602	3.248364717	3.216238207	3.579323006	3.245329177	3.356219697	4.806663	3.403573702	3.234963177	3.853370378	2.950866206	5.190286284	3.441250523	3.616343341
1553500_PM_at	3.045228394	3.041061384	2.94236322	3.063657603	3.087645144	3.075061019	3.075061019	2.789234074	3.01992637	3.048048513	3.149487608	3.131376544	3.138274821	3.24247979	3.075061019
1553502_PM_a_at	3.874162169	3.835354847	3.34391602	3.747141575	3.653679132	3.439234653	3.366630864	3.575729298	3.511411342	3.980985315	3.811065205	3.556411323	3.641150517	3.567079643	3.37178691
1553504_PM_at	3.062382315	3.237822771	3.278821791	3.190076899	3.319086725	3.28959123	3.248031072	3.225034417	3.151739442	3.560447192	3.671768362	3.256379744	3.232128564	3.379623588	3.479774644
1553505_PM_at	2.984536438	3.051570664	3.216227911	2.973004613	3.139687766	3.236605012	3.044285363	3.062363622	2.888677448	3.062363622	3.074338937	3.140118172	2.761666562	3.094328998	3.062363622
1553506_PM_at	4.191479518	3.783803856	4.120476701	3.701012747	3.783803856	3.98389569	3.783803856	3.670078011	3.757244785	3.709158766	3.673151434	3.966051436	3.417127375	3.744134309	4.065649704
1553507_PM_a_at	3.305320904	3.199829006	3.249702312	3.069298067	3.253994656	3.431843166	3.106257622	2.770320212	2.994717498	3.140945897	3.229830948	3.053418057	3.177683505	3.13623068	3.292179087
1553508_PM_at	2.772633639	2.64663646	2.616891775	2.673979481	2.651072152	2.495702212	2.528184895	2.733262546	2.60800396	2.78392823	2.790661241	2.84933431	2.594217634	2.673979481	2.637692015
1553510_PM_s_at	5.377410189	5.361372602	5.449902771	5.63652182	5.50176787	5.931462536	5.840222835	6.142532425	6.279193368	5.899345597	6.036653983	6.297489929	6.546145902	5.968476746	5.672487614
1553511_PM_at	3.212562186	3.260914343	3.451588805	3.362648108	3.195401726	3.978799057	3.362868923	3.362648108	3.094452381	3.437996817	3.814026101	3.170514806	3.303459725	3.164920119	3.472958602
1553512_PM_at	2.811042841	2.94304162	3.066862482	2.769267415	2.764186524	2.768698288	2.769120408	2.811042841	2.735575863	2.746875035	3.148780688	2.936264569	2.814835791	2.781007141	2.808300265
1553513_PM_at	3.022471137	2.760026558	2.806329917	2.947209319	2.940971031	2.962970521	2.913363984	3.233947761	3.057717139	2.940971031	2.825455325	2.950672665	3.242182329	2.600763828	2.836718529
1553514_PM_a_at	3.072917748	3.292399928	3.119198843	3.371349369	2.962621487	3.289959898	2.950752473	3.384421781	3.478017738	3.519068257	3.328804539	3.295019016	3.206615249	3.292399928	3.15391165
1553515_PM_at	3.6365841	3.625446095	3.222193207	3.458736529	3.960661473	3.938970733	4.173227949	3.405199246	3.306249078	3.476456756	3.272546487	3.359153882	2.671557933	3.328681042	3.458736529
1553517_PM_at	4.527113038	4.496169555	4.439470184	4.343583447	4.332624339	4.55515255	4.752562345	4.083727583	4.222200623	4.338710676	4.332624339	4.184849864	4.09591921	3.98590917	4.332624339
1553518_PM_at	2.944986687	3.285154656	3.097762927	3.132476991	3.120644768	3.431287949	3.233165589	3.430464441	3.233165589	3.078016776	3.494409689	3.233165589	3.408647053	3.315463924	3.273427933
1553519_PM_at	3.871488163	3.939724084	3.989750802	3.823957167	3.871488163	4.072621035	4.407074843	3.831580269	4.114445261	3.804637229	3.628961631	3.876663541	3.609291768	3.824358275	3.759876814
1553521_PM_at	2.705172149	2.635509125	2.797792643	2.524346159	2.66107736	2.66107736	2.536916944	2.540102665	2.73122619	2.622736431	2.831940993	2.688497051	2.747415828	2.761679286	2.634361427
1553523_PM_at	4.144747966	4.145570675	3.799841769	4.042021324	3.91724854	4.047768802	3.999139619	4.224308549	3.684486955	4.248211765	3.834317055	4.356558954	3.748326829	3.937562106	4.252174087
1553524_PM_at	3.024043681	3.104817911	3.15880919	2.766901362	2.966836411	3.455505064	3.14312052	3.007667607	2.965340295	2.831394963	3.027826425	3.18427644	3.123412112	2.868589914	2.802044244
1553525_PM_at	3.034846027	2.927335295	3.005670374	3.041435695	3.050956423	2.971771381	3.050956423	3.104982012	3.19313297	3.050956423	3.24313981	3.0015162	2.996149646	3.628546715	3.354542116
1553526_PM_at	3.412282772	3.266390022	3.323844072	3.280708294	3.460000404	3.997928921	3.1198731	3.323844072	2.871585752	3.378993399	3.273163404	3.255240072	3.568089248	3.502618613	3.323844072
1553527_PM_at	3.157570936	3.209202872	3.216084844	3.295427809	3.040373727	3.540671813	3.007410474	3.179526783	3.071836235	2.853254888	3.245160392	3.117518486	2.635623468	2.750671708	3.132203452
1553528_PM_a_at	5.075648805	4.638307802	4.910367951	4.615303545	4.546876862	4.431743799	5.174296864	4.763796728	4.615303545	4.46684206	4.145338133	4.615303545	4.608353958	3.88303359	4.615303545
1553529_PM_at	3.176173898	3.125230873	3.212651704	3.142343904	3.003186925	3.250839623	3.444662743	3.262181147	2.985012727	3.673934336	3.187207652	2.964776643	2.911660876	2.856893721	3.242725002
1553530_PM_a_at	8.816466889	8.503198788	8.894681178	9.268491173	8.639003199	9.578641425	9.268491173	9.539286169	9.775296762	8.364001946	9.408054148	9.387471103	9.632014348	10.47557436	8.301454438
1553531_PM_at	3.753919191	4.146224064	3.534457214	3.655130951	3.539476921	3.818106554	3.691391077	4.134965857	3.769566853	3.85817373	3.52867985	3.601724941	3.381712416	3.255790931	4.006054917
1553532_PM_a_at	3.588362922	3.481351795	3.859541964	3.567228819	3.525767138	3.525767138	3.288021599	3.271269331	3.439079491	3.586791792	3.501050793	3.532129093	3.556867186	3.240109191	3.337600781
1553533_PM_at	4.521392873	5.03638563	4.797767771	4.7675416	4.77141805	4.97637618	4.770643111	5.759201729	4.535443817	4.770643111	4.788780442	4.51073383	4.801742821	5.132782896	4.508720754
1553534_PM_at	3.107011834	3.449840432	3.284564275	3.284564275	3.164818058	3.667249928	3.284564275	3.422878235	3.022353679	3.932718422	3.565685782	3.390976095	3.222839417	3.03756118	3.250598459
1553535_PM_a_at	3.830863698	4.288779069	4.351086572	4.547071338	4.187607068	4.159913	4.128874463	3.958247084	4.388803047	4.123071012	4.195150307	4.022056184	4.187607068	3.280836239	4.361084333
1553536_PM_at	3.248957128	3.169264365	3.260897988	3.400935566	3.104389746	3.29035842	3.252512868	3.539408501	3.261618951	3.081536715	3.307190959	3.337316383	3.927318241	3.967283919	3.259117408
1553537_PM_at	3.054699252	3.023522227	2.651838483	3.085754424	2.937650368	3.065616892	3.065572909	3.071663026	2.775054287	2.878396712	3.206959067	3.012230059	2.82702146	2.964373161	2.751876191
1553538_PM_s_at	13.68871318	13.68469206	13.73082848	13.7551321	13.55673091	13.49926004	13.68220818	13.63933735	13.67016635	13.57263349	13.70204434	13.52972356	13.67016635	13.70943816	13.45882029
1553539_PM_at	2.937335508	3.21637893	2.755221277	3.084885046	2.73122619	2.936856023	2.798459195	2.754896278	2.936856023	2.973410718	2.831085342	3.191809363	3.051593961	3.286867672	2.811932917
1553540_PM_a_at	4.377672506	4.455642118	4.5903894	4.321691104	4.390893389	4.321691104	4.125245681	4.182093313	4.76678713	4.22677673	4.503483383	3.855702723	3.958858327	4.212031995	4.003901975
1553541_PM_at	3.73044103	4.147531003	3.314324551	3.827504232	3.337285691	3.580985085	3.528452938	3.856281877	3.668074553	3.811103497	3.669843772	3.461540474	3.241636447	3.655869506	3.526511633
1553542_PM_at	4.537245796	4.892946378	5.247883053	4.602041805	4.202556548	4.550902781	4.779553364	5.5736602	5.113878496	4.679974791	4.722034886	5.184049843	5.315600035	4.167721004	4.685531909
1553544_PM_at	3.196767038	3.436547341	3.333088795	3.219153474	3.438980937	3.388528639	3.472587235	3.363246953	3.434758491	3.926119108	3.736784152	3.487299687	3.436547341	3.447473429	3.608708169
1553545_PM_at	3.794183867	4.226941742	3.955229854	3.582044331	3.619305429	4.373808031	3.68927111	3.906686102	3.771497503	3.865168027	3.268773029	3.684008613	3.803354109	3.17461643	3.300967832
1553546_PM_at	2.896628931	3.333892096	2.828396367	2.778506055	2.80869952	3.639663837	2.805788613	2.846373113	2.785989457	2.771235566	2.569735372	2.718065701	2.644256011	2.80869952	2.577876015
1553547_PM_at	2.970725119	3.084621431	3.0085283	3.039433177	3.055230562	3.032275166	3.032275166	3.22673994	2.74909183	2.86597658	3.164455538	3.051921203	3.101998075	2.738043557	3.262495773
1553549_PM_at	3.521324615	3.437197109	3.672376923	3.150009425	3.492952357	3.667027639	3.537604665	3.516120396	3.516120396	3.585467273	3.437721865	3.563509795	3.355915904	3.219078993	3.592734228
1553550_PM_at	3.152894418	3.175187583	3.324420589	2.933466664	3.067762572	3.226264923	3.807928374	3.330065759	3.150051277	3.142109143	3.33245841	3.151739442	3.272487813	3.713557115	3.121611311
1553551_PM_s_at	12.7485803	13.15450149	13.08731834	12.98949408	12.70834602	12.49427646	12.68127947	12.73761534	12.74490864	12.4952643	12.8594926	12.48890257	12.50349031	12.7163528	12.67009661
1553552_PM_at	4.063445398	4.150091285	4.479690544	4.061216484	4.075391921	3.81620072	3.939355917	3.98042165	4.033495051	4.075391921	4.322292455	4.051733961	4.232265724	3.645055526	4.440981092
1553553_PM_at	3.104817911	3.069098776	3.289995876	3.018734582	3.221597911	2.981960668	3.104817911	3.109341362	3.256101355	3.232564944	3.335116931	2.987914404	3.098033859	3.295261049	3.055819344
1553555_PM_at	3.54385904	3.553540562	3.799056978	3.446595792	3.490154043	3.553540562	3.57655068	3.500694093	3.619800063	3.375251698	3.527289413	3.553540562	3.553540562	3.359640615	3.74542986
1553556_PM_at	2.881527909	2.812678685	2.816303848	2.700548584	2.931042906	2.72783818	2.902843838	2.822312746	2.76453393	2.71725227	2.580089277	2.838838801	2.896990971	2.943494397	2.876575397
1553558_PM_at	3.710481369	3.552069343	3.820195352	3.955227316	3.468449779	3.635191181	3.512488475	3.82897616	3.644367844	3.866409514	4.257312288	3.765298061	3.724751091	3.943187374	3.828691697
1553559_PM_at	6.970370826	6.224414509	6.409325396	5.832992941	5.476250252	5.397644365	6.087636455	5.158931151	5.981773903	5.965228769	6.764395848	5.36258687	5.334936546	4.881265407	5.02104287
1553560_PM_at	2.906648424	2.987100636	2.797559802	3.006849133	3.213449122	3.166893795	3.2603737	3.006530508	3.118505508	2.833227985	2.823711272	2.964776643	2.915145098	3.211638812	2.751515216
1553561_PM_at	2.742609875	3.125761944	2.707259024	2.923494647	2.690240544	3.198712038	2.728669966	2.895097326	2.743077383	3.135555738	2.899435295	3.245221295	2.895097326	3.058112788	2.895097326
1553562_PM_at	2.994942702	2.902835095	3.132358434	3.213079428	2.905076625	3.186596922	2.920404042	2.854700966	2.819830191	2.992337305	3.288224094	3.06581362	2.980583464	2.949095068	2.994942702
1553564_PM_at	3.364719051	3.535901434	3.461092847	3.062481596	3.044114533	3.460346484	3.138099078	3.138417597	3.138417597	3.195096102	3.053854442	3.358328124	3.438612809	3.138417597	2.959562973
1553565_PM_s_at	4.322201431	4.808520482	4.994283656	4.647439621	4.193794924	4.519310154	4.57612729	4.74883919	4.940692667	4.157474533	4.732553508	4.46608171	4.595195784	3.362994512	4.355018102
1553566_PM_at	4.407413338	4.353049752	4.335229644	4.169424299	4.323106998	4.706991823	4.197274337	4.086908211	4.101820261	4.125721648	4.226398371	3.970241222	4.145903096	4.050422528	4.258220444
1553567_PM_s_at	13.49431323	13.64217739	13.66045888	13.56736906	13.37149079	13.25036779	13.45867765	13.43609903	13.43755536	13.2692273	13.5313401	13.31005676	13.55813429	13.49247505	13.38281427
1553568_PM_a_at	3.175006124	3.069298883	2.992611388	3.182903094	3.175006124	3.267852713	3.454413637	2.944777211	3.175006124	3.392480802	2.724867228	3.048349669	3.175006124	3.379872646	2.954513934
1553569_PM_at	13.46458898	13.49746116	13.51841801	13.29837448	13.23501871	13.07590861	13.30452325	13.34777105	13.28317905	13.27962312	13.39360295	13.16634138	13.22915743	13.00080944	13.13684631
1553570_PM_x_at	13.41751999	13.4720236	13.49009982	13.28721078	13.24462425	13.02779505	13.28820176	13.30527542	13.24640938	13.1775973	13.31984332	13.17948505	13.27220686	13.0365617	13.14015077
1553572_PM_a_at	4.225157251	4.484262841	4.278028599	4.166953138	4.064465793	4.65670608	4.045534977	4.584992724	4.056099443	3.718957385	4.316470465	4.004044189	4.249254526	3.593097227	4.409056627
1553573_PM_s_at	3.042667285	3.066709054	2.954167277	2.939744579	2.892523036	3.002733487	2.782631345	3.082472391	2.929147302	3.46944784	3.208384085	2.959235453	2.77017506	2.76089862	2.850841961
1553574_PM_at	3.320235543	3.126285309	2.838658335	3.021631139	3.079537846	3.056306206	3.006693607	3.225078624	3.322086611	2.850774864	3.110264145	2.852472493	2.921100285	3.291232676	3.148046452
1553575_PM_at	6.159139863	6.010709783	5.555090035	6.218690939	6.390150499	5.398633582	6.119776367	6.667910361	6.50187695	5.814921245	6.030841014	6.910474953	6.754592165	6.722784168	6.30406729
1553579_PM_a_at	3.55586197	3.855702723	3.286760117	3.566949344	3.480109267	3.310722491	3.396676895	3.585722612	3.244592123	3.697071639	3.477324906	3.646318078	3.041475966	3.442391952	3.320326955
1553581_PM_s_at	8.042413551	7.820889915	7.996190125	8.038280527	8.210936455	8.091114165	8.246431996	8.448742419	8.2054916	8.543091744	8.518696462	8.34277621	8.852920541	7.98321015	8.00993428
1553582_PM_a_at	3.558796279	3.476183083	3.63695195	3.537823827	3.377197884	3.684878493	3.333708979	3.858958636	3.353800894	3.796973697	3.454829105	3.382618627	3.321017271	3.240700548	3.495433207
1553583_PM_a_at	3.062188742	3.064360282	3.236605012	3.059846553	2.966106613	2.91024345	2.860040359	3.380938244	3.277632232	3.333357134	3.358916395	3.075061019	3.680473784	2.8611862	3.075061019
1553584_PM_at	3.575553367	3.82715465	3.362648108	3.654046925	3.161304652	3.682160793	3.682160793	3.783041213	3.682160793	3.905233773	3.682160793	4.106371659	3.68425188	3.682160793	3.687934941
1553585_PM_a_at	2.829038023	2.918999678	2.865027937	2.962448556	3.140173243	3.046937703	2.824556366	2.702737374	2.896264488	3.214657165	2.971857524	2.809219659	2.717680079	3.386476835	2.854373351
1553586_PM_at	5.130502561	5.220956968	5.056601917	4.955118433	4.973601517	5.018217427	4.862823779	4.643861496	4.940752748	4.812274645	4.869289466	5.24086733	4.775103445	4.599771894	4.754783114
1553587_PM_a_at	6.588722575	6.544658938	6.796890673	6.564804155	6.800037295	6.76314825	6.76314825	6.860651786	6.661066327	7.049793192	6.475152228	6.673272661	6.76314825	7.543861116	5.989971985
1553588_PM_at	13.66916963	13.75960036	13.69282128	13.60417694	13.53845321	13.41222522	13.53612757	13.53807595	13.5784751	13.67365464	13.67083908	13.51179761	13.52016896	13.61119772	13.35318359
1553589_PM_a_at	7.297685419	6.644132363	5.801108824	8.785504073	10.49891108	9.240906095	8.213457833	9.594234547	10.56391637	7.564390428	8.118332219	8.077034893	9.88410165	6.078936209	9.297724707
1553590_PM_at	3.258960906	3.370160263	3.362300134	3.474579309	3.493327529	3.6093365	3.362300134	3.63535835	3.091634188	3.351062132	3.517161786	3.404120058	3.128409729	2.747834239	3.426687793
1553591_PM_at	4.387500493	3.720747175	4.025702246	3.221701857	3.604178603	3.676766521	3.825273824	3.638419645	3.76602336	3.490191847	3.929317114	3.549694354	3.459618695	3.657349797	3.504916373
1553592_PM_x_at	3.97092276	3.60460869	3.723436639	3.48807627	3.657349797	3.680968316	3.718291729	3.911383072	3.698007396	3.60584868	3.340411404	3.689469766	3.682375286	3.464957707	3.221799592
1553593_PM_a_at	3.152894418	3.041630073	3.223080551	3.007479864	3.177941009	3.567361704	3.152894418	3.014914245	3.143061877	3.104828928	3.145220201	3.164562606	2.962398255	3.414210035	3.258507885
1553594_PM_a_at	3.884144163	4.627905444	4.627905444	4.627905444	4.845970982	4.761597476	4.224392692	4.2529356	4.627905444	4.258489233	4.539897906	4.717149308	4.627905444	5.953792222	4.837770579
1553599_PM_a_at	4.000949236	3.69494681	4.24557094	3.858551242	3.904078236	3.832126306	4.064684893	4.051564187	3.92249332	4.081983326	3.863406344	3.918340682	4.091612474	4.187963103	4.032820577
1553600_PM_at	4.29664022	4.367189102	4.50648616	4.249263667	4.317830249	4.048321979	4.183650784	4.218859553	4.09429013	4.214880012	4.351725236	4.304949105	4.020362765	4.06836045	4.225902949
1553601_PM_a_at	2.95795036	2.994115115	2.837758437	2.921548337	2.92797028	2.921548337	2.863036367	2.923808317	2.907038399	2.892451734	2.813862586	2.927495972	2.857214989	2.878095886	2.964806585
1553602_PM_at	3.679007635	3.729895217	3.409487055	3.546000988	3.65423975	3.850076606	3.64049999	4.109466529	3.691394026	3.867182438	3.287419082	3.828769053	3.307460777	4.75615801	3.271165281
1553603_PM_s_at	4.644372144	5.080075951	4.727600406	4.66403165	4.479690544	4.045347783	4.70708138	5.53855646	5.438900506	4.882753174	4.944040613	5.148718924	5.345075056	6.466024056	4.777072521
1553604_PM_at	2.674527844	2.671062457	2.64213411	2.605650642	2.59541751	2.850463812	2.57923263	2.670831773	2.670831773	2.973933046	2.522818744	2.70517963	2.816984078	2.587810397	2.500134883
1553605_PM_a_at	2.98627138	2.796433465	2.691860838	2.79565279	2.79565279	2.877830604	2.932358999	2.744697427	2.774649224	2.860703506	2.679995086	2.923794398	2.740554092	3.27501703	2.626617301
1553607_PM_at	2.68739235	2.899462618	2.915459253	2.916844593	2.928419332	2.982600946	2.822650739	2.836588616	2.928485518	2.820946332	2.849928517	2.969297023	3.000421039	2.99304124	2.799569636
1553608_PM_a_at	2.749223086	3.121330483	2.818085675	2.69587286	2.842689666	2.859791951	2.757553636	2.77569632	2.868917714	2.749865177	2.71601488	2.633001018	2.757553636	2.880615574	2.757553636
1553611_PM_s_at	3.255143292	3.271671574	3.208713122	3.198712038	3.145870416	3.198712038	3.212793996	3.198712038	3.294194789	3.257144787	3.602478988	2.917458077	3.100319188	2.931040456	3.126955997
1553612_PM_at	3.995521294	4.476435633	3.814244881	3.886935209	4.09091515	4.056032137	3.853687404	4.056032137	4.059265117	3.912755561	4.494064497	4.187607068	3.919591235	4.369158158	4.056032137
1553613_PM_s_at	3.756600911	3.717057833	3.733888987	4.785205661	4.206947278	4.390823278	4.366904138	4.991423956	4.233208501	4.347861564	4.075365024	4.405671527	4.405240383	5.160158064	4.835280567
1553614_PM_a_at	3.451292355	3.448775463	3.233566856	3.515941693	3.612601532	3.361728108	3.525813438	3.489003215	3.208073219	3.467899165	3.448775463	3.622830575	3.239490618	3.796015516	3.300967832
1553618_PM_at	3.263490588	3.497192531	3.595003159	3.043134571	3.288411651	3.296733299	3.186531148	3.330712731	3.32011713	3.875428598	3.35423823	2.964776643	2.778090297	3.125271933	3.198899233
1553619_PM_a_at	2.991521781	3.040503342	3.059942585	3.036902822	3.097873808	3.258496363	3.200601982	2.890524307	2.984652865	3.045131871	3.59652461	3.337316383	3.127351377	3.387314547	3.376088328
1553620_PM_at	3.000285326	2.949360033	3.097832988	2.904048625	2.790987248	2.904048625	2.923829108	2.866330515	2.904048625	2.782797866	3.003182963	3.101430789	2.916995736	2.913728374	2.956979709
1553622_PM_a_at	3.621611043	3.716503379	3.573611858	3.274411582	3.444020489	3.558164336	4.169693798	3.34121616	3.310549889	3.4519624	3.551044568	3.204059697	3.4519624	3.971063867	3.420374362
1553623_PM_at	3.135809539	3.10349886	2.967767741	2.996554682	3.157216176	3.053515135	3.05225683	2.900293128	3.08831036	3.059040619	3.281490972	2.968085793	3.137384866	2.946765891	3.197141891
1553625_PM_at	2.773906754	2.798729636	2.771772462	2.826837838	2.773906754	2.776486589	2.780571315	2.650817463	2.71879383	2.855839634	2.694233252	2.638968588	3.153756599	3.005726349	2.528304413
1553626_PM_a_at	3.046376976	3.128467405	2.975896181	2.876698533	3.036759875	3.152889896	2.974365465	2.87619998	2.926715911	2.98552221	2.916995736	2.876137847	3.059092742	3.003148697	2.757553636
1553627_PM_s_at	3.306150335	3.106536555	2.992485045	3.286079914	3.361728108	3.046085481	3.166998748	3.106536555	3.084677477	3.061951874	2.619655819	3.247083893	2.87743637	3.463535014	2.825688814
1553629_PM_a_at	3.372699418	3.489394494	3.362648108	3.412335243	3.556101679	3.760868864	3.458051256	3.823647475	3.380061045	3.53613438	3.330544114	3.254534983	3.274856508	3.278359264	3.298893707
1553630_PM_at	3.041176872	3.058902702	2.85205849	2.9291543	2.928842617	2.99231232	3.12374099	3.171764514	2.799733563	3.174059749	2.98236032	3.062363622	2.947659922	4.688806561	3.023988903
1553633_PM_s_at	4.172986031	4.208082371	4.347353788	4.250223409	4.470409222	4.182296238	4.250223409	4.29807604	4.246062389	4.300097225	4.291381589	4.428281544	3.975949941	4.985133094	4.2992926
1553634_PM_a_at	2.955052067	3.104318394	2.970378804	2.970378804	2.977351225	3.026785461	2.970378804	3.025627886	2.833278222	2.970378804	3.23097193	2.90375152	3.050280208	2.878525399	3.116379907
1553635_PM_s_at	3.046984719	2.840600701	3.016584916	2.867869589	2.911130514	3.384452268	3.493934581	3.065910621	3.062891986	3.023714352	2.494952173	3.186314482	3.046984719	3.409090409	2.895442165
1553636_PM_at	2.771503302	2.760026558	2.685881163	2.767842631	2.600446955	2.760026558	2.875192637	2.828396367	2.699902311	2.760026558	2.853665612	2.509885472	2.81447625	2.739276374	2.690140754
1553637_PM_s_at	3.057047763	3.027115606	3.509455184	2.834145898	3.027115606	2.898528007	2.995229476	2.980087743	3.027115606	3.21937718	3.211429504	2.910345671	3.313950234	3.011564259	2.977485521
1553639_PM_a_at	3.839445421	3.653503986	3.642173584	3.428927828	3.588532031	3.338392442	3.386402507	3.115107763	3.360943303	3.444899019	3.166021752	3.130831968	3.344057955	2.733076282	3.267487889
1553640_PM_at	3.494303287	3.452500283	3.461216771	3.405449111	3.563595789	3.474322944	3.310267794	4.005536591	3.494303287	3.508896892	3.645912333	3.494303287	3.380609115	3.494303287	3.595560464
1553641_PM_a_at	3.444653986	3.164295309	2.966414022	2.953124672	2.961268609	3.85785089	3.064010502	3.474575312	3.094934355	3.139974294	3.148405332	3.094934355	3.12789142	2.96278068	3.011194473
1553642_PM_at	3.253089545	3.513877633	3.808739091	3.375009066	3.367750607	3.512731732	3.2847927	3.225445561	3.279362572	3.285805979	3.651786301	3.346038039	3.451137033	3.460015607	3.665456303
1553644_PM_at	3.114414046	3.113144877	3.151739442	2.932866397	3.126543019	2.782048302	3.038093915	3.477593282	3.098026982	3.248748541	3.004805745	3.151739442	3.557440491	3.335070804	3.259768603
1553645_PM_at	2.83644642	2.897813695	2.778721645	3.114721679	2.885148861	2.852629706	2.885148861	2.973641393	2.873323598	2.865586798	2.607214686	2.930176963	2.780419263	3.247946535	2.815097417
1553646_PM_at	2.876617723	3.112392714	2.909360383	3.090797963	3.087055564	3.102172718	3.23997468	3.008107245	3.165943436	3.102172718	3.056351313	3.320987804	3.222204121	3.620029281	3.102172718
1553647_PM_at	3.606321184	3.709364556	3.656411511	3.775316579	4.002569293	4.212955722	3.783803856	3.783803856	3.699552786	3.779944402	3.783803856	3.783803856	4.144032742	3.918424506	3.515767563
1553651_PM_at	2.509843575	2.643117161	2.525611988	2.463202616	2.551868123	2.514048165	2.951394551	2.490642694	2.548299311	2.579610531	2.477624225	2.525611988	2.420877282	3.052968394	2.525611988
1553652_PM_a_at	2.992426831	3.112163721	3.066862482	3.333104821	3.134964964	3.076930952	3.212609188	3.163963746	3.041418429	3.137186026	2.994942702	2.929555842	3.022084425	2.995409565	3.104946092
1553654_PM_at	2.714080858	2.765800927	2.613082962	2.931544517	2.816982151	2.669187781	2.622666772	2.875099011	2.661566634	2.542429636	2.900142693	2.789137795	2.570086406	2.853623843	2.677799036
1553655_PM_at	3.937674613	4.01256195	3.937674613	3.742882045	3.487992859	4.813525114	3.554756937	3.5874416	4.059465632	3.969581409	4.249263667	3.616066231	3.643388209	4.35350684	3.578349948
1553656_PM_at	3.976710017	4.177070466	4.132866751	4.116036114	3.663894038	4.177628199	4.054902142	4.116036114	4.116036114	3.852865497	4.287306716	4.201573224	4.123303174	4.134277935	4.138674716
1553657_PM_at	5.715775948	5.796677783	5.715447865	5.43586509	5.567812781	5.918032481	5.622113085	5.983478941	5.711685298	5.711685298	6.56780104	5.695779305	6.292504277	5.452168159	5.711685298
1553658_PM_at	3.110716874	3.145946482	3.303915582	3.4686276	3.120507808	3.491745468	3.395204021	3.249305459	3.268031424	3.082191469	3.20399311	3.117518486	3.224539006	3.049172504	3.554756937
1553660_PM_at	2.967248766	2.690513011	2.860585158	2.939400382	3.130983007	3.44464615	2.918940292	2.819155601	3.041418429	2.751920082	2.676049538	3.297546822	2.752347678	2.874661207	2.886956605
1553661_PM_a_at	3.616141061	3.094211788	3.275792806	2.870811913	3.353278765	3.243108515	3.305587236	3.398900758	3.201264369	3.29826965	3.26467403	3.229573298	2.879691851	3.35085574	3.229573298
1553663_PM_a_at	3.621606998	3.488582386	3.418918926	3.605780223	3.569905366	3.34745234	3.338055011	3.459687187	3.559136382	3.488582386	3.987860623	3.246747058	3.728816913	3.177705263	3.630574779
1553666_PM_at	2.843906151	2.824919957	2.856883017	2.824919957	2.807547438	3.095209819	2.798176712	2.70669217	2.824919957	2.75850935	2.824919957	2.865087169	2.807541209	2.870481744	2.724998498
1553668_PM_at	3.490781646	3.198344821	3.646411699	3.937562154	3.815255614	3.435636682	3.237834532	3.720989969	3.917366079	3.445724005	3.536321486	3.546528106	4.3337218	3.204802437	4.050931246
1553670_PM_at	3.152894418	3.186138097	3.085430242	2.790380627	2.925953574	3.641151228	3.079968911	2.967158584	3.063527836	3.411683172	2.914794194	3.183350848	3.289097803	3.295963812	3.141502233
1553672_PM_at	3.342434983	3.601316445	3.243094413	3.341849001	3.341849001	3.514951815	3.019393055	3.341849001	3.199493561	3.172650481	3.51016202	3.230590318	3.029028977	3.621561515	3.341849001
1553673_PM_at	2.926159923	2.809912017	2.651072152	2.931287787	2.759345977	2.880045445	2.724998498	2.650051409	2.816148816	2.921015287	2.718386352	2.826231587	2.805383485	2.973010492	2.732043784
1553674_PM_at	2.682571873	2.699004026	2.824673853	2.677799036	2.747113825	2.944388415	2.819972654	2.700067215	2.661566634	2.775610751	2.729158539	2.865598905	3.036946572	3.760022893	2.767231886
1553675_PM_at	3.511561757	3.144062762	3.462324625	2.918698439	3.123282156	3.029890497	3.013944229	2.926948068	3.10003974	2.963521861	3.10003974	3.10003974	3.198702415	2.841545755	3.047694769
1553677_PM_a_at	7.06603475	6.519222743	7.125395104	6.427549939	6.153829971	6.551266289	6.716863594	6.669272012	6.314935916	6.681644108	6.153357908	6.551266289	6.551266289	6.30372757	5.79736951
1553678_PM_a_at	9.43130297	9.376903921	9.663679954	9.798564686	9.150529896	9.892578638	9.891271441	9.941638119	10.25240462	9.349741595	10.05029181	10.1405622	10.25465396	10.82908163	9.424757535
1553679_PM_s_at	5.254119148	4.855053973	4.929708049	4.543674273	4.448000791	4.846527026	4.778886577	5.203764128	5.066732053	4.480919329	4.856790611	4.866559671	4.906965152	4.044678568	4.224314965
1553681_PM_a_at	4.362681403	3.957328199	4.247957732	4.500841898	4.481208426	4.764386804	4.203026773	4.481208426	4.430996654	4.519448973	4.732111759	5.177156491	4.522299622	3.439124334	4.757584988
1553682_PM_at	3.566958405	3.566160353	3.424068018	3.726378831	3.504222056	3.628070225	3.41029512	3.372135599	3.377179487	3.83450513	3.218954596	3.494262743	3.566958405	3.79227148	3.581511821
1553683_PM_s_at	3.12742385	3.099282715	3.030217769	2.980243865	3.095490445	3.070828257	3.251846742	2.881004953	2.907927655	3.338411937	3.412335243	3.038685357	3.281272215	3.095490445	3.078637535
1553684_PM_at	2.921699426	2.817122372	2.888054373	3.021478385	2.935290967	3.238318476	3.108832761	3.146703758	3.174016952	3.021478385	3.021478385	2.778090297	3.173327516	3.412532117	3.0783236
1553685_PM_s_at	5.989645265	5.738580686	6.379139542	5.465229544	5.139437908	4.825334429	4.338701425	5.593198458	5.913306941	4.094741777	5.241315781	4.951354556	5.228420666	4.263694044	4.214561474
1553686_PM_at	3.153111525	3.219426842	3.611355706	3.390448573	3.126764219	3.438230153	3.379024453	3.321681859	3.403573702	3.321681859	3.586496167	3.312970735	3.452859982	3.080893394	3.179532476
1553688_PM_at	3.732943834	3.678681103	3.678681103	3.778668572	3.578787277	3.742890381	3.653124193	3.678681103	4.072421116	3.59020191	3.763838355	3.564441923	3.680151852	3.545380026	3.659992912
1553689_PM_s_at	3.698989107	3.592264659	3.474576464	3.643083611	4.183433474	4.082563857	4.045674698	4.46468037	4.784729316	3.780402939	4.082563857	4.618723801	4.774089797	4.253790908	3.930304064
1553690_PM_at	3.475458504	3.641041444	3.452528628	3.199396473	3.308951501	3.587805517	3.158812115	3.685200736	3.151739442	3.347025658	3.313072778	3.476649091	3.244158039	3.381426881	3.321681859
1553691_PM_at	3.285154656	3.285154656	3.237569176	3.064312973	3.518321889	4.237695728	3.468015799	3.35909286	3.549732815	3.156253246	3.065616892	3.320684253	3.949630581	3.374070325	3.082258783
1553693_PM_s_at	6.038200839	6.120981459	6.35302919	5.987059486	5.946141904	5.173228043	5.009321112	6.171015573	5.946141904	5.875114334	5.180349912	5.971424631	6.5191057	5.186704334	6.039146882
1553694_PM_a_at	6.28658307	6.385189277	6.649874211	6.578196911	5.443718752	6.780085627	5.791023597	7.129849147	6.955765481	5.396035591	6.486563578	7.083947025	7.474455021	6.85639084	5.201585392
1553695_PM_a_at	4.391172777	4.226173466	4.042799565	4.176763788	4.115533246	4.278835174	4.335573688	4.438800176	3.768477591	4.049945916	4.18688451	3.802905442	4.018637373	3.82997882	3.962944783
1553696_PM_s_at	3.324337727	3.070668207	3.259816757	3.328474789	3.249424767	3.356543141	3.136523045	3.182808553	3.7697582	3.324337727	3.171539888	3.324337727	3.80356316	4.304171748	3.339965331
1553697_PM_at	3.56799476	3.640947862	3.515403981	3.56799476	3.368331979	3.475565528	3.619747684	3.781808971	3.649820072	3.953201491	3.282757362	3.547515275	3.484747241	3.621069579	3.56799476
1553698_PM_a_at	3.717058628	3.39513367	3.593401207	3.595187033	3.505888144	3.763989912	3.464771744	3.638202384	3.344421388	3.549863169	3.236508757	3.549863169	3.702239716	3.864818412	3.241492345
1553701_PM_a_at	4.433366844	4.51616961	4.562085062	4.051713511	4.292515304	4.052172554	3.971411175	4.278835174	4.001723653	4.092898757	3.802175256	3.548062119	3.904434527	3.60654095	4.429726349
1553702_PM_at	2.881755163	2.930369573	3.167072013	2.797707732	2.990162254	3.181074748	3.088368621	2.749386659	3.011423625	2.990162254	3.004146416	2.923794398	3.11857487	2.716171714	3.084851486
1553703_PM_at	7.34638452	6.940910846	6.925702122	7.058190033	7.196372573	6.773530056	6.456292892	6.573979405	7.039814065	6.582986633	6.091765325	6.896255155	6.796347859	6.675838879	7.541909254
1553704_PM_x_at	6.297039146	6.138673177	6.132660558	6.234821873	6.516058671	5.648145987	5.725894589	5.38557779	5.967457409	5.676444576	5.313355129	5.910732692	6.002457593	6.06125899	6.855644118
1553705_PM_a_at	3.429192317	3.479177054	3.686088301	3.550777127	4.170559505	3.684878493	3.344677497	4.318546965	4.199586647	3.62083929	3.475846389	3.409475207	3.686088301	5.933836343	3.723402291
1553706_PM_at	3.8480648	3.985092322	3.346975165	3.555092881	3.956785345	3.196532979	3.217632043	3.698678809	3.736246069	3.877422746	3.163165417	3.643314182	3.479223093	3.628326865	3.392527739
1553708_PM_at	3.369337708	3.141136511	3.287315438	3.260254614	4.070718965	3.275131814	3.739772611	3.258529287	3.920375049	3.360374578	3.361138553	4.222470844	4.440202024	3.189106141	3.524890786
1553709_PM_a_at	7.445547707	7.350088753	7.534873023	7.292226658	7.179460722	7.337282464	7.411272539	7.360436926	7.376153639	7.303487108	7.855699781	7.516218831	7.465752235	7.072940914	6.725726839
1553710_PM_at	3.44866785	3.364239799	3.07854623	3.139687766	3.257148067	3.470520618	3.168234838	3.134415356	3.224304005	3.277841958	3.059761873	3.179158957	3.1006427	3.302603186	3.112290518
1553711_PM_a_at	3.184087935	3.083233083	3.256110437	3.265502084	3.058779885	3.079780919	3.207218395	3.360223874	3.256110437	3.578317111	3.587373416	3.311331827	3.204351658	4.120445918	3.178320384
1553713_PM_a_at	4.467533062	4.487321076	4.822387991	4.42194626	4.575102778	4.966928358	4.454579142	4.719702352	4.593876394	4.359852916	4.744338064	4.487902064	4.49923276	4.396261116	4.813499592
1553715_PM_s_at	7.187598942	7.302887387	7.48463446	6.607064281	6.684407513	6.161172923	7.014572235	6.627924797	6.48553162	8.014319309	7.350924615	6.471793263	6.756608996	4.829336971	6.324641998
1553717_PM_at	3.576899451	3.498538918	3.498538918	3.352118721	3.483553703	3.646476491	3.100641686	3.535953327	3.751199428	3.154625393	3.661043966	3.129450784	3.704102426	3.536186111	3.446630666
1553718_PM_at	5.904489893	6.087386266	6.18331257	5.80729308	5.591752562	4.588067923	5.974507857	6.484765533	5.982655442	5.793917094	6.537941918	6.049731401	6.33646864	6.057646726	6.332700693
1553719_PM_s_at	3.541732061	3.48766379	3.682567146	3.638964288	3.577050251	3.738814113	3.577979358	4.200255521	3.548389492	3.639610955	3.658402441	3.546907439	4.066598204	4.195949077	3.948284964
1553720_PM_a_at	2.990558711	3.029252048	2.908214245	3.016479354	3.029252048	3.554756937	3.074483977	3.045353911	3.082546991	2.999451711	3.003907813	3.113612417	2.867578712	3.24780125	3.376686371
1553721_PM_at	2.80422449	2.681221185	2.735139878	2.681717861	2.681221185	2.566720005	2.713073073	2.522156064	2.606473178	2.795495281	2.899667041	2.717905229	2.675390701	2.590892747	2.672651138
1553722_PM_s_at	3.511636542	3.496336882	3.273745833	3.093819615	3.235361248	3.430551064	3.766356142	3.364496861	3.507666533	3.364496861	3.388741418	3.300967832	3.004680183	3.364496861	3.364496861
1553723_PM_at	4.618445759	5.132755681	4.218549177	4.828235476	5.860673861	5.130637982	5.191324647	4.995393591	6.570465565	5.191035772	4.626174678	5.364626955	5.181315238	5.296817391	5.229624792
1553725_PM_s_at	5.401718962	5.984225645	6.246414704	6.126427221	5.466971082	6.459219074	6.149911232	6.572410139	7.071940126	4.930374101	6.733255463	6.955997905	6.992839806	6.506891682	5.562559539
1553726_PM_s_at	3.838007445	3.70873284	3.643732282	3.919638604	3.766821264	4.267877297	3.573813629	3.572448751	3.960351357	3.994962355	3.793790046	3.408767455	3.649511844	3.519996782	3.428253532
1553727_PM_at	4.521767296	4.54308176	4.761044771	4.179340283	4.375858377	3.462552559	3.906305004	4.209071882	4.033329551	4.028582892	4.325128769	3.824310847	3.853304186	4.162312828	3.932718422
1553728_PM_at	4.664767102	4.722888701	5.278204776	4.672716734	5.042411157	4.614844693	4.326844956	4.814150509	4.651247113	4.718126608	4.811829107	4.841925385	4.894996244	4.960104598	5.118700719
1553729_PM_s_at	2.942295851	3.077974268	2.98974315	2.90462482	3.079791603	3.572568249	3.083659119	3.181589282	3.214057621	3.035964345	3.043187617	3.358383907	2.930073205	3.238133744	2.953718229
1553730_PM_x_at	3.983620208	4.142574324	4.301122882	4.265219378	4.17283707	4.286398202	3.939355917	4.129272587	4.361720565	4.144081804	4.477881504	4.147622854	4.556727211	4.69377564	4.245454874
1553732_PM_s_at	3.156080321	3.122772485	3.125617584	3.128851164	3.125617584	2.877699963	3.202823365	3.189701352	3.057834922	3.125617584	3.210774836	3.059349317	3.375297463	3.067083136	3.11517828
1553734_PM_at	4.3187663	4.027729522	3.926309244	4.252567838	4.242763319	4.242763319	4.082505024	4.08938054	4.576412001	4.072314938	4.255693641	4.429968248	4.424911614	4.614956669	4.15097924
1553736_PM_at	4.601617654	4.388494501	4.551813945	4.732353848	4.636904772	4.688194221	4.754842424	4.483688619	4.693603576	4.84922641	4.383720538	4.706137456	4.269569317	4.815307562	4.87515702
1553739_PM_at	2.742609875	2.585003644	2.697977548	2.784340788	2.659931802	2.809062764	2.702752313	2.691686211	2.926896053	2.685218604	2.724371685	2.676782485	2.872002069	2.648215515	2.742609875
1553740_PM_a_at	3.055678233	3.696350202	3.621561515	3.638228038	3.384345065	3.525115259	3.731358922	3.606768618	3.605557805	3.358390576	3.289064879	3.251052783	3.395430691	3.499982393	3.368324846
1553741_PM_at	2.919507941	2.827634584	3.040096181	2.769552939	2.763745345	3.120654109	2.872690139	2.995409565	2.713966456	2.800765128	2.882819895	2.776772018	2.889153409	2.871652512	3.028327328
1553743_PM_at	3.737381256	3.701811483	4.012820773	4.041084209	3.771857092	3.970277876	4.172309763	4.143880555	3.92045145	4.681641514	4.088563206	4.146058619	4.041084209	6.645405508	3.579950703
1553746_PM_a_at	4.036484994	3.883939093	3.415088285	3.927271955	3.299034823	3.939355917	4.099293431	4.020494401	3.883939093	4.030341036	3.675216337	3.971403842	3.75196612	3.717784692	3.680575276
1553747_PM_at	3.917222303	3.591060612	3.591060612	3.784690824	3.432111797	3.713086884	3.621561515	3.255867711	3.438630002	3.629728088	3.827314087	4.060756623	3.474884494	4.044678568	3.067934007
1553749_PM_at	3.588612755	3.783076969	4.142673786	4.642942124	4.642942124	4.361084986	3.784377177	5.149325069	5.524998386	3.780889504	5.105400928	5.458806026	6.337009798	5.358269887	4.966921016
1553750_PM_a_at	4.867400361	4.233765325	4.228175348	4.070830567	3.950972392	4.228175348	4.002283707	4.694374384	4.383647877	3.706549057	4.130352158	4.154220483	5.250547931	4.583768336	4.18159209
1553752_PM_at	3.253857001	3.289873028	3.592634899	3.169138403	3.173117644	3.640569204	3.482757406	3.14553569	3.017013085	3.160409667	3.17872902	3.348867907	3.063435515	3.254622304	2.889639827
1553755_PM_at	3.613684307	3.306220404	3.477950505	3.445536965	3.448274417	3.458955998	3.495760094	3.448274417	3.179494329	3.41738212	3.448274417	3.850879027	3.592383538	3.576603928	3.448274417
1553756_PM_at	3.207958648	3.040490218	3.185398632	3.084812828	3.353533215	3.818792572	3.137047977	3.172021141	3.215931455	3.125235741	3.176101287	3.092624384	3.001341393	3.122265564	3.116145547
1553757_PM_at	3.4402484	3.862805229	3.692756654	3.507675935	3.402633775	3.385347654	3.363511277	3.292639443	3.264419715	3.569659671	3.546135244	3.157375917	3.60879371	3.410432807	3.130952594
1553759_PM_at	3.484873175	3.483108942	3.43306938	3.450128878	3.425299784	3.583583629	3.595896583	3.618960703	3.38862392	3.893987443	3.484873175	3.458263766	3.65177673	3.484873175	3.558391581
1553761_PM_at	3.994271781	4.508375631	3.738685283	3.93894433	3.836462299	3.757591558	3.949706538	3.868817298	3.93894433	3.902304454	4.184772092	3.985191609	3.612175617	3.767930431	4.069413138
1553764_PM_a_at	4.32872932	4.666980158	4.484818493	4.301347804	4.845459415	4.787877838	4.648842536	4.888925409	4.798235095	4.334555343	4.039743288	4.518450785	4.561605124	4.681133877	4.372190451
1553765_PM_a_at	2.808274669	2.718034921	2.772633639	2.7065479	2.709180496	2.847869068	2.75782397	3.102728126	2.969031588	2.718034921	2.679969953	2.678491843	2.553083598	2.645685385	2.651985847
1553768_PM_a_at	5.284973077	5.078132813	4.977803199	5.033485709	5.504925598	4.615303545	4.819514421	5.279228031	5.299256235	4.691594283	5.152678331	5.097513739	4.432789506	3.470040392	4.481690101
1553769_PM_at	3.945426223	4.062201542	4.092023843	3.995047013	4.105589424	3.989203535	3.846170333	4.092023843	3.966645997	4.049606621	4.400519405	4.303638214	4.29289506	3.947119394	4.165859715
1553770_PM_a_at	2.928815567	2.951631543	3.259935933	2.77740439	3.104906984	2.94949395	2.904029835	3.2678743	2.885432873	3.210589839	3.085775203	3.108223641	3.214740471	2.880881166	3.136969842
1553772_PM_at	3.323488071	3.524968278	3.723436639	3.152520158	3.448961969	3.601542884	3.697669003	3.609154198	3.4779835	3.125908422	3.390973461	3.141743484	3.290921774	3.39527195	3.402111035
1553775_PM_at	4.501132256	4.41192425	4.238803997	4.245092509	4.303659441	4.46377139	4.268707685	4.245150776	4.38476199	4.833095121	4.808376736	4.552049863	4.163924812	4.27719343	4.41192425
1553776_PM_at	2.843311399	2.812336241	2.79940057	2.794110801	2.68852912	2.966667035	2.812336241	2.812336241	2.661566634	3.107751217	2.8251622	2.812336241	2.939900137	3.009603901	2.721954198
1553778_PM_at	4.18995048	4.301989448	3.590308389	3.865244839	4.026460852	4.074741474	4.6488515	3.908696876	3.865244839	3.893512695	3.44204303	3.660119836	3.706338401	3.107939847	3.611882218
1553780_PM_at	3.101821211	3.205067465	3.219177485	3.136486638	3.438904315	3.473692362	3.158354203	3.079107613	3.088403539	3.158354203	3.215175554	3.031253099	3.220976106	3.158354203	3.323553384
1553781_PM_at	3.183820399	3.322046306	3.125287981	2.9747998	3.042573582	3.838885716	3.246486063	3.06396518	3.115026213	2.954600931	3.030384675	3.151842657	2.655084247	3.185839923	3.070128664
1553785_PM_at	3.863067301	3.566160353	3.535239252	3.467316167	3.423879537	3.955880999	3.564408682	3.772395734	3.780146418	3.450269504	3.472232009	3.605670904	2.922039846	3.499113812	3.649844641
1553787_PM_at	3.688947705	3.446252027	3.531893264	3.152494671	3.459618695	3.598833258	3.490684334	3.618162672	3.174584054	3.389325727	3.459618695	3.539408501	3.365984955	3.519803652	3.437486701
1553789_PM_a_at	3.08975837	3.33245841	3.425503618	3.538856766	3.517161786	4.019216367	3.084158754	2.911660876	3.241095348	3.152600162	3.287105862	3.250830552	3.255882995	3.903705774	3.471073809
1553792_PM_at	2.893416238	2.806327828	2.877596458	3.019390983	2.7538543	2.655653162	3.031293908	2.883730252	3.08930392	2.973410718	2.709147372	2.777402736	2.939067859	2.99919175	2.708537318
1553793_PM_a_at	3.393511113	3.531893935	3.561975678	3.258529287	3.611528364	3.561975678	3.334106205	3.752483119	3.706468217	3.459950511	3.649318734	3.491923337	3.635233989	3.654148408	3.458577809
1553794_PM_at	2.90455606	3.339317836	3.052968394	2.963775621	2.788945322	3.112433765	3.177195271	2.894682594	3.052968394	3.052968394	3.063235634	3.156656781	3.052968394	3.337830434	3.022165637
1553796_PM_at	2.830304846	2.698204383	2.936295462	2.77171554	2.830997411	2.954026358	2.68526955	2.692594925	2.821034745	2.890065615	2.981523967	3.011194473	2.844046403	3.088672423	2.718133519
1553797_PM_a_at	2.650211807	2.625051382	2.789935558	2.723226922	2.628969636	2.674810038	2.534143533	2.673476034	2.594687622	2.716972348	2.790721532	2.619766982	2.821368156	2.674810038	2.743220806
1553798_PM_a_at	3.187207652	3.336529694	3.176778352	3.398873841	3.103538141	3.782967787	3.143528311	4.005378639	3.409586388	3.321681859	3.086084175	3.361728108	3.231664263	3.435280947	3.479090885
1553799_PM_at	3.073415888	3.34630929	2.993473959	3.113507772	3.060298181	3.082829708	3.254400751	3.113507772	3.039853276	3.112856487	3.230087627	3.398224986	3.140203183	3.322645009	3.156874933
1553801_PM_a_at	3.747591711	3.989184239	4.026496108	4.189596785	3.892852382	3.876397803	4.015512225	4.698220431	4.181359772	4.006177617	4.134584648	3.726241457	4.764748968	3.653378325	4.141339973
1553802_PM_a_at	3.152894418	3.99829567	3.40863658	3.277277389	3.67023462	3.484347201	3.381351873	3.229272315	3.357607441	4.201571421	3.55191749	3.421045112	3.334194282	3.40863658	3.18620874
1553803_PM_at	4.782810505	4.798780279	4.900021428	4.469387913	4.696099857	4.026300159	4.188531756	4.355946377	4.892730794	4.543133139	4.984944062	4.414328771	5.012132986	4.509268955	4.214561474
1553804_PM_a_at	3.508461705	3.814993987	3.867904135	3.634026561	3.589035588	3.95673497	3.288491191	3.663460909	3.75445938	3.538566168	3.494409689	3.674072809	3.222204121	3.340520772	3.572199439
1553805_PM_at	4.473792426	4.520894981	4.395559773	4.411998249	4.133044506	4.473792426	4.585813805	4.533421874	4.61617772	4.473792426	4.309595326	4.821810779	3.969331349	4.670911741	4.473792426
1553808_PM_a_at	6.913248387	6.490834388	6.663507604	7.187282817	6.462424038	7.177402356	6.930125566	6.241049842	5.974760364	6.950154739	6.264444497	5.692328902	6.416411927	7.839989103	6.287851492
1553809_PM_a_at	2.930218842	2.992045963	3.23472276	2.953690813	2.83755314	3.07536506	3.129254741	3.021827777	3.04807156	3.021827777	3.511062289	2.946897163	3.163696269	3.16800698	2.799569636
1553810_PM_a_at	3.087922309	2.918077707	2.85006023	2.981314941	3.054012465	3.352424481	3.043694731	3.259473672	3.087922309	3.259425424	2.750035536	3.11242458	3.061170827	3.123492136	3.087922309
1553811_PM_at	2.631530631	2.9327612	2.755531306	2.801401761	2.639667105	2.763095278	2.602328091	2.804479632	2.7600693	2.73540763	2.843083441	2.87089249	2.786588854	2.956843988	2.822405467
1553812_PM_at	3.956896087	3.594564044	3.576357275	3.815024181	3.723485138	4.153414721	3.819943811	3.845827277	3.734847362	3.703407414	3.987860623	3.711468757	3.592383538	3.589954332	3.627762238
1553813_PM_s_at	2.948235847	2.958756728	2.96040966	2.901246079	2.794261284	2.722931728	3.0496555	3.017268103	2.757916697	2.927190061	2.870677086	2.870182324	2.915907277	3.346685631	3.152580673
1553815_PM_a_at	2.936133911	2.976303505	3.030441609	3.091780225	3.081128992	3.063535629	3.052968394	3.052968394	2.986222113	3.052968394	2.976300423	2.935622985	3.536600877	3.735677665	2.978586198
1553817_PM_at	3.227338762	3.660929566	3.322019456	3.527815045	3.385154561	3.871822656	3.260029447	3.277645238	3.339465577	3.385154561	3.549485114	3.452794213	3.35037669	3.677931466	3.665711334
1553818_PM_x_at	3.309032349	3.573904904	3.849984623	3.56799476	3.56799476	3.81212302	3.582612941	3.237340073	3.505619738	3.694850462	3.538763502	3.350231985	3.441122834	3.78450292	3.61214493
1553821_PM_at	3.806232331	3.39700698	3.884499013	3.24481083	3.438230153	4.121774436	3.2847927	3.394155962	3.218973922	3.394155962	3.010445734	3.082319701	3.227533381	3.381309937	3.394155962
1553822_PM_at	3.045264513	2.778250538	2.822408738	2.784702699	2.986401487	2.940663423	2.794864846	2.94236322	2.691092172	2.826491376	2.565239106	2.793440651	2.703347765	2.972381769	2.809972476
1553823_PM_a_at	2.96801692	3.113860501	2.841428097	3.113860501	2.924456701	3.619273857	3.314129836	3.062363622	3.188427615	3.052729122	3.17598913	3.186669279	2.751026614	3.505528439	3.443266147
1553826_PM_a_at	3.796842436	3.978290715	4.368494394	4.159796047	3.621807736	3.57193577	4.08014072	3.876239046	3.901338974	3.978290715	3.846114724	3.853302526	3.803826488	4.042533938	4.264958557
1553828_PM_at	9.642367763	8.917747437	9.0751432	8.256955293	6.988757739	7.067828116	7.717069621	7.291975757	8.158268113	8.97112793	9.056318925	7.615444199	8.050974886	3.329739942	6.568849011
1553829_PM_at	3.00530575	3.054615429	2.978751268	2.734319226	2.893491814	2.994905311	3.01960922	2.722754162	2.786137256	3.201819743	2.83102282	2.893491814	2.893491814	2.715042618	2.842232393
1553830_PM_s_at	4.098333739	4.115604506	4.685537799	4.348109429	4.076297211	4.944578513	4.286703646	5.181045057	4.161086406	4.27751654	4.461725898	4.005793024	4.333805182	5.324318403	4.205902149
1553831_PM_at	3.308095739	3.467767082	3.293707321	3.240067091	3.104817911	3.630657992	3.094372029	3.428096142	3.458615126	3.372263028	3.396117195	2.942685076	3.100221085	3.290136491	3.161892236
1553832_PM_at	3.464771744	3.874357605	3.767291202	3.775988843	3.959471551	3.695892794	3.509297848	3.63309995	3.684486955	3.524939682	3.684486955	4.115377978	3.501730177	4.453809346	3.684486955
1553834_PM_at	2.823375946	2.90325464	2.884719941	2.988206028	3.562507174	3.427886525	2.86263617	2.915518763	3.012233331	2.988206028	2.981806013	2.978399527	2.807547438	2.988206028	3.635631768
1553835_PM_a_at	3.462010193	3.468862597	3.462010193	3.546000988	3.817181633	4.020442201	3.8210761	3.516125694	3.063560792	3.342238606	3.462010193	3.336754962	3.074599023	3.135256013	3.908422117
1553837_PM_at	3.011853694	3.199829006	2.907399148	2.859417944	3.267380104	2.964764437	3.081128992	3.007512337	3.07659922	3.120376533	3.392951782	3.313161836	3.163174573	3.105604382	2.934330549
1553838_PM_at	2.846449918	2.747419856	2.857209386	2.744392228	3.034361807	2.760773599	2.464886779	2.572781226	2.842905152	2.708681696	2.719361726	2.795321585	2.751920082	2.720499869	2.85755061
1553839_PM_at	3.579509076	3.686589271	3.718957385	3.669489837	3.609796806	3.698113171	3.457186478	3.785085386	3.718957385	3.860633719	4.135296756	3.740864653	3.899908095	4.048313028	3.643280624
1553840_PM_a_at	3.242457093	3.816912721	3.41426705	3.42323471	3.436618345	3.443890971	3.161914958	3.037619931	3.570337197	3.308095739	3.308095739	3.27216729	3.089136072	2.902073687	3.270204212
1553842_PM_at	3.280823418	3.189908233	3.068030252	3.237818484	2.807547438	3.207921453	3.144696081	3.175374145	3.227310193	3.278694091	3.226354544	3.144696081	2.757341895	2.787873425	2.988917495
1553843_PM_at	3.696875306	3.949056913	3.606570577	3.432311123	3.88455011	3.414868452	4.039304787	3.6054461	3.572004428	3.932947494	3.504547622	3.696875306	3.952174802	3.331637407	3.791161708
1553844_PM_a_at	3.31353444	3.400989149	3.268729122	3.342356935	3.197734852	3.499214303	3.356273444	3.277913402	3.28589649	3.954850379	3.378855139	3.456035793	3.255552577	4.027103421	3.273427933
1553845_PM_x_at	3.998352059	4.481967954	3.730878756	3.702421633	3.851959911	4.230839057	3.801846338	3.998352059	4.194378344	4.218391627	4.11515445	3.850168391	4.285731555	3.974347031	4.207893139
1553846_PM_at	3.490781646	3.541671168	3.531817433	3.110764928	3.181245124	3.6092093	3.260914343	3.742040894	3.225250136	3.362437622	3.260914343	3.260914343	2.953690813	3.47745486	3.200618138
1553847_PM_a_at	3.625581375	3.458762147	3.546443191	3.590046112	3.233243768	3.987395414	3.335983599	3.373685892	3.333934559	3.500825937	3.736277017	3.557120319	3.500825937	3.412504584	3.488582386
1553849_PM_at	3.400242396	3.510016123	3.411415218	3.522027421	3.653679132	3.450581751	3.791956989	3.610635427	3.507616461	3.496477714	3.338664073	3.468527562	3.439600023	3.546718885	3.305009076
1553850_PM_at	3.590727092	4.551243544	3.57961825	3.223080551	3.441108018	3.113953485	3.230180607	3.252074261	3.462374491	4.175086299	4.14443905	3.577304509	3.471609592	3.2321831	3.182075919
1553851_PM_at	2.78147584	2.958374416	2.78147584	2.707885587	2.78147584	2.872470128	2.619476398	2.78147584	2.78147584	3.058848442	2.69250579	2.626633731	2.775754296	3.004134384	2.822418196
1553852_PM_at	3.403658484	3.508547532	3.40321888	3.438230153	3.605118645	3.876641597	3.612397359	3.881130317	3.949706538	3.605118645	3.575234893	3.964698582	3.954301971	3.466937168	3.286320586
1553856_PM_s_at	5.125726344	4.845128803	4.862088813	5.897454192	5.259230487	6.561745514	5.009792177	6.623606718	6.384316254	5.394128812	6.329136067	6.711430064	7.180545551	5.370028264	5.702761466
1553857_PM_at	3.415071937	3.514893052	3.429316533	3.235030954	3.287854564	3.363630046	3.313165736	4.473800879	3.618274114	3.560494297	3.885054363	3.802905442	3.430365274	3.397340667	3.70932229
1553858_PM_at	3.95219861	3.592820896	4.18872394	3.914767148	4.030783755	3.496852675	3.785383021	3.626711971	4.027214942	3.859037292	3.979067147	3.803946435	3.997793903	4.203793152	3.724601137
1553859_PM_at	4.474967894	4.45259063	4.583377265	4.34037724	3.751952136	3.478165497	3.618645315	3.577406863	3.956010041	3.875772461	3.75620706	3.967190283	3.80199526	3.176651004	3.78689552
1553860_PM_at	2.968259275	3.166342385	3.155779638	3.139687766	3.010634419	3.227261792	2.784019785	3.104062381	3.016406669	3.078504272	2.90800468	2.928452153	3.139590705	2.994905202	3.075061019
1553861_PM_at	3.561415655	3.730362868	3.545403057	3.430944925	3.568604725	3.271503926	3.377529041	3.341603973	3.512977369	3.597985315	3.770782891	3.538763502	3.724512499	3.679822764	3.8217864
1553863_PM_at	3.732628053	3.641184001	4.077596483	3.641184001	3.684687383	3.586591224	3.253857001	3.459879465	3.631137943	3.641184001	3.639644582	3.746010177	3.628590108	3.853425467	3.488582386
1553864_PM_at	3.171240612	3.068410977	2.999578162	2.948588828	3.036080443	3.413616103	2.958037979	2.991564545	2.982347944	2.843221393	3.006660427	2.991564545	2.916995736	2.930007707	2.991564545
1553865_PM_a_at	4.1846305	4.485807441	4.212267451	3.867197487	4.224496296	4.390140663	4.753569359	4.198705465	4.282729661	4.468598975	4.72852211	4.810133356	4.317809224	3.897435678	4.473261738
1553868_PM_a_at	2.752379948	2.889868701	2.808464041	2.71657642	2.807963701	2.843174018	2.85205849	2.800902548	2.707722229	2.970089096	2.788603753	3.336824725	2.731521045	3.012936097	2.706995299
1553869_PM_at	3.903953565	4.030391897	4.041084209	3.920375049	3.860604378	4.968399855	3.746800201	3.939479118	3.621652136	3.85015744	3.923355983	3.84548965	3.4817997	4.184632535	3.789273463
1553871_PM_at	3.897279771	3.59770016	3.55632381	3.758122291	3.653679132	3.659992912	3.509436298	3.476594063	3.776249715	3.68125727	4.206034489	3.599147559	3.474076972	3.476183083	3.769664934
1553872_PM_at	3.926210274	4.09560759	3.903309714	3.628642264	3.486083563	3.804091186	3.876318472	3.610510761	3.618139275	3.618419628	4.240328558	3.633222748	3.938304871	3.192324446	3.604111863
1553873_PM_at	3.748046422	3.434268135	3.773608161	2.813776909	3.361850231	2.992918006	3.044114533	2.92646521	3.050698249	3.418191325	2.81447625	2.970653079	3.14128631	3.016302182	2.553345548
1553874_PM_a_at	2.859417944	2.936777753	2.967706175	2.705178413	2.911199462	3.211077381	2.87689421	2.791196322	2.633531941	2.974442869	2.846363881	2.746287064	2.638391723	3.171656764	2.838052753
1553875_PM_s_at	2.975934934	2.837096368	2.745136029	2.879490425	2.794501115	3.045444776	2.867359708	2.895853417	2.842646783	2.907054876	3.008667814	2.854906278	2.865462759	2.964776643	2.921608292
1553876_PM_at	3.138843713	3.155531712	3.234647852	2.923814528	2.895374824	3.052884394	3.301704822	2.851489874	3.019593367	3.071920635	3.153863475	3.009317169	3.052884394	3.154984141	3.076935211
1553878_PM_at	2.988600194	3.044114533	3.222058022	3.010746586	3.046984719	3.046984719	3.191006737	3.133549061	3.15149577	3.081218224	2.882819895	2.895012187	2.977976668	3.280836239	2.918928515
1553879_PM_a_at	3.257248238	3.00506821	3.216113645	2.798370781	2.998082045	3.155004814	2.920569097	3.053086585	3.156230597	3.25110428	3.171598425	3.210120777	2.874443924	3.333149861	3.053086585
1553880_PM_at	3.13247447	3.291514233	3.131989663	3.151675702	3.151675702	3.478187786	3.466361442	3.342946897	3.023771603	3.184137622	3.127199042	3.172650481	3.118767286	2.896805657	2.857711973
1553881_PM_at	3.266986011	3.409872862	2.782090945	3.710414491	3.051082593	3.023186808	3.602156515	3.329696351	3.482148639	3.321681859	3.15113654	3.303824602	3.591801282	3.01028809	3.210196626
1553882_PM_at	2.96121816	3.085793362	2.950000941	3.139687766	2.758532052	3.242207347	2.911645459	2.881205225	2.846866365	3.270845922	3.181671982	3.269082233	3.134704064	3.268848289	3.09054666
1553883_PM_at	2.838916218	2.795321585	2.63001592	2.766081905	2.706058043	2.758685767	2.707806743	2.716380121	2.92254785	2.78594413	3.201780511	2.793609282	2.795321585	3.181176882	2.960727733
1553885_PM_x_at	2.765789221	2.66493437	2.746650432	2.859086739	2.792523782	3.19210303	2.784884382	2.95294634	2.864650254	2.744183282	2.705178413	2.986433495	2.709617632	3.356859279	2.870397355
1553886_PM_at	3.02692642	2.65323708	3.171417673	2.951849264	2.729481029	3.174455662	2.936408259	2.936408259	2.936408259	2.94291973	2.882819895	3.107722499	2.822517888	3.160404792	2.936408259
1553887_PM_at	3.287854564	3.535325537	3.437893273	3.436546705	3.666099942	3.499620037	3.71720699	3.304602036	3.386560504	3.557794201	3.625904507	3.319788063	3.432518025	3.377964185	3.716481459
1553888_PM_at	3.464771744	4.189015584	3.666742051	3.666742051	3.825850717	3.449387849	3.621683451	4.084384688	3.517161786	3.7409453	3.441097588	3.46742687	3.435917137	4.443221331	3.631894278
1553889_PM_at	3.63789055	3.739000192	3.955566045	3.870475732	3.739000192	3.944148091	3.666623371	3.840454075	3.724589231	3.505253185	3.619286375	3.736234335	3.858728011	3.975145186	3.640861811
1553890_PM_s_at	3.278821791	3.337898683	3.24824677	3.278821791	3.230911684	3.517161786	3.347438468	3.300357465	3.079703495	3.378552106	3.077988467	3.397426769	3.080860407	3.231272368	3.511669954
1553891_PM_at	2.94236322	3.13469584	3.316771367	2.891056908	3.390943283	3.13469584	3.14026052	3.179492861	3.263873261	3.0566968	2.936326424	3.13469584	3.301619972	2.708418219	3.470633904
1553893_PM_at	3.939501805	3.602021806	4.14979799	3.761642213	3.56999734	4.310539412	3.88158283	3.829565146	3.753429405	3.761642213	3.683372926	3.761642213	3.473761145	3.695437617	3.937810102
1553894_PM_at	3.207493284	3.447260197	3.255365612	3.332949207	3.529949338	3.236605012	2.942302759	3.236605012	3.039043266	3.092038268	3.097998653	3.231530853	3.484791587	2.983723239	2.999812329
1553895_PM_at	2.899003412	2.982495054	3.023914206	2.839366375	2.871369798	3.007351818	2.976584832	3.076718484	3.005726349	3.177418156	3.189364054	2.997580016	2.985027755	3.051879034	3.070264428
1553898_PM_a_at	2.890267494	2.99353178	2.958105681	2.789229759	2.953403712	3.099198246	2.804642859	2.710691704	2.731207181	2.849277102	2.810424969	2.856969423	2.705583422	2.891056908	2.837550378
1553900_PM_s_at	3.655416839	3.863171878	3.640017577	3.782702598	3.561464618	3.421130814	3.640017577	3.57019084	3.432498432	3.548007663	3.80003561	4.119655155	3.226112375	3.373307434	3.405965746
1553901_PM_x_at	4.595468518	4.421334251	4.280858435	4.270304023	4.311340276	4.118316789	4.024435215	4.311340276	4.134590565	4.094343492	4.496769011	4.677801607	4.556744442	4.744943274	4.341523019
1553905_PM_at	3.643030524	3.279566707	3.106536555	3.243986939	2.920936896	3.291907657	3.535239252	3.484058985	3.154647687	3.414140499	2.956705171	3.17365891	3.17365891	3.031344387	3.123923539
1553906_PM_s_at	7.86885635	7.535858531	7.511583911	8.11371061	8.719348669	8.413619072	7.681283842	7.415402566	7.70003461	7.261582308	7.198008932	8.24972133	8.300498573	6.550624994	9.33477308
1553907_PM_a_at	3.420915384	3.359219545	3.265232116	3.299254977	3.329976025	3.737782059	3.693554595	3.360943303	3.360943303	3.323292583	3.005726349	3.288093591	3.481640398	3.256724635	3.504967417
1553909_PM_x_at	4.120514082	4.141662121	3.872191949	3.653797903	4.412679962	3.057958264	3.302146233	3.510960976	3.410337197	3.976548153	3.648684435	3.418298364	3.592383538	3.145644378	3.459568004
1553910_PM_at	2.991203857	3.520862947	2.996846592	3.005890692	3.046159627	2.946630156	2.975782499	3.482233482	3.302187258	3.172878673	3.739000192	3.052100562	3.753429405	2.929361966	3.280470558
1553911_PM_at	2.583636271	2.534742264	2.621382412	2.640920578	2.573392634	2.729793124	2.572146459	2.704618375	2.68326613	2.832076485	2.695909104	2.5564241	2.640920578	2.853623843	2.6055381
1553912_PM_at	3.134933185	3.376917661	3.261381536	3.15113654	3.085226269	3.215947034	3.039433177	3.162888367	3.15113654	3.111396583	3.217722779	3.106359711	3.12602914	3.048617054	3.122024836
1553914_PM_at	3.035728271	2.914693436	2.749319807	2.901654678	2.870148055	2.77740439	2.932895342	2.901654678	2.856385161	2.901654678	2.901654678	2.965106283	2.833220342	2.769944648	2.861789126
1553915_PM_at	3.108972267	3.096509682	3.197093962	3.079020105	3.022839484	2.936968001	3.032820377	3.192457349	3.053080671	3.640920739	3.105329453	3.186412228	2.900461056	3.927201649	3.076545354
1553917_PM_at	3.171776703	3.307170058	3.307170058	3.117880779	3.212220274	3.28354791	3.307170058	3.307170058	3.379477606	3.307170058	3.417743922	3.216275008	3.427960155	3.052168013	3.635413458
1553918_PM_at	3.016542659	2.959409688	3.667121831	2.890261156	2.868789179	3.229333025	2.965262141	2.987100636	2.935747602	3.092038268	3.121924557	2.960009056	2.987100636	3.814734288	2.987100636
1553919_PM_at	3.378512815	3.172650481	3.209084084	2.687932901	3.101472774	3.316287533	3.092146	3.235531353	3.09663462	3.604471315	3.28730964	3.244738352	3.168529575	3.029398717	3.44330311
1553920_PM_at	2.723817985	2.54387122	2.64761035	2.709987513	2.774792733	2.750031905	2.666933303	2.902907295	2.709987513	2.776350527	2.514864113	2.589210336	2.823772215	2.939212094	2.799569636
1553923_PM_at	3.060364689	3.005726349	3.005726349	2.881609645	2.972938241	2.862964262	3.012254293	3.005726349	2.859830099	3.157375529	3.131972522	2.928570314	3.278761068	3.158858649	2.85682363
1553924_PM_at	2.629231379	2.99126633	2.886750819	2.857792812	2.574374163	2.596547543	2.552975993	2.763332784	2.711764093	2.7938774	2.779676589	2.845274402	2.60389236	2.85019985	2.665298883
1553927_PM_at	3.107011834	3.288876949	3.281077907	3.175020555	3.20858084	3.457352731	3.515354044	3.219204443	3.36448157	3.028786115	3.313885614	3.031408151	3.219204443	3.397470976	3.177284026
1553928_PM_at	6.148011313	5.544198531	6.156579596	6.356086116	5.710541236	6.325284474	6.493976319	7.090561481	6.961641577	6.497342283	6.485565296	7.157293023	7.068689051	5.372233816	6.054168001
1553929_PM_at	3.070717143	3.259275512	2.863615063	2.96534121	2.863615063	3.589654676	3.083073123	2.965797033	3.095754181	3.275848791	3.043166363	3.078142804	3.078142804	2.806461184	3.032465228
1553930_PM_at	3.37630325	3.445465405	3.451959624	3.554756937	3.033669828	3.344976815	3.245194196	3.245194196	3.08894311	3.106536555	3.35974369	3.193492772	3.134067205	3.541090361	3.151739442
1553931_PM_at	2.785746774	2.856102065	2.921624168	2.746106005	3.151341963	2.897813695	2.807547438	2.84424041	2.950730079	2.858999772	3.03562025	2.95110033	2.897813695	3.801199281	2.90126339
1553934_PM_at	2.737465078	2.835760005	2.96698777	2.83794159	2.851139802	2.724398775	2.733149374	3.040629056	2.983629067	2.835760005	2.867929209	2.686449798	2.783169377	2.776579708	2.824508
1553935_PM_at	3.195723772	3.129121437	3.109341362	3.084662628	3.151530571	3.225052507	3.613696671	3.109341362	2.915298771	2.633492231	2.951498749	3.17984555	3.172650481	3.175207605	2.715346288
1553936_PM_a_at	3.560493954	3.071390611	2.853740557	3.211666491	3.183868169	3.395355648	3.133549061	3.154860833	3.018734582	3.095430188	3.150066928	3.133549061	3.409487055	3.02024451	3.126664977
1553938_PM_a_at	3.168295334	2.975884951	2.861655406	3.06509482	2.834966855	3.243261916	2.922967708	3.073480821	2.833198596	3.00162073	2.684003559	2.820897472	2.938520646	3.144393981	3.182848369
1553940_PM_a_at	3.796305654	3.219474676	3.492359789	3.448302012	3.148494518	3.367707414	3.620320138	3.598358202	3.269485737	4.037323928	3.539041255	3.591928536	4.023264031	3.779868459	3.474481191
1553943_PM_at	3.71800302	3.469509386	3.698967352	3.89587383	4.061070779	4.184383301	3.788424003	4.121683114	3.859472069	3.739651024	3.79634904	3.79634904	4.047888831	3.69884041	4.115533246
1553944_PM_at	3.276891916	3.675494895	2.991677017	3.012255641	3.157286253	3.176953978	3.145387475	3.296109278	3.34355109	3.326686079	3.284016758	3.519634114	3.654918037	4.161858521	3.152024464
1553945_PM_at	3.08325676	3.143699241	3.010489739	2.924632033	3.08325676	3.074266547	2.927823362	3.027284798	3.025971945	3.116065729	3.131707158	3.275117064	3.27787089	3.438230153	3.074266547
1553946_PM_at	3.110586934	3.23064199	3.429897022	3.401862893	3.151739442	3.294437864	3.220723523	3.424351429	3.342327291	3.275117064	3.275117064	3.275117064	2.888454633	3.717171005	3.268527044
1553947_PM_at	3.491403071	3.081102377	3.382986153	3.187207652	3.175698198	3.347839543	3.174720483	3.265749065	2.95704425	3.157691256	3.192900805	3.138389598	3.289061912	3.016498954	3.201760688
1553949_PM_at	3.242742588	3.642590395	3.335926705	3.079630235	3.479555683	3.45970005	3.291001651	3.604056612	3.338271538	3.335926705	3.279219546	3.297930463	3.335926705	3.084261852	3.161093288
1553952_PM_at	3.220650364	3.164265628	3.363693031	3.128851164	3.008162006	3.646412559	3.641649121	3.044571273	3.130837903	3.041166664	3.572825645	2.962155716	3.138787429	3.11581404	3.259358576
1553954_PM_at	7.24665942	6.585989261	7.138742415	6.754539152	7.048144285	6.796950194	6.864949394	6.698562593	7.402777709	7.216657406	6.650213603	7.342207414	7.431764567	5.52327526	6.630658408
1553955_PM_at	7.416628714	7.029206194	6.487056224	7.320796339	7.148571067	6.766351527	7.237755737	7.081070594	7.125461289	6.945908955	6.987159387	7.198514347	7.27141063	8.037070361	6.335916569
1553956_PM_at	3.309664802	3.588565087	3.50901991	4.064009599	3.642197759	4.243098625	3.807928374	4.344336784	4.046249765	3.620716274	3.416308288	3.458809871	4.135802748	3.791932585	3.897908279
1553957_PM_at	7.072211086	6.661415228	6.874701889	6.591853241	6.774639056	5.863557469	6.570741219	6.586765577	6.696525804	7.152762818	6.686701672	6.23842054	6.500671073	6.219739047	6.102181883
1553959_PM_a_at	6.18622122	5.624687319	6.382162259	6.577110183	6.595269957	6.727933539	6.860607874	6.577110183	6.556333147	6.619234599	6.757157853	6.578770548	6.577110183	5.062937766	6.920561013
1553960_PM_at	4.18995048	3.818611732	3.932487293	4.337496197	4.100888112	4.19787388	4.179992753	4.081391436	4.047040122	4.365971564	4.538060097	3.898386812	4.364076287	5.095805833	4.249263667
1553961_PM_s_at	4.398352919	3.792609409	4.429449177	4.633858698	4.429449177	4.091131761	4.594196956	4.078519645	4.429449177	4.661217725	4.424517919	4.168172218	4.417884868	4.874481792	4.954646878
1553962_PM_s_at	3.90828584	3.668093445	3.930305986	5.22840606	3.996905492	6.078485249	5.061080187	5.697481338	5.207352213	3.988519762	4.383558817	5.724979341	5.558598756	7.659880986	5.52235935
1553963_PM_at	3.117518486	2.726878098	2.719708315	2.817329413	2.62963664	3.079416685	2.81580658	2.742000621	2.591820382	2.775251822	2.551823334	2.742609875	2.532529338	3.147375804	2.481272148
1553965_PM_x_at	5.044642836	5.124982138	5.071524592	4.988381161	4.825167114	5.335942827	4.857153395	5.063703987	4.988381161	4.887955619	4.540112265	5.158878269	4.897303684	6.554138338	5.260169099
1553967_PM_at	4.579082232	4.401720632	4.170900843	4.293603901	4.347878115	4.501348445	4.459534494	4.037145427	4.297236189	4.18363181	4.507858854	4.334390681	4.070759657	3.744847046	4.45316128
1553968_PM_a_at	5.54448356	5.381319218	5.827527589	5.535412044	5.54215985	5.583673708	5.683408529	5.529288202	5.355915275	5.777674766	5.78931555	5.605767537	5.835968794	5.375919331	4.933458437
1553970_PM_s_at	3.042667285	3.220347073	3.184457181	2.963295314	2.969449842	3.62625985	3.042667285	2.962797876	2.877340892	2.964469984	3.115026213	2.997890456	3.039737752	3.859616334	2.910429379
1553971_PM_a_at	3.490493417	3.594483796	3.560613178	3.440625695	3.969927735	3.602731975	3.661889252	3.227324322	3.488433639	3.197269194	3.852272772	3.854089212	3.835053361	5.171046326	4.15888444
1553972_PM_a_at	4.953174163	5.099128297	4.505925844	4.290069102	4.423234266	4.312364793	4.810020359	4.586598943	4.321067669	4.421601614	5.194580118	4.187607068	4.376902872	4.423234266	4.255125323
1553973_PM_a_at	3.147447273	3.174368463	3.196121467	3.162379342	3.380801131	3.257437578	3.206000814	3.224802493	3.307505152	3.162379342	2.976005645	2.950418457	3.082593319	3.162379342	3.163395427
1553974_PM_at	5.995636812	5.535425769	6.132410533	6.080243292	5.872951988	4.834046523	5.872951988	5.025914793	5.872951988	6.411187813	5.734740163	5.539472882	6.215383419	7.702761605	5.518828746
1553976_PM_a_at	5.964075068	5.14393966	6.326560258	5.923623945	5.965839789	6.070652319	6.420542855	6.22080885	6.450582657	6.729079196	5.982719834	6.385377391	6.958408317	6.265072167	5.931122153
1553977_PM_a_at	3.256205856	3.148293201	3.63464015	3.997629046	3.427491389	3.900899092	4.075837402	5.505183086	5.21520239	3.904770166	4.105670641	4.822926356	4.530733771	3.635611266	4.134498436
1553978_PM_at	6.176642699	6.169777567	6.919016392	6.22528047	6.739517786	5.239643984	6.146541046	5.892132623	6.566489369	6.250505123	6.245626897	5.973348684	6.026501289	5.271814161	6.202971773
1553979_PM_at	7.818552343	7.993190836	7.63071233	7.907246651	7.793992983	7.951582256	7.897060602	7.856202036	7.787646801	7.965794776	7.971429223	7.962819279	7.911838738	7.703876781	7.881277995
1553982_PM_a_at	3.068488705	3.02148178	3.132764057	3.490496072	3.253803832	3.698322243	3.471742434	3.690629033	3.518376358	3.092458197	3.308352246	3.192713467	3.538319689	3.833084428	3.677489538
1553983_PM_at	3.774342922	3.774342922	3.95077229	3.972936389	4.001971257	3.669502632	4.124609981	3.774342922	3.739561941	3.595346707	3.837674683	3.715001963	3.966587985	3.293363554	3.774342922
1553984_PM_s_at	6.237146225	6.237146225	7.26558069	6.346620843	6.872137324	5.874799578	6.498270543	6.247672293	6.185359909	6.029327069	5.156763717	6.176669565	6.258209668	4.698597021	6.44857074
1553986_PM_at	8.845965452	7.643135141	9.026172104	7.993647121	8.623913215	5.840497571	8.113635957	7.468468131	8.344887312	7.450838872	8.819797343	7.323734404	7.150806921	5.075764361	5.845169071
1553987_PM_at	7.214053356	7.024142766	7.569500479	7.24523128	6.896622506	7.000902065	7.386652393	7.660872114	7.322543931	7.324005586	7.214053356	7.216535145	6.994938872	6.835038746	6.95388631
1553989_PM_a_at	3.592862286	3.329351937	3.758647287	3.54013557	3.499982393	3.570447072	3.362648108	3.588944253	3.367669059	3.358399649	3.462596396	4.015738824	3.381712416	3.499982393	3.220144413
1553990_PM_at	4.076703172	4.531674413	4.40248771	4.1971894	4.394306803	4.095551513	3.892889402	3.910048032	3.506398581	4.37165512	3.575181723	3.898489018	3.77783591	3.682160793	4.224634462
1553991_PM_s_at	4.589245899	5.006646323	4.530532449	4.145692571	3.711110107	3.540875674	3.78588713	3.710048527	3.842764531	3.335926705	3.711339518	3.485337168	3.692022636	3.013168496	3.299207912
1553992_PM_s_at	4.525592058	4.882644853	4.551699773	4.356505803	4.257476241	4.390140663	4.044090828	4.365094006	4.541831097	4.395038061	4.907319046	3.820088632	4.39617964	4.360349132	4.39617964
1553993_PM_s_at	6.284914745	6.482323721	6.811632474	6.096123453	6.785232568	5.946932937	6.608942398	5.9764335	5.897445242	6.195588032	6.124514418	5.825538849	5.623871423	4.660962876	6.271195013
1553994_PM_at	4.16649777	3.616603279	3.643720322	4.549705752	4.563485703	4.039340279	4.860905053	4.614602554	4.745569359	4.55384929	4.058137511	4.498067485	4.361675413	4.476556293	4.300269579
1553995_PM_a_at	4.381782574	3.912967951	4.206353913	4.442287156	3.895325281	4.057694765	4.657832146	4.807452515	4.736352331	3.912470109	4.26331018	4.394325278	5.374347584	5.224265577	4.198016728
1553997_PM_a_at	3.362725807	3.583024372	3.542507514	3.376970239	3.46114057	3.461674588	3.607589965	3.57019084	3.552097829	3.542507514	3.581074354	3.294853491	3.542507514	3.268848289	3.654574435
1553998_PM_at	3.60502075	4.326767669	3.710557899	4.376033873	3.249870714	3.996602705	4.442617013	4.416542609	3.557191177	3.865658046	3.975473624	4.040023303	3.492056617	3.668598922	4.015779162
1554001_PM_at	3.060439158	3.38455974	3.438230153	3.459950511	3.334744066	3.172865352	3.163845985	3.334744066	3.334744066	3.334744066	3.433601946	3.436460617	3.280540083	3.619728499	3.56813468
1554003_PM_at	5.027909781	5.477232966	5.394854583	5.003547645	4.977611643	4.351604038	5.471200009	4.768439102	5.301188361	5.095016519	5.149585052	4.547679784	5.350450705	4.857354184	5.218022642
1554004_PM_a_at	3.801409006	3.553540562	3.375715143	3.31691991	3.575454339	3.328648881	3.596218518	4.16714417	3.759332631	3.546000988	3.379189784	3.368548134	3.401255152	2.822524136	3.42634896
1554006_PM_a_at	7.092065298	6.85642484	6.915301118	5.708831266	6.39554124	5.425865926	6.027748584	5.404379181	5.721969446	6.113715319	5.825815297	5.366940057	5.413245925	4.445881861	5.652893812
1554007_PM_at	5.354202538	4.637489093	4.27311435	5.464154318	5.226678261	4.387586812	5.014700983	4.360935488	5.573907445	5.356864852	4.647124378	6.024012027	6.592022842	9.461209098	5.82796166
1554008_PM_at	2.878981297	2.697760739	2.907399148	2.747330799	3.344850175	3.085314323	3.447106996	3.516420173	3.599354613	2.850855341	2.772633639	3.085314323	3.09789991	5.736586075	3.242323486
1554010_PM_at	4.646072373	4.352347697	3.939152637	4.534996911	4.662568017	4.457470987	4.694681706	4.068844864	4.457470987	4.394349022	4.354010924	4.457470987	4.592382977	4.427364001	5.54992706
1554012_PM_at	3.213635837	2.940037653	2.926797361	3.415020835	2.939400382	3.039897297	3.053515135	2.994382753	2.956849104	3.336540552	3.078609368	2.936496374	3.168961764	3.85797917	3.078609368
1554014_PM_at	5.091077403	4.806115019	4.894096322	5.253007823	5.923533523	5.494782628	5.121849963	5.641599512	5.862223536	6.024565021	5.321323584	5.554843969	6.156289892	5.890000563	5.872288272
1554015_PM_a_at	5.474537004	4.869400099	5.571447246	5.79892214	5.401430323	6.135571092	5.710761799	5.776243289	6.404964174	5.597466291	5.753485359	6.202867429	6.584763318	5.730721444	5.778406856
1554016_PM_a_at	6.321446377	6.10791373	6.237422455	5.970475036	6.592871754	5.521404302	6.3240239	5.561459399	6.142320611	6.267193317	6.23231398	6.085858072	6.618498806	5.718783276	6.159059464
1554017_PM_at	3.382321473	3.402824777	3.422725705	3.460681612	3.400659255	3.598499072	3.347055065	3.135630072	3.380463322	3.465718485	3.796261642	3.286414024	3.317650609	3.49333264	3.400659255
1554018_PM_at	4.967924668	4.839941876	3.966251773	5.295717469	4.01085766	3.966434996	4.191244834	4.968624392	4.135240907	5.618497738	5.056534197	4.596542849	5.587271329	5.753282185	4.252806321
1554019_PM_s_at	3.070504407	3.259785231	3.291862394	3.003169384	3.339262635	3.005726349	3.226258239	3.235590768	3.390668057	3.235590768	2.894387752	2.954497666	3.980092267	3.235590768	3.099198246
1554020_PM_at	3.366546343	3.467934952	3.236605012	3.354975257	3.457876278	3.838484459	3.774511826	3.594930931	3.548560212	3.322049623	3.6767357	3.594110197	4.078922188	3.873495034	3.655701285
1554021_PM_a_at	7.934901937	7.686554466	7.834144222	7.710771578	7.716574451	7.438470318	7.33107082	7.569570302	7.691033483	7.840341577	7.55376597	7.759297487	7.981875778	7.462429067	7.691033483
1554022_PM_at	3.449117277	3.497572067	3.414042883	3.62030984	3.625541905	3.981949345	3.62030984	3.808878071	3.490154043	3.898759172	3.62030984	3.62030984	3.212387066	3.400060983	3.758414761
1554023_PM_s_at	3.503939743	3.507675935	3.668896876	3.507675935	3.106623305	3.628592533	3.524221069	3.799699975	3.518590705	3.501028637	3.657349797	3.494232284	3.699218342	3.373971499	3.527195831
1554026_PM_a_at	4.649664328	4.432165397	3.842714536	4.060252813	3.625435688	3.415479787	3.831943881	3.624443118	3.885424018	3.616461147	3.508879012	3.55567205	3.560076048	3.201780511	3.867650168
1554027_PM_a_at	4.594196956	4.976299158	4.639771376	3.527815045	3.23572492	2.763095278	3.378122259	3.026104692	2.916995736	4.183495392	3.454031561	2.780954528	3.213281413	2.654215191	2.731947865
1554029_PM_a_at	4.351255629	3.671844963	3.993418279	4.466193033	3.5542046	4.866035841	3.738087843	5.275189026	5.54253061	4.078915808	4.136902669	5.128530655	6.216715891	3.940205538	3.628424008
1554030_PM_at	3.414395087	3.590682807	3.815612106	3.481079904	3.503356961	3.309516553	3.546000988	3.451201738	3.236426822	3.592948782	3.546000988	3.631533839	3.694430503	3.638313333	3.425431069
1554032_PM_at	4.100431559	4.452632394	4.221625452	4.381257578	4.388066643	4.551762355	4.252678661	4.543526231	4.439111991	4.522288169	4.703583077	4.452632394	4.54479398	4.452632394	4.723652578
1554033_PM_at	2.809179005	2.994044577	2.954331695	2.939400382	2.939400382	2.887564605	2.935249883	2.825752638	2.98229333	3.04276111	2.872970999	3.04871172	2.662690832	3.080670231	2.939400382
1554034_PM_a_at	3.089826023	3.360017014	3.278821791	3.255655281	2.995409565	3.489502667	3.172650481	3.304452861	3.175502542	3.440968315	3.274837458	3.276994673	3.25687702	5.021951391	2.997188598
1554036_PM_at	3.253857001	3.251115496	3.416929311	3.580785693	3.515779301	4.055407575	3.461038545	3.454955271	3.183923736	3.410432807	3.410432807	3.13315601	2.953690813	3.225517153	3.419673273
1554037_PM_a_at	3.078910741	2.850934013	2.899213993	3.170824199	2.966916676	3.495252348	3.403967162	3.252183619	2.930203447	2.961173145	2.952903702	3.151739442	2.954865001	2.882811926	2.990991409
1554038_PM_at	4.031790999	4.222669281	4.185776333	3.891181383	3.783635908	3.648241723	4.283177452	4.084355321	3.890693514	4.306960458	4.049828621	4.157925533	4.196681643	4.172079992	3.965885778
1554039_PM_at	4.209539916	4.420972838	4.770643111	4.335831945	4.056998477	3.935163108	3.910042122	4.1624136	4.119604821	4.495798966	4.034295854	3.873187082	5.01853553	4.049328398	4.692198552
1554041_PM_at	3.724601137	3.642844144	3.495537626	3.724601137	3.738648219	4.112510744	3.431671364	3.650879216	3.777781636	3.937104246	3.435037129	3.514175914	3.479397579	3.821857955	3.116918632
1554042_PM_s_at	2.97600302	3.152901087	3.087039265	3.080426508	2.97600302	3.127454237	3.064721808	3.228086485	3.158930762	3.176434766	3.039562509	2.881820797	3.139413479	3.151739442	3.110287355
1554043_PM_a_at	2.946660966	2.919507941	3.074382207	3.103375546	3.088043763	3.17803208	3.103375546	3.489003215	3.115026213	3.262310015	3.184427787	3.059154265	3.249595629	3.006275455	3.194619926
1554044_PM_a_at	4.147302218	3.85453642	3.898529415	4.129339225	4.216781914	4.172184151	4.207743208	4.132354701	4.147302218	4.214452523	4.199291005	4.250865557	4.147302218	4.147302218	4.147302218
1554045_PM_at	3.494206686	3.567707273	3.436433567	3.403734605	3.278712619	3.262030618	3.382962422	3.355833864	3.641362831	3.549000246	3.459081456	3.355833864	3.290921774	3.217255119	3.332579418
1554047_PM_at	3.394193409	3.494772363	3.419186198	3.571584907	3.631900643	3.822003349	3.807248914	3.648084606	4.054181478	4.197274337	3.51735603	3.611988223	4.526956238	3.689463898	3.631900643
1554049_PM_s_at	3.301323054	3.499218441	3.254013241	3.21624723	3.7269286	3.417127375	3.639158917	3.334744066	3.509769295	3.36444942	3.582558273	3.285394336	3.334857163	3.023956839	4.002486783
1554050_PM_at	4.301445846	4.263942825	4.633814523	4.132591269	4.18940834	4.398338047	4.190003907	4.54131538	4.241624219	4.263983001	4.817112326	4.308599917	4.418260569	3.470069546	5.356271102
1554052_PM_at	5.087369134	4.810337291	5.252809796	4.861605183	4.521157499	5.196818351	4.887341182	5.709642657	5.796665327	4.437682565	5.827834384	5.342572334	5.874810227	4.49138722	4.418840868
1554053_PM_at	4.197958701	3.96350427	4.197958701	3.840496837	3.957253789	4.53929238	4.244168084	4.209700913	3.95632939	4.164051687	4.389454363	4.098360248	4.265067679	4.563062502	4.302048602
1554057_PM_at	4.492419613	4.826742048	6.053462185	4.571008094	5.21400409	4.650637932	4.704480039	5.224220971	5.048206217	4.802703473	5.393149356	4.828487332	5.818218073	5.157482131	4.967423952
1554059_PM_at	3.158822331	3.190025565	3.189531434	3.233150187	2.972221557	3.275930414	3.33297451	3.233150187	3.641187482	3.237463613	3.657349797	3.114486768	3.321515197	3.36619716	3.054165225
1554060_PM_s_at	3.29370466	3.344822418	3.495087232	3.47561407	3.167640621	3.20063558	3.476142433	3.478161823	3.545016362	3.599097287	3.57019084	3.59651831	3.836413301	3.535741237	3.400734976
1554062_PM_at	3.560987	3.51142304	3.228755899	3.431484874	3.255749994	4.001227276	3.503274892	3.322046306	3.222129228	3.399680553	3.372699418	3.399680553	3.295473285	3.643501446	3.231664263
1554063_PM_at	4.79588355	4.933477735	4.83566211	4.914636249	4.956592037	5.258874612	5.230314987	5.49894214	4.933477735	4.899465235	5.034756309	4.913680735	4.767404095	5.257907394	4.808335981
1554065_PM_at	3.85299743	3.715249749	3.579128482	3.68239743	3.715249749	3.988509112	4.260737236	3.715249749	3.494938156	3.556315281	3.73122683	3.715249749	3.402774043	3.28799077	3.724601137
1554067_PM_at	3.802678185	3.491540521	3.337162733	4.076454726	4.234520978	4.314770239	4.24702302	4.077352288	4.086740976	3.397600001	3.646846044	4.499226252	4.563537216	3.676712314	3.839524796
1554068_PM_s_at	2.859417944	2.933523068	2.957738784	2.952842577	3.455255406	2.780939668	2.944324299	3.107186395	3.102350394	3.028324897	3.15113654	3.205903325	3.25882568	3.268072901	3.130036543
1554069_PM_at	3.25248767	3.077437454	3.06846874	3.077437454	3.010616879	3.077437454	3.205714673	2.945033825	3.077437454	2.887143932	3.063598833	3.185369433	3.101855329	3.067376783	3.301517991
1554071_PM_at	2.809179005	2.759774267	2.698325697	2.771181896	2.864848325	2.863186997	3.080510429	2.834670785	2.769244084	2.903995885	2.689369858	2.771181896	2.608552738	3.246442596	2.653989293
1554072_PM_s_at	3.146563663	2.96401472	3.030022265	2.956744097	2.91338636	3.005726349	2.9998605	2.948983228	3.093467672	2.885408806	3.044570668	3.051921203	3.116194311	2.888549407	3.005726349
1554074_PM_s_at	3.117292503	3.536442378	3.657395804	3.557011953	3.4618251	3.702105426	3.421266949	3.467647207	3.69536662	3.623225814	3.596640882	3.557011953	3.603114787	3.468777255	4.162050782
1554076_PM_s_at	3.788145129	3.804480977	3.932113807	4.000657736	3.804480977	4.274183917	4.064941122	3.79157441	4.038080887	3.804480977	3.586763713	3.768674443	3.522503954	4.106371659	3.541093516
1554077_PM_a_at	5.270877441	4.655145769	5.041496564	4.818850147	4.829822374	3.919855291	5.143301737	5.169417737	5.29079064	4.895150971	4.927240768	4.611132742	4.927240768	4.043276055	4.214561474
1554078_PM_s_at	7.260873589	7.496347347	7.492525092	7.252765122	7.288497624	6.760913203	7.569817774	6.697487798	7.013612864	7.361233101	7.268318068	7.125464978	7.252765122	7.252765122	7.327761662
1554079_PM_at	4.515891582	4.227014523	4.695116866	4.812611916	4.752562345	4.625593798	4.931029207	4.465742098	4.87386936	4.500268791	4.137119221	4.676647835	4.472189685	4.641138656	4.984929625
1554080_PM_at	3.668016112	3.781978148	3.76369948	4.249378834	4.442184036	4.245141782	4.244004862	4.300164347	4.523785876	4.174672234	3.921138548	4.684575881	4.974973806	4.968845673	3.862517341
1554082_PM_a_at	4.273590802	4.353049752	4.809405659	4.847523474	4.6144654	4.373200502	4.558912431	3.885002285	4.472835176	4.42764506	4.452176002	4.429449177	4.450278048	3.626460648	4.165859715
1554084_PM_a_at	5.956956069	5.796385579	6.305057081	5.773217748	5.66539917	5.150239325	5.560442437	5.822570469	5.267803649	5.3409908	5.457574477	5.642626646	5.591400852	4.396771723	5.945538059
1554085_PM_at	3.57105483	3.738382645	3.885750111	3.653432792	3.793168044	3.178887652	3.321018246	3.694909009	3.182003644	3.57105483	3.639386228	3.212451255	3.546240397	3.741624543	3.871081136
1554086_PM_at	3.155080519	3.085953311	3.548784504	2.91750816	3.175006124	3.049702796	3.066171463	3.065440082	3.202525074	3.282832764	3.260834619	3.087194641	3.170569011	3.391305347	3.184939913
1554089_PM_s_at	9.211917165	9.336200503	9.172698343	9.203906549	8.474040712	9.21282527	9.677060673	9.567927292	9.372712603	9.373690508	9.61448652	9.287676348	9.559791629	9.886615346	8.5480933
1554091_PM_a_at	3.367685534	3.828553593	4.072438104	3.578080687	3.578080687	3.27146062	3.535239252	3.260293908	3.927228877	3.599430517	3.773349509	3.200607776	4.129699156	3.424191857	3.5151567
1554093_PM_a_at	7.014968945	6.722581008	6.980519888	7.065101325	6.843227586	7.116736098	6.911790755	6.97738067	7.215751928	7.345729982	7.708188976	7.488030696	7.404011115	7.691894441	7.257560957
1554094_PM_at	5.451929482	4.911112161	4.404858328	3.958464011	3.529949338	3.026661757	3.871228026	3.984175624	3.163739532	4.858365667	4.858392458	3.409872862	3.52912678	3.060298181	3.049178317
1554095_PM_at	4.096882166	4.041876155	4.72974853	4.294585654	4.569060575	4.45923305	4.679108179	4.793695104	4.649222869	4.56513452	4.77138779	5.220457163	4.849422319	4.156002079	4.529498172
1554096_PM_a_at	3.64555716	3.783803856	3.84302984	3.897609377	3.783803856	3.783803856	3.665263118	4.117286717	3.84618088	3.450287626	3.592903746	3.808190062	3.783803856	3.873927358	3.91605313
1554097_PM_a_at	3.878657485	4.093691957	3.825160786	4.084883251	4.044642967	4.558200348	4.452117975	4.17283707	3.97284469	4.093691957	4.142341779	4.169016854	4.168992085	4.190114418	3.898035433
1554098_PM_at	3.263111476	3.813566394	3.661387346	3.576344012	3.364843011	3.576344012	3.576344012	3.513034894	3.576344012	3.701513116	3.492814828	3.306004301	3.632853741	3.257286278	3.300967832
1554099_PM_a_at	3.518613084	4.033581409	3.412833568	3.828519934	3.632213032	3.879362321	3.68525187	3.702612258	3.951208613	3.718957385	3.676763027	4.149003321	4.49974593	4.318790554	3.677489538
1554101_PM_a_at	4.070480407	3.624796391	3.736647073	3.315221974	3.450656143	3.763409332	3.872754171	3.578847467	3.686030294	3.57287571	3.605453125	3.312021794	3.672935546	3.417314295	3.273427933
1554102_PM_a_at	3.747361678	3.682767079	4.227168192	3.499982393	3.697843184	3.513668645	3.534827474	3.814126787	3.973612461	3.468733158	4.412970799	3.814126787	4.031543503	3.689504261	3.540526474
1554103_PM_at	3.476774025	3.792898518	3.322418153	3.732770231	3.893516226	3.715949098	4.109422317	4.098770535	3.933428079	3.501266608	3.732770231	3.627689186	3.732770231	3.019275615	3.834685505
1554105_PM_at	4.692574842	4.464013317	5.066864877	4.813262647	4.853227501	4.504612544	4.686231772	4.877042157	5.173778076	4.853227501	4.826060943	4.554236214	4.853227501	3.861703331	5.639468458
1554106_PM_at	7.727523019	7.804128653	7.323530581	6.453084216	6.5357967	5.296732627	6.085709203	6.265512276	6.451795431	6.777207772	5.210721482	6.468629828	6.562554093	5.272263002	6.070830594
1554108_PM_at	3.761383123	3.904389196	3.706623381	3.824905766	3.67015879	3.629202613	4.175880106	3.69845593	3.54480882	3.880641423	3.567186344	3.814126787	4.023164923	4.121431422	3.155410771
1554110_PM_at	3.614237007	3.802905442	3.61363196	3.579475745	3.50836486	3.554814191	3.696429723	3.928791193	3.704169017	3.48187696	3.392558888	3.331026616	3.925680625	3.107203939	3.764069805
1554112_PM_a_at	3.306207247	3.03052407	3.052423421	3.278507796	3.262074886	3.300006922	3.276258157	3.201971568	3.693826755	3.124504348	3.056862532	3.546749132	3.510899131	4.781467348	3.10643481
1554113_PM_a_at	3.590015742	3.78955901	3.699307033	3.775297988	3.628077625	3.736851293	3.603483766	3.994409589	3.462981784	3.704995678	3.639755775	3.671498284	4.212480185	3.84142392	3.927854735
1554114_PM_s_at	3.117518486	3.423330418	3.250162616	2.917476279	3.440077125	3.247353231	3.600925791	3.032394467	3.331435591	3.206327136	3.412335243	3.485825194	3.220326275	2.964189567	3.277301634
1554115_PM_at	3.535239252	3.726096323	3.428173898	3.719792401	3.644174518	3.957305509	3.042696362	3.335869064	3.535239252	3.535239252	3.635108403	3.535239252	3.222138579	4.159605479	3.399680553
1554116_PM_s_at	3.207423439	3.405839537	3.258474991	3.106536555	3.345590007	3.295262628	3.23982833	3.161914958	3.258474991	3.3255987	3.258474991	3.43641361	3.30217984	3.248483771	3.456369192
1554117_PM_at	3.282782308	3.296571333	3.452236311	3.124494196	3.373480035	3.585586646	3.749144373	3.41958775	3.337483556	3.552573273	3.373480035	3.352111576	3.35484685	3.060832032	3.532129093
1554119_PM_at	4.268078762	4.52591781	4.601510131	4.215178785	4.268078762	4.176248935	4.128107502	4.202856686	4.268078762	4.218391627	4.236388515	4.268078762	4.442297466	4.065111718	4.419391603
1554121_PM_at	2.945580131	2.884427923	3.020920832	3.006114177	2.985706689	3.773274737	2.884769223	3.028324897	3.260307428	3.028324897	3.267212728	3.036378463	3.139687766	2.859975978	3.001291231
1554122_PM_a_at	3.820666397	3.597686317	3.499111032	3.681538952	3.407331454	3.268915592	4.213521483	3.576612833	3.597686317	4.709190493	3.756633983	3.409858802	4.036109114	3.683151924	3.25110428
1554125_PM_a_at	2.760026558	3.185806661	2.700815601	2.909026197	2.760026558	2.878281139	2.703674199	2.989651082	2.679126404	2.760026558	2.728424077	2.751505846	2.760026558	2.9696277	2.767273916
1554126_PM_at	4.200381595	3.886931624	4.243345641	4.905237856	4.445610119	4.766400136	4.33483137	4.512523096	4.650706144	4.445610119	4.173789926	4.420818643	4.894430327	6.343423936	4.576416827
1554127_PM_s_at	4.293102538	4.052207301	4.145070888	4.797633696	4.182087012	4.830703552	4.390691306	4.11222006	4.429449177	4.750288273	4.356493908	4.458304387	4.753569003	7.989728708	4.45123769
1554128_PM_at	4.002881946	4.438561757	4.10498472	4.342636579	4.373830529	4.735532061	5.115104285	4.005536591	3.868718843	4.295940245	4.282188733	4.282188733	4.059532499	4.176213786	4.246624146
1554129_PM_a_at	3.886919035	4.13308678	4.14111448	3.870036682	4.069641255	4.053168958	3.806173052	4.065618179	3.941718048	3.987860623	4.037827636	3.799068798	4.267019107	3.823161871	3.986817786
1554131_PM_at	2.856008302	2.852206155	2.618084872	2.677758104	2.485507418	2.643539929	2.775854264	2.876899436	2.640920578	2.686128686	2.685332985	2.528428197	2.685332985	3.193613193	2.752830416
1554132_PM_a_at	4.523039693	4.452022883	3.744850977	4.615303545	4.542163447	4.730987744	4.621327094	5.060437434	5.100454761	5.008229309	4.84246993	4.884660828	5.042068015	5.043600902	4.716939757
1554133_PM_at	2.759923456	2.78594413	2.772633639	2.887279392	2.681221185	2.714560059	2.674936436	2.864313305	2.543058447	2.801788141	2.704211452	2.869258204	3.116932376	3.744346651	2.78594413
1554140_PM_at	3.12172167	3.019275615	2.922389065	2.881421656	3.135208376	2.649226516	3.038309587	2.995980191	3.018058093	3.503492192	2.70237087	3.361728108	3.197662716	2.943393577	2.743860471
1554141_PM_s_at	3.586917256	3.289562452	3.419255385	3.29891164	3.383441989	3.172287694	3.188225552	3.154320679	3.637777576	3.383441989	3.388834764	3.445054409	4.01905367	3.284954681	3.08858017
1554142_PM_at	3.229078962	3.296733299	2.897314137	3.077437454	3.253191773	3.253919874	3.077437454	2.832616756	3.077437454	3.164225725	2.867275755	3.087156825	2.870146005	3.148852492	2.964319066
1554143_PM_a_at	2.983346802	2.839933648	2.747481802	2.660530678	2.84156715	2.97467798	2.862964262	2.89040885	2.945197862	2.862964262	2.555099508	2.862964262	2.852472493	3.122889787	2.643183051
1554145_PM_a_at	5.885953417	5.994111233	5.6447932	5.967607698	5.611265934	5.623608619	5.567625965	6.113153175	6.046588986	5.345918322	6.071055145	6.137087222	6.371848784	6.092633388	4.983426218
1554147_PM_s_at	3.796950532	3.523752111	3.463966223	3.764744764	3.563842671	3.498565156	3.624788888	3.4145579	3.292630058	3.700958924	3.642240936	3.233839658	3.566163109	3.621958478	3.40338469
1554148_PM_a_at	5.354830062	5.294854602	6.091340904	5.878142976	5.543088181	6.230636476	6.445744963	6.603293161	6.544644606	5.194044055	6.521029307	6.174811474	6.132803681	4.356710504	5.789526428
1554149_PM_at	7.959284276	7.800628527	7.779766066	8.473068206	8.132585585	8.964663464	8.363531196	8.27031841	8.439647085	8.467145365	8.411780968	8.664428589	8.766756458	9.50106842	8.563099227
1554151_PM_at	3.779949344	3.591060612	4.06419401	3.400935566	3.443154423	3.400676392	3.411817293	3.57928542	3.295793527	3.252458176	3.711771558	3.14301442	3.429043122	2.999503174	4.049921166
1554152_PM_a_at	4.425328317	4.5758874	4.49558502	4.742153201	4.085743779	4.444496331	4.156002079	4.468114567	4.380126556	3.720736136	4.078876538	4.425328317	5.111847961	3.852594667	4.708620379
1554153_PM_a_at	4.661529731	4.789302082	4.52351717	4.596583305	5.008253918	4.735606441	4.148894668	4.545273698	5.078144131	4.447390868	4.682854969	5.090182062	4.85130766	5.134682177	4.781029092
1554154_PM_at	5.434915052	5.779680974	4.721501895	4.550783419	4.248854749	3.566160353	4.189387827	4.763975742	4.399540193	3.908531817	4.152925503	4.687409076	4.525000122	3.123655563	4.897132485
1554155_PM_at	4.18995048	4.02473215	4.261413177	4.137955786	4.2763027	4.46697307	4.331482617	4.889914651	4.466249461	4.229436329	4.551376481	4.392344031	5.261392118	4.311340276	4.181242326
1554156_PM_a_at	2.734029056	2.742263121	2.751207838	2.742263121	2.811899257	3.083950992	2.803204504	2.768899783	2.537612357	2.768899783	2.8773298	2.843537933	2.632054488	2.948155648	2.850913336
1554157_PM_a_at	2.570001532	3.035804893	2.828613812	2.550482447	2.839880273	2.78573099	2.79626347	2.795986142	2.931417996	2.774094479	2.8275586	2.693704418	2.983635723	2.905815748	2.694031188
1554158_PM_at	3.544626233	3.540515184	3.449638745	3.550463715	3.382191462	3.570499719	3.849575049	3.668105849	3.750669982	3.621561515	3.604111863	3.872597415	3.487478811	3.754722493	3.561191061
1554159_PM_a_at	4.877685841	4.905251995	4.883789174	5.37468579	4.157065562	5.855831966	5.544922489	5.612235148	5.425227426	4.231852793	5.563746011	5.216194574	5.632768599	6.38145585	4.504609531
1554160_PM_a_at	4.863239682	4.723664994	4.98012366	4.586508064	4.957875666	4.52343451	4.884402238	4.734732278	4.639749862	4.986957237	4.947768062	4.552520356	4.703768369	4.288578935	4.798716811
1554161_PM_at	3.895392973	3.982373327	3.744906122	4.07274013	3.702525386	4.968430573	3.898676836	3.809503859	4.013030218	4.015615068	3.810607876	4.200129342	4.199680844	4.943333124	4.113839468
1554163_PM_at	3.1883807	3.232817991	3.322418153	3.094934355	2.763745345	3.249455698	3.181985292	3.088837332	3.036176377	3.121330483	3.204352348	3.094934355	3.121330483	2.934971325	3.053690326
1554165_PM_at	4.008728914	3.876612183	3.33157661	3.388101924	3.315422209	3.426682475	3.594976588	3.497439651	3.444149146	3.580321539	3.481884261	3.224500786	3.444149146	3.015549709	3.367707414
1554167_PM_a_at	7.409470858	7.574989213	7.578256781	7.969709239	7.017167143	8.291709257	7.676344548	8.393602513	8.270498668	6.780381203	8.478297014	8.163700817	8.244073081	8.609708551	7.391599188
1554168_PM_a_at	9.732491622	9.866479473	9.870471023	9.510540593	9.73620898	9.51267624	9.56381804	9.376909563	9.475523969	9.181601883	9.425672916	8.991491965	9.646007219	7.246169969	8.851617021
1554170_PM_a_at	4.361654277	4.316514277	4.285644767	4.183967302	4.114053786	3.979405822	4.106178113	4.328869282	4.272055091	4.196518067	4.896599697	4.173514097	4.3325673	4.491355203	4.685531909
1554171_PM_at	4.106055038	4.220370548	4.680018343	4.099579749	4.369837868	3.981286448	4.05008973	4.331747322	4.170745546	4.220370548	4.521093325	4.182186918	4.351448061	4.555519081	4.557134881
1554172_PM_a_at	3.684125828	4.100109443	3.608038294	3.487555922	3.710018044	3.818570894	3.585750795	3.858009192	3.384550087	3.772927519	3.639270242	3.882349825	3.65779135	3.430944925	3.876068664
1554173_PM_at	3.588069791	3.748395495	3.736551076	3.913210533	3.944279866	3.391430522	3.497284339	3.915076312	4.143304916	3.809651022	4.548299036	3.822787479	4.048000237	4.199157862	4.228868358
1554175_PM_at	3.621809044	3.738087843	3.5747304	3.643018898	3.611900082	3.831882519	3.865373542	3.657193101	3.949706538	3.387055146	3.728416466	3.738087843	4.074426334	3.687653036	4.17347819
1554176_PM_a_at	3.21377823	3.255657266	3.133054587	3.151962421	3.133054587	3.129212845	3.362648108	3.06388242	3.133054587	3.11544321	3.321681859	2.876276698	2.906382062	3.260618483	3.10452269
1554177_PM_a_at	6.796260674	6.64532174	6.966500888	6.941168468	6.505253499	6.588383991	6.64532174	6.758886538	6.68118922	6.849428729	6.357121188	6.644350523	6.661728786	6.226797649	6.264593554
1554178_PM_a_at	7.641236918	7.786555773	6.858912771	6.564910819	6.49189251	6.16460788	6.963184439	7.085113231	6.83088916	7.178225247	6.580963948	6.995351963	7.495675504	6.858912771	6.250711866
1554179_PM_s_at	4.418765606	4.844384654	4.314663692	4.32232537	4.539873845	4.728834248	4.462081953	4.544000528	4.448710414	4.45259063	4.699035429	4.272598038	4.176556425	5.242081887	4.28715856
1554181_PM_at	3.992109314	4.149863007	4.271527876	3.904389196	3.734853106	4.313484801	3.861046344	4.337816765	3.65627352	4.173594927	4.521946485	4.074279825	3.749077142	4.074279825	4.295771654
1554182_PM_at	2.975686212	3.022289589	2.739925014	2.809425983	2.863838088	2.887425078	2.809425983	2.91581898	2.81554821	2.981935396	2.858707665	2.965389314	2.684435659	3.035693853	2.76656554
1554183_PM_s_at	5.004755554	5.01486154	5.676867406	4.804070184	4.712458007	4.749766724	4.600460557	5.105932295	4.464070432	4.804070184	4.970860822	4.750925072	4.625492382	4.045925835	4.936164174
1554185_PM_at	2.724721787	2.948890531	2.931709998	3.068163509	2.983363513	2.862964262	2.913266651	3.030145083	2.856054714	3.018734582	2.902734291	2.963960365	2.97305731	2.801711393	2.931709998
1554187_PM_at	3.578420037	3.458615126	3.458615126	3.45066828	3.544701737	4.496336425	3.660706154	3.258227559	3.36674147	3.392309878	3.458579187	3.454509892	3.161914958	3.995047013	3.473797368
1554188_PM_at	3.831806923	3.579194295	3.633912496	3.618538523	3.478628838	3.694718917	3.898560217	3.487525634	3.80016555	3.6340727	3.525033624	3.474576464	3.208280995	3.382095699	3.579194295
1554190_PM_s_at	3.232598118	3.051302202	3.17698777	3.374282781	3.257852091	3.420087592	3.304223487	3.963542368	3.558790634	3.15040914	2.978970588	3.46292615	3.066916723	3.743612914	3.475648252
1554192_PM_s_at	4.267194928	4.761423813	4.720733785	4.087475742	4.153607187	4.335196762	4.255518157	4.298384437	4.243928245	4.30545577	4.58653939	4.277380272	3.858843668	3.515381539	4.342356055
1554193_PM_s_at	3.444885466	3.427351969	3.360764772	4.201024746	3.604667779	5.56550564	3.938327006	4.606666796	4.702633623	3.616725253	4.263539651	5.53422002	5.919467217	2.855883062	4.675706567
1554194_PM_at	2.69451801	2.752058291	2.810791519	2.751647979	2.586179667	2.686276245	2.80431057	2.839636963	2.803172427	2.823312937	3.065616892	2.725007202	2.764615362	2.80431057	2.979549699
1554195_PM_a_at	3.642636585	3.640017577	4.024336613	3.669880896	3.396708539	3.982566087	3.450084864	3.750063157	3.603792756	3.640017577	3.962677459	3.809570853	3.018023972	3.388507351	3.777340187
1554196_PM_at	3.657349797	3.945140067	3.581875046	3.55063988	3.558140256	4.1588182	3.566021406	3.812505781	3.496682429	3.771403913	3.832316731	3.627762238	2.778090297	3.220407288	3.300967832
1554198_PM_at	3.351394146	3.607926623	3.569023507	3.279707213	3.472314879	3.337259865	3.413744858	3.609854703	3.592932823	3.636875484	3.709312241	3.565406852	3.569023507	3.929191921	3.985709389
1554199_PM_at	2.785854554	2.782943447	2.706852066	3.022084622	3.102744851	3.177284026	2.610562628	2.530097457	2.494979616	2.994512121	2.596577776	2.613872358	2.830500706	2.921945085	2.885444979
1554201_PM_at	5.349786173	5.352641366	5.364446017	5.196973674	5.364662533	5.529959322	5.257453465	5.564203197	5.166118775	5.50428417	6.389921026	5.758199492	5.484971039	5.176770774	5.711685298
1554202_PM_x_at	3.448855492	3.583430507	3.621599396	3.323803415	3.403934305	3.170843531	3.472396937	3.504920288	3.38714513	3.617697032	4.117597256	3.532129093	3.832844292	3.438322466	3.473897597
1554203_PM_at	3.264214462	3.562898629	3.516594054	3.406053667	3.516594054	3.541719046	3.356665954	3.516594054	3.630284433	3.695120231	3.516594054	3.505624849	3.093616524	3.299439329	3.92677913
1554205_PM_s_at	3.30999681	3.656092444	3.016584916	2.984107986	2.997861544	3.554840143	3.091605213	3.153225105	3.188427615	3.094389531	3.188427615	3.191300921	3.481825344	3.293966591	3.202823365
1554206_PM_at	4.083062988	3.762937314	3.590308389	3.897985088	3.71151613	4.553377267	4.074279825	3.928791193	4.033138289	4.453244568	3.560272515	3.696175918	3.790087691	3.658643213	3.780193441
1554208_PM_at	4.780797891	4.558134066	4.770386602	5.183771243	5.351550306	6.516569139	5.644477756	5.158044816	5.641706622	4.719996057	5.387549396	6.305869789	6.164888551	4.512895907	7.319097208
1554210_PM_at	2.933677299	2.982495054	2.7650573	2.7650573	2.50996491	2.99947097	2.804562715	2.610784275	2.704840381	2.779882421	2.614146059	2.696304658	2.810675377	2.853623843	2.7650573
1554212_PM_s_at	3.87037691	3.96979681	4.18817987	4.098033139	4.019729852	3.914720883	4.310558418	4.18817987	4.18817987	3.924531259	4.61934327	4.163074208	4.730310374	4.404797369	4.517089298
1554213_PM_at	3.669006799	3.985282039	3.792866492	3.579439551	3.649820072	3.472910313	3.223819543	3.527965908	3.529465873	3.562081987	3.34148811	3.738229341	3.679333541	3.697651719	3.926530779
1554214_PM_at	4.355113384	4.431946093	4.082538228	4.276471911	4.25501366	4.68165082	4.386209641	4.32421205	4.072421116	4.252512033	4.056824258	3.979124457	3.98196593	3.983873783	4.16015974
1554216_PM_at	2.742609875	2.747419856	2.770082338	2.81447625	2.61145909	3.242602607	2.972582043	2.81447625	3.004536281	2.603757028	2.916995736	2.964776643	3.094548576	2.790626778	2.567616847
1554217_PM_a_at	3.602936364	3.456962433	3.524313394	3.70111255	3.166998667	3.827194498	3.33752987	3.958575013	4.047036489	3.60813971	3.942110038	4.0579683	4.029114324	3.526327841	3.187655974
1554219_PM_at	3.285154656	3.621561515	3.396110035	3.285154656	2.774544358	3.206044682	3.172650481	3.194324857	3.096887503	3.353541685	3.668440661	3.43578903	3.523229585	3.301414765	3.085232448
1554220_PM_a_at	3.505566893	3.553540562	3.932677036	3.517968247	3.950972392	3.729698112	3.466553532	3.491938319	3.878986878	3.562081987	3.777599167	3.678717658	3.682962053	3.423179706	3.562081987
1554222_PM_at	3.11298893	2.921845566	3.297641018	3.472904374	2.913399573	2.934963137	2.917009044	3.083927942	3.032896191	3.359345394	3.744722741	2.987095386	3.18793496	2.904373615	3.347998343
1554224_PM_at	3.349465559	3.763246076	3.667501841	3.271899893	3.373055447	3.539567598	3.074266547	3.58870641	3.54077758	3.92385647	4.828451638	3.361728108	3.806954519	3.538630009	3.887006306
1554225_PM_a_at	3.114104364	3.097490858	3.132593276	2.977140965	3.254313835	3.242719571	3.007435378	2.983753382	3.097490858	2.8932331	3.192900805	2.948814768	3.267009307	3.04369377	3.104432082
1554228_PM_a_at	3.378632473	3.476183083	3.476183083	3.42367351	3.556489986	3.601067291	3.530933886	3.302814005	3.476183083	3.611882218	4.162200944	3.425700008	3.462648305	3.477819756	3.513878315
1554229_PM_at	5.075086009	5.024787784	5.328453919	5.415759518	4.893776326	5.996897752	4.610320487	6.069526214	5.545839319	4.895439076	5.210721482	6.150744344	6.047010334	5.749864636	4.991320304
1554231_PM_a_at	3.465512185	3.253043811	3.30678236	3.253043811	3.249870714	3.253043811	3.093892973	3.639881016	3.39296346	3.067970469	3.240615787	3.146935805	3.558793994	3.160318504	3.403673322
1554232_PM_a_at	2.707971745	2.681221185	2.774920823	2.616692498	2.677965583	2.553438158	2.705124905	2.595039639	2.70581453	2.636810559	2.883390308	2.713693934	2.947295721	3.034074542	2.903107944
1554233_PM_at	3.117518486	2.993995155	3.117518486	3.552331186	3.117518486	3.097067072	3.306545321	3.127108801	3.18621613	3.151752297	2.928907175	2.903458034	3.039824231	3.287287761	3.215850043
1554234_PM_at	3.094934355	3.264731272	3.241712121	3.259089953	3.200304672	3.557176766	3.132757715	3.201359116	3.241712121	3.291363754	3.233171769	3.241712121	3.289869071	3.584305325	3.160733709
1554235_PM_at	3.073444387	3.183415054	3.432902198	2.940570198	2.995409565	3.256110437	3.068077853	3.342460028	2.944650536	3.546534924	3.516256745	3.099048755	3.330672162	3.235410432	3.088868105
1554237_PM_at	4.934419483	4.522750953	4.68921072	4.557151041	5.086622227	4.490709963	4.517208458	4.68921072	4.811702003	4.703813563	4.68921072	4.68921072	4.796124534	4.68921072	4.628070617
1554239_PM_s_at	6.556966647	6.044988082	7.119292197	6.300638009	6.342996658	5.848103222	6.376604354	6.048522032	6.520179528	6.304594797	6.300638009	6.167797798	6.255422361	6.274770053	6.238529814
1554240_PM_a_at	5.456461518	4.685768207	4.91968483	5.595961609	6.645438174	5.212138151	5.04451254	5.413528801	5.607791508	5.084623516	4.954419009	5.359454037	5.822026927	3.330139631	5.926955918
1554241_PM_at	9.316054268	9.355222213	9.230632201	9.049671021	9.158176445	8.657676175	8.586715129	9.215869845	9.06167253	7.739898835	8.835166545	9.033725538	8.881180072	9.899344716	9.145851338
1554242_PM_a_at	3.41917189	3.295847127	3.440434893	3.330191411	3.816735728	3.474873117	3.453090585	3.732703718	3.518107757	3.377332424	3.596886999	3.773103871	3.753008906	3.635611266	3.860154343
1554245_PM_x_at	4.205493897	3.936805244	4.680096446	3.75302792	3.53004824	3.832082848	3.786301628	3.683466088	4.132690871	3.932718422	4.372542954	3.628564937	4.39582859	3.147002951	3.897855932
1554246_PM_at	6.239813748	6.542613321	7.272332676	5.802907633	6.073664611	4.217993179	6.689390876	5.227576614	6.305219698	6.765275048	6.697782077	4.75515985	5.896684654	3.320939523	4.341486004
1554248_PM_at	4.910734922	4.847295913	4.847295913	5.067403347	4.584378111	4.974543846	5.060752058	4.940823763	4.510698573	5.114075857	4.899878862	4.770735766	4.811926267	4.253718407	5.100676631
1554249_PM_a_at	5.182289907	5.423157885	5.437074558	5.708502221	5.139744391	5.857772666	5.193665111	6.350473962	6.158026422	5.118928087	5.436118875	6.359408701	7.252554511	6.089334242	4.930104119
1554250_PM_s_at	6.352793854	5.594521272	5.322663885	5.328979333	5.576224646	4.770506412	5.001039304	4.988413403	4.997567414	4.950378012	4.698559573	5.135262874	5.42655352	4.99279125	5.944200898
1554251_PM_at	4.800984848	4.810582501	5.152386988	4.574990764	5.486181737	4.192272217	4.640205249	4.612013148	4.530608264	4.848858107	4.325504424	4.327612143	4.879622869	4.450254827	4.487879641
1554252_PM_a_at	4.31864685	4.144921199	4.292317647	4.204364439	4.356006952	4.633183163	4.265042341	4.292317647	4.386040289	4.233821166	4.111055693	4.356024924	4.183756868	4.977791323	4.246713586
1554253_PM_a_at	4.176436642	4.197716393	4.363274566	4.131058998	4.194513994	4.321654811	4.13966614	4.301857536	4.333878437	4.344094177	4.528339435	3.964946761	4.465934767	4.860951237	4.19200063
1554256_PM_a_at	4.046638101	4.159681363	3.90286852	3.90286852	3.890638354	4.269896242	3.807928374	4.08457222	3.820484088	3.90286852	3.88432802	3.699514668	4.138635296	3.908045756	3.793328971
1554258_PM_a_at	3.298677247	3.104817911	3.784719199	3.904433707	3.517918158	3.512815348	3.375715143	4.365680663	3.7517133	3.824737812	3.62822218	4.28320825	3.920311781	3.44781993	4.040076901
1554259_PM_at	3.411480437	3.259871197	3.270712877	3.203293446	3.268337215	3.111664534	3.009149263	3.125900951	3.126543019	3.294037629	3.320306281	3.232783317	3.245012197	3.205007803	3.203293446
1554260_PM_a_at	8.739844985	8.74313732	8.505364061	8.302124823	7.477962096	7.683473803	8.101494802	9.167144606	8.658759638	8.24718139	8.177863764	8.251884448	8.219369922	5.717554239	7.08233763
1554261_PM_at	3.811457077	3.813549886	3.805208793	3.894980239	3.811457077	4.791246054	3.52404927	4.195542723	3.937109215	3.708492948	3.82533514	3.859265202	3.441391504	4.242735786	3.508657447
1554262_PM_s_at	2.997088978	3.180685725	3.092684664	2.881111467	2.947672681	2.96695316	3.243828349	2.861070613	2.982636209	3.389352443	2.993392908	2.953690813	2.775580909	3.040163569	3.09812285
1554264_PM_at	2.902995342	2.939593539	2.847379575	2.73480053	2.908521384	2.856073521	2.811975299	2.856073521	3.174514436	2.839657283	2.776434489	2.923794398	2.889183434	2.912217455	2.856073521
1554266_PM_at	4.408767908	4.249227346	4.604654391	4.308267974	4.288172547	4.255267802	4.080106841	4.548474554	4.397687883	4.730097148	4.356649744	4.399992832	3.770211654	3.731846147	4.034761762
1554268_PM_at	3.473797368	3.694815536	3.4234506	3.357021493	3.56239124	3.660383688	3.741205122	3.564236177	3.270440215	3.473797368	3.535702343	3.424644921	3.001225904	3.196351763	3.473797368
1554271_PM_a_at	3.776994654	3.849747527	4.333035773	3.972198808	4.117017173	3.35689439	3.852852317	4.422978462	4.368831199	3.815597986	3.759078384	3.945008458	4.965916424	4.233010502	3.845695402
1554272_PM_at	2.686157654	2.765839598	2.864366984	2.879824746	2.807510561	2.89372662	2.71937866	2.731563377	2.761439218	2.767383052	2.765839598	2.703732941	2.56549289	2.691892766	2.80422665
1554273_PM_a_at	4.336263447	4.586547645	4.770643111	4.457439188	4.063589993	6.717892088	4.594706415	3.914097103	5.103911094	3.84882029	5.407527887	6.586292025	7.967159252	3.257112475	4.8967235
1554274_PM_a_at	2.98267802	3.109480199	3.035134088	2.84131118	3.063308687	2.948653941	2.998748454	3.141611336	2.910282085	2.953563384	3.255975165	2.951941276	3.052968394	3.062110556	3.123461599
1554276_PM_at	2.797770867	2.799588222	2.698940125	2.957210887	2.939400382	3.087516653	2.627972481	2.885414877	2.834363517	2.831495773	2.730978287	2.853656444	2.846738944	3.376035184	2.762378909
1554277_PM_s_at	2.926203215	2.777706215	3.010624068	3.102069872	3.139687766	3.47967402	2.981353312	3.106943918	3.037325899	3.11544321	2.650781741	3.054812868	3.037325899	3.146530385	3.408820651
1554279_PM_a_at	4.290674406	4.49820748	4.639365977	4.373960327	4.187988871	3.833439094	4.377623366	4.856844431	4.496131604	4.283452244	4.4883677	4.511365275	4.633208881	3.905347589	4.344860477
1554280_PM_a_at	3.005726349	2.839760182	3.073434347	2.778505727	2.952354651	3.542363246	2.947402914	3.437602583	3.10732375	3.206186244	3.215175554	3.285713858	2.962104253	3.045890495	3.073434347
1554281_PM_at	3.352921926	3.607038586	3.307170058	3.119918561	3.025228802	3.175336376	3.175336376	3.190188393	3.124136604	3.175336376	3.192625445	2.95676779	2.777612132	3.277771951	3.169200091
1554283_PM_at	4.292401022	4.506788141	4.232632191	4.430482617	4.423538081	4.622216576	4.258690564	4.423538081	4.501972163	4.297026145	4.354010924	4.663100851	4.23846363	5.385207987	4.206442844
1554285_PM_at	4.099065659	4.139554532	3.938166208	4.637985942	4.156193197	4.286441752	4.18282657	4.75604223	4.376381101	4.325477465	5.376584939	5.070370077	5.186529259	4.283574494	4.598923893
1554286_PM_at	3.75727125	3.87814364	3.464356046	3.069703762	3.452022908	3.464356046	3.267834277	3.432871478	3.342775092	3.498538918	3.625691446	3.464356046	3.15081813	3.445583497	3.59050389
1554287_PM_at	4.66794634	4.0573013	4.510301401	3.735970868	3.752516879	3.818514938	4.055997745	3.911219572	4.384054237	4.224660859	4.041642548	3.657106216	4.298044218	3.486558282	3.564973028
1554288_PM_at	2.869965597	2.877529194	2.952135158	2.859417944	3.019533471	2.885960436	2.77740439	2.733886602	3.023294081	2.869965597	2.648768961	2.760026558	2.719631942	2.980672143	2.895697085
1554290_PM_at	3.830250123	3.601618901	3.628543685	3.595187033	3.628543685	4.138125371	3.73926583	3.742228667	3.628543685	3.901338974	3.156274407	3.667144808	3.479218794	3.628543685	3.595798619
1554291_PM_at	2.801101061	2.736661586	2.791381436	2.754858286	2.646089151	2.798103793	2.687622532	2.780171354	2.855584904	2.698940125	2.761439218	3.077873097	2.58116268	2.874358104	2.626058265
1554292_PM_a_at	4.374639924	4.068379904	4.007026788	4.088823237	3.911195896	3.807203159	4.068379904	4.040816305	3.961409536	4.153637951	4.234110131	4.068379904	4.411458295	4.625625936	3.905010819
1554293_PM_at	2.428493615	2.578363918	2.634893826	2.540166062	2.609338228	2.737347301	2.5604512	2.838412858	2.68572118	2.713061437	2.573846874	2.7988038	2.628969636	3.126200782	2.777805587
1554294_PM_s_at	2.751530904	2.763063968	2.732191124	2.756748635	2.751530904	3.092035172	2.659511679	2.709722771	2.73461489	2.925909866	2.968645393	2.59871139	2.666434342	2.740557011	2.887453604
1554295_PM_x_at	2.73122619	2.516720077	2.550796832	2.692104936	2.842644767	2.745479065	2.77553379	2.539056238	2.630018979	2.671537214	2.462378361	2.669440943	2.628969636	2.883161343	2.684557207
1554296_PM_at	3.254096707	3.126543019	3.107369216	3.074056024	3.096188018	3.065616892	3.002527017	3.183732346	3.247334354	3.126543019	3.052070517	3.485866545	3.125138457	3.313392177	3.224908879
1554298_PM_a_at	2.528644386	2.691049033	2.585624038	2.542921715	2.506136504	2.586457201	2.51209195	2.439428802	2.47529512	2.589343171	2.522818744	2.515980553	2.583861599	2.572769514	2.57744231
1554299_PM_at	3.24292276	3.257786674	3.309698558	3.468175473	3.168129998	3.472587235	3.19151824	3.283228565	3.281974257	3.424502759	3.191609422	3.233513358	3.144675404	3.285379067	3.368884468
1554300_PM_a_at	2.87955005	3.021259679	2.955702159	2.948072983	2.996192436	2.807547438	2.995409565	2.973410718	2.69949195	2.995638419	2.944140337	3.117518486	3.098313627	2.973410718	3.221674952
1554301_PM_at	2.614791801	2.865710151	2.814916569	2.593226939	2.648757003	3.11659223	2.836282457	2.773455376	3.183303176	2.773455376	2.773455376	2.81709573	2.835027394	2.660372756	2.538516011
1554302_PM_s_at	3.349059035	2.992690107	3.266027987	3.180316526	2.979961715	3.263995829	2.980797656	3.073797741	2.950730079	3.005263254	3.298936654	3.064265351	3.11298893	3.056281254	3.231215777
1554303_PM_at	3.942385042	4.192792268	4.293143439	3.731881458	3.724601137	3.62455382	3.699580605	3.935933867	3.942385042	4.202040383	3.998336591	4.193847245	4.009566819	4.475356514	3.84124458
1554305_PM_at	3.112153222	3.341802552	2.778082902	3.134361785	3.094295816	3.204399599	3.134361785	3.22687176	3.279362572	3.134361785	3.187739666	3.022292524	3.31164419	3.070051471	3.134361785
1554306_PM_at	3.464771744	3.985415472	3.476534926	3.7522789	3.484711989	3.928327229	3.449840432	3.904256465	3.838744216	3.8288962	3.398008664	3.57252912	3.629919841	3.937928891	4.063581528
1554307_PM_at	2.814934155	2.909266278	2.845333571	2.753647996	2.588841574	2.874004841	2.863300759	2.643585369	2.893242968	2.670190349	3.219153883	2.853959518	2.732639193	2.667415961	2.987484528
1554308_PM_s_at	3.153970332	3.039433177	2.900629688	2.77472609	3.015108369	3.384106487	2.933669339	3.157726523	2.935330893	3.092038268	2.894646826	3.275117064	3.139687766	5.225744313	2.859417944
1554309_PM_at	3.63789055	3.351298159	3.693571408	3.66781892	3.405565229	3.19927786	3.009864787	3.600124215	3.490722481	3.345697892	3.024081434	3.693654935	3.884092793	4.000133589	3.140864241
1554310_PM_a_at	4.319750879	4.138896649	4.506640448	3.886071091	3.793538602	3.960655636	3.697444908	4.486421647	4.349928784	3.766373876	4.326509531	4.138896649	4.715823088	3.528579163	3.76250452
1554311_PM_a_at	3.441839531	3.369301674	2.873655505	3.227591974	3.182773578	3.508879012	3.356407219	3.382413937	3.269713499	3.508879012	3.476183083	3.627762238	3.397346434	3.585966915	3.237252459
1554312_PM_at	3.541732061	3.488582386	3.616615206	3.541732061	3.544985082	3.177284026	3.629894354	3.498126359	3.541732061	3.589623945	3.765584523	3.51070335	3.316196399	3.305394854	3.801334038
1554314_PM_at	2.885817607	2.826126917	2.56118944	3.833405071	2.757734083	2.950743341	2.872360191	2.72655333	2.661566634	2.582683157	3.013348489	2.786830858	3.165081477	2.832774214	2.750246401
1554316_PM_at	3.927539295	3.739222784	3.950662398	3.928362854	3.717808121	3.351199243	3.107323342	3.790331108	3.802070146	3.590956499	3.648684435	3.495301823	3.845327865	2.983796562	3.901257468
1554317_PM_s_at	3.404478958	3.385022399	3.369162534	3.526407524	3.504180766	3.385022399	3.257372341	3.385022399	3.33245841	3.380243977	3.385022399	3.451114895	3.564131839	3.730139166	3.344553566
1554318_PM_at	3.910928323	3.973148268	3.807736033	3.674191405	3.868014527	3.808601499	3.692030175	4.001218154	3.97493796	4.183495392	5.138863938	4.13697594	4.808236757	4.824573213	4.051083319
1554319_PM_at	2.721625804	2.559640731	2.668957938	2.859417944	2.728901329	2.639165069	2.660844265	2.697766798	2.690358804	2.526892701	2.564030731	2.549733888	2.679216234	3.050640306	2.690358804
1554321_PM_a_at	3.255083685	3.411354893	3.389632098	3.742838745	3.14805574	3.313479532	3.262955776	3.671779448	3.429673814	3.119274261	3.68092041	3.341550513	3.409487055	3.208487292	3.364023117
1554322_PM_a_at	2.768013017	3.223918275	3.273121397	3.081426247	2.927896514	3.131253887	3.810761406	3.122290497	3.018734582	2.882819895	3.187207652	3.129667245	3.129667245	3.484873175	2.912509546
1554324_PM_s_at	3.838670818	3.624177247	3.453892409	3.79848995	3.811191277	3.722086738	4.000134338	4.22621452	3.863650527	3.795331411	4.022950485	3.81741757	3.655060948	3.636244094	3.795331411
1554325_PM_at	2.858009566	2.718113927	2.843938589	2.976196504	2.815163542	2.971849516	2.780453696	2.907625453	2.982644503	2.737199109	2.765274718	3.078673526	2.848608631	2.970642556	3.02863511
1554327_PM_a_at	6.357961095	6.494225873	6.857144409	5.914554161	5.605523818	5.477805247	6.097889238	7.034908355	6.641497822	4.462456346	6.497103234	5.484988092	6.136021375	3.446697917	5.43976888
1554328_PM_at	3.44823101	3.131469423	3.220551756	3.050988083	3.427705772	3.198712038	3.111062776	3.03052077	3.198712038	3.198712038	3.004867555	3.544149966	3.147914268	3.340994863	3.441985329
1554329_PM_x_at	3.29048399	3.365038578	3.322418153	3.002442495	3.226718836	3.29179741	3.097718344	3.239765566	3.094939021	3.118340853	2.996294914	3.548584532	3.371139826	3.055135867	3.226718836
1554331_PM_a_at	3.348253743	3.258529287	3.33983494	3.207452678	3.157882375	3.307204417	3.181913544	3.258529287	3.306316678	3.168758064	3.256685272	3.131380957	3.562301289	3.170839692	3.183273322
1554332_PM_a_at	3.423794617	3.528354039	3.197093962	3.46293048	3.29585406	3.82337763	3.610546551	4.754084172	3.889675231	3.653424136	4.16959745	3.535571784	3.159088849	3.610546551	4.23200362
1554333_PM_at	3.512677043	4.048307241	3.590095336	3.36907776	3.503579313	3.648241723	3.555856964	4.084355321	3.865560566	3.436342989	3.208222181	3.228580861	3.20551243	3.440390694	3.117123433
1554334_PM_a_at	6.074294171	7.056585085	6.367555504	6.339767095	5.4566245	6.032865527	6.215077071	6.862614075	6.281522084	5.644839409	6.488835002	6.215077071	6.396593043	6.452125016	5.876730044
1554335_PM_at	3.277626321	3.819230071	3.274758776	3.438230153	4.604040282	3.264096031	3.259712158	3.411048412	3.771511238	2.996797955	3.7961345	3.433318278	3.485988493	3.468255886	4.332979554
1554337_PM_at	2.935469957	2.989448387	2.717877921	2.830341338	2.86550296	3.205379625	2.866398275	2.893701991	2.896180089	2.81447625	2.764240273	2.843379057	2.919985853	3.18808349	2.85680105
1554339_PM_a_at	4.220091743	4.45259063	4.451394484	4.400840031	3.801600171	4.464985049	4.197775368	5.334008061	5.536282566	4.060756623	5.246920062	4.880401675	5.686163267	3.808733359	3.958610972
1554340_PM_a_at	3.930605978	3.945371566	3.929748357	3.97426681	3.932368144	4.537134952	3.924882008	3.930605978	3.889609509	3.947531316	3.832627252	4.098952561	3.914815622	3.510348465	3.659992912
1554341_PM_a_at	3.601312248	3.237016665	3.435855753	3.730656223	3.702823571	3.512329142	3.994160991	3.920228928	4.212247998	3.638740055	4.054055438	4.219209062	4.262534746	4.214296472	3.702370034
1554342_PM_s_at	4.71629077	3.948197884	4.721702961	4.993658316	4.38618041	4.549962498	4.399852234	4.586773422	5.023249685	4.663366039	5.770486357	5.15524405	5.130484193	6.096253608	3.876973768
1554343_PM_a_at	3.886931624	3.357136543	3.989402332	4.377387196	4.598298066	5.111330842	4.145865281	6.137594611	5.103778303	4.680105784	4.531784965	5.211421908	6.796354077	3.956505057	5.636594628
1554344_PM_s_at	5.027411229	4.830409298	5.223855655	4.847867722	5.033384963	4.926339794	5.064346768	5.203764128	5.162571075	5.388524119	5.464950716	5.158402418	5.658077915	5.227395767	5.110029879
1554345_PM_a_at	4.282188733	3.77397072	4.160447375	4.141189058	4.306679443	4.221026675	4.600292747	4.255490724	4.987519865	4.172974382	4.561919832	4.870534822	4.977319404	4.858566667	4.247853542
1554346_PM_at	4.976940953	4.965461487	4.902794274	5.049437003	4.965461487	5.035797427	4.803054251	4.948163279	4.591233906	4.961807909	5.09624108	5.022640426	4.77826537	5.368240735	5.054486433
1554348_PM_s_at	3.625101813	3.419725332	3.653042629	3.379723925	3.390020888	3.384607035	3.515885888	3.483010093	3.284281452	3.462900201	3.419725332	3.419725332	3.19208902	3.380155723	3.230747012
1554349_PM_at	4.146020645	4.327491879	3.866465942	3.969927735	3.969927735	4.077892624	3.853854394	4.157289054	3.969927735	4.253307721	3.750318189	3.891017623	3.881741239	3.710323085	3.58253618
1554351_PM_a_at	6.948402541	6.364605984	7.119907	6.875336523	6.257659835	6.774298571	6.983621812	7.286107498	7.269809712	6.378244051	6.948579939	7.171982455	7.484012481	6.405128016	6.339076021
1554352_PM_s_at	5.726674316	5.681955968	5.789190772	6.412248055	6.17956027	6.437070275	6.412248055	6.916177379	6.78105318	6.271515305	6.398759904	7.108315362	7.333018128	6.8554049	6.948660372
1554354_PM_at	2.880120133	2.912424018	2.73349737	3.139687766	3.081469577	3.095570897	3.18806608	2.850934013	2.977274956	2.963376809	2.913522554	2.879030996	2.614985953	3.142770274	2.934427322
1554355_PM_a_at	3.158623245	3.312825519	2.9276706	3.042684914	2.758923629	2.890651873	3.012255641	3.034270705	3.138899876	2.862190531	3.012255641	2.818465774	2.706341629	3.399185596	3.1105139
1554356_PM_at	3.456024463	3.538293683	3.513104582	3.351240648	3.437440922	3.185772664	3.746840457	3.224206704	3.231464722	3.189501179	2.950828454	3.36574876	3.526789756	3.013853097	3.586696322
1554360_PM_at	2.850905711	2.796351048	2.793697074	2.963532695	2.992705844	2.875684402	2.832568851	2.975072694	2.961483707	2.872929681	2.963300573	2.897205833	3.239638481	2.847687423	3.080085999
1554362_PM_at	2.968238896	3.124104128	2.941891213	2.968238896	2.886182145	3.177493221	2.968238896	2.968238896	2.917161924	3.013739493	3.412335243	3.036527651	3.058126637	2.832774214	2.877507431
1554364_PM_at	3.35513677	3.289528256	3.169920165	3.187207652	3.079864109	3.34777501	3.175364128	3.187207652	3.226392535	3.562081987	3.092868476	3.096570276	3.194758588	3.022134203	3.324832326
1554365_PM_a_at	7.542742842	6.917293016	7.389266954	7.961358469	8.090015024	8.5730029	8.233225955	9.134165023	8.566342877	7.77155068	8.396266229	8.907738841	9.020248063	8.643872602	8.194004659
1554367_PM_at	3.328419318	3.502697176	3.636924184	3.520525484	3.364061361	3.319416959	3.042413459	3.220814646	3.391738586	3.235530128	3.678651329	3.454491944	3.430990101	3.5747304	3.68896625
1554368_PM_at	3.669659634	3.998642526	4.013300176	3.454646068	3.793116099	3.67260051	3.773914799	3.678168403	3.678168403	3.72681526	3.617439512	3.561054983	3.527815045	3.494701302	3.80384587
1554371_PM_at	3.801697446	3.916831761	3.906680048	3.986699077	3.829016141	4.267502775	3.799582825	3.847507449	3.90817466	3.848877397	3.892167364	4.124398865	3.892167364	3.799365354	3.923148843
1554372_PM_at	3.63789055	3.560363591	3.63789055	3.753495242	3.574793394	3.898489018	3.585763329	3.745357695	3.686151674	3.755885903	3.588986081	3.506414613	3.457550345	3.23851471	3.949088028
1554374_PM_at	3.255813486	3.403573702	3.378969711	3.465625276	3.247098416	3.705367231	3.357812622	3.723992535	3.221822861	3.906592073	3.614760846	3.374116561	3.248075703	3.661643156	3.403573702
1554375_PM_a_at	4.13834483	5.506906984	3.918232115	5.807734023	3.75594918	4.072421116	7.990091817	3.441540502	6.095852817	4.980686444	6.708942611	3.760431855	4.765532595	3.458468665	3.857007021
1554376_PM_s_at	3.872093064	4.147760864	3.946389779	3.377667579	3.649185149	4.299151222	3.803810651	3.930951083	3.943510505	3.929891096	3.619274646	3.690139658	3.49978679	3.339719043	3.874257839
1554377_PM_a_at	3.37727103	3.08272126	3.343836516	3.039926721	3.044114533	3.646663592	3.220776643	3.347445283	3.126543019	3.104915879	3.126543019	3.126543019	3.050162349	3.136820159	3.079215239
1554378_PM_a_at	3.566205784	3.298874164	3.332964026	3.360493642	3.298874164	3.500934964	3.325766052	3.185229681	3.292358323	3.13539466	3.329755454	3.298874164	3.13085536	3.191536502	3.18906358
1554379_PM_a_at	3.423315202	3.7214152	3.357349348	3.457333481	3.4693302	3.390861414	3.474378013	3.551615146	3.695094253	3.636868319	3.821430302	3.398996217	3.15294747	3.289503331	3.566160353
1554380_PM_at	2.929742027	2.813442514	2.964319066	2.94236322	2.828396367	3.237193166	3.032508937	2.80112706	3.042109431	2.749061066	3.091191956	2.935731397	2.964319066	3.734847362	2.695391626
1554382_PM_at	2.919650519	3.152917866	3.080457352	3.371653267	3.375201827	3.467675538	3.206821288	3.199373852	3.151756282	3.299459206	3.188926607	3.390776776	3.073204692	3.057402783	3.188926607
1554383_PM_a_at	3.673762228	3.470526343	3.556394702	3.50446805	3.629165204	4.095275051	3.410367903	4.181124876	3.783803856	3.709364556	3.4339642	3.545252132	3.755671625	4.326637921	3.750906515
1554384_PM_at	3.696026085	3.951888084	4.018986723	3.696026085	3.696026085	3.523422752	3.738683838	3.679879442	3.627462135	4.333698845	3.992681675	3.544469774	3.4519624	3.299800584	3.569573809
1554385_PM_a_at	4.802038316	5.272256805	5.715806213	4.173813841	4.240607691	4.041543352	4.024312965	4.217241463	4.314188231	4.039466106	4.750732441	4.444084968	3.915615645	4.317315051	4.460334537
1554386_PM_at	3.476814651	3.419558338	3.456662203	3.502627453	3.317027977	4.685147627	3.509717541	3.502627453	3.502627453	3.72946987	3.502627453	3.31120986	3.233157099	3.437830404	3.644643273
1554388_PM_at	3.939355917	4.525686472	4.460076864	4.565655042	3.977414669	3.162742353	3.432550267	3.8804607	4.444864969	3.78671907	3.931689922	3.804837748	4.441871505	3.904389196	4.55669649
1554390_PM_s_at	7.873618037	8.597461907	7.96663967	7.96415455	7.403735857	8.485759001	7.877672319	8.803341802	8.142376855	7.670164698	7.934168737	7.928380031	8.471736813	7.014764883	7.346498434
1554391_PM_at	3.141512283	3.79123115	3.323452247	3.426649189	3.558695626	3.58866257	3.550006847	3.750063157	3.171880802	3.195899258	3.436087992	3.38305096	3.422551476	3.223590829	3.399702038
1554393_PM_a_at	3.531131011	3.509951452	3.82337763	3.44932255	3.55405575	3.247816893	3.349787825	3.228445048	3.487191174	3.443365193	3.646017824	3.559316033	3.553339172	4.367132835	3.513314947
1554394_PM_at	3.5367495	3.38519836	3.197109222	3.27825929	3.211125627	3.27825929	3.337061178	3.287151024	3.021748129	3.337160143	3.307996276	3.430093686	2.945199594	3.083213135	3.173529692
1554396_PM_at	3.083339368	3.225024071	3.341527725	3.040185109	3.014759705	2.882113494	3.292495	3.358420565	3.174514436	3.221221201	3.508393544	3.220779201	3.341527725	3.491435385	3.436271507
1554397_PM_s_at	6.134977733	6.544862602	7.083028301	6.629431838	5.285033668	6.900244215	6.629431838	7.188993266	7.241664879	5.618497738	7.155727269	7.092985532	7.800406025	5.739084699	5.940499241
1554398_PM_at	3.165070849	3.745023007	3.516164178	3.362399852	3.352049577	3.432518025	3.524730339	3.399630192	3.622849813	3.57905746	3.609873537	3.588225612	3.524730339	3.524730339	3.78232813
1554400_PM_at	4.332197863	4.22767827	4.403548174	4.428055566	4.646999849	4.515888951	4.358604815	4.347889856	4.486161504	4.654455393	4.446810003	4.428055566	4.476886937	4.580598054	4.355275176
1554401_PM_a_at	3.896431658	3.872069522	4.015670851	4.021660943	3.755492673	3.895606336	4.110886791	3.895606336	4.140247278	4.214333127	3.672860287	3.683558186	3.596451035	3.531370354	3.750102597
1554403_PM_a_at	3.187207652	2.968106949	3.263726927	3.104817911	3.208498377	3.17726473	3.118790021	3.269327072	2.784837375	3.365648283	3.104817911	3.05917098	2.653918992	2.906429138	3.124086098
1554404_PM_a_at	3.074375959	3.064315286	3.145385964	3.08838069	3.267152309	3.070952692	3.491661246	3.119663296	3.145385964	3.125654742	3.166607683	3.13245045	3.309736242	3.799482292	3.145385964
1554405_PM_a_at	3.590517031	3.709364556	3.826402467	3.388283432	3.619101101	3.541346551	3.196694224	3.16121129	3.563954687	3.541346551	3.9791995	3.485836068	3.23431118	3.361209507	3.871081136
1554406_PM_a_at	4.013336224	4.595460917	4.458857479	4.891829265	5.698051855	4.855419738	4.5478936	4.99303049	6.536932375	4.738617373	5.309426624	6.12176149	5.463308105	4.245840123	5.173812829
1554408_PM_a_at	5.134882866	5.542571373	6.423998668	5.564156478	5.750249428	5.498139322	5.566120463	6.155472251	5.677853455	4.945736764	5.380500043	5.430775679	6.481563633	3.126543019	6.035139579
1554409_PM_at	2.952724401	3.228173464	3.045937797	2.687454238	2.937672525	2.998877686	2.94304162	2.94304162	2.932538846	2.94304162	2.894881888	2.928534543	2.769405628	2.888138362	3.151739442
1554410_PM_a_at	4.268949062	4.584090111	4.656894558	4.633309301	4.789832376	4.552268156	4.597782662	4.518198566	4.451345086	5.152888027	4.938297285	4.374212219	4.46106572	5.628595081	4.744338064
1554411_PM_at	3.739000192	3.763768998	3.430075989	4.084623631	4.017692986	3.359089031	4.0474683	3.666152937	5.145381866	3.464562356	3.555109407	3.657403205	4.130352158	3.64333559	3.739000192
1554413_PM_s_at	3.146416592	3.149542061	2.851414184	2.99927001	3.251615645	3.149301944	3.0246894	3.745450522	3.206100536	3.163443345	3.275122554	3.163443345	3.163443345	3.19160263	3.354446787
1554414_PM_a_at	4.366501613	5.29149992	5.003855136	5.34213841	4.985047329	5.351855524	5.298919783	5.885344476	5.684463455	4.558625547	5.9545609	5.970822454	6.770424038	7.20112683	5.273958767
1554415_PM_at	5.325177315	5.117193509	5.098271902	5.36344376	5.38557779	5.071231434	5.285723444	5.280268912	5.346574809	4.746709182	4.801480072	4.816614627	5.172032539	5.537904785	5.121998722
1554417_PM_s_at	5.574461945	4.750611163	5.747012767	5.466020246	4.916348007	4.567846246	4.575303692	5.515528757	5.20131667	4.61086735	4.975359652	5.087369134	5.581408508	4.429307233	5.394420421
1554418_PM_s_at	3.011556208	2.804979809	2.667415961	2.670853206	2.793596124	2.966035893	2.756533851	2.987481757	2.693677081	2.807547438	2.841228195	2.758674592	2.67083161	3.178183973	2.777351286
1554419_PM_x_at	3.149280506	3.145385964	3.546551668	3.375715143	3.272997316	2.889259057	2.979469146	3.104249891	3.028726851	3.153380093	3.139687766	2.936787484	3.145385964	3.483864234	3.096836516
1554420_PM_at	4.010357683	3.815920943	3.895220689	3.887631723	4.051494225	3.951327424	4.193356965	4.178309384	3.813656251	3.789357719	3.783312193	3.93128657	3.943324313	4.776366823	3.93128657
1554423_PM_a_at	7.968200961	8.000362329	7.915034029	8.062846747	7.973806947	8.004101587	8.219214048	7.767617589	8.18504854	8.063295887	8.39033371	8.158575724	8.139585068	7.850475583	7.721822117
1554424_PM_at	3.796261642	3.796261642	3.909917746	4.10124583	3.499982393	3.665439252	3.718212723	4.032144075	3.95925182	3.796261642	4.004296402	3.494001469	3.471762838	3.112718876	3.255404045
1554428_PM_s_at	3.154192177	3.286734091	3.066862482	3.260108722	2.945522225	3.810400445	3.561591863	3.217807345	3.188017201	3.293949938	3.402515001	3.097131465	3.283228565	2.86805274	3.375205061
1554429_PM_a_at	4.037753332	4.211156233	4.222838575	3.761404478	4.200652643	3.711061212	4.037753332	4.073799312	3.889714001	3.73520534	3.963342224	3.994229148	4.037753332	4.153002902	3.941056399
1554430_PM_at	4.563537216	4.546179483	4.493166941	4.362861806	4.250230847	4.331870314	4.630422884	4.563537216	4.17481509	5.014600572	4.33362631	5.165037959	4.842137423	4.441901304	4.545738592
1554432_PM_x_at	4.545378903	3.854568605	4.545378903	4.776357131	4.315877391	4.187489329	4.594196956	4.337739068	4.850232766	4.545378903	4.612746522	4.656118518	4.768979341	4.728710265	4.397166193
1554433_PM_a_at	6.276724132	6.16605241	6.50520824	6.783937177	5.739231594	7.058295493	6.165894251	7.852085839	7.137145073	5.430321776	7.039598563	7.293083533	7.423031349	6.271441189	6.057646726
1554436_PM_a_at	9.289082219	10.32260752	9.113400792	10.59547193	8.556869792	10.77418673	11.43175725	12.33101487	10.93938941	8.800748565	10.44753986	10.67646395	10.6284334	6.635095275	10.79151383
1554438_PM_at	4.183203543	3.974236582	4.173367321	4.30856386	4.17090623	3.375523026	4.108243777	3.935933867	4.4327017	3.714965231	4.649231132	3.899196633	4.298225807	3.259180238	3.624180207
1554440_PM_at	2.773377141	2.767202721	2.562739042	2.771948086	2.97758198	3.206264601	2.935464634	2.772498775	2.73122619	3.095828525	3.018734582	2.806296215	2.748322975	3.152245331	2.835477742
1554441_PM_a_at	5.964709173	6.110435791	6.254159846	6.328923754	5.878510516	6.303774217	6.269094128	6.29264039	6.697774778	5.834155171	6.666651668	6.776651659	6.917288435	6.209404856	6.31589351
1554442_PM_at	4.457204235	4.486806993	4.728854014	4.189511066	4.421350302	4.421350302	4.076820493	4.421350302	4.212059382	4.240031868	5.498715105	4.30668521	4.548474554	3.843879049	4.897561276
1554443_PM_s_at	3.856114798	3.67963548	3.605070412	3.724601137	3.605543357	3.724601137	3.724601137	3.630078196	3.99762916	4.073139581	3.656185544	4.20947112	3.405871559	3.705732077	3.860727541
1554444_PM_s_at	3.578504382	4.043322896	3.52670698	3.529147788	3.584781977	3.789695657	3.662983997	3.799470238	3.649024207	4.107216198	4.151179586	4.130398047	4.043759719	3.598158176	3.975065152
1554445_PM_at	3.478806612	3.585797572	3.644552626	3.60358479	3.560676036	4.250681922	3.673654156	3.624512631	3.845317516	3.335719464	3.385884689	3.579860574	4.011446615	3.673855721	3.548699454
1554447_PM_at	5.07193676	4.650612624	4.843048443	4.378190712	4.432957152	4.213282619	4.099403679	4.485861127	4.432066305	4.197274337	4.443661309	4.479690544	4.56068189	4.240344556	4.636593059
1554448_PM_at	3.437806869	3.704993394	3.335358764	3.411833261	3.264770377	3.363489232	3.356407219	3.243612497	3.347542308	3.011966554	3.099761355	3.335358764	3.513298243	3.499077272	2.988710151
1554449_PM_at	6.382477818	6.445897405	6.421860436	6.458700494	5.443935898	5.535227113	6.46262993	6.153201868	6.185689331	5.499206686	6.366997861	6.137583566	6.770514805	5.841117434	5.217123808
1554450_PM_s_at	7.987638221	7.626893904	8.068285306	7.506009512	6.510252523	6.114010546	7.47338088	6.879430432	7.27483571	6.581127901	8.240568257	6.799571731	7.740187612	5.874916388	5.365137502
1554451_PM_s_at	4.588231866	4.929582635	5.182955221	4.804642736	5.197506973	5.11305525	4.867598149	4.916632437	4.867598149	4.646607798	4.867598149	4.694800333	4.703791619	4.537553706	5.119348256
1554452_PM_a_at	5.564827685	5.931511592	6.235940196	6.312414416	5.659161091	5.965476259	6.025470407	5.938084545	6.34261603	6.12703547	7.55623733	5.932296682	6.411355012	7.529342411	6.543716103
1554453_PM_at	3.799133541	3.558576662	3.701032031	3.796261642	3.672200422	3.815831195	3.88843076	4.125168288	3.847743642	3.707634118	3.796261642	3.820730701	3.796261642	4.13799795	3.643660845
1554455_PM_at	5.931593727	5.191145462	5.973636989	5.868179305	6.278553573	5.4407814	5.532155496	5.080107538	5.853220691	5.666041834	5.157118992	6.058530027	6.300318154	4.369992466	5.979967208
1554456_PM_a_at	5.184763253	4.543846867	4.930860336	4.930860336	5.558372083	4.738915252	4.492929656	5.333495339	5.727773283	4.634925861	4.680770631	5.332894585	5.993409792	3.50574322	5.05639738
1554459_PM_s_at	2.942837371	2.922558269	3.061079383	2.863185366	2.951788092	2.968600022	2.951788092	2.895576774	2.983454347	2.955935379	3.031737712	2.995224721	2.888061932	2.744921278	2.951788092
1554460_PM_at	2.842585354	2.765839598	2.790673249	2.778967207	2.623327799	2.781048943	2.898859912	2.79159705	2.907225034	2.876678341	2.967689906	2.905132587	2.750035536	2.860475146	2.851730635
1554462_PM_a_at	6.966572097	6.478690237	6.65363163	7.711135687	7.143340652	8.967489559	7.632500869	7.759210926	7.989089139	6.99148689	7.781344134	8.583506473	8.681367198	7.736920432	8.296984683
1554464_PM_a_at	6.279848889	5.771052223	6.392249495	6.990246953	6.1320482	7.193730333	6.571918065	6.539694356	6.610834838	6.182148868	6.623029668	6.820414773	6.813117757	8.650932185	7.235093009
1554465_PM_s_at	3.679281824	3.827056984	3.64180672	3.854350854	3.300391299	3.963036936	3.597772114	3.738100134	3.74945936	3.581893406	3.478369721	4.296126162	4.112285943	3.989037431	3.74945936
1554466_PM_a_at	5.02269759	4.877513386	5.526693681	4.982307006	5.227348701	4.61425886	5.244337723	5.141855113	4.761313789	4.8394153	5.140972876	4.982375143	5.378621758	4.894983757	5.180649078
1554468_PM_s_at	3.360965204	3.221803786	3.398404659	3.355486342	3.510955348	3.203348364	3.610274598	3.257339282	3.604202373	3.450287626	3.525764057	3.519626877	3.722365838	3.450287626	3.450287626
1554469_PM_at	3.319377777	3.224317098	3.484873175	3.561953279	3.478165497	3.507675935	3.126117712	3.812197564	3.247989773	3.337134124	3.33245841	3.627646078	3.730448844	3.910242823	3.772265368
1554470_PM_s_at	5.243289737	5.305513803	5.334984396	5.456196308	5.514822579	4.941923731	5.224567112	5.36482043	5.871478384	5.161548213	5.552196122	5.340759145	6.076477437	5.78748464	5.214242264
1554471_PM_a_at	6.351819417	6.208434928	6.311717701	6.412830587	6.083842028	6.696447405	6.44692058	6.46164234	6.595966101	5.702648263	6.631419261	6.585454088	6.813764486	6.528874643	6.137787427
1554472_PM_a_at	3.737381256	3.570165188	3.724029465	3.696410003	3.999535189	3.485482439	3.599907075	3.639569423	4.132922982	3.722438235	3.452374495	4.175105225	4.186845198	4.488248647	4.038785254
1554473_PM_at	4.926055622	4.636998968	4.39884273	4.370907858	4.235242793	4.282773323	3.900553217	4.215234886	4.189821861	4.069342001	3.77945588	4.391206089	4.253921189	4.641055494	4.09901567
1554474_PM_a_at	5.20792751	4.379353561	5.555090035	6.086016959	5.079812514	6.271314959	6.145100654	5.193198938	5.415394378	5.019140335	5.234634826	5.746513759	5.697200761	6.800659802	6.075233721
1554475_PM_a_at	3.895240294	4.231488971	4.226192387	3.715307719	3.778114844	3.958795312	3.935716417	3.898506409	3.946224279	4.115153091	4.316470465	3.946224279	4.072421116	3.494638646	4.259055233
1554476_PM_x_at	4.326098164	4.482889474	4.120281281	4.098869341	4.137643939	4.184723898	3.945157965	4.260892211	4.017404688	4.092023843	4.098869341	4.162399905	4.191534909	4.042120564	3.826158752
1554478_PM_a_at	3.598365521	3.559074589	3.629290055	3.817334277	3.252080631	3.650210983	3.192330507	3.985597958	4.126155732	3.853152866	3.51294652	3.687776182	4.104534689	3.722306432	3.505452869
1554479_PM_a_at	6.841727053	6.43257986	6.368355703	7.424520942	7.236139605	7.382914022	6.723287386	7.611309543	7.187815247	7.195693335	6.560232861	7.760231617	7.72643347	7.430609896	7.892670195
1554480_PM_a_at	7.185120953	6.697327897	7.246700509	7.35414255	7.181383637	7.248952502	7.151320457	6.768451642	7.10199753	7.325904705	6.935582663	6.75679886	6.213559475	7.268812667	6.913079292
1554481_PM_a_at	4.352155606	4.603708153	4.064635936	4.270379779	4.105589424	4.520077836	4.022600021	4.385308706	4.148531491	3.880043472	4.243298937	4.391824546	4.47530397	3.808125442	4.04753172
1554482_PM_a_at	7.285503789	6.754191294	7.311340039	7.130493027	7.02609991	7.559911915	7.750505591	8.001724823	7.870300619	7.171924514	7.471308919	8.048256224	7.849902599	5.749646901	6.973017418
1554483_PM_at	6.132762076	6.19424999	6.803035452	5.554827158	6.117290012	4.84565151	5.798855376	4.735606441	6.107363629	5.934942799	5.89490861	5.160419808	6.26721287	5.241917233	4.639749862
1554485_PM_s_at	7.013705237	6.556868994	7.488699093	6.238927691	7.194772696	4.172229588	6.551987039	4.57219996	6.420850204	6.384377442	5.950926296	5.404394003	6.56818871	4.064483473	4.388246182
1554486_PM_a_at	2.882028711	3.024597479	3.262809962	3.087364764	2.908556172	3.032589289	3.08453999	3.282622427	3.113402814	2.945121798	2.789773645	2.740554092	2.987335394	3.013168496	3.003370987
1554487_PM_a_at	3.412396681	3.714571564	3.323726105	3.251803525	3.6013176	3.298045436	3.053515135	2.942541659	3.292733031	3.146586629	3.00591073	3.02094266	3.114682204	3.032669883	3.247046236
1554488_PM_at	4.469254703	4.18649363	4.368282225	4.312799127	4.273825108	4.133424222	4.147627738	4.347110172	4.40899084	4.327860651	4.678243254	4.059409414	4.611305908	4.327860651	4.121620353
1554489_PM_a_at	5.105850683	4.778617981	5.075935985	4.911905303	4.256762628	5.370996937	4.62797073	5.108204482	5.469515553	5.105850683	5.642578067	5.910235251	5.817937221	5.622990684	4.397664275
1554491_PM_a_at	3.289264281	3.387969299	2.941332099	3.046457368	3.073425842	2.999714316	3.157539162	2.926350557	2.964366378	3.018281146	3.083530276	3.31970606	3.25557714	3.221212456	2.918598486
1554492_PM_at	2.809179005	2.788741057	2.569349028	2.715499441	2.662025978	3.105277196	2.809179005	3.092276887	2.809179005	2.84227961	2.918679352	2.809179005	2.688364128	2.691988551	2.809179005
1554493_PM_s_at	3.414395087	3.658813351	3.645933067	4.246543523	3.519381807	4.422097033	3.980723213	4.840784653	4.545739369	3.541228034	4.02480165	4.339766586	5.05861748	3.452213764	3.646195605
1554494_PM_at	3.367057826	3.409738323	3.328499962	3.531477167	3.214086885	3.45128135	3.455553942	3.205547653	3.119187601	3.390554783	3.35437562	3.330770361	3.183124719	3.489073347	3.085037428
1554495_PM_s_at	3.075061019	3.15719569	2.997617898	3.059418362	3.047022031	3.059418362	3.315227821	3.1395724	3.042230269	3.050208769	3.025777699	2.992407614	3.258904306	3.254737126	3.11298893
1554496_PM_at	4.146694105	3.958229876	3.839541238	3.754824572	4.041253285	4.798982838	3.957362148	3.471846751	3.730522419	4.037671055	3.81575505	3.620339659	3.627699873	4.088111158	3.724074222
1554499_PM_s_at	3.245572236	3.546817895	3.381870998	3.331302781	3.481985907	3.858011071	3.768033999	3.766898539	3.546817895	3.535239252	3.349315622	3.279284484	3.552264436	3.042667285	3.633135555
1554500_PM_a_at	2.803612373	2.91223687	2.809179005	2.791233195	2.600642943	3.183495565	2.903034386	2.851862739	2.809179005	2.953696563	2.576882473	2.941916321	2.663295812	3.393349879	2.603331414
1554501_PM_at	5.483463803	5.407769938	5.724714075	5.107601214	5.9764335	4.954933844	4.494853494	4.735606441	4.69048837	4.905716065	5.071489949	4.998193952	4.866460986	4.621640616	5.68492013
1554503_PM_a_at	3.395032702	3.670850703	3.729369064	3.199829006	4.020078092	3.781889785	3.524730339	3.322046306	3.448775463	3.653269008	3.361747789	3.524730339	3.75485843	3.227300562	3.487818489
1554504_PM_at	3.036918446	3.083992944	2.621760868	2.814898859	2.776475283	3.024794498	2.776475283	2.62200304	2.704291742	2.776475283	2.776475283	2.938409598	2.718518002	2.99078865	2.695899173
1554506_PM_x_at	2.968238896	2.906131205	2.804202797	2.693624058	2.943523139	2.954169036	2.876290029	3.038750535	2.807302789	2.939872911	2.705178413	2.900611038	2.922039846	3.15605133	2.858153572
1554507_PM_at	2.841795834	2.825365794	2.747346392	2.857639991	3.008880078	3.1323435	2.878959775	2.924233217	2.591444205	2.890985842	2.767826037	2.832869098	2.841795834	2.992168495	2.757553636
1554508_PM_at	3.878367844	4.232184578	3.821376394	4.03754508	3.917276723	4.27193773	4.101820261	5.525949535	4.818656044	3.577363129	4.554210069	4.799375969	5.383358643	3.052968394	3.942369367
1554509_PM_a_at	5.787115714	5.464130979	5.512050003	5.603487538	5.463253809	5.89085061	5.760224316	6.224677212	6.071953665	5.214228342	5.753866762	6.132103166	6.766377102	6.268998794	5.464507082
1554510_PM_s_at	9.198309045	8.946021417	9.377010304	9.279149972	8.722933977	9.243730744	9.479124859	9.244162991	9.478883014	9.369978883	9.481896284	9.244098044	9.711528826	8.773119096	8.52897994
1554511_PM_at	3.878165844	3.968598651	3.337026519	3.576354387	3.260309223	4.094112477	3.704338421	3.995253173	3.576354387	3.576354387	3.176101287	3.625996575	3.455865113	3.642191606	3.392807888
1554512_PM_a_at	3.046376405	3.253259951	3.082817125	2.785244814	2.950730079	3.189234376	2.692542501	3.046376405	3.115026213	3.098452603	2.831540632	3.046376405	3.128925345	2.967637119	3.029349652
1554513_PM_s_at	4.103305813	3.915076312	4.156016605	3.824224265	3.81247919	4.460640713	3.791686381	4.199498444	3.804577593	3.704441096	3.203654818	4.1836342	4.026060317	3.921651957	3.606563932
1554514_PM_at	3.268069461	3.50322367	3.554592517	3.46657208	3.417632563	4.146500841	3.415920142	3.250892289	3.547212751	3.514121503	3.46657208	3.57501796	3.270644888	3.412716316	3.37238901
1554516_PM_at	4.17283707	4.539064707	4.285386056	4.316990889	4.285727167	4.52333205	4.619152693	4.375348487	4.275057325	4.91227071	4.783497992	4.583563401	4.042642166	4.130711471	4.317587105
1554517_PM_x_at	4.357947327	4.075911883	4.124305149	3.802592923	4.203881721	4.111451617	4.00357712	4.037134683	4.229691935	3.797925825	4.038753618	3.831882519	3.634630598	3.665067451	3.917795837
1554518_PM_at	3.261852861	3.140014071	3.399915231	3.197200755	3.656057767	3.288665413	3.243859662	3.766031761	3.708706138	3.285779767	4.061472534	3.474576464	3.679333541	3.661984461	3.496312934
1554519_PM_at	3.883083796	4.030729295	3.92389549	4.186780959	4.700317308	4.31161863	3.968861468	4.838210047	4.75255862	3.881885201	4.443189197	4.621549847	4.828882368	4.093690185	4.347872478
1554520_PM_at	4.907166164	4.403179231	4.453485606	4.582468144	4.496026358	4.494358737	4.639422376	4.241523253	4.520856563	4.097293506	4.703848541	4.296822652	4.803238367	4.468148487	4.321972493
1554522_PM_at	6.010441018	5.337219146	5.606033165	3.634704901	3.727378101	3.062344859	3.031449678	2.776759504	3.241095348	3.897979964	3.825883628	3.290144166	3.207840012	3.170781995	2.881205225
1554523_PM_a_at	5.569253455	5.150144468	4.98120228	4.80231268	4.499446333	4.437950574	4.620079092	4.112527818	4.521392873	4.568544207	5.117078995	4.620079092	4.177744397	3.925766945	4.151927164
1554524_PM_a_at	3.17541618	2.989828313	2.866795068	3.077437454	2.632666913	2.957121877	3.039686706	3.096169589	3.103005689	3.101942366	2.866129798	3.078567268	3.381258593	3.616103956	3.447716291
1554526_PM_at	2.714299875	2.795003002	2.62752515	2.870159634	2.613375874	2.86497309	2.682376063	2.714299875	2.889613013	2.558789596	2.714299875	2.812885853	2.646741691	2.75384278	2.822230992
1554528_PM_at	2.834809833	3.08647909	3.032820377	3.214733094	3.008744252	2.954735068	2.890396429	2.695393036	3.032820377	2.870298799	3.494409689	3.032820377	3.152520158	3.409487055	3.349904327
1554530_PM_at	4.80794908	4.701633236	4.433223234	4.447400745	3.686819523	3.724601137	3.615700225	3.263668321	3.451180382	3.731036499	4.721343555	2.997072791	2.826559576	3.013168496	2.998748454
1554531_PM_at	3.657328322	3.647656343	3.720203783	3.647656343	3.647656343	3.397073818	3.375715143	3.44024223	3.651488428	3.647656343	3.653257647	3.671631919	3.79897006	3.814429817	3.708333783
1554533_PM_at	3.296709757	3.507480929	2.793247651	3.187207652	3.172612259	3.399483977	3.339033834	3.187815561	3.377384237	3.192888404	3.225186773	3.499411794	3.258525743	3.384989908	3.311637096
1554534_PM_at	3.682405293	3.621561515	3.621561515	3.362791335	3.474498631	3.565213214	3.82201845	3.522574533	3.679139307	3.52723582	3.802741614	3.757133346	3.497198726	3.836462719	3.757693291
1554536_PM_at	3.065648356	3.077974268	3.077974268	3.077974268	3.143201824	3.041524129	3.233150187	3.340117202	3.118087207	2.904942259	2.905393789	3.658770308	3.200156776	3.12456259	2.911106014
1554537_PM_at	3.402690874	3.322458634	3.332088768	3.516651497	3.278034766	3.315271725	3.705404842	3.462116521	3.590446176	3.127417361	3.750063157	3.249398728	4.181584743	3.453591179	3.480399913
1554538_PM_at	3.82710316	4.093915015	3.756720553	4.05008212	3.82710316	4.380788881	4.129339225	3.784221281	3.761140567	3.764144759	4.520188288	3.647729336	3.556491946	3.440353236	4.024888804
1554539_PM_a_at	5.301343614	4.792308827	5.685416468	5.436904758	5.670406341	5.141966762	6.619214219	6.019211973	5.532195418	5.295408534	6.027286309	4.848731857	6.289959378	3.696166583	5.436904758
1554540_PM_at	3.329408889	3.354829489	3.23671761	3.296307244	3.246564217	3.552859136	3.205119334	3.16579671	3.137186026	3.275739999	3.191915076	3.479434043	3.098564398	3.100006099	3.273427933
1554541_PM_a_at	3.572856749	3.586101406	3.692374189	3.363999694	3.649234545	2.779080286	3.202454467	3.348241904	3.075227199	3.420918398	3.053868858	2.942174444	2.856663517	2.745932226	2.974928096
1554542_PM_at	2.821494944	3.127943056	2.89734738	3.238652749	2.939400382	2.838952875	2.973192754	2.845923003	2.946211962	3.074825077	3.158004369	2.966102666	3.199662748	2.966102666	2.757237985
1554543_PM_at	4.930711105	5.461046197	4.979061306	5.354634505	5.08645139	4.760317683	4.326938171	4.740147905	5.223557278	4.846679499	4.187129687	4.593806844	5.2879776	4.088724138	5.525349246
1554544_PM_a_at	6.992009776	6.97414465	6.350242378	6.278873947	6.91351409	6.244180951	6.193632492	6.498837335	6.759320833	5.992689906	6.452344688	5.987731674	6.740049894	4.251299183	6.793309988
1554545_PM_at	3.140907081	3.032616882	3.337988799	3.140907081	3.140907081	3.269171627	3.140907081	3.232124118	3.026087389	3.032163046	3.140907081	3.128474901	3.273576942	3.076138072	3.140907081
1554547_PM_at	4.476348904	4.185101167	3.751613978	4.866283475	4.252293014	5.586270989	4.827006533	5.255335943	5.091895657	5.123292934	3.899516413	5.810945105	5.482410594	6.829310512	5.234201066
1554549_PM_a_at	3.298159877	3.430844635	3.228387406	3.363622469	3.745821296	3.283228565	3.231815905	3.283228565	3.115745334	2.992431402	3.436929283	3.222423297	3.283228565	2.77740439	3.357379473
1554550_PM_at	2.853623843	2.96847459	2.729597579	2.863668062	2.778891882	3.133248391	2.853623843	3.415178924	2.949563778	2.881249433	2.679778302	2.895012187	2.758394052	2.856983306	2.715346288
1554553_PM_s_at	4.042887505	3.959397898	5.075454272	4.311590814	4.908863318	4.260253699	4.853227501	5.46640812	4.475821004	4.333695415	4.490142302	4.819665582	5.189461053	3.702658175	5.185139338
1554554_PM_at	2.963562213	2.968238896	2.955583203	2.93402072	3.19960369	2.844442593	2.903197273	2.821933042	2.963562213	3.03055556	2.99535218	2.97196979	3.001092703	2.769159861	3.1246628
1554555_PM_a_at	4.481208426	3.888177279	4.025050573	3.904389196	3.869051989	3.175500459	3.886308827	3.462824979	3.728060318	3.475011777	3.902759993	3.542202802	3.783196201	3.313648422	3.482377756
1554556_PM_a_at	5.524381753	4.933179094	5.575865415	5.63838583	5.666436926	5.320666613	5.828771096	5.37369925	6.151522493	5.992274724	6.091781372	5.439386615	6.132441173	5.410326385	5.718152837
1554557_PM_at	4.134998593	4.135593615	4.471797965	4.352310811	4.601063112	3.927161948	5.001448648	4.359007259	4.945498428	4.83319495	4.226619669	4.830492777	4.469711919	3.95445439	4.293809495
1554558_PM_at	2.98273621	2.98398379	3.016584916	2.962854198	3.11417156	2.982431188	3.014823061	3.03889874	3.399515964	3.186461314	3.347663482	2.820069164	3.170320725	3.673855721	3.108226413
1554559_PM_at	3.756493554	3.626501681	3.660929566	3.660929566	3.660929566	3.660929566	3.326319618	3.679800696	3.49434526	3.660929566	3.570094692	3.570346792	3.310476349	3.377754196	3.941495806
1554560_PM_at	3.246477015	3.260914343	3.063317174	2.980056836	3.161770732	3.35894021	3.177284026	3.177284026	3.422551476	2.968626453	3.27725176	3.250002086	3.254454504	3.177284026	3.177284026
1554564_PM_a_at	4.893229199	5.162106047	4.815213095	4.768925081	4.734732278	4.695858495	4.857346461	4.218859553	4.734732278	4.829328207	4.61934327	4.734732278	3.8644621	4.706270193	4.669307036
1554565_PM_x_at	4.648645258	4.706862947	4.699436314	4.403089614	4.121225587	3.83784893	3.92428212	3.76705659	3.850331276	4.116352946	4.104291298	4.229247186	3.621559089	3.960979696	4.294775482
1554566_PM_at	3.187215514	3.061769262	2.911494891	2.822683938	3.000230779	2.901293776	2.728663985	3.044882589	2.950730079	3.226902233	3.176101287	3.02379308	3.000230779	3.123366942	2.984000423
1554568_PM_at	3.092572052	2.88843796	2.939889276	3.058941895	3.138970029	3.039433177	2.875304032	3.077686374	2.882786985	3.334247502	2.955321497	2.882130633	2.969296451	2.969296451	2.896593584
1554569_PM_a_at	3.60956824	3.398976565	3.748755615	3.935234358	3.801846338	4.049187481	3.763084812	3.886491594	4.244975557	3.935234358	4.019422957	4.740562057	5.194207864	3.430944925	4.177612503
1554571_PM_at	3.225494695	3.546000988	3.385917894	3.660041642	3.441173319	3.870244787	3.490781646	3.992865993	3.836919946	3.523223748	3.546000988	3.628998853	4.060064888	3.480561323	3.761266008
1554572_PM_a_at	5.360154409	4.71665179	5.819857231	5.083098639	5.352920557	5.543546974	5.362459565	5.490299608	5.986239122	5.410358498	5.794492862	5.60093543	6.529403927	5.696065377	5.578696069
1554574_PM_a_at	5.69615398	5.660496321	6.04088091	6.144265578	5.717156472	6.257592806	6.072229539	5.996935241	6.256669631	5.009334372	5.942907715	6.097752814	6.3049353	6.016428446	6.418074728
1554575_PM_a_at	5.670314526	5.872326125	6.071159029	5.418701913	4.653202681	5.618286045	5.587059596	5.789903923	5.84288853	6.148474232	5.592197164	5.395400544	6.060984194	4.349168294	4.552902742
1554576_PM_a_at	4.061472534	4.050855103	4.023185076	4.061472534	4.138702466	4.318764906	4.094080129	4.143880555	3.911736162	3.993450618	4.061472534	4.085379595	4.061472534	3.566254469	4.156792224
1554577_PM_a_at	7.686219737	7.742840033	7.979920187	8.179399895	7.408662725	8.78536643	8.356329824	9.010921176	8.892061887	8.302966645	8.860021592	8.893515279	9.139123301	8.166569881	8.00412873
1554578_PM_at	3.674504462	3.757912014	3.682160793	3.629651219	3.682160793	3.682160793	3.694804231	3.690306621	3.681606775	3.682160793	3.45488403	3.934582376	3.66030484	3.616372072	3.663130859
1554579_PM_a_at	3.296109278	3.383373665	3.22622828	3.296109278	3.263328308	3.257206398	3.35385666	3.296109278	3.296109278	3.363148104	3.581357924	3.247277907	3.296109278	3.200793259	3.311599735
1554580_PM_a_at	3.810380615	3.768107807	4.041385747	3.499982393	3.841011574	3.820384444	3.849727115	4.050247493	3.608380965	4.151409323	4.273287357	3.80684054	3.875423143	4.683039616	3.944100646
1554582_PM_a_at	3.508879012	3.735931046	3.313431371	3.525636486	3.566917293	3.797475954	3.474945739	3.319579702	3.240530099	3.53354341	3.393893334	3.508879012	3.706338401	3.508879012	3.53331637
1554583_PM_a_at	3.335926705	3.253234613	3.328480635	3.3881385	3.326772694	3.653679132	3.294243201	3.378388129	3.349994839	3.476045642	3.198058179	3.221366474	3.335926705	3.391993406	3.335926705
1554584_PM_at	3.564655122	4.021640229	3.463557424	3.384637605	3.465335872	3.377816709	3.465335872	3.646290712	3.252112221	3.868868478	3.488873776	3.482765565	3.404604544	3.503261779	3.291677843
1554586_PM_a_at	3.731686295	3.775160481	3.767403015	3.947373703	3.750533914	3.779297664	4.079550103	4.103620902	3.779297664	3.644722776	3.846170333	3.555364749	3.779297664	3.734847362	3.779297664
1554588_PM_a_at	3.413829624	3.451588805	3.451588805	3.451588805	3.37783567	3.432626431	3.803129226	3.411469766	3.935549049	3.407066341	3.451588805	3.367201741	3.866909093	3.201816028	2.994540031
1554589_PM_at	4.832888173	4.93064407	4.805785131	4.645173906	5.005419205	4.674316433	4.493489106	4.571040867	4.71131381	4.536908136	4.864480983	4.584195837	4.401815382	4.299937103	5.041083307
1554591_PM_at	2.945404314	3.011938092	2.932638776	2.850171717	3.094381339	2.948901697	3.011938092	2.962335812	3.018734582	3.390606391	3.290868875	2.820159042	3.030563806	3.249207479	3.015276982
1554592_PM_a_at	3.023999415	3.179606	3.145385964	3.035612492	3.156665563	3.157585247	3.035612492	2.959700925	2.791794435	2.967077673	3.099356387	2.929567998	2.988793799	3.160318504	3.043237094
1554593_PM_s_at	3.054615429	3.052099555	2.838615481	3.061439682	3.29041071	3.307641096	3.255099237	3.176206371	2.861552324	3.083415796	3.258499225	3.060789929	3.054615429	2.848517231	3.054615429
1554594_PM_at	4.48500431	4.617612476	4.395559773	4.550612381	4.365956492	4.847661205	4.7822233	4.312981525	4.107465999	4.42431642	3.861023354	4.091892253	3.920685146	3.784694374	4.757676113
1554595_PM_at	6.267007141	6.695750318	6.267979964	6.095217007	7.002344952	5.077984712	4.904073715	5.85900728	5.287617917	4.321230334	4.726964993	5.392896324	5.394590797	4.375891968	6.890479401
1554597_PM_at	5.451929482	5.574367112	5.167562209	5.064977005	5.329703189	3.968861468	5.066864877	5.022607178	5.134337192	4.984598662	5.259190733	4.436061809	4.8972368	4.495373452	5.123648722
1554599_PM_x_at	5.286366412	5.040198669	5.056633668	4.670000543	5.02989865	3.872125681	4.721501895	4.691371451	4.719269276	4.423468426	4.721501895	4.830078654	4.857354184	3.88735363	4.721501895
1554600_PM_s_at	7.20618211	7.191665884	7.480981315	7.163184531	7.168963024	6.874624434	7.87721222	6.474148203	6.758999746	7.346997382	7.066820812	6.762850383	6.136224436	7.20112683	7.617980754
1554601_PM_at	2.797757535	3.106604485	2.802788336	2.844619298	2.890120018	2.817025855	2.807547438	2.753963686	2.739607649	2.714326011	2.765512564	2.894388838	2.780178584	2.587750507	2.695496872
1554602_PM_at	3.972171438	3.972713275	4.072386551	4.536938483	4.694471459	4.243304544	4.051881304	4.304047281	4.146098473	4.233903669	4.351591864	4.310732529	4.493894726	4.157875722	4.464709275
1554604_PM_at	3.593744352	3.508154268	3.482590692	3.499982393	3.499982393	3.417289301	3.524730339	3.425219776	3.502681488	3.881351255	3.584070521	3.207989983	3.36060415	3.764355353	3.134240286
1554606_PM_at	4.51137303	3.981365898	4.077477173	4.263685075	3.716531786	4.54800115	4.091774805	4.439233493	4.497750756	3.95603395	4.318002869	4.628948126	5.340486918	4.318002869	4.126968898
1554607_PM_at	2.665976549	2.751558779	3.322418153	2.769386893	2.769386893	2.887178654	2.652921943	2.826689665	2.681221185	2.903208999	2.920177011	2.722169159	2.920228729	3.117509906	2.778143096
1554608_PM_at	6.634872395	6.102447502	5.433865958	5.487268135	5.441846727	5.21144368	4.979550614	5.431299807	5.146917834	5.594458474	5.762729268	4.849899965	5.781998736	4.329370615	5.501352322
1554609_PM_at	4.214271584	4.480270111	4.451221016	4.599518539	4.086679041	4.305153805	5.041012142	4.224666191	5.075983684	4.241624219	3.905419211	4.312608482	4.63382529	4.784777614	3.905419211
1554610_PM_at	3.560493954	3.95289914	3.304366055	3.44605336	3.616758619	3.615101904	3.280388897	3.620272014	3.518715338	3.799518946	3.52717525	3.546907439	3.590733305	3.48804202	3.546907439
1554612_PM_at	3.1879764	3.260830366	3.145385964	3.150408809	3.048869871	3.470426093	3.021899283	2.945820442	2.960547239	3.394121906	2.897424015	3.117518486	2.78046964	3.14524765	3.11298893
1554613_PM_a_at	3.773695525	3.97203789	3.968275151	3.626934019	3.710979665	3.739910784	3.813267345	4.045187678	3.773695525	3.877144684	3.912243817	3.693972077	3.507489705	3.276064228	3.836416683
1554614_PM_a_at	4.398352919	4.423118081	4.548474554	4.471978263	3.286659685	4.827095709	4.529325202	5.103533571	4.548474554	4.144076197	4.684609668	4.790665306	5.108612044	6.69613754	4.411138253
1554615_PM_at	3.047234493	3.227973746	3.216227911	3.213824854	3.037843465	3.352393175	3.070877288	3.517152315	3.138350381	3.251681472	3.305444001	3.135656365	3.111187882	3.42926327	3.216227911
1554616_PM_at	3.120305681	3.174241578	3.28246294	3.160394048	3.117341985	3.208064754	3.026781581	3.192900805	3.024536619	3.226830102	3.589022375	2.871446531	3.416980588	3.081061634	3.151739442
1554618_PM_at	3.465335144	3.5985329	4.062347617	3.027797616	3.075743151	3.160793965	3.11245707	3.198706391	3.213780222	3.134274458	3.142608489	3.045476466	3.198706391	2.995409565	3.546000988
1554619_PM_at	2.756158348	2.729925567	2.718693733	2.929155976	2.903745655	2.648921238	2.988561107	2.682650846	2.766885142	2.604267603	2.698940125	2.875751151	2.762934123	2.748194588	2.72235657
1554621_PM_at	2.891445275	3.353340436	3.061509264	3.061509264	3.292407781	3.140171414	3.26179577	3.028332196	3.079780029	2.796631075	3.333617773	3.033838889	2.911660876	3.133419562	3.239706023
1554623_PM_x_at	2.775054287	3.05339339	2.915989172	2.702086672	2.638566704	3.27825929	2.73368885	2.775054287	2.775054287	2.849264873	2.694449229	2.514444137	2.919855872	2.697277386	2.775054287
1554624_PM_a_at	3.30583069	3.116732415	2.806079214	2.928268329	3.589299359	2.944515667	3.08453999	3.07368871	3.829219028	3.235412369	3.225392233	3.523752111	3.141561563	3.091160163	3.293387564
1554625_PM_at	3.591895569	3.561424246	3.448250085	3.686092694	3.498230123	3.921325222	3.292850509	3.520015059	3.82513646	3.355550528	3.655157565	3.636190524	3.627270169	3.2942617	3.499528856
1554627_PM_a_at	5.528649625	4.926905511	5.352936226	6.26130616	6.024273796	6.876372595	6.582788605	7.113418477	6.863416594	6.285332605	6.507984209	7.184957408	7.376656019	5.761591715	6.751588753
1554628_PM_at	6.922250623	6.31919176	6.860808795	6.353077831	6.1361323	4.968399855	6.569447779	6.701512731	6.422609172	6.913290669	6.868054888	5.712124011	5.949794976	4.112592953	5.294935462
1554629_PM_at	3.56554048	4.545378903	4.098664829	3.430878481	3.598985702	4.337665492	3.819216387	3.829332289	3.59732408	4.23414267	4.326509531	3.857220076	3.957268477	4.684469607	3.452297538
1554631_PM_at	3.379951993	2.817261994	2.902056289	2.92977995	3.017246034	2.892998671	3.172650481	2.980287451	3.072289981	3.032368738	2.897070779	3.017246034	2.980133589	3.200426037	3.041479121
1554633_PM_a_at	3.174612909	3.294757627	2.985866717	3.218710863	3.131124645	3.125498766	3.233150187	3.002585082	3.075576357	3.105608871	2.677799036	3.245415604	3.231664263	3.033021214	2.902410181
1554634_PM_at	2.92114658	2.779585045	2.934951758	2.919802876	2.987101802	2.680321884	2.783990359	2.995409565	2.871585752	2.945465166	3.01831519	2.736360266	2.845132993	2.869159493	2.810529067
1554635_PM_a_at	3.28450166	3.717682105	3.565383157	3.422081295	3.380442817	3.826867897	3.570262857	3.528452938	4.032154162	3.766888857	3.530602604	3.619903806	3.317275766	3.565383157	3.675421717
1554636_PM_at	3.084619221	3.201780511	3.511142834	3.202933829	3.588342981	3.044229561	3.115720287	3.030302029	3.201780511	3.15040914	2.971108046	3.259738995	3.318494112	3.106685829	3.449533302
1554637_PM_a_at	4.172744884	4.494258762	4.269829134	3.836299193	3.582089259	3.552779088	3.347344319	3.963816565	3.985073118	3.670028207	3.596484874	3.72805135	3.771893321	4.460255149	3.468977241
1554638_PM_at	6.606169737	6.19763394	6.650056862	6.592183021	6.513143464	5.725244182	5.995122039	5.909514091	7.037180247	7.278525308	5.717141411	6.756654456	6.681391748	7.063527732	6.445996038
1554640_PM_at	2.852122825	2.974388109	2.920569097	2.96472647	2.966860763	2.94236322	3.267410725	3.0473967	2.836447828	3.244993596	2.966860763	3.071238979	2.768767837	2.918790454	3.068386452
1554641_PM_a_at	3.516753741	3.565929478	3.853957213	3.312247146	3.249879389	3.175027431	3.330568213	3.584249378	3.462143344	3.290026518	3.602899921	3.439042292	3.445770092	3.263622959	3.439042292
1554642_PM_at	3.332794872	3.512244282	3.591453142	3.5435893	3.541346551	3.349190018	3.439429738	3.312761013	3.458934294	3.609161085	3.484873175	3.458934294	3.358942782	3.544228609	3.130171828
1554643_PM_at	3.86460111	4.066398147	4.154372372	3.86460111	3.705800049	3.947231823	3.840678791	3.691506815	3.743333645	4.799045442	3.929805125	3.86460111	3.645786469	4.408562807	3.646120532
1554646_PM_at	3.153985448	3.270106115	2.921660127	3.078528484	3.37565452	3.078528484	3.060264623	2.861477585	3.078528484	3.02630142	3.186626976	3.028165152	3.124496886	3.092646905	2.965410096
1554648_PM_a_at	2.751530904	2.872002069	2.859346377	2.888763224	2.756518825	2.882347816	2.872002069	2.99153538	2.794123062	2.675258549	2.950730079	2.540297212	2.680927919	2.801646778	2.959542475
1554649_PM_at	3.088813984	2.948967461	2.867787763	3.005199435	3.122528245	2.912379372	3.009386942	2.933118525	2.86488928	3.001045391	2.96121816	2.96121816	2.879432521	3.232028843	2.847901164
1554650_PM_a_at	3.622569749	3.682767079	3.826872467	3.674773497	3.674773497	3.371681799	3.433732509	3.71892502	4.082146133	3.733925671	4.214245503	3.534949312	3.793258578	3.358767998	3.686593895
1554652_PM_s_at	3.01757608	3.684025019	3.341285295	3.323150259	3.198989003	3.058204433	3.471950559	3.241188717	3.313778467	3.390554783	3.340853384	3.40958487	3.526583111	3.640804637	3.42805262
1554655_PM_a_at	3.356091407	3.561535153	3.616789543	3.674773497	3.490781646	3.490781646	3.490781646	3.424469056	3.578880056	3.433936432	3.291296456	3.49235788	3.338598169	3.353575174	3.38305096
1554657_PM_a_at	3.384314378	3.846669575	3.516549676	3.366808719	3.352027522	3.452504249	3.52972122	3.686121822	3.452504249	3.690416823	3.452504249	3.339643501	3.428624205	3.228285598	3.626464998
1554659_PM_at	3.390554783	3.460860461	3.431453816	3.681627743	3.547063911	3.372760513	3.57206785	3.263102368	3.307447941	3.390554783	3.431453816	3.215176287	3.382798504	3.224386249	3.420207392
1554660_PM_a_at	4.069194811	3.70059143	4.192272217	4.371384962	3.708092184	4.159096064	4.192272217	4.083451265	4.622693275	3.632241642	4.397440977	4.420879683	4.855214644	5.047034067	3.770929268
1554661_PM_s_at	4.132733159	4.101820261	4.115533246	4.414259554	3.444659715	4.847154812	4.42565567	4.341370528	4.518024078	3.620173928	4.616371558	4.583557266	5.288383215	5.119759633	3.627033064
1554662_PM_at	3.129667245	3.146886803	3.395380672	3.085867928	2.934612097	3.204399599	3.026910724	3.528045576	3.105047921	3.09420279	3.118249802	3.12981563	3.129667245	3.130239152	3.129667245
1554663_PM_a_at	3.08643762	3.177123857	3.275273866	5.160939138	3.084409693	3.446403202	3.119486817	3.108662121	3.028324897	3.092455924	3.161941605	3.248129023	2.971436268	3.976966716	2.861887015
1554664_PM_at	3.222566978	3.115463535	3.322418153	3.122070602	3.193342942	3.198712038	3.401470968	3.14907085	3.198712038	3.191326774	3.370945023	3.067820299	3.134959691	3.465523122	3.189185917
1554665_PM_at	3.142585418	3.185783862	3.273464907	3.00209644	3.175006124	3.236605012	2.991183269	3.419159766	3.11320984	3.142585418	3.29768149	3.07249974	3.014187189	3.174173875	3.148218973
1554666_PM_at	3.196942347	3.461090832	3.322418153	3.296365088	3.247314427	3.334455865	3.230003858	3.244607894	3.343195648	3.28547513	3.360943303	3.324337727	3.413054212	3.181115654	3.540705361
1554667_PM_s_at	6.692951913	6.655437429	6.464666728	7.050659635	6.47468413	6.996917583	6.818773165	6.798324868	6.692782873	6.512849118	6.785238923	7.249374469	7.621034199	7.817008494	6.855816636
1554668_PM_a_at	2.92158408	2.970315034	2.955629585	3.044001666	2.86118011	2.950730079	3.187207652	3.018661055	2.861540757	2.938088228	2.892622342	2.950730079	2.698380797	2.730889599	2.913579871
1554670_PM_at	5.522992349	5.688988524	5.6596103	4.84714636	5.502172875	4.479690544	4.412054471	4.279453834	4.790713834	4.356071073	4.166680442	4.609027269	4.807430993	3.815567715	5.671913906
1554671_PM_a_at	3.685881691	3.657211463	3.932148992	3.210682814	3.416909452	3.291080003	3.307453038	3.363883821	3.377863644	3.07070051	3.789912648	3.313680731	3.4693302	3.542465208	3.8217864
1554672_PM_at	3.347981027	3.152109678	3.302332884	3.301208543	3.379880116	3.429644275	3.386162333	3.414071858	3.225900448	3.372699418	3.142026953	3.459870115	3.464538652	3.445666755	3.089920757
1554675_PM_a_at	3.521240622	3.238229216	3.185839923	3.314680906	2.961901265	3.538474656	3.13148468	2.823612227	3.005726349	3.13148468	3.02112775	3.034064451	2.9475389	2.907209438	3.13148468
1554676_PM_at	4.871587063	4.726895617	4.418350097	4.985055649	5.450205177	6.236509248	4.473234239	6.467707826	6.635973623	4.612458797	4.592092733	6.512649432	5.040622528	5.106551292	5.349340704
1554677_PM_s_at	3.794513952	3.581426163	3.727472544	3.588946843	3.294514705	3.194690382	3.442814115	3.499528856	3.442045904	3.492714683	3.652996484	3.474272727	3.392222515	3.205879002	3.319513623
1554678_PM_s_at	6.961997625	7.467429029	7.173788038	7.847356041	7.545109634	8.347938469	7.56301512	8.497453134	8.349923191	6.941070971	8.194860679	8.553904203	8.794874299	8.848494155	8.466627342
1554679_PM_a_at	6.23056187	6.251279028	6.938172351	6.663860467	6.204305097	6.783008233	7.130565056	7.001858426	7.214134109	5.492843717	7.714156491	7.216535145	6.982866141	6.857585976	6.339677005
1554680_PM_s_at	3.692765671	3.692765671	3.543050353	3.555771251	3.619387964	4.364611251	3.664459506	3.61691511	3.723350599	3.896562343	3.471246268	3.707854215	3.626840505	3.825131528	3.819113531
1554681_PM_a_at	3.761625248	3.872279459	3.713557115	3.544023354	3.631622186	3.886931624	3.338447104	3.713557115	3.826823805	4.149502443	3.617710759	3.713557115	3.527815045	3.820244123	3.723350387
1554683_PM_a_at	3.746655567	3.732333223	3.823895263	3.634398638	3.653057958	3.858728011	3.836688654	3.669770434	3.664047516	3.795751728	3.773806071	3.961264815	3.730716357	3.741918676	3.611882218
1554685_PM_a_at	3.278027465	3.434298674	3.567553739	3.558628909	3.727494335	4.455391758	3.567553739	3.567553739	3.514265441	3.489003215	3.636710616	3.667144808	3.406340001	3.567553739	3.375763258
1554686_PM_at	3.214507932	3.142596363	3.116727831	3.142596363	3.247391227	3.378028034	3.654094841	3.006385471	3.091763389	3.104301604	2.817502827	3.181663931	2.852472493	3.229337043	3.142596363
1554689_PM_a_at	4.325451943	4.206079879	5.138872121	4.456443133	4.249225704	5.316017026	4.484655457	4.120142513	4.259080208	4.303178149	4.1692528	4.362498798	4.348982405	4.013801001	4.475126436
1554690_PM_a_at	5.525745753	5.399550419	4.917125828	5.63499315	5.410837009	5.231360458	5.94853939	6.30899279	5.299256235	4.997095539	4.678052016	5.748826886	5.61411924	5.953468659	5.265390685
1554691_PM_a_at	7.070980119	7.677983646	7.74690782	7.218194854	6.592448208	6.467501984	7.250412892	6.946485515	7.209112649	6.806397477	7.432725091	6.890649807	7.105377529	6.064381674	6.423725397
1554692_PM_at	2.860015893	2.828396367	2.828396367	2.638023938	2.803199944	2.838952875	3.074237115	2.887488489	2.702191744	2.644851616	3.030384675	2.801617376	2.828396367	2.923289651	2.828396367
1554694_PM_at	3.009566341	2.886322497	2.96340051	2.77870359	2.841335459	2.929403783	2.95352422	2.866420018	2.886322497	2.812260854	2.936408259	2.729935381	2.866420018	3.53421358	2.886322497
1554696_PM_s_at	5.904289648	6.090655311	7.390301865	6.297618733	6.292504277	6.202367705	6.516551398	6.292504277	6.532313575	5.835203164	6.330813851	6.269566488	6.525366086	5.071417523	6.012658129
1554697_PM_at	3.557379999	4.118789865	3.186084114	3.819222966	3.865700431	5.010407895	3.707692939	4.196707416	4.477495804	3.443481447	3.779635297	4.285257485	4.54822415	4.379650367	3.617410034
1554699_PM_at	3.062891986	2.906131205	3.014683259	2.92618766	3.151739442	3.117332304	3.065176751	3.144129517	3.062891986	3.181496953	2.983260069	3.126987381	3.059880431	2.92579826	3.075061019
1554700_PM_at	2.860040344	2.968238896	2.860040344	2.94236322	2.659156321	2.827869189	2.823481986	2.779758577	2.948419144	2.757492188	2.744748826	2.963821554	2.745136029	2.918710325	2.973162561
1554701_PM_a_at	3.294318668	3.824651159	3.375715143	3.390192146	3.614906497	4.079474868	2.983320956	3.892167364	3.473352507	3.262963967	3.619451374	3.139883199	3.535316758	3.459350717	3.489516733
1554702_PM_at	3.161428778	3.441643436	3.174514436	3.18501721	3.174514436	3.591803384	3.123486029	3.212385433	2.942631555	3.198007382	3.174514436	2.983859038	3.115664866	4.106371659	3.101044944
1554703_PM_at	4.936047911	5.220956968	4.407610703	4.88916574	4.689685133	4.556321504	4.590395526	4.726487634	4.643597853	4.123312375	4.431513805	4.260271513	4.522305426	4.688318556	4.896021798
1554704_PM_at	3.216227911	3.050134439	3.12365881	3.216227911	3.216227911	3.232411197	3.429985781	3.519522823	2.992597373	3.057869219	2.926757963	3.216227911	3.465681899	3.219078993	3.272397982
1554705_PM_at	4.425087646	4.673157998	4.559680606	4.236850955	4.353187943	4.46291801	4.432009012	4.368328087	4.233965723	4.894389976	4.438053514	4.291793072	4.4884781	3.991399342	4.254053329
1554706_PM_at	2.634670084	2.888742445	2.740845762	2.776378114	2.634670084	2.751173678	2.58600857	2.591064059	2.514315886	2.482114556	2.628124235	2.76795632	2.623567415	2.634670084	2.407955401
1554707_PM_at	3.016040101	3.204134231	2.931925158	3.398546282	3.177536086	3.434231427	3.092038268	3.11544321	3.091877933	3.13350973	3.159521384	3.048139587	2.918515587	3.189107311	3.255669017
1554708_PM_s_at	5.282976654	5.590872174	5.176906147	4.600289363	5.337790453	4.76846435	4.818234107	5.556181057	5.318766399	4.968187273	5.546408459	4.865061332	4.745603336	4.375603714	5.359972831
1554710_PM_at	3.5116185	3.690998244	3.640017577	3.590444303	3.876641597	3.610635427	3.470886684	3.454637135	3.634026561	3.715259138	3.432674338	3.703622471	3.393857257	3.718523755	3.50178916
1554711_PM_at	3.47022012	3.296733299	3.296733299	3.497897704	3.279283768	3.468564104	3.246671042	3.296733299	3.214057621	2.931297596	3.224747845	3.406854224	2.94861564	3.489576095	3.296733299
1554712_PM_a_at	3.172191536	3.235361248	3.322418153	3.444467583	3.062955973	3.322646367	3.239659059	3.235361248	3.302036837	3.065243337	3.49691777	3.235361248	3.357251908	3.361114089	2.909880477
1554714_PM_at	3.151968659	2.827163073	2.785056547	2.804475197	2.671886196	2.959254782	2.77740439	2.840897247	2.939951764	2.941053916	3.15113654	3.011194473	2.659732705	3.601662836	2.772633639
1554715_PM_at	2.759910115	2.86914248	3.100333004	2.92453167	2.993724694	2.847538823	2.942506003	2.968843179	2.783289259	2.901979683	3.425738131	2.91436387	3.004121306	2.928706838	2.964319066
1554716_PM_s_at	3.04216158	3.083683409	3.106536555	3.112287093	2.980998236	3.106536555	3.133353733	3.315289382	2.86248933	3.154085978	3.248021038	3.116364905	2.979620616	2.783322977	3.205686134
1554717_PM_a_at	3.853637171	3.717257683	3.730246873	3.856114798	3.271486582	3.565691537	3.639411272	4.474082866	3.869684529	3.219805273	3.852476891	3.658512099	4.066209591	3.557763122	3.447268268
1554719_PM_at	3.490781646	3.433333721	3.672429209	3.393573439	3.305048062	4.099020096	3.335416513	3.423014258	3.372829372	3.372129027	3.676578031	3.38893368	3.433333721	3.435597492	3.202823365
1554721_PM_a_at	5.533859252	5.731055066	5.89265692	5.588601614	5.448919643	5.785724889	5.574336209	5.771813673	5.954290121	5.720479252	6.700221852	6.321619153	6.773223247	5.470974806	5.653593798
1554722_PM_at	3.588999785	3.702120864	3.294625336	3.659949042	3.530099104	3.351848906	3.420941925	4.207404701	3.250043787	3.557645595	3.406087599	3.399680553	3.557645595	3.692003082	3.209560351
1554723_PM_x_at	2.951128102	3.069763143	2.839124134	3.057552971	2.881351569	2.995144789	2.806254823	2.838952875	2.864658392	3.311230254	2.750839624	2.983221205	2.720042597	2.853623843	2.865437249
1554724_PM_at	2.886750819	2.735874266	2.886750819	2.875764956	2.857906862	2.817992961	2.931099791	2.955135146	2.785061522	3.015217134	2.984751502	3.282406758	2.849724366	3.259816239	2.810392537
1554725_PM_at	2.630975088	2.8694432	2.70453498	3.221351928	2.720330257	2.69927435	2.620117812	2.720330257	2.729863226	2.592142695	2.706361266	2.700549774	2.8142442	3.10666983	2.687352237
1554726_PM_at	4.78754617	5.076373265	4.80732034	5.022766893	4.403788527	4.517232539	4.41954707	4.968306244	5.147316096	3.856414382	5.202651643	4.957540211	5.73416352	4.782642162	4.18159209
1554728_PM_at	3.491740291	3.304236398	3.157691256	3.119377008	3.348505129	3.157691256	3.106973151	3.157691256	3.092922042	3.157691256	2.83708758	3.159593309	3.055464303	2.925185052	3.150598284
1554730_PM_at	3.332700647	3.648771298	3.303048106	3.370975708	3.655814504	3.621803752	3.549108075	3.621803752	3.476183083	4.036789419	3.606459153	4.081086713	4.072421116	4.964725395	3.506454296
1554732_PM_at	3.475249169	3.505296618	3.238643686	3.164891689	3.41339863	3.41339863	3.41339863	3.41339863	3.619296728	3.559735472	3.447221387	3.41339863	3.531205704	3.043383367	3.280671167
1554733_PM_at	3.98194321	4.148944774	3.929857149	4.410023826	4.183593927	3.643222215	3.738087843	3.889609509	3.889609509	3.425618442	3.547130701	3.463267426	3.732770231	4.462720693	3.925971567
1554735_PM_a_at	3.605255844	3.466313115	3.659160303	3.351240648	3.551635487	3.820833166	4.183988559	3.395255025	3.252112221	3.80424829	3.453973198	3.155665528	3.669401961	3.20947773	3.297919614
1554736_PM_at	2.687028293	2.881367994	2.61005381	2.750035536	2.750035536	3.074193332	2.707187208	2.786031623	2.788421865	2.709304875	2.715059095	2.769957599	2.703234755	4.201761527	2.785171692
1554737_PM_at	3.215117077	3.294095702	3.590989723	3.311444253	3.327470043	3.546907439	3.296733299	3.241748713	3.279362572	3.319688203	3.112589492	3.194865208	3.261998526	3.82662886	3.521884027
1554739_PM_at	3.321648823	3.323912594	3.129667245	3.423704916	3.183654151	3.744636445	3.207546907	3.25124076	3.299455715	3.245126106	3.27342298	3.245126106	3.211270545	2.546648359	3.152221322
1554740_PM_a_at	4.043425465	3.945530122	3.419665567	4.401183586	4.150779625	3.887719452	4.08856279	4.114159525	5.053119815	3.822984372	3.980193485	4.296126162	4.809708108	4.450886851	3.408557545
1554741_PM_s_at	6.005929631	5.144036272	5.637453995	7.470472948	6.506872348	8.492299346	7.641910947	7.068467907	7.85027515	7.489516393	6.888570954	8.791452208	8.114498866	8.794377749	8.29679303
1554742_PM_at	3.582736218	3.953091424	3.091250838	3.347243562	3.400295301	3.698601755	3.221120813	3.462555316	3.473940786	3.353983361	3.145848846	3.277129995	3.400295301	3.89488098	3.162887259
1554743_PM_x_at	3.439060181	3.343282394	3.323139234	3.331277003	3.375056831	4.346933263	3.777371403	4.26013445	3.467893661	3.416875045	3.311740093	3.392048921	3.335199914	4.121321838	3.38305096
1554744_PM_at	3.243799654	3.333892096	3.137186026	3.326478407	3.511032411	3.218494502	3.57195614	3.333892096	3.51592886	3.045058351	3.194443787	3.401774	3.492563556	3.353074162	3.793499086
1554745_PM_at	3.164683184	3.354123005	3.37206958	3.235355636	3.300967832	3.342317783	3.346832941	3.300967832	3.419439363	3.258103963	2.961166468	3.440800231	3.265593689	3.614183535	3.300967832
1554747_PM_a_at	6.995325264	7.449904733	7.451555911	7.982508438	6.833406026	8.493899652	7.850878207	8.528920437	8.33160377	6.720013986	7.982508438	8.308437361	8.603077972	8.346513104	7.397181492
1554748_PM_at	3.312494036	3.232636068	3.202957325	3.369633417	3.422551476	4.086465884	3.482757406	3.379233106	3.245809604	3.388685652	3.427227383	3.369633417	3.175406834	2.998328939	3.674315721
1554749_PM_s_at	3.616302779	3.69063541	3.962061878	3.824015569	3.696026085	3.767802318	3.767802318	3.770131752	3.646123972	3.834391669	3.767802318	4.201440344	3.766241423	3.823772376	4.039023156
1554751_PM_at	3.110275001	2.950993958	2.77439074	2.894885079	2.776475283	3.03418775	2.943072059	2.885327659	2.748444238	3.068956345	2.950024379	2.750035536	2.653918992	2.88038811	2.74895138
1554752_PM_a_at	3.351512532	3.377242791	3.440747834	3.195384183	3.333228722	3.171359823	3.43485722	3.214990469	3.34777501	3.34777501	3.499978248	3.278273198	3.541739574	3.091563154	3.34777501
1554755_PM_a_at	2.957341514	2.745936312	2.900853243	2.900853243	2.853181745	3.206443578	2.851037864	3.036584966	2.690449393	2.900853243	3.146400544	3.029043176	2.51593735	2.790612424	3.009258836
1554757_PM_a_at	4.729276698	5.273652446	5.190504671	5.288539933	4.515530135	5.2075648	5.272358513	4.928571152	5.40396086	4.619977264	5.312789442	4.824292091	5.095011577	6.199084967	4.772738987
1554758_PM_a_at	3.216811876	3.470133714	3.277736826	3.330940647	3.284426503	3.32249377	3.19322077	3.605442078	3.280608384	3.359040339	3.5100606	3.474576464	3.375012118	3.675283742	3.370167562
1554759_PM_at	4.02996061	4.389362345	4.634839881	4.106371659	4.050022967	4.07568655	3.804232915	4.500607674	4.415243994	4.612193184	4.909760644	4.296126162	4.346996396	4.292436933	4.231301097
1554761_PM_a_at	3.497206325	3.695053865	3.386222684	3.483701847	3.688186428	3.073981271	3.910363098	3.399653121	3.499837359	3.320638725	3.872191949	3.486235542	3.477465262	3.316196664	3.297075967
1554762_PM_a_at	3.38644777	3.5500475	3.912869746	3.712521869	3.718104793	3.937269583	4.008120427	3.813504195	4.072421116	3.608130814	4.066848412	3.887631723	4.137170556	4.610185894	4.014207451
1554763_PM_at	3.002436134	3.165287373	2.896627567	2.899942073	2.663876773	3.535239252	2.995409565	2.912487433	2.839451101	2.928516156	2.614791801	2.912487433	2.790550801	3.376705331	2.603827344
1554764_PM_a_at	3.786368014	4.793949039	3.47925543	3.726682514	3.413042199	4.47543852	3.837415571	3.757880003	3.876852256	3.812034851	3.765584523	3.975814493	3.74046076	4.224137434	3.812034851
1554765_PM_a_at	2.948257694	3.260914343	3.169420925	3.021204044	2.968777959	3.159562676	3.038880094	3.084560906	3.062891986	3.298118823	3.360943303	3.034710487	3.029684678	2.950396432	3.182829704
1554766_PM_s_at	3.062891986	3.390899228	3.029178066	3.379304781	3.247673892	3.388526288	3.473797931	4.009032192	3.184614838	3.366488367	3.975238062	3.298526541	3.291936216	3.567097807	2.884824963
1554767_PM_s_at	4.940426071	4.266562397	4.886587458	4.917497444	4.460751592	4.66727358	4.672921344	4.96529345	5.347799499	4.616091755	5.448919643	5.392230296	6.145131281	7.053673575	4.365119047
1554768_PM_a_at	5.087369134	4.939807689	6.840575404	5.670826621	5.609076574	5.970710815	6.022605792	7.104487213	7.19574908	4.943094319	5.835784391	7.247464842	7.841846968	3.352371494	5.933436585
1554769_PM_at	3.192392333	3.178083858	3.176789438	3.006183817	3.197896798	2.710807651	2.913363984	3.028962127	2.79445934	3.025094576	2.775773182	2.860675396	3.039160902	2.652319555	2.952002469
1554770_PM_x_at	2.858879247	3.157819328	3.084807236	2.752373678	3.112150541	2.683035816	2.955022553	2.806471979	2.629919007	2.972563683	2.732454907	2.726145881	2.616286014	2.57712532	2.881205225
1554771_PM_at	3.753211069	3.877780826	3.962216412	3.758044379	3.852580825	3.238133096	3.294136781	3.186975084	3.414217247	3.262729973	3.349352123	3.535077263	3.387238051	3.551303443	3.589918427
1554772_PM_at	3.222636266	3.252944454	3.187260333	3.374269169	3.135735017	3.252944454	3.323844072	3.061863081	3.432049325	3.349573157	2.959085176	3.252944454	3.73587544	2.913795305	3.132407723
1554773_PM_at	3.587894975	3.466072176	2.96500528	2.966566356	3.005747268	3.34777501	3.226993292	3.124588788	3.124588788	3.124588788	2.94236322	3.077763791	2.745136029	3.283031769	2.950467048
1554774_PM_at	4.846374203	4.660719863	4.80721213	4.896296749	4.94754149	5.185330937	5.409195261	5.185330937	5.185330937	5.000304151	5.765983566	5.603605612	5.441971998	4.940869874	4.886326178
1554776_PM_at	4.282188733	4.744338064	4.128259348	4.035015722	3.924238027	4.259077053	3.984931152	4.012531255	4.116036114	4.272007886	3.939355917	3.960247533	4.05852833	4.624495066	3.901766703
1554777_PM_at	2.799726834	2.988262167	2.856156179	3.102379439	3.031618565	2.817541534	2.801115821	2.828396367	2.950075734	3.285154656	2.860276501	2.907186979	2.901354216	3.070336519	2.878542059
1554778_PM_at	2.72402742	2.906418437	2.667077505	2.786588854	2.842160625	2.974469577	2.586936466	2.702478276	2.786588854	3.509618585	2.649564867	2.786588854	2.578543415	3.467532327	2.793182337
1554779_PM_s_at	3.05248244	2.922895803	2.863044015	2.770812006	2.809104566	2.952087596	2.921938563	2.768899783	2.837550378	3.131488083	2.952087596	3.033475686	3.010060497	3.909584409	3.057723912
1554780_PM_a_at	3.531826345	3.662491503	3.451588805	3.549650663	3.773429849	3.662491503	3.577994202	3.7175672	3.751223241	3.563025854	3.662491503	3.808603926	4.613175224	3.749096012	3.488582386
1554781_PM_at	3.276012124	3.366720267	3.2983106	3.575168427	3.204068901	3.541346551	3.872907745	3.38676222	3.2983106	3.25464085	3.189232667	3.404234171	3.141953989	3.37770068	3.259117408
1554782_PM_at	3.042667285	3.195100691	3.223080551	3.023222203	2.981799993	3.133738692	3.268842072	3.46021139	2.979645968	3.114275117	3.285057499	3.17241821	3.107094439	3.126543019	3.114275117
1554783_PM_s_at	4.004274747	3.897985088	4.295520665	3.736322772	3.223616173	4.060064888	3.622294867	3.977951439	3.596935412	3.524268435	3.624343033	3.736322772	3.693739771	3.185485849	3.818585181
1554784_PM_at	3.228934636	3.551095562	3.68754901	3.409579775	3.222469449	3.598197653	3.397346434	3.361511426	3.507675935	3.507675935	3.726633812	3.6629337	2.914011186	3.749369225	3.507675935
1554785_PM_at	3.091886263	3.207639183	3.451707419	3.235361248	3.151841946	3.364757342	3.285154656	3.285154656	3.285154656	3.440562105	3.285154656	3.578542508	3.531599455	3.200611208	3.321960414
1554786_PM_at	3.502358675	3.770915221	3.638740055	3.638740055	4.486252547	3.638740055	3.638740055	3.748036753	3.97615959	3.618528636	3.560766597	3.702058167	3.32490414	3.430753806	3.502785408
1554787_PM_at	4.656559281	4.585010269	4.704058079	4.374740834	4.538434998	4.535443817	4.535024779	4.426980005	4.4264695	4.535443817	4.245081919	4.483191324	4.298865253	4.897366471	4.732146361
1554789_PM_a_at	3.024394737	3.112649351	3.026437024	3.231013922	2.93504547	3.038103027	3.103316483	3.258529287	3.26582362	3.05147817	2.831085342	3.044114533	3.053082135	3.636607466	2.984191667
1554790_PM_at	3.403115579	3.4375591	3.400430719	3.503733741	3.308261842	3.666232053	3.327158002	3.221166316	3.465770207	3.50858515	3.557240605	3.391857996	3.449836211	3.281939216	3.304910017
1554791_PM_a_at	3.132854396	3.279346826	3.272409516	3.344155979	3.385402533	3.495337532	3.117115113	3.501566071	3.502865424	3.224107895	3.17171729	3.280244108	3.846885454	3.71898868	3.344155979
1554793_PM_at	2.907054876	3.155531712	2.835503708	2.907054876	3.151739442	3.065616892	2.756867183	2.966331137	2.820827836	2.724998498	2.836623224	2.810558884	2.814080758	3.698726805	2.936257872
1554794_PM_a_at	3.836140418	3.776638273	3.81716849	3.955227316	3.496152915	3.798206116	3.559338294	3.826525966	4.153011353	3.380936093	3.682384724	3.870889307	4.750646545	3.390413479	3.351373438
1554795_PM_a_at	3.89459697	4.326248353	4.334159097	3.606122401	4.564986372	3.271342276	4.129339225	3.60161041	3.672332231	3.974563686	4.04424567	3.835777827	3.982074801	3.415120147	3.11298893
1554796_PM_at	4.21133397	4.42418021	4.142673786	4.254663827	4.124368367	4.851794644	4.14836276	4.424881749	4.24916579	4.473154405	4.497408178	4.194150268	3.912264529	4.254663827	4.302403294
1554797_PM_at	2.720168565	2.640920578	2.640920578	2.498759298	2.562639745	2.599299058	2.588256792	2.655201181	2.9370435	2.641447733	2.814191823	2.345209382	2.681245279	3.569956715	2.546895947
1554798_PM_at	4.049364619	3.969798404	3.928791193	4.071338031	3.797350681	3.929848312	3.908952431	3.928791193	3.977833818	3.722155368	3.862288803	4.046161038	3.986662797	3.864642373	3.839807517
1554800_PM_at	3.527815045	3.4375591	3.60249125	3.452021432	3.488826808	3.598597017	3.335258899	3.302885359	3.527815045	3.506502029	3.796261642	3.752692992	3.590288781	3.5343676	3.41095136
1554801_PM_at	3.953762183	3.738981337	3.829519679	3.829519679	3.641675896	3.77622502	3.762491078	3.829519679	3.849853477	3.945062131	4.268034524	3.661638802	3.68068374	3.807563832	4.003901975
1554803_PM_s_at	3.374750022	3.763884094	3.505486629	3.596035189	3.356926278	3.480577177	3.505486629	3.611106451	3.23807056	3.739643641	3.531387377	3.505486629	3.187207652	3.65251551	3.505486629
1554804_PM_a_at	5.229944774	5.419249735	5.36357596	5.279741342	5.240938248	5.409684556	5.130781948	5.408203855	5.253672078	5.643546106	6.009285486	5.308513253	5.138235201	5.542234844	5.141664028
1554805_PM_at	2.964205856	3.287628483	3.091191956	3.00038141	2.971730705	3.199325499	2.830310323	3.047852372	3.086937557	3.047852372	3.078785655	3.197262835	2.911660876	3.303082604	3.098132873
1554806_PM_a_at	6.821856122	6.204305097	6.83938983	7.243638334	6.960561255	7.340176677	7.259907312	7.72454545	7.896607677	7.211633626	7.213100744	7.587018716	7.889403471	8.237699728	6.948304862
1554807_PM_a_at	3.370458092	3.714940156	3.347447775	3.647656343	3.780817324	3.778165528	4.39952828	4.783560153	4.204632124	3.616862748	3.798972774	3.828857263	4.082051772	4.631206951	3.629561709
1554808_PM_at	2.961926443	3.788059117	2.944190039	3.248725873	3.174029007	3.807920079	3.439042292	3.258529287	3.260544674	3.293230546	3.145281424	3.146672653	2.977841958	3.147375804	3.285281139
1554809_PM_at	3.800892646	4.113963685	4.206353913	4.243019124	3.955608349	4.120720905	3.800259258	4.639984291	4.3050977	4.606622078	4.267039691	4.292541331	4.644778095	4.27719343	4.2324239
1554810_PM_at	3.362454576	3.435522246	3.687613103	3.109832256	3.536675798	3.214897773	3.205939582	3.1344225	3.390554783	3.15040914	3.702078033	3.432732497	3.32841807	3.549697343	3.308512025
1554812_PM_at	2.742609875	2.724635561	2.724635561	2.820251918	3.028132859	2.561866036	2.797880785	2.612422289	2.705442113	2.578013362	2.71549758	2.737582381	2.685005081	2.849653959	2.750691491
1554813_PM_at	2.87689421	2.916389249	2.993995155	2.823272874	2.930217643	2.893242968	3.142755564	2.784285259	2.893242968	3.03688767	2.889300917	2.933773168	2.86424579	3.04933303	2.757553636
1554814_PM_at	3.886081517	4.081828575	4.054408708	3.744473072	3.534321356	3.574432671	3.8217864	3.876347105	3.765274739	3.78547155	3.807897107	3.740396352	3.733861856	3.705371168	4.14394131
1554816_PM_at	3.044686478	2.982020758	2.963298092	2.967984452	3.094785911	3.180838558	2.804497444	3.335505995	3.159518262	3.225496983	3.127454237	2.964776643	3.092038268	3.445569703	2.927063752
1554818_PM_s_at	2.89830615	2.891223843	2.928003011	2.715072243	2.810951775	2.861520622	2.831033562	2.768763651	2.89830615	3.206701615	2.823438916	2.791983496	3.253968769	2.89830615	2.978846438
1554819_PM_a_at	3.342569692	3.232614673	3.273020776	3.532066292	3.509175758	3.354004918	3.476520706	3.44326419	3.853505293	3.466136246	3.846170333	3.268466262	3.307990477	3.1805309	3.416476889
1554820_PM_at	2.859417944	2.92908481	2.682848092	2.564292206	2.748015857	2.997172689	2.598889424	2.701149579	3.027694604	2.737025977	2.819153527	2.675353215	2.585238096	2.731412204	2.733703195
1554821_PM_a_at	4.914216598	4.944166321	4.2765874	4.227969823	4.411715256	3.808571666	4.739269105	3.900039622	3.957295218	4.206715869	3.835803022	3.834461523	4.040136083	4.107401136	3.9078025
1554822_PM_at	4.242970388	4.116036114	4.116036114	4.047282453	4.325341551	4.01344344	3.817832056	4.116036114	4.116036114	3.962019362	4.084355321	4.116036114	4.475420037	4.758512814	4.197767468
1554824_PM_at	3.308951501	3.515694029	3.354661284	3.272882409	3.198239186	2.878877007	3.183202606	3.308951501	3.620673535	3.145496682	3.251972999	3.415113703	3.542881065	3.522864155	3.254016803
1554825_PM_at	3.13876002	3.297489712	3.070351055	3.151739442	3.278821791	2.999528969	3.151739442	3.230590318	3.177245013	3.137674929	2.910138081	3.266283622	3.033445223	3.373689966	3.151739442
1554826_PM_at	3.490618426	3.566160353	3.578061662	3.389045141	3.464047405	3.535239252	3.7591984	3.612261641	3.535239252	3.414992964	3.742323925	3.66595996	3.533600971	3.315874731	3.454333348
1554827_PM_a_at	3.372699418	3.516594054	3.47238964	3.599136794	3.739316523	3.665486408	3.2847927	3.516594054	3.516594054	3.604384463	3.389311815	3.194325032	3.526292555	3.516594054	3.692440192
1554828_PM_at	3.497774622	3.837533696	3.601933222	3.47845537	3.464819981	3.583583629	3.546180085	3.871777696	3.299892472	3.729262277	3.576699405	3.739102625	3.778109377	3.332266945	3.283545548
1554830_PM_a_at	4.714529191	4.696602134	4.515819602	4.558719427	4.392352758	5.26870474	4.71918841	4.570298869	4.584643419	4.656131837	4.862677841	4.843704544	4.211213426	4.058157481	4.038300531
1554831_PM_x_at	2.865601655	2.901769409	2.690610027	2.964776643	3.063452891	3.348481325	2.996104284	2.964776643	2.957164393	2.792392142	2.988879922	3.092548945	2.779183847	3.132387195	3.021250538
1554833_PM_at	3.497634504	3.536442378	3.716825424	3.295835559	3.492669703	2.99622279	3.115026213	4.170277598	3.895336437	4.476881255	3.291296456	3.372203955	3.249870714	3.11581404	3.203507876
1554834_PM_a_at	4.38580387	4.163234362	4.360759879	4.7697665	5.137780223	5.358991862	4.340571364	5.01412898	5.876049894	3.978081361	4.684441913	5.399486336	6.001903227	4.436061809	5.332700301
1554835_PM_a_at	6.717013095	6.392649819	6.213760839	7.182260363	5.070340695	6.896809643	6.376479615	7.909223949	7.745154531	4.160757215	7.717832315	7.442435421	7.699014392	3.958940753	4.474160662
1554836_PM_at	2.90199971	3.30542022	2.992978509	2.945874829	2.997676418	3.281134352	3.018734582	3.13043847	2.982143546	3.018734582	3.018734582	2.972211754	3.028100062	3.341403971	2.757113745
1554837_PM_a_at	3.353124863	3.582963831	3.286856496	3.0295172	3.337316383	3.340589507	3.348833703	3.206212237	3.158521256	3.390554783	3.337316383	3.410226561	2.951332421	3.280279058	3.358174199
1554839_PM_at	4.762611332	5.078351481	4.793697712	4.870598879	4.627348053	4.650657759	4.622730497	4.737403318	4.797091147	4.793697712	4.583545355	5.205685727	5.139784195	4.803366983	4.748329682
1554840_PM_at	3.880927627	3.981153121	3.822681128	3.824904201	3.406291362	3.390652972	3.475560214	3.489003215	3.448189898	3.65783054	3.535978244	3.471381576	3.733645519	3.185500498	3.483960239
1554841_PM_at	3.391993406	3.291989972	3.384989908	3.362648108	3.507874043	3.384989908	3.482757406	3.179828251	3.190062985	3.513525856	3.384989908	3.338998723	3.39237411	3.83203286	3.023798761
1554842_PM_at	4.13844465	4.13844465	4.466542782	3.998328839	3.882047999	4.396263172	4.020500827	4.13844465	4.030709142	4.368143206	4.753819737	4.205873041	4.267019107	3.831967812	4.351923958
1554844_PM_at	2.882398681	2.772483737	2.987319134	2.934026284	2.906117882	3.051572799	2.882398681	2.914254295	2.767261701	2.882398681	2.825718332	2.775251326	2.895853177	2.855385559	2.920860465
1554846_PM_at	3.153783972	3.533735701	3.438902438	3.016521508	3.211425079	3.348160504	3.553019495	3.213079337	3.118728184	3.172650481	3.172650481	3.062672912	3.1815009	3.640872745	2.939092349
1554847_PM_at	3.369336228	3.552803917	3.438230153	3.338989706	3.358362335	3.738115373	3.478779695	3.433447818	3.267343234	3.371362728	3.828650373	3.883710019	3.33795335	4.046052104	3.588661001
1554849_PM_at	2.857531162	2.857531162	2.958785237	2.857531162	2.690221304	2.959381167	2.933344768	2.704270778	2.767543123	2.689950914	2.843574012	2.817151479	2.733293401	2.875494155	2.775371499
1554850_PM_at	3.702009352	3.621561515	3.589163432	3.637430495	3.63835102	3.696238909	3.59624927	3.915076312	3.702426138	3.822621125	3.652435857	3.373589397	3.423194266	3.908012404	3.648353718
1554852_PM_a_at	3.147784094	3.364261897	3.134682949	3.145467082	3.373009745	3.269430172	3.391788476	3.421709964	3.28730754	3.348412761	3.530462031	3.348412761	2.919380545	3.43778858	3.317123271
1554853_PM_at	2.82426957	2.857531162	2.719508644	2.801682733	2.760573068	2.826126917	2.776575333	2.817944962	2.677059495	2.57216272	2.707456835	2.732494178	2.807547438	2.75040245	2.712440423
1554855_PM_at	3.190339196	3.075098811	3.002238859	2.928790406	2.860809353	3.250558074	3.091836147	2.984652865	3.002238859	3.459713828	3.124661251	2.824508	2.844046403	2.948801509	3.002238859
1554857_PM_at	3.648719394	3.851968233	4.004414976	4.047915952	3.903335707	4.491837394	4.444882181	4.047915952	4.230839057	4.250413611	3.545189268	4.030989868	4.047915952	4.494358737	4.085290208
1554860_PM_at	2.804492367	3.10074675	2.916839239	2.850599938	3.186003274	3.091812048	2.89745669	2.923794398	2.853698498	2.966099624	2.817222726	2.831028665	2.923794398	2.882632392	3.137186026
1554862_PM_at	3.241291859	3.372699418	3.197093962	3.125754329	3.197093962	3.447744081	3.293828974	3.102702372	3.117913572	2.997417043	2.997423279	3.201170702	3.066399921	3.519593347	3.370764891
1554863_PM_s_at	3.325180198	3.354715771	3.097490858	3.511156672	3.412687525	3.554911713	3.550522593	3.677027348	3.649820072	3.805270406	3.642240936	3.581257289	3.468589449	3.743819386	3.596166058
1554864_PM_a_at	2.988143874	3.039433177	3.277546777	3.104363168	2.84503463	3.260914343	2.861953108	2.768899783	3.198523581	3.033456222	3.432823387	3.242685558	3.135346106	3.122416159	3.341519485
1554865_PM_at	3.146298249	3.333854118	3.157691256	3.093211848	3.300785871	3.620232521	3.28049116	3.159279474	3.157691256	3.34712009	3.157691256	3.094934355	2.98299641	2.899955597	3.055058527
1554866_PM_at	2.987100636	2.836352109	3.004434671	2.804753959	3.002480432	2.979549699	3.13045899	2.990201542	2.954468433	2.987100636	3.083494107	2.750035536	2.987100636	3.19160263	2.79161242
1554867_PM_a_at	3.649048567	3.700412945	3.653042629	3.962198476	3.941874086	3.871519206	4.473159062	4.147486369	3.875168401	3.793224766	3.993697372	4.044451049	3.830761228	4.130315171	4.126021161
1554868_PM_s_at	8.374639887	8.325255596	8.58157763	8.701310592	7.965156871	9.453920157	8.583532305	9.351295629	9.027874978	8.004915804	8.815713585	9.316820656	9.309023983	9.908715295	8.633135446
1554869_PM_at	3.205707416	3.333641275	3.042667285	2.887297111	2.953690813	2.91600194	2.875826829	2.882978135	2.885813868	2.91600194	2.960766724	2.87809628	2.870384686	3.324107711	2.91600194
1554871_PM_at	2.528783665	2.702646086	2.692594925	2.692594925	2.644658224	2.759477916	3.008445622	2.692594925	2.756448504	2.599960913	2.531417324	2.627350745	2.692594925	3.884393593	2.648283384
1554872_PM_a_at	3.706798898	4.01660633	3.448162388	3.841894296	3.420382195	3.912869746	3.944797894	4.064279912	3.745879511	3.562081987	3.584055133	3.69053305	3.922835864	3.47605696	3.584055133
1554873_PM_at	3.564079224	3.520177093	3.353546367	3.33942753	3.302305468	3.281153497	3.501644205	3.334911417	3.265232116	3.236897799	3.274039051	3.587546032	3.811708603	3.095290574	3.307005046
1554874_PM_at	2.759432144	2.871852237	2.967706175	2.850934013	2.850934013	2.850934013	3.315650806	2.804431939	2.711799377	2.760358923	2.994116654	2.960844652	2.7117157	3.11836551	2.797174779
1554875_PM_at	2.849268562	2.825319151	2.853881438	2.861079934	2.873887901	2.741340038	3.042493199	2.817755998	2.753071232	2.91423684	2.740395094	2.874589994	2.841847312	3.766244985	2.807938482
1554876_PM_a_at	4.207711953	4.032820577	3.640017577	3.663757118	4.061472534	4.538584284	4.344645393	4.445955614	4.084874485	4.402098474	4.267671482	4.437491258	3.702557393	4.099327446	4.061472534
1554878_PM_a_at	6.315750806	6.4698737	6.80218664	6.789707175	5.844014886	6.626782836	6.45254789	7.742400289	7.523836327	5.574013002	6.839462073	7.036154675	7.873033022	5.800080966	5.192350198
1554880_PM_at	3.005726349	2.84351082	3.407576825	2.796036715	2.927163111	3.143404445	2.920779579	3.028324897	3.133396458	3.028391727	3.062132971	2.972519328	3.160761465	3.273319892	2.964319066
1554882_PM_at	2.994727426	2.805409728	2.970414401	2.962556483	2.641631799	2.749950739	2.847107099	3.055651213	3.027263916	3.11544321	2.94304162	3.009227336	2.861964393	3.194189235	2.94304162
1554883_PM_a_at	4.061472534	3.912344281	3.898522633	3.813979336	3.651929204	4.171038859	4.114003838	4.588042405	4.145090599	3.731712548	3.791631095	4.455585364	4.217229058	4.664927722	3.747319554
1554884_PM_at	3.44652461	3.61472225	3.527815045	3.474466653	3.690855886	3.354293672	3.444019737	3.049027941	3.316668684	3.429375641	3.429375641	3.392978707	3.30217984	3.624143256	3.335403218
1554885_PM_a_at	3.757915436	3.788072285	3.795474086	4.080911831	3.551187087	3.846327113	3.723141703	3.946224279	4.136944189	3.830278615	3.323584771	3.950569784	3.961506163	3.141308119	3.384122854
1554886_PM_a_at	3.239207771	3.072443736	3.44977258	3.02804365	2.928907175	3.43743942	2.944297754	3.181737614	3.174514436	3.072443736	3.219829867	3.072443736	2.6933156	3.0120433	3.06047254
1554887_PM_at	3.042667285	2.999451711	3.163780117	3.043987809	3.236180499	3.298693457	3.054837227	3.373712274	3.142245472	3.300587052	2.994942702	3.196323838	3.066791679	3.263433586	3.286775784
1554889_PM_at	3.504383354	3.600877399	3.367555644	3.71457333	3.45739121	3.664619808	3.440306051	3.396270622	3.291661525	3.327066941	3.119663296	3.574139987	3.20779631	4.273989378	3.466212978
1554890_PM_a_at	6.377439813	6.273179455	6.657842012	6.657842012	6.041886233	7.376055565	6.227097627	7.03523242	6.913626782	6.143267377	6.832646634	7.041614408	7.166134387	6.615873429	6.616142659
1554891_PM_at	3.070528452	2.950730079	3.193909899	2.961638988	2.822721182	3.413799743	2.901520148	3.091191956	3.278511405	2.987842412	3.212389771	3.091191956	3.138921645	3.151211711	3.081315461
1554892_PM_a_at	3.277056573	3.179550232	3.263544211	3.32100311	3.126229848	3.466382218	3.195150391	3.311059052	3.261157134	3.31831733	3.321681859	3.514659676	3.185557819	2.785574208	3.263544211
1554894_PM_a_at	5.631917591	4.995846371	5.762378757	5.37468579	5.289178536	4.649580416	4.902020291	5.538280209	5.418201767	4.914507917	5.444079073	5.173502105	5.425663039	4.43904582	5.276064464
1554895_PM_a_at	5.891142887	6.195541295	6.371830651	5.408380835	5.168827456	4.266438452	5.403142308	5.138952241	6.415867192	5.323273126	6.339666711	5.185611079	6.127465097	3.230825807	4.349638036
1554897_PM_s_at	6.424772652	6.762089497	6.989906421	5.989322449	5.598961731	4.395279665	5.909267654	5.710427337	6.613191697	5.799067752	7.004592473	5.259946302	6.664039632	3.014117433	4.611031652
1554899_PM_s_at	6.63933815	6.452125016	6.822402216	7.631310987	8.035840859	8.227199636	7.544921561	8.177615811	8.345477373	7.625049983	8.187129025	8.742835019	8.194214007	7.815621849	7.877708506
1554901_PM_at	3.199262463	3.099098124	3.085452543	3.140481842	3.031618565	3.187207652	3.106536555	3.302037351	3.106536555	3.16806093	3.076235574	3.317800181	3.106536555	3.091191956	3.033508672
1554903_PM_at	2.853747678	3.085609127	3.185839923	3.130839653	3.491847989	3.111152071	3.237929195	3.181236509	3.337102308	3.008123866	3.073843761	3.062363622	3.479826656	3.744493621	3.4232267
1554905_PM_x_at	3.409487055	3.252573305	3.746075482	3.417661789	3.552546991	3.179986618	3.541838616	3.499528856	3.639714908	3.499528856	4.006017193	3.409487055	4.29882188	3.38043429	3.658856321
1554906_PM_a_at	3.743241922	3.490564444	4.119799407	3.967190283	3.479924944	3.499982393	3.894533503	3.71562338	3.71562338	4.17336508	3.104093314	3.579967416	3.533227472	4.054950693	3.537590832
1554907_PM_a_at	2.751530904	2.859199192	2.872137517	2.772578915	2.763540818	2.769590358	2.676369315	2.830696136	2.763620646	3.177489728	3.058948864	2.743756884	2.724920061	3.513810735	2.808684134
1554908_PM_at	2.891655678	3.018145002	2.872974436	2.960342009	2.773074239	3.018881401	2.909374618	2.904160588	2.896804428	3.138232312	2.96121816	2.825086623	2.906174439	2.844661184	2.736046481
1554909_PM_at	3.350363351	3.082506434	3.278693639	3.252938724	3.113478603	3.141634287	3.294136781	3.215575753	3.204399599	3.08396678	3.399275017	3.204399599	3.16724614	3.397354117	3.170873047
1554910_PM_at	3.178578565	3.115026213	2.89830615	3.045379018	3.431657431	3.064489976	2.960164561	3.318703132	2.986166164	3.350091935	3.110534975	3.459410083	3.556553801	3.13469584	3.168501091
1554911_PM_at	3.571066231	3.549282716	3.68843562	3.554756937	3.544852554	3.546740948	3.527555931	3.479997231	3.500884053	3.593716588	3.440246311	3.463968883	3.546740948	3.732404067	3.512337973
1554912_PM_at	3.036918446	3.036918446	3.232136646	3.106129926	2.996413809	3.794225064	2.995409565	3.154950452	3.048362487	3.083046426	2.934790998	3.036918446	2.900664265	4.012494726	2.932338534
1554914_PM_at	2.704698729	3.098481079	2.972772825	2.990172344	2.978964534	2.865269425	2.910488935	2.897870035	2.972772825	2.972772825	3.642993966	2.90454804	2.829289813	2.697918629	3.186296488
1554915_PM_a_at	5.382161878	5.839612151	5.253072433	5.008249192	4.904774687	5.326529716	5.667175489	5.183140601	4.912781465	4.519159944	5.559320596	4.842331865	5.365848075	4.372401799	4.496755132
1554916_PM_a_at	2.991521781	3.458526341	3.177520645	3.203852774	2.998629418	3.148177051	2.995515713	2.856685055	3.165152686	3.321681859	3.20431883	3.21621635	3.268782786	3.550133905	3.300773687
1554918_PM_a_at	4.197839737	4.530532449	4.293326659	4.7142607	5.00759193	4.749092546	4.441447426	4.856407017	4.408390191	4.628528948	4.731038013	4.601507288	5.158402418	4.20881027	3.914517913
1554919_PM_s_at	3.460058806	3.875165069	4.016894812	3.964706537	4.061472534	4.143122996	4.130180467	4.061472534	4.229842269	4.061472534	3.850110424	5.170087382	4.468008293	4.185271671	4.147206211
1554920_PM_at	3.116855961	3.205030029	3.129142247	3.063755686	2.94269453	3.129142247	3.102015849	3.240204924	3.154135288	3.290928933	2.928907175	3.258405454	2.99963199	3.328357651	3.129142247
1554921_PM_a_at	2.994201783	3.124797014	3.265232116	3.141000369	3.05081707	3.237831764	3.265232116	3.885975439	3.293819154	3.562081987	3.739000192	3.265232116	3.136340278	3.355454877	2.907265116
1554922_PM_at	3.085358266	2.919507941	3.074997137	2.707233778	3.018734582	2.932176287	2.987484528	3.047050482	3.018734582	3.098026441	2.854313983	3.229429562	3.210764498	2.895189147	2.907020864
1554923_PM_at	3.431411157	3.583232462	3.080457352	3.414360845	3.32377523	3.414360845	3.34814216	3.414360845	3.856114798	3.291457808	3.434010876	3.404369823	3.414360845	3.364380152	3.401401408
1554927_PM_at	2.87191068	3.023522227	2.948763158	3.035714786	3.116644084	3.296733299	3.026910724	3.188945643	2.878060006	3.048737563	3.049038478	3.290144166	2.932126835	2.739589404	3.28671746
1554929_PM_at	3.089800627	3.064360282	3.332699872	3.235529695	3.181055559	3.092395154	3.09446519	3.235529695	3.165870139	3.75269578	3.597386424	3.428359383	3.053071472	3.11151819	3.554663207
1554930_PM_a_at	5.460153963	4.9144044	5.119976512	6.047456548	5.868307715	6.831483192	6.780338779	7.790951106	7.090939779	5.009502503	6.519830127	7.271789264	7.561684179	5.207368457	6.921979088
1554931_PM_at	3.780108621	4.292832068	3.796098083	3.79478778	3.991810444	3.966156434	3.526621231	3.744729458	3.701107454	3.840144081	4.245350826	3.836760769	3.979517565	3.635611266	3.845317516
1554932_PM_at	2.994149688	2.966933925	2.907399148	3.218579137	2.984652865	3.064426419	2.984652865	2.988191017	2.984652865	2.926718277	3.012260487	2.847736871	2.906126718	4.172169018	2.915390821
1554933_PM_at	3.942969798	3.924418725	3.692451592	3.76728466	4.355708476	4.432949341	3.837850345	3.634366917	3.855702723	3.855702723	3.638322197	3.909443079	3.73617272	3.503336567	4.156927188
1554934_PM_at	3.237786929	3.163206359	3.131787747	3.215919363	3.029441137	3.609957372	3.177025207	3.473608957	3.163165417	3.150511121	3.372614621	3.062363622	3.039433177	3.081030497	3.419199133
1554937_PM_x_at	3.261188905	3.685277665	3.369395369	3.244328721	3.147530948	3.698113171	3.624008974	3.200895811	2.970964176	3.143750229	3.314150573	3.029043176	3.409120338	3.123926814	3.366828471
1554938_PM_a_at	4.697761734	4.71548967	5.010231137	4.556558029	3.813926845	4.108584555	4.70150725	4.255662073	4.332087211	3.830738903	5.013879367	4.047915952	4.186807678	3.427656248	3.770291057
1554940_PM_a_at	3.856114798	4.364194045	4.112119902	3.920607696	3.939355917	4.102193574	4.038026917	4.062445547	3.778135254	3.854694469	3.955227316	3.939355917	3.94892462	3.587440334	3.939355917
1554941_PM_at	3.15040914	3.136591441	3.097490858	3.420724117	3.319795916	3.162734842	3.151944997	3.099195249	3.15040914	3.16323415	3.268923778	3.099195249	3.075177842	3.085152633	3.15040914
1554942_PM_a_at	3.236121387	3.604111863	3.442086676	3.736004389	3.61437896	3.604111863	3.654259661	3.53358652	3.468627238	3.489003215	3.644591988	3.701726041	3.74640619	3.604111863	3.604111863
1554943_PM_at	6.37784006	7.850384421	7.295428325	5.248949828	5.569715895	4.09285569	5.149101882	4.583084748	4.515782976	5.507210536	5.177564425	4.249312379	4.504905227	4.296570099	4.24791321
1554945_PM_x_at	6.382485665	7.58110749	7.05703103	5.156750581	5.627591911	3.895344912	5.483814022	4.490217866	4.776454484	5.6792253	5.187315997	4.710938444	4.933592491	4.608576567	4.560308417
1554946_PM_at	3.948059271	4.281193062	4.292525664	4.017935783	3.554608437	4.232489503	3.867454488	3.680968316	3.596947059	3.912470109	3.587836275	3.69353449	3.499367405	3.725758989	3.642240936
1554947_PM_at	2.86596732	3.024066712	2.935848489	2.708488221	2.954096889	3.695648202	2.94361064	2.851668597	2.790708372	2.783268845	3.071111985	3.093636251	3.055882302	3.289709914	2.824508
1554948_PM_at	3.865753858	4.241803244	4.669015133	5.342279726	4.352082074	4.184977154	3.954639689	4.692986116	4.586463235	4.547054056	3.796261642	4.956402379	5.907902612	4.850783323	5.24373768
1554949_PM_at	3.24789384	3.403896455	3.414155523	3.339947417	3.664214284	3.194517048	2.979957886	3.402568573	3.201780511	3.33763535	4.050685829	3.343781599	3.196111113	3.496442786	3.86930518
1554950_PM_at	3.25687702	3.426683761	3.259369293	3.217591532	3.223616173	4.474241084	3.286879901	3.559943394	3.206601183	3.137598304	2.862702242	2.948653941	3.25687702	3.326513714	2.998748454
1554951_PM_at	4.815646951	4.564570082	4.704480039	4.81218551	4.234167855	4.80790246	4.704480039	4.704480039	4.717308814	4.860955325	4.458116156	5.141894816	4.622756915	4.662535446	4.598877934
1554952_PM_s_at	3.36449361	3.440938424	3.653820588	3.277972078	3.649740652	3.735440775	3.449840432	3.514208784	3.514208784	3.795706644	3.443683827	3.507974892	3.459481106	3.846711576	3.503903851
1554953_PM_a_at	2.982917272	3.042476846	2.968336969	3.064414478	2.913826445	2.853227334	2.902734291	3.114171957	3.04442835	3.42689722	3.035548644	2.996575719	3.281292933	3.395681052	3.0437225
1554954_PM_at	2.751527762	2.844046403	2.844046403	2.671663986	2.975792202	2.605940021	2.7612211	2.783098939	2.713375616	2.734146436	2.863922625	2.788128936	2.844046403	3.489000955	3.034210617
1554957_PM_at	3.189706476	2.833159695	3.165832467	2.757830301	2.948699061	2.824676836	3.006393959	3.131555703	2.858277366	3.4375591	2.999494252	2.934850267	2.827529907	2.964776643	2.983922327
1554958_PM_at	3.616778594	3.521124133	3.073873699	3.582672696	3.539796787	3.697766394	3.774819057	3.983200137	3.842866781	3.707776434	3.441825906	3.539408501	3.395950461	3.085037428	3.208735566
1554960_PM_at	2.881702599	2.837302557	2.904276834	2.74887157	2.951085088	2.912128206	2.962021234	3.124848956	2.711801043	3.037346537	3.002521309	2.811559866	2.912128206	3.060133553	2.869544156
1554961_PM_at	2.894879764	2.94304162	2.928118575	2.99050369	3.094766829	2.942333175	2.895012187	3.056008231	3.005726349	2.875100191	3.200845488	2.93461074	2.886977259	2.882165625	2.859417944
1554962_PM_a_at	3.684486955	4.163788436	3.814786131	3.373663714	3.771297895	3.891677211	3.787026688	3.455652445	3.566646511	3.702071493	4.117901619	3.565954453	4.119803704	3.125781692	4.125862843
1554963_PM_at	4.380747934	4.323851467	3.988483619	4.148415937	4.07473463	4.930860336	4.031286529	4.286392338	4.228828078	4.139740655	4.183495392	4.117080677	4.200102314	4.633571678	4.474452592
1554964_PM_x_at	4.108463063	4.662390265	4.159747725	4.475517191	3.771242227	4.552850707	3.736487812	4.556995741	4.023902837	4.307136556	4.420910577	4.162578944	4.255151843	5.285665449	4.336576976
1554965_PM_at	2.587053692	2.945453767	2.689880029	2.524330339	2.633300547	2.737934213	2.644509617	2.541007578	2.5444484	2.616891775	2.755459973	2.467288972	3.005726349	2.687372111	2.615609586
1554966_PM_a_at	6.838360603	7.309571636	5.851864906	8.549062909	7.367219475	8.306155113	7.939499029	8.139695961	8.139695961	7.34874481	8.515127929	8.749538462	8.627980994	9.430266609	8.426515414
1554967_PM_at	3.278539742	3.586242127	3.01562154	3.263337094	3.293177317	4.052695691	3.422271829	3.410432807	3.309382322	3.25166681	3.639154361	3.154664284	3.536900176	3.193181363	3.327899141
1554969_PM_x_at	3.575565666	3.723992535	3.380953281	3.895065239	3.479549971	3.698113171	3.56287245	3.535061773	3.636273852	3.664400232	3.240615787	3.853818624	3.653280232	3.916459261	3.295587896
1554970_PM_at	2.813680676	2.930369573	2.877596458	2.710305804	2.710242492	2.903405897	2.588072483	2.597028747	2.879253906	2.972997314	2.798795076	2.915010457	2.789578974	3.312054799	2.758179192
1554971_PM_at	3.150921072	3.274288497	3.162268142	3.027217877	3.076750039	3.135837599	3.422722188	3.146703758	2.925780846	3.404603649	3.078738833	3.408307227	3.124689033	2.934371983	2.910841828
1554972_PM_at	3.162840815	3.39611513	3.368247652	3.123612796	3.00183343	2.958683546	3.133549061	3.135083462	3.016066559	3.135534313	3.005572077	2.988108038	3.127462724	2.91287976	3.245978687
1554973_PM_a_at	3.36923821	3.548549055	3.498584271	3.631187013	3.57776815	3.585582762	3.393425681	3.743060553	3.517402312	3.877144684	3.79917904	3.465915355	4.043017614	3.790438357	3.803928356
1554974_PM_at	3.183571947	3.244716542	3.444567349	3.26715127	3.187207652	3.25110428	3.21170429	3.898197	3.713008768	3.217225846	3.801245572	3.437392982	3.305950784	3.304101887	3.757693291
1554976_PM_a_at	3.202636762	3.480726467	3.524594212	3.436676779	3.405182924	3.378822243	3.458615126	3.38073886	3.385786645	3.40258396	3.73929532	3.615226557	3.735765605	3.534341461	3.53270129
1554977_PM_at	3.490781646	3.167784593	3.388893658	3.228550986	3.25402711	3.512096565	3.27383533	3.399792579	3.18127202	3.489381024	3.476183083	4.034884616	3.486810669	3.4339642	3.4339642
1554978_PM_at	2.851642664	3.256552184	2.971385307	2.965676748	2.825471561	3.267347917	2.734923242	2.869965597	2.866059507	3.096131605	3.177950679	2.988319878	3.213820147	2.957075438	3.110827191
1554980_PM_a_at	3.95898081	3.585514826	3.704797277	4.340148036	3.539068629	4.270428419	4.286287002	4.620839665	4.086908787	3.608716388	4.064281822	3.994261341	4.150562216	6.998341286	5.057193384
1554981_PM_at	2.724998498	2.861948317	2.724998498	2.83276411	2.751920082	2.64853799	2.627932763	2.761045364	2.818438426	2.708254669	2.614791801	2.964094176	2.529845369	2.788993467	2.650310287
1554982_PM_a_at	3.005726349	3.084456351	3.005726349	2.850934013	3.044383775	3.279364057	3.005726349	3.226062928	2.808935842	2.997342383	3.259226772	3.170747804	2.757310614	2.855477734	2.76500184
1554983_PM_at	3.912122994	4.106462653	4.06708609	3.878400628	3.705200626	4.121906202	3.776561305	3.85667744	3.89354679	3.932718422	4.227040177	3.915895375	3.69896212	3.594777013	4.049904703
1554984_PM_a_at	3.301725609	3.490736696	3.919870905	3.61427656	3.514296342	3.912869746	3.541338538	3.4873456	3.635044158	3.689934752	3.602267273	3.657566872	3.827012934	3.929460764	3.61363196
1554985_PM_at	3.605637299	3.677904532	3.66415438	3.584219948	3.303778807	3.288996761	3.374749411	3.565178752	3.561758502	4.021809422	3.638537742	3.230590318	3.443052843	3.621561515	3.375209609
1554986_PM_a_at	3.669408808	4.112110084	3.713108027	3.887631723	3.4693302	3.879148261	4.009219513	3.716212283	3.855489573	3.715900761	4.017474448	4.279708453	4.199066336	3.449508485	3.600629491
1554987_PM_at	3.277875588	3.362749114	3.39507258	3.29625927	3.59060643	3.20372468	3.482757406	3.688298434	3.300959438	3.344534269	3.512392249	3.546907439	3.308167297	3.192474481	3.69419164
1554988_PM_at	2.909951365	2.722768373	2.938991294	2.914711683	2.917228575	2.707693943	2.618249975	2.77740439	2.725285902	3.032617709	2.795682386	2.685559467	2.77740439	2.77740439	2.881205225
1554989_PM_at	3.273427933	3.507626391	3.273427933	3.171777632	3.400295301	3.395051276	3.492503695	3.381904637	3.031645136	3.104818805	3.12975185	2.964776643	3.1565211	3.273427933	3.309199912
1554992_PM_at	3.82518405	3.341902094	3.604111863	3.45066828	3.610491575	3.5233152	3.499204956	3.594289437	3.392956665	3.480290537	3.46657208	3.251332967	3.338662416	3.628988719	3.534736435
1554994_PM_at	3.377989047	3.296733299	3.343277411	3.248255943	3.137056661	3.517918326	3.21170429	3.46657208	3.338508725	3.343347819	3.298511676	3.252866435	3.242414401	3.553503096	3.222657742
1554996_PM_at	2.781636309	2.866302027	2.885538241	2.776625857	2.939807307	3.04252891	3.063033658	3.090403437	2.974804768	2.871585752	3.000639903	3.21095904	2.869372885	3.47447478	3.031708175
1554997_PM_a_at	4.503878011	3.995358853	3.349476229	4.615303545	6.40545749	5.782068752	4.528339435	6.881022494	7.480774284	4.008479005	3.413310573	6.327161863	4.431167718	8.547777495	5.577932634
1554999_PM_at	3.884765177	3.687392443	3.981365898	4.118579506	3.906904687	4.0941933	3.981365898	3.974141034	4.148415937	3.958095531	4.267637105	4.000189359	3.945739667	4.035512145	4.181548841
1555000_PM_at	3.18279438	3.040055354	3.083092075	3.083092075	3.159383181	2.933047021	3.083092075	2.972763157	2.853263339	3.05639994	3.628961631	3.083092075	3.559523097	2.926508163	3.263813809
1555001_PM_at	3.075061019	2.95825363	3.097490858	2.866097237	2.816724568	2.815579421	2.928207395	2.95825363	3.111159745	2.95825363	3.058508219	3.114544225	2.989439572	3.255355797	2.891271344
1555002_PM_at	2.772633639	3.064360282	3.010385087	2.862291379	2.870364166	2.883074744	2.644521192	2.854166055	2.83157889	2.862291379	2.910530929	2.869957172	2.68638494	2.773455376	2.932412588
1555003_PM_at	2.856840834	2.579059103	2.802149391	2.904492321	2.827985624	3.424326241	2.740751054	2.962865946	2.871793456	3.005743553	2.856840834	2.856840834	3.002626705	2.79445934	2.834038163
1555004_PM_a_at	3.541732061	3.833169455	3.508974938	3.467192522	3.541732061	3.708257048	3.541732061	3.553896189	3.674637871	3.490196623	3.6969205	3.541732061	3.579014188	3.16975551	3.484154269
1555006_PM_at	2.931835201	2.946567959	2.828396367	2.828396367	2.880214451	3.433853088	2.773841704	2.77751008	2.850934013	2.754943621	2.823723572	2.822042623	2.893242968	2.874261263	2.781290563
[truncated: 52,716 more rows]
