# Supplementary material for: Layered Signaling Regulatory Networks Analysis of Gene Expression Involved in Malignant Tumorigenesis of Non-Resolving Ulcerative Colitis via Integration of Cross-Study Microarray Profiles
Source: PLoS One. 2013 Jun 25;8(6):e67142. doi: 10.1371/journal.pone.0067142 (PMC3692446; doi:10.1371/journal.pone.0067142)
Supplement: Appendix S2 — Robust multi-array average (RMA) analysis result of GSE4183 based upon WebArray platform. (ZIP) [file pone.0067142.s002.zip › GSE4183.txt]

ID	GSM95511	GSM95512	GSM95513	GSM95514	GSM95515	GSM95516	GSM95517	GSM95518	GSM95519	GSM95520	GSM95521	GSM95522	GSM95523	GSM95524	GSM95525	GSM95496	GSM95497	GSM95498	GSM95499	GSM95500	GSM95501	GSM95502	GSM95503	GSM95504	GSM95505	GSM95506	GSM95507	GSM95508	GSM95509	GSM95510
1007_s_at	10.85508248	11.27560296	8.891896963	10.85115714	11.00079499	11.19592667	10.65895277	11.24979081	11.32680692	11.2690693	11.35529767	10.94533321	11.23080003	11.1525893	11.31989969	11.55091792	11.43044451	11.58732867	11.50334176	11.48075563	11.40513348	11.45243405	10.95727542	11.35303893	11.00590983	11.20429352	11.4557612	11.41771717	11.83278492	10.96709645
1053_at	8.426423775	8.200167682	8.287638785	8.306167909	7.999296075	7.916815083	8.521242717	8.00894466	8.253771741	8.184400209	8.194952425	8.331316375	7.825685595	7.929199721	8.122982697	9.211880501	8.268783012	7.623174389	8.157173261	8.017254049	8.531001797	9.286685732	8.92941613	7.936839807	8.80546035	8.846690357	8.61494794	8.062850399	7.633680233	8.924659601
117_at	8.156681933	7.810433382	9.162860366	7.84302488	8.114588559	8.056432952	7.619365549	7.692172605	7.459940627	8.408075892	7.8995863	8.200414263	8.008229117	7.865755344	7.456570441	8.779536056	8.057087857	7.671968092	7.549031546	7.723886112	7.735401184	8.203433033	7.768452862	8.312780712	8.111712977	7.788154081	7.714258333	8.098391263	7.649888399	7.716280664
121_at	9.395998302	9.538577456	9.405550709	9.63660072	9.597804072	9.603394146	9.601052171	9.517918062	9.352892177	9.673269898	9.658695234	9.651929733	9.687020525	9.672215518	9.557446171	9.442328287	9.606797402	9.664644503	9.712927824	9.606723039	9.607024013	9.597686749	9.663098759	9.587702276	9.210114217	9.492128948	9.65796613	9.529045307	9.619710185	9.625901323
1255_g_at	4.673003712	4.68953471	5.38701632	4.63698875	4.762697813	4.638521666	4.64081327	4.621656033	4.657108713	4.617289386	4.504434758	4.686598005	4.711845864	4.775876521	4.577410211	4.876703325	4.621724244	4.727405276	4.660751496	4.762903353	4.657048057	4.655722907	4.844113138	5.247533547	4.713838857	4.586398564	4.674153674	4.571537575	4.521965622	4.832622799
1294_at	9.029484674	9.516887421	9.794212502	9.751528782	9.295212161	9.352941383	9.40077792	9.546255437	9.485574647	9.494452858	9.523080748	9.442220434	9.381765918	9.375013622	9.786160321	8.935704576	9.064719166	9.122835976	8.910655683	9.556783469	9.341133225	8.856061807	8.82926014	9.546062039	8.323464364	8.623119443	8.97674507	9.626117029	9.389666062	8.689796336
1316_at	7.29603821	7.215813006	6.983435005	7.087743056	7.187633402	7.415402174	7.19737393	7.23718117	7.140081272	7.160141637	7.272045977	7.194961863	7.296746343	7.250787149	7.090451433	7.178827308	7.133326162	7.461186623	7.216308051	7.146046573	7.120486242	6.797900658	7.13456996	6.977411752	7.212506285	7.301410431	7.286654458	7.196017359	7.180304223	7.132648562
1320_at	7.076315578	7.302290006	6.875996406	6.978352253	7.277352177	7.148057909	7.084344793	7.32145731	7.532738716	7.203703077	7.424781965	7.333574134	7.297158529	7.187268657	7.377225951	7.160976201	7.425872463	7.436860486	7.303429999	7.326042543	7.344648445	7.484035784	6.781545844	7.271317644	7.09471891	7.21026824	7.207359793	7.819235535	7.516757717	7.00965847
1405_i_at	8.039642706	8.846357089	10.42745428	9.803681923	7.442656157	8.566770622	9.108824135	8.816341706	9.535141078	8.145606622	8.674029791	9.01856034	8.379222928	9.078909069	8.574375835	6.495754129	8.118957352	8.629792905	8.849388901	8.875369205	8.39244172	8.662463351	7.75891004	8.86944072	7.448645044	7.352503391	8.547758187	9.422920474	8.142423584	8.509058559
1431_at	5.18212058	5.000592948	5.088412879	5.271754336	5.307314011	5.238627366	5.203469048	5.230536923	5.047247715	5.110271024	5.292496452	5.165239431	5.459036164	5.334257024	5.192580665	4.883773713	5.297458008	5.27824797	5.004650162	5.41461594	5.181607381	5.170352794	5.033055501	5.237495382	4.994429207	5.102070466	5.180239773	5.282189032	5.173342795	4.987453861
1438_at	9.32375857	9.197956047	7.977582055	9.368246304	9.004883999	8.345147663	8.259397874	8.999708952	9.27306934	8.407229741	9.058682336	9.81443704	8.900243491	8.728090354	8.799270816	11.53959595	8.003886274	8.904491612	8.686161204	9.337268258	9.528651712	10.39722516	11.49802439	7.887994144	8.992493676	11.40488434	8.3543072	9.342286807	8.710513403	9.712128565
1487_at	9.18851632	9.852785863	8.746889444	9.697571056	9.532121932	9.52478074	9.166859139	9.477070214	9.694934704	9.603132935	9.595232715	9.359762237	9.464642034	9.347939686	9.766833125	9.603521575	9.533491895	9.572093708	9.459668786	9.357492303	9.822393343	9.472713179	9.341307112	9.321293479	9.521677099	10.12595438	9.290789663	9.816509749	10.04488961	9.498876234
1494_f_at	7.447243705	7.224712246	7.095238984	7.259425532	7.310691451	7.588263616	7.322412255	7.397548435	7.091404594	7.37326669	7.336692372	7.338414563	7.272496723	7.328760976	7.192491589	7.314797905	7.470585369	7.705353609	7.310199286	7.290522811	7.173307951	7.236751105	7.157526458	7.287033161	7.203622458	7.113305643	7.368901988	7.121994371	7.251744464	7.11627832
1552256_a_at	9.51474369	9.451548078	10.01805667	9.130369499	9.180996047	9.480030631	9.828195833	9.48628427	9.600472175	9.064191801	9.632155007	9.524215104	9.206408513	9.347245273	9.337788803	10.54210294	9.847182943	9.000763736	9.351426863	9.388248577	9.610091683	9.875503377	10.44452854	9.715240563	10.88408724	10.54884389	10.59862181	9.682669918	9.760963454	10.81073077
1552257_a_at	10.86597647	11.03432992	9.741693108	9.833014823	10.55069466	11.00448833	10.20411893	10.47687578	10.86675514	10.80059041	10.69142171	10.10305018	10.58601516	10.28538571	10.67077335	11.14417823	10.86479014	10.48284111	10.71134476	10.40520639	10.98661209	10.62429935	11.18512942	10.26821394	10.99142946	9.985984644	10.62942943	10.57710321	10.79894575	10.44608691
1552258_at	7.260396388	6.970410156	7.694674965	6.668291677	6.873215821	7.181986547	6.979600028	6.932844093	6.872643303	7.131372013	7.108445423	6.849590746	7.049362951	7.018346418	6.756211518	7.254588203	7.098810645	7.024218113	7.044788022	7.133210721	6.874453148	6.868940994	7.121650088	7.310383912	6.958913624	6.786806426	7.056861363	6.718250994	6.808893213	6.634857759
1552261_at	6.624583825	6.448453055	6.58178387	6.47005965	6.799328538	6.773383467	6.583763553	6.498465558	6.517258424	6.522953539	6.16882665	6.617117156	6.720113024	6.716175841	6.411504824	6.596910537	6.501304513	6.606949528	6.465122253	6.615087212	6.735965524	6.63984708	6.586220528	6.736960133	6.470658547	6.501517237	6.684616713	6.610506458	6.630232955	6.522848562
1552263_at	8.071760178	7.845121806	8.843606652	7.803214964	7.376429215	7.704804303	8.18607395	7.883695838	8.348172428	8.179972952	7.744196955	8.128858633	7.222697981	7.662824332	7.739126151	8.444930032	7.856538183	7.078528974	7.614034886	7.597543066	7.779259773	7.567753966	7.937505332	8.06330089	8.377275346	7.23448184	7.309942023	7.644597118	7.26931726	7.273744199
1552264_a_at	8.861018255	8.770714841	8.801614482	8.68653912	8.946790877	8.210146488	8.64171165	8.926274969	8.843767852	8.779161809	8.962886897	8.914110081	8.709910923	8.879879874	8.830452405	8.98340557	8.874523083	8.746401623	9.033244307	8.997930553	8.863402043	9.299947203	9.167112209	8.921434891	9.29354336	8.662216266	8.957192888	9.307819842	8.752853231	8.93747121
1552266_at	6.518039543	6.873321731	6.423909123	6.632684505	6.54172545	6.770903096	6.59913654	6.585489336	6.612621153	6.740739778	6.50328353	6.585787348	6.78286703	6.359931834	6.678109122	6.537592606	6.639965486	6.68569379	6.603000865	6.71574421	6.273082122	6.430941741	6.753673943	6.567567372	6.640807468	6.581276008	6.364201763	6.648163521	6.585304509	6.642788363
1552269_at	5.10683265	5.069300641	4.69921488	5.078189521	4.981331515	5.206154585	5.132824386	5.207032207	4.923102678	4.947120992	5.251488987	4.982820145	5.160343414	5.026884474	4.920363485	5.073010794	5.213407094	5.060695243	5.027714402	5.192329943	4.949666379	5.028527364	5.8295834	4.945275147	5.331566806	4.837182811	5.046559802	5.099682789	5.022889892	5.295279361
1552271_at	7.016187015	7.107015168	7.176695276	7.091833382	7.1175386	7.22315697	7.191706522	7.057031076	6.918254736	6.956383233	7.229988919	7.24813715	6.984476253	6.970150975	6.842871532	7.26276109	7.004913575	6.945127733	6.92926693	6.989240487	7.37600455	7.375900443	7.271833285	7.062679342	7.373886657	7.296253642	6.900622089	7.237320751	6.975511403	7.491827461
1552272_a_at	7.568820816	7.787011366	7.663061398	7.635361309	7.644074517	7.446701327	7.485935777	7.616190719	7.688818921	7.674232006	7.534354211	7.608571784	7.600748437	7.580920586	7.618393331	7.711151198	7.812590785	7.456899616	7.327155529	7.537839637	7.760505846	7.954011065	8.319807966	7.432545827	7.627854025	7.714695606	7.624391591	7.582207972	7.352482959	8.429509943
1552274_at	7.62252496	7.277486071	8.471255957	8.004286769	7.210030165	7.869355703	8.591446316	7.662531165	7.591856974	7.252115199	8.148276385	8.273460542	7.407164317	7.66650997	7.50586299	7.824604838	7.629297657	7.311253794	8.008906404	7.960940927	7.331515055	7.761824935	7.415253008	8.055180277	8.117700655	7.741089106	7.509043521	7.7876617	7.425753898	7.893757492
1552275_s_at	7.778558528	7.43232287	7.28706067	7.93387883	7.811428383	7.025536153	8.577618573	7.919323346	7.496333137	7.068727441	8.191652523	8.450284143	7.759818431	7.808622231	7.90428685	7.701366385	7.605940475	7.570319057	7.913049334	7.903480946	7.464595477	7.977643507	7.9277306	8.017442271	8.344306867	7.949830073	7.578601261	8.23759693	7.52267607	8.211180536
1552276_a_at	7.678744104	7.313690108	7.690352299	7.09180624	7.377211451	7.563493518	7.396317426	7.370511679	7.122316063	7.340856822	7.620075371	7.573971346	7.388358175	7.358827016	7.183329986	7.305209902	7.498971757	7.417283652	7.246065137	7.453085012	7.471355657	7.481310331	7.363831319	7.394983759	7.569894997	7.38060581	7.386500515	7.577366379	7.168126103	7.2870656
1552277_a_at	8.891660246	7.814349932	9.022263834	8.029775459	8.297818926	8.166471445	8.460315519	8.497701449	8.153127468	8.835627244	8.643758525	8.549334672	7.83624093	8.678503073	7.937996793	9.483832452	8.678089018	8.033021315	8.275007404	8.113725757	8.257541467	9.337632912	8.709958154	8.880210238	9.134814134	8.965275844	9.160279722	8.183210831	7.849859008	8.861600693
1552278_a_at	6.78052415	6.712942399	6.968575656	6.908202693	6.881276822	6.994235957	6.820784896	7.01428218	6.817814297	6.976778323	6.739220312	7.028547148	6.941928233	7.028919051	6.94724808	6.726728749	6.995678013	6.970467543	6.734464456	7.220178633	7.012119038	7.077465505	7.098197067	7.005808257	7.429042881	6.754534652	7.612969125	7.674759468	6.921390507	7.295246879
1552279_a_at	7.873838609	8.038452785	8.081905557	8.051465439	8.118677717	8.03834005	7.900343292	7.954213821	8.068878615	7.844842902	7.945287173	8.188911491	8.093484517	8.155621078	8.161939347	8.227039149	8.167906232	8.141033817	8.088102981	8.284968143	8.116946802	7.977808858	8.027888582	8.346558186	8.426828431	8.053861158	8.197809132	8.564357248	8.601894914	8.265517215
1552280_at	6.734929602	6.137546854	6.137003537	6.022741884	6.091828518	6.511892236	8.567551216	6.415801297	6.035455375	6.1046728	7.547286541	8.067491598	5.946596757	5.944799387	6.123388698	5.860525131	6.426028288	6.443575272	6.008352086	7.52634352	6.67327416	5.738175589	5.79774288	6.154912106	5.666558882	5.677030496	6.257714021	6.050366404	6.070078188	5.806316442
1552281_at	9.160826431	10.59553426	9.034625097	10.83153066	10.16534718	9.784381706	9.25050374	9.594450408	10.278268	10.18899658	10.08170967	9.841911256	10.2455482	9.734571628	10.52498718	9.279094695	10.09268164	10.5769589	10.47459447	10.54344396	10.64613581	9.592349327	10.36816562	10.34126933	8.929372828	9.865785764	9.97723649	11.04647293	10.9885946	10.25827929
1552283_s_at	6.106575881	6.164415823	6.018735761	8.42092944	5.978929546	6.321521049	5.550274793	5.794150365	5.836009594	6.014081646	5.55774793	5.82293202	5.92009589	6.078184313	6.296155894	6.182025652	6.32173241	6.061622238	5.947680856	6.058702846	6.475443989	7.38503903	6.709871435	6.110888955	6.133477095	6.240319786	6.046141966	5.952084339	6.358553226	5.86902527
1552286_at	7.346607548	7.086149129	7.366060346	6.96733042	7.0793152	7.408738509	7.199730986	7.30510717	7.17220434	7.035913456	6.925825493	7.131156736	6.965726073	6.944930196	6.824534594	7.444213797	7.297290466	7.09811448	7.064506671	6.943450258	6.909499134	7.191830754	7.373015636	6.99568872	7.569521084	7.042565809	7.060637326	6.973514629	6.676155415	7.201441136
1552287_s_at	6.864485103	7.193784842	7.826965049	8.011632741	7.323881395	6.779843489	7.320128025	6.824588522	7.103113465	7.118067776	7.216945277	7.167733486	6.884192744	6.949167175	7.600414316	7.036610833	7.195273488	6.78221942	7.130519445	7.475277006	7.646581894	7.285511729	7.364452404	7.235138157	6.925068747	7.658276338	7.726083291	7.06930972	7.345846961	8.18777437
1552288_at	5.987350362	5.852635723	5.705730144	5.337018523	6.175827668	6.006473866	5.82079437	5.563791947	5.819530949	5.964108361	5.485867855	5.653485952	6.131651896	5.906459888	5.640876505	5.599548254	5.720880506	6.031898962	5.401316965	5.870658179	5.634209975	5.861762403	5.840206042	5.968746391	5.730558612	6.023007401	5.376477626	5.847755911	6.15565184	5.878837802
1552289_a_at	6.534256144	6.340380947	6.555538998	6.00655986	6.352217532	6.959615445	7.017517281	6.400644042	6.522482797	6.607342854	6.48230381	6.436503567	6.511968036	6.335400124	6.58211754	6.570409747	6.703015315	6.716463175	6.56387915	6.627108409	6.409934941	6.409965515	6.468617221	6.395665595	6.14750374	6.261518087	6.40055312	6.368046806	6.25966287	6.635443478
1552291_at	7.609279623	7.728140489	7.230560632	7.64090985	7.602249319	7.372650134	7.288495432	7.665503358	7.622517758	7.624871349	7.430086899	7.743449791	7.19874613	7.534200933	7.640290969	8.023644493	7.606470909	6.961376595	7.86210434	7.488002636	7.662256614	8.132749665	8.148191126	7.659761091	8.742452055	8.157449994	8.108870185	7.747428615	7.404536303	8.175908026
1552293_at	6.720044409	6.739543277	6.669580815	6.561254841	6.85385898	7.087634644	6.70992703	6.633611052	6.817094936	6.843110418	6.566629571	6.668975521	6.965852302	6.923488756	6.50246553	6.635161916	6.514646111	6.577236496	6.746655148	6.674320756	6.694791631	6.698667768	6.889108312	6.854934977	7.024546416	6.584680789	6.639993009	6.573775523	6.70885591	6.488206805
1552295_a_at	9.071448925	8.492534122	9.541146762	8.905552354	9.099252426	8.747271694	8.680524134	8.943726329	8.646654962	8.633924751	9.16387401	9.090297598	8.981905346	8.897160535	8.494798749	9.099185659	9.082974594	8.490575863	8.817399809	8.808417819	8.812673641	9.361418586	9.062028967	9.181426573	9.124330894	9.164109954	9.095406659	8.87078507	8.182510854	9.070712212
1552296_at	5.786967201	9.746552952	5.310992345	6.29118402	7.396943439	6.499529926	5.953686192	5.829744481	8.013693996	9.789119342	5.271372263	5.323304944	7.55840972	6.69957974	9.365158721	5.971875924	5.577386006	7.043037945	8.862567864	6.489640974	8.394439638	5.966726373	5.625699907	6.86780946	5.730638057	5.837895539	5.347812737	8.212295065	9.359787476	5.78125665
1552299_at	6.325854826	6.387746771	5.916597776	6.061875442	6.428985727	6.753072565	6.41122932	6.60534273	6.474038564	6.486027794	6.33563942	6.416954583	6.501242359	6.482719287	6.651422576	6.591535145	6.675820532	6.667274004	6.750170345	6.284640099	6.317320954	6.395917986	7.166872305	6.333016529	6.936878141	6.62672909	6.406600035	6.581747339	6.528612525	6.748841245
1552301_a_at	7.162441791	7.087516524	7.403233859	7.068094847	7.153178629	7.322330917	7.187586302	7.188119641	6.805366801	7.103674463	7.05742865	7.17161469	7.177735839	7.124066475	6.943970662	7.037168325	7.118682308	7.324335204	7.039534846	6.971484771	6.929143375	6.838355186	6.929337118	7.354148497	7.03879829	6.717173431	7.102655641	6.867558794	7.067163599	6.809910143
1552302_at	6.275672886	6.2588091	7.621566231	7.129020602	6.437860251	6.505352965	6.575411061	6.370438655	6.34359355	6.912202002	6.366597488	7.035725447	6.432829583	6.721043884	6.652684988	5.64597282	5.538424491	6.214068318	6.267557281	6.606808179	6.203621493	5.91093568	5.997270437	6.799805499	6.118430974	6.206100981	6.089472305	6.296937377	6.296804985	5.699058838
1552303_a_at	7.329206193	7.114100521	8.26724012	7.640365383	7.302163363	7.004993306	7.431036174	7.370757738	7.265119119	7.51786773	7.329486285	7.513585084	7.164307065	7.493159996	7.490373574	6.651178207	7.107960507	6.972070062	7.056745198	7.29982395	7.114038676	7.040120029	6.763440707	7.507376665	6.844381338	6.684959354	6.987695742	7.200634664	7.084992382	6.833435496
1552304_at	5.503131901	5.35360171	5.50234192	5.309253427	5.459359638	5.496019055	5.48373826	5.607094689	5.666956714	5.596090764	5.277997681	5.158712738	5.616186337	5.468251559	5.799335676	5.574071162	5.714877285	5.357949699	5.591946934	5.233718539	5.520470884	5.836012384	6.057067384	5.329231611	5.561279755	5.631233063	5.410374063	5.569996231	5.424238669	5.715019706
1552306_at	5.680782404	5.616893195	5.756565296	5.817208661	5.575429394	5.524524169	6.049075749	5.912186756	5.904781661	5.809431516	5.86598101	5.946580088	5.529616913	5.651884816	5.803842284	6.112696573	5.882579545	5.523435269	5.847054356	5.554820947	6.016798685	6.513316082	5.969146393	5.359401712	6.091038988	6.596272741	5.994891093	6.034821242	5.422780328	6.85261877
1552307_a_at	7.289218127	6.964155135	7.639218954	7.549563416	6.97427553	7.291781199	7.652292405	7.322938298	7.32592211	7.065664292	7.132497264	7.359012116	7.033593218	7.175583187	7.261586155	7.674071573	7.496554047	7.16967256	7.111686498	7.392253522	6.872821245	7.599146748	7.124461633	6.879083564	7.036165895	6.717387379	7.2793175	7.250903963	6.882907575	7.477303686
1552309_a_at	7.218749181	6.973847684	8.062419275	7.860220344	7.129611199	6.537838296	7.684964634	7.677775093	7.04251831	6.705634324	7.847868113	7.022986763	7.038470883	6.907296776	7.142650307	7.063069241	7.641287126	7.218316456	7.457093858	6.991559972	7.370208003	7.329300338	6.728831706	6.845729707	6.439413503	7.172679561	7.335688982	7.323953442	6.683283797	7.485627671
1552310_at	7.322623523	7.787334285	7.670149012	8.100295353	7.583111613	7.248840862	8.008097003	7.693866619	8.078288118	7.491094832	7.8067053	7.878951209	7.445962966	7.406991943	7.867329393	7.725978728	7.989441352	7.828221621	8.219327316	8.156189584	8.085276876	8.724059137	7.666971313	7.359012116	8.195069566	7.979888554	7.922767777	8.349581017	7.895175333	9.01467102
1552311_a_at	8.098913191	8.102224714	7.860237615	7.680153552	7.942606654	8.259852165	7.925931743	7.695554646	7.750338431	7.948736064	7.752899676	8.073053542	8.009989088	8.211869021	7.825468838	7.853536788	7.750630168	7.93515684	7.562876243	8.122886571	8.220226853	8.074018358	8.114582359	8.173536273	8.064205694	8.156783402	7.865451825	7.956275905	7.955275056	7.85408523
1552312_a_at	7.546970398	7.031576615	7.119884399	6.872530344	7.518638603	6.442113886	7.028770613	7.71040664	7.186733016	7.554720551	7.694272626	6.96103007	6.905107261	7.770581248	7.409377248	7.375321277	7.018346622	7.028898423	7.819082806	7.356328742	7.500419668	8.027180717	7.254955623	7.189658505	7.259842148	7.610207439	7.522494974	7.948847076	7.307589129	7.840653223
1552314_a_at	6.167668226	6.176111496	6.130277432	6.136124238	5.811724783	6.601353918	5.829062833	6.186262822	6.094721719	6.369918563	6.287829582	6.203488531	6.248490743	6.308737808	6.143484322	6.08554582	6.203468221	6.058030094	5.967539197	6.11805059	6.14764318	6.214790409	6.368401409	6.4608728	6.362720819	6.505663548	6.317334723	6.037781064	6.335461903	6.421499143
1552315_at	7.919687374	7.77130075	8.770731907	8.007952674	7.611510799	7.394223291	7.836807687	7.89583382	7.910265071	7.350921179	7.886687854	7.909159438	7.746152841	7.738209511	7.628119604	7.061819371	7.604770229	7.578048116	7.402215907	7.95957773	7.603835025	7.663076076	7.154238117	7.333750958	7.144515997	7.065112927	7.543015319	8.162638288	7.575702977	7.520868744
1552316_a_at	7.401033234	6.847872277	8.585359417	7.78353142	6.567240994	6.449297192	7.437484886	7.168474527	7.367881132	6.473291088	7.036735096	7.573345423	6.691256015	6.768435286	7.158020945	5.26294237	6.433362913	6.023478454	6.466987434	7.024689252	6.666178845	6.780106962	5.475897591	6.831390476	6.132569301	5.730247062	6.329826656	7.088521576	6.586964551	6.453459237
1552318_at	7.015867005	6.108575966	7.743557333	6.977392803	6.200446738	5.993541855	6.839618072	6.670937321	6.996626969	6.225592264	6.377518887	6.869557552	6.323681202	6.183731407	6.685258529	6.098827424	5.951119585	6.030268035	6.251876484	6.678942123	6.706356457	6.521108548	5.902018964	6.491165964	5.837964035	5.801711446	6.180222137	6.62864707	6.057253756	5.890460305
1552319_a_at	6.525274052	6.199290172	6.091465533	6.178921747	6.394416285	6.85919192	6.740793037	6.26802716	6.127165493	6.237701489	6.070853577	6.213195884	6.415624897	6.520135687	6.232820144	6.166867544	6.161797113	6.283148861	6.056060075	5.842733886	6.061412433	6.219660142	6.246050112	6.262075898	6.185022489	6.095818338	7.353297028	6.380481325	6.461864672	5.886994693
1552320_a_at	4.092085176	4.098098682	3.797167088	4.187601284	4.241766248	4.117058485	4.131746133	4.040809994	4.066469122	4.038621159	4.091571223	3.991173448	4.273000505	4.026525094	4.157733345	3.822533571	4.297530046	4.177859104	4.148563182	4.282920552	4.111313241	3.986363207	3.729269283	4.06748246	3.870599113	3.853012609	4.068971769	4.047356596	3.935568608	3.773025324
1552321_a_at	4.269694978	4.37041094	4.156647356	4.52711791	4.231842101	4.420351261	4.191151119	4.191499095	4.234953496	4.345522012	4.335409485	4.354857242	4.590089923	4.256887062	4.28077938	4.082606586	4.316907051	4.302268917	4.11277382	4.195389477	4.157548843	4.054716448	4.274716662	4.153838144	4.242553851	4.2675894	4.273943926	4.101582369	4.332832434	4.156647356
1552322_at	4.023312531	3.803817015	3.753620125	3.940019602	3.934449347	3.880969546	3.926862715	3.998100067	3.841401267	3.796912156	4.128054595	4.111271762	3.761181917	3.934449347	4.379900302	3.855023901	4.092119416	4.137958586	3.981721588	3.957151784	3.76518216	3.785695607	3.917846032	3.984229969	3.759319366	4.017062099	4.278235888	3.868600365	3.625452209	4.070422598
1552323_s_at	6.023915822	5.747628743	6.081999608	6.346067689	5.608165886	6.044554614	6.065664755	5.938822085	5.927726369	5.857596855	6.050964133	6.190379144	5.835000624	5.961557404	6.038790596	5.572838784	5.811336469	5.870624551	5.847358365	6.076799611	5.557378373	5.838092079	6.142081539	5.866029144	5.511196395	5.50544038	6.109424077	5.664241498	5.843463622	6.006552574
1552325_at	5.260320703	4.682379151	4.833759064	4.558304801	5.168794913	5.114310432	4.705927809	4.831746743	4.757451684	4.828191976	4.487817484	4.76770235	4.711621069	5.325824497	4.475597697	4.66550831	4.3478821	4.653102021	4.322913331	4.669938264	4.687799023	4.761095072	4.931488996	4.986377108	4.905392316	5.307309806	3.875848298	4.83316892	4.791934146	4.668110986
1552326_a_at	5.792402303	5.779051107	5.495577112	6.185473793	6.154282707	6.124852339	6.010462553	5.938639345	5.821706505	5.917103884	5.774818271	5.929228359	6.155546856	5.906599007	5.869673261	5.824270367	5.848500969	5.998579142	5.866384511	5.82407956	5.827852814	5.585552026	5.835877773	5.845388282	5.701642292	5.820312421	5.831322469	5.615102997	5.924891894	5.611630226
1552327_at	5.484863024	5.423047873	5.476738465	5.922046077	5.522721231	5.512880734	5.599778128	5.594482917	5.436618501	5.324089664	5.77094855	5.604927642	5.778973523	5.530769097	6.042804225	5.048629169	6.152756395	6.13898643	5.868406014	6.203329756	5.800785067	5.346445152	5.831888949	5.733160755	5.385635996	5.334319773	5.482106769	5.617995494	6.147378099	5.373477095
1552329_at	6.082707026	6.723540257	7.371930317	6.63403976	6.438676748	5.872322254	6.49237344	6.599045216	6.720877291	6.378913922	6.790728881	6.850564311	6.252107179	6.329110593	6.563270079	6.93126314	7.072183667	6.3457584	6.679963018	6.546921424	6.185507183	7.26376378	7.76433731	6.54431093	6.767825711	7.102718175	7.015271917	6.76545254	6.305305274	7.694880428
1552330_at	6.242908837	6.212904774	6.878755182	5.831271118	6.388044386	6.305260244	6.318581381	6.264017208	6.568449582	6.337871133	6.438641889	6.246332891	6.018286282	6.025382168	6.499399798	5.869723056	6.322161545	6.338181717	6.666574998	6.43277591	6.027052637	6.076090488	6.116474906	6.552006584	6.108445278	6.289182369	6.365954401	6.737907066	6.334390095	7.250396838
1552332_at	8.300093246	8.36106849	8.057041394	8.33384724	8.136018409	8.287883551	8.386496306	8.410841482	8.229932637	8.400012063	8.348012568	8.390993646	8.124622029	8.442270225	8.238765427	8.559797889	8.413757453	8.518766017	8.287697835	8.390667698	8.396163127	8.143646394	8.207095915	8.179456676	8.216744538	8.080515717	8.422870658	8.27359615	8.25493764	8.090272208
1552334_at	6.214122931	6.526282466	6.536077073	7.149264298	6.847248777	6.371570263	6.387815211	6.732969	6.602240052	7.022413903	6.730112294	6.577520618	6.61737046	6.600945992	7.416981412	6.977476429	6.831651627	6.726920584	6.892390893	6.448367362	6.914574923	7.204598882	6.749113787	6.705999871	6.770080525	6.372706142	7.024428716	6.925035275	7.037965219	6.814553515
1552335_at	7.233979198	7.37822909	7.504596938	7.242639772	7.349472171	7.173421928	7.027185328	7.37965419	7.015578209	7.207939129	7.426547191	7.395391186	7.123481307	7.299895734	7.147422063	7.640343172	7.148679702	7.302493852	7.387674211	7.397046483	7.339925153	7.230175444	7.321704982	7.252448807	7.245530379	7.010407925	7.282814118	7.243532021	6.990748511	7.056098214
1552337_s_at	6.743370053	6.796751469	7.012751858	6.846796927	7.065583997	6.87346173	6.864437274	6.835615871	6.696635891	6.732969	6.93516327	7.147808152	7.336896565	7.13806073	7.192858602	6.767430665	7.1251228	7.045612552	6.811779602	7.074512468	6.919118142	6.809745236	6.958335941	6.740454348	7.059116196	6.824324522	6.707729963	7.137070072	7.104026993	6.845064514
1552338_at	6.503599806	6.458198305	6.489325008	5.887614454	6.297763261	6.496929954	6.324224264	6.458241468	6.36257421	6.203108896	6.341403561	6.447401056	6.30227942	6.490393398	6.313117649	6.303014073	6.681714888	6.362315028	6.225652785	6.332357148	6.335108606	6.342492792	6.43149755	6.350569307	6.601848527	6.66656397	6.342830628	6.35016779	6.076918722	6.244662186
1552340_at	6.150037203	6.202262216	6.159773248	6.057799013	6.057997031	6.201580161	6.181149403	6.305436745	6.217985211	6.238842039	6.23475975	5.980274986	6.177658581	6.349521232	6.225578561	5.821892633	6.329033784	6.347552906	6.284697776	6.028216392	6.218936414	5.999032339	5.983241005	6.033960729	5.974864788	6.021195307	5.987981161	5.979414489	6.109410657	5.849697841
1552343_s_at	5.756051913	5.663994779	6.455186331	6.005814033	5.61681046	5.944313209	5.910222511	5.64835613	5.434655821	5.561747333	5.816307916	6.058520253	5.389739362	5.688907652	5.781805082	5.330873878	5.630042935	5.670110833	5.317068781	5.862464666	5.754930368	5.985208097	6.168777166	5.698495239	5.768697599	5.86426299	5.718520439	5.743819664	5.833071573	5.789471864
1552344_s_at	6.812278251	6.643562609	5.866384511	6.47277966	6.96656161	5.498916793	6.321181564	6.668050732	6.824421863	6.570233419	6.962487967	6.517968557	6.383876696	6.44042786	6.840790911	6.894626654	6.672621739	6.650037424	7.136831264	6.880681883	6.774628551	6.579416773	6.409730754	6.220037045	7.399175086	6.392551356	7.133799973	7.028222063	6.611644391	7.246622501
1552347_at	7.163288829	7.4904969	8.3828946	8.224809724	7.710352736	6.874723509	7.50672259	7.42362357	7.402268289	7.402968628	7.726582856	7.91094205	7.541167898	7.450428701	8.347378675	7.395966519	7.335100538	7.823127481	7.838176127	7.647939263	7.812676941	7.260423635	7.138679773	7.375913775	7.378941621	7.442374306	7.754277882	7.771347753	8.13818238	7.570418647
1552348_at	8.757768398	8.422082389	8.109029164	9.015856741	8.447283518	8.838864792	8.596962277	8.691404468	8.225509703	8.348155342	8.567633922	8.376330044	8.629506772	8.510390878	8.332340452	8.811535314	9.461092468	8.747500662	8.301776845	8.468663634	8.338796612	8.064708042	9.684713881	8.285185432	8.970576211	7.987169036	8.487611516	8.28291937	8.144319886	7.963468817
1552349_a_at	6.710031321	6.46128285	6.223366899	6.310594801	6.517551864	6.781930668	6.134908766	6.422884462	6.302424102	6.405007547	6.678545956	6.338616737	6.527450504	6.419705399	5.868831959	6.823194961	7.990558876	6.274550453	6.241031286	6.654115263	6.451328237	6.235154925	8.569282731	6.546785917	7.617585725	6.495252993	6.178221074	6.208767638	6.277584644	6.135362481
1552354_at	6.333391704	6.150381987	5.95311874	6.211122244	6.646404105	7.055721021	6.343219717	6.441176143	6.640807468	6.394223908	6.487223896	6.292783979	6.852470394	6.398997394	6.371795431	6.399924957	6.338022459	6.403491566	5.957919314	5.965406813	6.322169139	5.731104714	6.12127019	6.50227203	6.144897929	6.514689049	6.23475975	6.091395429	6.588960232	6.06395548
1552355_s_at	7.161962534	7.124650035	6.75095514	7.137473164	7.218949462	7.396969301	7.121234592	7.267123921	6.986928378	7.292853902	7.135203801	7.182746033	7.298062808	7.246249366	7.004431844	6.920114956	7.095940591	7.385743617	7.16333042	7.104679366	7.180284255	7.014339993	7.315415974	7.081805667	7.159629728	7.380549513	7.196767046	7.193488638	7.257968837	6.990167936
1552359_at	4.525527128	4.19545173	4.234661012	4.24781352	4.378496318	4.470746346	4.439923515	4.486592354	4.352050611	4.19702646	4.331316081	4.120871443	4.521206184	4.293490881	4.482702252	4.326647324	4.761564673	4.707765131	4.38306108	4.291842414	4.463676036	4.27471681	4.92044475	4.52659782	4.337339382	4.290746534	4.848985709	4.450307387	4.379635327	4.79618398
1552360_a_at	6.575599429	6.776796303	6.461987263	6.984138445	7.01563156	6.410694374	6.85327405	7.115768715	6.922981427	6.28544972	6.969293279	6.95766277	7.144356962	7.105553939	6.917394521	6.764060238	6.97786332	6.856308598	7.224353418	7.386858363	7.017622681	6.946115552	6.331288282	6.761150838	7.195809783	7.252920786	6.988886759	7.688466998	6.975435958	6.608473779
1552362_a_at	6.533624869	6.534293464	6.749573104	9.492268042	6.581963709	7.104951091	7.463055968	6.650295828	6.908664427	7.592434885	6.975042455	6.733253498	6.635613651	6.58163574	7.177189927	6.546919419	7.171269201	7.165672056	7.347597336	6.874793501	7.152560883	6.604271696	6.522660436	7.100301359	5.965153467	6.420455686	6.904592489	7.372601535	7.65563927	6.24212955
1552364_s_at	7.920924715	7.200854932	7.107311936	6.797694723	7.049362951	7.17345348	7.5040699	7.447012445	7.085462551	7.295553018	7.842334266	7.368444715	6.75969084	7.427772835	6.99599949	8.498920171	7.237346781	7.244277766	7.172125685	7.36789964	7.293542317	8.294657672	7.565446141	6.840560539	7.646236611	8.297790209	7.1210229	7.240056662	6.511709421	7.445843591
1552365_at	7.375695984	9.384705012	4.330571986	9.261055543	7.771832408	8.675940998	8.17173645	8.177951162	9.394550093	8.845447341	8.762032356	7.401787344	8.711951809	8.627079537	9.954038161	7.257691459	8.539637484	9.135273675	10.28994592	8.805259731	9.560059501	8.347742425	6.412485589	9.587982933	4.485372829	6.361127831	8.28955737	9.832651189	9.76672166	5.13627288
1552367_a_at	5.642295306	7.469445639	4.717369264	7.280480545	6.373698851	6.918633909	6.524587927	6.716537412	7.104134055	7.049547973	6.664475134	5.37165562	6.781945789	6.792929696	8.392572023	5.8395645	6.857813587	7.489027869	8.536479144	6.976383124	7.260094238	6.474500997	5.582774329	7.407362158	5.162926857	5.546336704	6.556088194	8.275045504	7.844005939	5.087335282
1552368_at	5.353910669	5.625723326	5.174414421	5.237599944	5.366823767	5.507801338	5.361160306	5.641615282	5.374807644	5.472143269	5.419341057	5.283223932	5.502121775	5.435038955	5.580478843	5.311414992	5.348247208	5.609604651	5.28902282	5.210229787	5.284836534	5.384884943	5.065782273	5.358550168	5.210536226	5.20750469	5.233648296	5.426004825	5.453830889	5.285235639
1552370_at	7.493911971	8.343062916	5.82129235	7.494165813	7.933166937	6.81546144	7.600050673	7.920295877	8.054039936	8.306470945	7.695909448	7.170055014	8.381889358	7.844576122	8.462052365	7.68534033	7.791110558	8.642456116	8.539154897	7.735149108	8.284765032	8.020430178	7.643196532	7.864062093	7.851104692	7.548495076	7.663367078	8.821640784	8.244901367	7.662990283
1552372_at	3.711347546	3.65544648	3.607328281	3.357792026	3.539334446	3.637299102	3.448626531	3.664828152	3.509222106	3.65051049	3.380026036	3.49385447	3.489507887	3.567972646	3.567972646	3.422835543	3.58503723	3.590611022	3.66623296	3.58061635	3.42319409	3.558513219	3.412751288	3.638011106	3.461872231	3.552882271	3.417857701	3.540402538	3.490652894	3.582345892
1552373_s_at	3.812838521	3.992748768	3.990014808	3.678771704	3.91620655	3.919013963	3.831653556	3.809655817	3.964993926	3.887651703	3.734478009	3.815029129	3.795108577	3.686664059	3.833154455	3.879027297	3.813631279	3.899599381	3.901783911	3.823361683	3.915273703	3.823761882	3.667712312	4.010563321	3.850208963	4.280141277	3.666377406	3.941120898	3.975752648	3.601380805
1552375_at	5.449113583	5.312817668	5.184058096	5.656151353	5.371609097	5.3267325	5.583801011	5.430397101	5.434580552	5.471624699	5.434986843	5.361541225	5.660380321	5.304708038	5.561242892	5.357092595	5.509005884	5.597255264	5.3929207	5.190575766	5.167147233	5.389887669	5.089030954	5.359693067	4.921699183	5.213310571	5.376108522	5.262135844	5.481499967	5.34084956
1552377_s_at	8.227711426	8.051324545	8.598983319	8.265740266	8.189152315	8.214351676	8.275321018	8.315394889	8.025769305	8.034035402	8.207411169	8.2040666	8.197176922	8.126823325	8.188383883	8.236667025	8.497911511	8.587198424	8.222269476	8.281529105	8.255786231	8.036259401	8.047218128	8.196009864	8.076928033	7.971022219	8.37766616	8.054121406	8.007827377	8.154659029
1552378_s_at	7.597993342	6.214246959	5.567837771	6.685269012	6.390076618	6.187030376	6.178381431	6.698419856	5.986869866	6.387936973	6.841475292	6.509398972	6.269406483	6.450802983	6.401586814	6.524702803	6.309391495	6.537876964	6.384906629	6.391734499	6.538221196	8.758693025	7.067978797	6.177516818	7.396943855	7.546493534	6.324726244	6.944545713	6.445896784	6.768167838
1552379_at	3.56207152	3.567110557	3.48949225	3.340957648	3.393231694	3.575672094	3.580336698	3.43981196	3.592160789	3.459635925	3.459290681	3.552634414	3.482643198	3.59612512	3.4046529	3.385964513	3.679478395	3.402605312	3.367110096	3.412857371	3.362187159	3.43981196	3.49051995	3.494608262	3.676494724	3.461923518	3.351552366	3.459835757	3.506319935	3.427305333
1552381_at	4.822020385	4.890270115	4.819375986	4.670862611	4.972570272	5.008524085	4.815379678	4.864577412	4.982607135	4.760137859	4.813399578	4.866636516	4.892243841	4.849419981	4.536467184	4.646983042	4.708701722	4.83035173	4.59172229	4.500544412	4.657152134	4.964410761	4.74517605	4.844684433	4.733709925	4.888746252	4.713953616	4.648535676	4.808933869	4.740060839
1552383_at	8.636859453	8.510507441	8.259378196	8.027335713	8.708404608	9.032519884	8.403922932	8.47725228	8.420449856	8.45076242	7.973830775	8.738500918	8.659359571	8.802789715	8.35063065	8.097931577	8.086031014	8.485976084	8.219206968	8.245220791	8.402094929	8.27967808	8.549589794	8.638845402	8.858592921	8.772687751	7.807165323	8.365195361	8.62028196	8.158852065
1552384_a_at	7.018185612	6.906340912	6.94269965	6.475385959	7.014783615	6.94806598	6.841969999	6.747263729	6.73306674	6.856786886	6.651780036	6.926802213	6.887909437	7.042101525	6.720937009	6.91283877	6.713186765	6.861978214	6.675903829	7.036084899	7.057553832	6.651300423	7.103691161	6.874723992	6.987066525	7.178922552	6.63791754	6.607270456	6.856600686	6.594748829
1552386_at	6.518956322	6.086421706	7.551064961	7.503540475	6.420693414	5.757990973	7.200813084	5.946503473	6.750340006	6.148772176	7.194272154	7.50075509	6.122161	5.798544215	6.114419985	5.90246644	6.312259478	6.637625678	6.076590756	7.373765841	6.707483851	6.94997407	5.256470713	6.305437167	5.71176318	4.864829924	5.956988419	6.169101048	5.819584642	5.513525614
1552388_at	7.568820816	7.46160272	6.734030949	7.873456015	7.496420775	7.6973638	7.131832187	7.57008669	7.113166809	7.253392416	7.412414232	7.486284515	7.679090481	7.512177147	7.510349053	7.071607153	7.356373299	7.726042071	7.942724895	7.695716871	7.370518219	7.197359486	6.998181098	7.138132225	7.086571678	7.151629176	7.253392416	7.716548883	7.732929093	7.321024377
1552389_at	5.601133064	5.499970348	5.296714379	4.83406365	5.636125136	5.269767896	4.988691059	5.220603983	4.958399317	5.139096186	4.72816649	5.006240684	5.653390379	5.508930801	4.686381316	5.114004788	4.610868164	5.497839604	4.799854632	5.18867139	5.383415053	5.038369679	5.301277578	4.864707982	5.23882119	5.63954973	5.125011255	5.532303082	5.461047221	4.84433614
1552390_a_at	4.412804577	4.655049958	3.823334865	4.163779304	4.306541966	4.062572761	4.251861111	4.522377302	4.964553704	4.240941609	4.142163794	4.244370274	4.399439234	4.222190549	4.649533311	5.759249265	4.325825473	5.005217345	4.904917697	5.092840959	5.231952065	4.446101578	4.28443894	4.345890966	3.933165198	4.034661201	4.686005755	5.348104683	4.76894616	4.580048187
1552391_at	6.608139003	6.84275455	6.282503338	6.211092444	6.584803792	6.767424272	6.322387149	6.449399646	6.011910838	6.559837431	5.893684658	6.452195223	6.586261587	6.392994146	5.911060669	6.291851608	5.97394503	6.323942184	6.156701987	6.175021511	6.448365972	6.379780635	6.813404625	6.615642775	6.780951955	6.976595254	5.992438384	6.30693056	6.536214364	6.41285166
1552393_at	3.572382957	3.68179564	3.564922118	3.527186599	3.770761908	3.572059181	3.60379558	3.599520498	3.676581482	3.578871138	3.561165048	3.605666569	3.476701906	3.618279955	3.548250019	3.462049998	3.515141035	3.536947578	3.4317988	3.527186599	3.439788375	3.491654237	3.742131497	3.413216468	3.600378534	3.616822551	3.470986669	3.459188985	3.551778383	3.562671965
1552394_a_at	4.112411642	4.29018039	4.384642694	3.789566282	4.087696153	4.246283624	4.141533246	4.092558745	4.148284829	4.040604432	4.176881261	4.201432796	3.986207726	4.162738733	3.910033182	4.045603956	4.018288161	4.173044749	3.833830035	4.022208373	4.020046334	4.031414696	4.070927576	4.094892589	3.845638115	4.459636856	3.99176543	3.849143256	3.939702923	3.873021612
1552395_at	8.773514948	8.704916535	8.666066907	8.588078146	8.716234397	8.811350891	8.710221603	8.735179534	8.632953024	8.667322496	8.738729417	8.771330137	8.780952459	8.738056969	8.746886901	8.710591533	8.932683743	8.947887466	8.755102958	8.92700829	8.771365328	8.636259438	8.70446918	8.657797112	8.612609089	8.457231127	8.761236501	8.474777581	8.632428513	8.516032016
1552396_at	6.322757216	6.178267379	6.254976669	6.325100891	6.161869824	6.3939936	6.082641123	6.183843954	6.216834145	6.371571234	6.298281566	6.253997815	6.313298061	6.082309434	6.221252191	6.371952848	6.373495375	6.249620423	6.144802942	6.330426191	6.171642723	6.063539489	6.276660078	6.273524101	6.253847891	6.005946841	6.122232372	6.127529843	5.981099934	5.944914251
1552398_a_at	5.645649504	5.511117946	6.721321572	6.155382915	5.878812858	6.171963623	5.389083106	5.778428386	5.488424581	5.688091248	5.581722509	5.584395792	6.038765579	6.027470561	5.850839392	6.45126195	5.622862636	5.820633176	5.460973128	5.658803488	5.377622195	5.317068781	5.821892633	6.843623375	5.234312925	5.351929238	5.309081116	5.575639604	5.013411245	5.343669517
1552399_a_at	6.199797506	6.028051495	6.206815051	5.714937995	6.07662035	5.715676252	5.663258065	5.711306923	5.616246865	5.624264518	5.924147158	5.955606002	6.04667312	6.173275294	5.588818808	5.700758553	5.875464803	6.027023328	5.802715006	6.032506618	6.063768625	6.345768665	6.1398381	6.146690472	6.358057916	6.584803792	6.126067331	6.345585279	6.035547143	6.407720937
1552400_a_at	7.004849585	7.039132136	6.849792729	6.877192892	6.966846265	7.005091048	7.042542342	6.907714704	7.078091588	6.947859921	6.828711985	6.903780228	6.977031791	6.865778975	6.894275703	6.806599038	6.927089131	7.247398121	6.867686886	7.048776836	6.926660564	6.59930344	6.932639553	7.070649755	6.739318511	6.614849448	6.830270845	6.860038656	6.766917874	6.694540363
1552401_a_at	5.042320735	4.953117577	5.64889048	4.794849221	5.068090946	5.043719944	4.972235502	5.081049792	4.997961278	4.976810811	4.800784255	5.189070324	4.856597071	5.348487604	4.67392135	4.887859259	4.995726214	5.076307984	4.869746309	5.111597576	5.024709794	4.976494001	5.26558537	5.061071872	4.965051459	5.055219106	4.888701745	4.883015344	4.995429705	4.726358533
1552402_at	6.53323975	6.664501435	6.844891869	6.361383706	6.571930574	6.789931364	6.692378875	6.464771219	6.562216418	6.594648826	6.439383339	6.563494467	6.490861582	6.826201948	6.35707292	6.614997311	6.843808683	6.474913422	6.36958045	6.753640408	6.674757886	6.517734392	6.834568379	6.490831102	6.655536051	6.969536798	6.450670618	6.603381968	6.42364079	6.462051419
1552405_at	6.114626024	6.254328139	5.811960901	6.258158752	6.560958218	6.408663911	6.420014929	6.354478619	6.174797635	6.527984465	6.309591324	6.338616737	6.307763735	6.355490666	6.564343887	6.403103809	6.377211168	6.826305464	6.577691455	6.288860391	6.634627975	6.358159573	6.158005308	6.384090236	6.443199014	6.463538659	6.396473088	6.196019962	6.361602351	6.113742491
1552408_at	5.173901455	5.079513117	5.291104836	4.830154481	5.41455386	5.372654484	5.431426399	5.338365366	5.225140526	5.307031858	5.043668759	5.515174985	5.616243914	5.540413836	5.161266628	5.054382907	5.646862113	5.446584064	5.124569623	5.383104746	5.424943123	5.086910236	5.280867382	5.300525953	5.135064243	5.147403675	5.3117179	5.272982993	5.307649256	4.862254727
1552409_a_at	7.807953668	7.708755891	7.569111767	7.673817172	7.865007188	7.981650968	7.865413017	7.804448951	7.97745271	7.871649896	7.814924539	7.979544736	8.102149026	7.811685569	7.794755237	7.780742001	7.837220356	8.044012536	7.875276371	7.809479969	7.907448138	7.911453551	7.679629998	7.887156638	7.58207509	7.416432052	7.70001311	7.647611811	7.694581725	7.370680913
1552410_at	7.300661836	6.997302311	6.88151727	7.067014511	6.966175689	7.284828462	7.180797383	7.291952058	6.953090906	7.188067483	7.09960025	7.149100266	6.972745335	7.043678251	6.858999117	6.986025267	6.970019859	7.312352656	7.054078014	7.233381588	7.173786198	6.9808976	6.985242767	7.295553018	6.82713009	6.926778951	7.040276436	7.127663028	6.880277308	6.820407331
1552411_at	9.017308708	8.569452648	8.447670806	8.899750197	8.864380861	9.043963192	8.872921642	8.908464995	8.73909487	9.034472227	8.665627135	8.551713716	8.835143166	8.763533906	9.223474248	8.715599466	8.944466338	9.446453945	9.104239097	8.871339085	8.798975	8.654239423	8.442710797	9.212168771	8.213346604	8.313859394	8.801397125	8.592444011	8.629889283	8.156566516
1552412_a_at	6.437590236	5.969684968	6.077077823	5.804480684	6.013567772	6.143811996	6.109444784	6.167436291	5.942334666	6.131351398	6.030838824	6.032149574	6.289765177	6.078184313	5.958346479	6.214282756	6.108664254	6.105536784	6.068566216	6.092958566	6.075372081	6.062314278	6.098636543	6.106924146	6.312811288	6.000122179	5.936539636	5.82220185	6.068527233	5.866098894
1552414_at	6.549366682	6.490716428	6.404664637	6.25948788	6.69392651	7.032871231	6.606294128	6.506866095	6.669642951	6.53826736	6.443866878	6.529191962	6.331576299	6.709385118	6.518956322	6.710857105	6.655259788	6.784580479	6.193156092	6.500803619	6.697196318	6.443846338	6.414658458	6.521399772	6.43453564	6.574115993	6.487816655	6.522306004	6.705336081	6.263302309
1552415_a_at	7.201656893	7.029593129	6.671982251	6.881108896	7.093344191	7.130228226	6.942994024	7.184509298	7.127033465	7.575138846	7.101582783	7.019573309	7.201344441	7.067497917	6.957437419	6.936631718	7.223344992	7.174864859	6.952455615	6.76738827	7.094495804	7.135066356	6.835132701	7.336331148	6.984747839	7.003766789	6.856645659	6.841421539	6.938693752	6.857760551
1552417_a_at	5.949349354	5.723278589	5.050309807	5.856252367	5.584053351	5.323307373	6.021308203	6.088140051	5.709551957	5.566671488	5.932296689	6.127465925	5.355160876	5.718641185	6.174010467	6.672453777	5.893388293	5.538090054	6.034245841	6.044996284	6.276990653	6.654834349	6.86542675	5.667588998	6.572559108	6.332819116	6.799927451	5.88786916	5.188061487	7.385624453
1552418_at	6.292767054	6.457850705	6.288298013	6.066917778	6.1206206	6.338372145	6.153003368	6.34368013	6.322155759	6.333309173	6.155916228	6.359900741	6.434549712	6.141171958	6.284513313	6.424548885	6.446605059	6.422976824	6.413646076	6.272030283	6.370508345	6.290783011	6.257383027	6.454856159	6.453904114	6.138466157	6.540391293	6.211662386	6.037920486	5.993571602
1552419_s_at	7.463176099	7.392040968	7.166196387	7.21837648	7.45777284	7.623055095	7.245984249	7.343010893	7.387297173	7.740996363	7.537872007	7.372232755	7.619054316	7.445962966	7.622827088	7.070745588	7.574534417	7.633639907	7.484945628	7.349734276	7.383081125	7.080649951	7.274280935	7.476872278	7.146466957	6.833667578	7.506401974	7.187171395	7.313072859	7.010788494
1552421_a_at	5.964021152	5.913222649	5.489601689	5.138531947	5.691527439	6.252698043	5.666824358	5.722083724	5.794846051	5.988534442	5.841476269	6.008931969	5.656869946	5.840693149	5.459139691	5.481919707	5.70124551	5.902342131	5.232514542	5.421331361	5.736733595	5.64693402	5.634301578	6.182173263	5.641413684	5.553549177	5.523529107	5.869468685	5.753489468	5.407076288
1552422_at	7.427693113	7.095211471	6.954130324	7.366524202	7.227733034	7.863401337	7.45394554	7.182960537	7.152781356	7.157050498	7.17871846	6.952185598	7.559894586	7.13044355	7.196783834	6.91303817	6.948393444	7.634009642	7.363809859	6.992811251	6.789458128	6.962746532	6.628473128	7.231056599	6.379814715	6.771305763	7.098135715	7.310262946	7.116799891	6.937022573
1552423_at	7.681718588	7.517254986	7.642281841	8.409471961	7.797078901	7.86300726	7.407633511	7.68751659	7.529596148	7.860866181	7.857912866	7.697203385	7.936515301	7.78297532	8.481622452	7.484016279	8.215337831	7.995891276	8.195809458	7.65943351	7.450302584	7.763538114	7.290423497	7.933202267	7.167500989	7.366316899	7.987692053	7.830434558	7.950526003	7.250619214
1552424_at	5.482241051	5.235903239	4.837428968	4.702978717	5.192533218	5.382944193	5.062361977	5.167538715	5.228755021	5.072630618	5.157551137	4.931967838	5.392898483	5.226560189	4.914824585	4.923363357	4.852374574	5.086760679	4.91758166	5.264651651	5.151440362	4.987063399	5.422323921	5.022002944	5.081423127	5.553973163	4.785669038	5.054037552	5.195791423	4.74752559
1552425_a_at	6.357757983	6.657086378	6.401669294	6.313994675	6.589861385	6.833665181	6.449077629	6.630154333	6.226066819	6.500327019	6.511407163	6.867141586	6.677369078	6.863542955	6.501721385	6.295809255	6.641601371	6.713631548	6.731377045	6.588648502	6.617256838	6.254646171	6.366357148	6.833559326	6.636397082	6.422100086	6.4365434	6.601146497	6.564414306	6.260563741
1552426_a_at	8.772933036	9.024887626	9.45601357	9.232852215	8.727738537	8.34549888	9.263540881	9.143529963	9.035189344	8.8515476	8.359066574	9.248947914	8.38069916	8.741341843	9.100245424	9.572564722	9.02738328	8.65201154	9.240352535	9.285128144	9.08036502	9.940747901	9.486828687	9.076551792	9.15563411	9.625229237	9.148369864	9.285327208	8.935916378	9.664978977
1552427_at	4.288344136	4.232013922	3.903277299	4.268234608	3.997583483	3.805460298	4.2380554	4.186753202	4.076297523	4.263533161	4.116822112	4.146966187	3.790230767	3.878896469	4.249454001	4.288833377	4.012415531	4.228299506	4.053367834	4.322643703	4.287302682	5.387035892	4.391247759	4.155378398	4.614967785	5.277258034	4.358027273	4.506348614	4.399112658	4.822168221
1552430_at	3.603548115	3.784564527	3.632723059	3.710961202	3.554157334	3.684189295	3.562027185	3.549766618	3.636183357	3.748161944	3.724286715	3.626977916	3.460518601	3.576771207	3.591210308	3.538996379	3.463966731	3.569144947	3.650857139	3.560264819	3.675054783	3.553924484	3.623313964	3.908877539	3.568636614	3.680150656	3.591373511	3.539186369	3.982921465	3.615970084
1552432_at	7.375097656	7.423676162	7.122480118	6.86439529	6.942639048	7.242775066	6.943047687	7.286558302	7.391665392	7.253118576	7.31643055	7.37155392	7.21732933	7.283772386	7.077735928	7.198321187	7.238099049	7.268796113	7.052859563	7.344171954	7.510702693	7.163746626	7.200262171	6.978051736	7.044831852	6.947168922	7.10156487	7.228362348	6.99399963	6.8022113
1552436_a_at	5.67275285	5.901819195	5.915296942	5.318404791	5.509996283	5.326099929	5.444098776	5.669094398	5.509305412	5.740122907	5.459388423	5.786684931	5.380722851	5.651160651	5.278018637	5.613046191	5.492240039	5.325301971	5.417118803	5.621922283	5.60451605	5.401962262	5.605579882	5.535162084	5.598481008	5.702709102	5.31113841	5.60360378	5.539843722	5.428982185
1552438_a_at	5.861595678	5.902005897	5.710437126	5.98229939	5.787853732	6.036797205	6.031883726	5.81638655	5.928868727	6.022741884	5.888579917	6.092303126	5.98359925	5.826069797	5.888184147	5.803062263	6.119175966	6.074343338	6.014241845	5.869405315	6.117317457	5.924060297	5.795160976	5.990548985	5.638113221	5.648859621	5.895814785	5.837908853	5.900498083	5.647500644
1552439_s_at	4.124252424	3.999480623	4.10778854	3.992135052	4.59440106	4.236667805	4.018132427	4.230068835	3.863160882	4.058471092	3.886452643	3.948063351	3.970662201	3.962668297	4.074221339	3.616596576	3.913219372	4.204014808	4.056433494	3.862921277	3.788430198	3.705205486	4.095497942	4.10778854	3.966666028	3.938367212	3.885191345	3.851282689	3.983364965	3.849030996
1552440_at	6.514124849	6.461548971	6.39263631	5.872827645	6.52431345	6.518119684	6.161631692	6.226223556	5.971304643	6.329769026	6.122624869	6.331191653	6.271401519	6.379362386	5.919596755	6.075844516	5.915549637	5.973566087	5.796477836	6.218517682	6.293172332	6.074367594	6.533166235	6.22797291	6.261354878	6.125111411	5.718075798	6.303074552	6.473055708	5.838685113
1552445_a_at	6.565842772	6.551060265	6.561912846	6.565170903	6.587774413	6.677639214	6.733063996	6.549690685	6.579447551	6.735173465	6.586374069	6.540540671	6.622496673	6.539590536	6.454278675	6.593865872	6.685278053	6.574799337	6.743168221	6.626989389	6.627804601	6.570171201	6.481263528	6.596604164	6.543882389	6.412870265	6.636895726	6.526252904	6.461943329	6.409753424
1552448_a_at	5.323943629	5.115224735	5.061171753	5.205290948	5.310725525	5.479967501	5.135389703	5.448790555	5.322827195	5.357658286	5.201653049	5.2066889	5.386916461	5.225525824	5.283946089	5.006358163	5.445387412	5.795510794	5.568763837	5.11847465	5.210229787	5.148474608	5.245469942	5.248146099	5.042207096	5.243181177	5.224344253	5.079881726	5.35844792	4.775827621
1552449_a_at	5.557288867	5.707167768	5.473908647	5.719525259	5.739938657	5.671642292	5.656972081	5.767290955	5.467153844	6.003186763	5.799063362	5.705799709	5.838597655	5.670631518	5.568175032	5.849785711	5.837765289	5.783340095	5.731309478	5.717870862	5.614097462	5.638013222	5.778586212	5.563017086	5.677019881	5.346806055	5.535162084	5.453538673	5.465640392	5.402645544
1552450_a_at	7.609279623	7.530247852	7.035523703	7.308789959	7.573759685	7.585578554	7.549285699	7.813955246	7.626339795	7.593476053	7.414735657	7.459477815	7.659159548	7.45530983	7.61307071	7.230393392	7.750630168	7.923404461	7.870570144	7.323621801	7.486754106	7.448443038	7.174926864	7.722197818	7.331515055	7.085744314	7.481776099	7.63580509	7.52479853	7.146513896
1552452_at	5.884784707	5.873499734	5.866398243	5.888299125	6.013039193	5.975341585	5.712840424	5.855070782	5.924835286	5.857060999	5.873499734	5.765898171	5.82477433	5.935316476	5.671870839	6.057292673	5.919061805	5.803587088	5.725771709	5.849806756	5.843473444	5.899179356	6.105957282	5.881267329	5.964895219	5.895521573	5.925461433	5.807636114	5.879807929	5.815446295
1552453_a_at	5.296811466	5.203902115	5.207382462	5.130191554	5.059991605	5.408088681	5.402447174	5.144914925	5.016816401	5.377870991	5.39486779	5.330329954	5.471255934	5.194006379	5.344543156	5.273162362	5.607810591	5.281808628	5.30517077	5.44909504	5.22383079	5.267275782	5.321379727	5.189811324	5.470388813	5.084846876	5.255400493	5.295107069	5.458546527	5.094480194
1552455_at	5.23075638	6.093094107	5.841109682	7.128401329	6.492273653	6.17811846	5.374550448	6.016290893	5.921658268	6.485599299	5.859084248	5.267382142	6.425345052	5.835756668	7.426645157	6.354084894	6.371563225	6.432191084	6.574872821	5.757083653	5.729101747	5.837786272	6.363344374	5.894261023	6.179525124	6.228914769	6.060419776	5.895710338	6.456140396	5.396514307
1552456_a_at	6.827890603	6.824697009	6.664953833	6.726296277	7.185308497	7.183622039	6.491796588	6.917149763	6.818555777	6.823464905	6.542584494	6.58233499	6.693378996	6.847494429	6.751347365	6.679864302	6.637915528	7.068828	6.885968804	6.77162398	6.765430022	6.849922722	6.89397868	6.979217984	6.945298909	6.927323817	6.967804405	6.980489269	7.064695451	6.936251131
1552457_a_at	4.573325351	4.758708141	4.947093379	4.65655131	5.203750312	4.593236976	4.480298095	4.643676534	4.727201671	4.752090709	4.572465276	4.768857687	4.592184863	4.651769382	4.51585933	4.576227148	4.667366461	4.565257491	4.706906077	4.882720489	4.771652518	4.159724518	4.503063501	4.735297172	4.931850666	4.329803256	4.424082168	4.377056542	4.700531705	4.352532323
1552458_at	4.60317667	4.556997148	4.351462973	4.600232691	4.696337809	4.444025399	4.498618524	4.527225711	4.420795029	4.680384857	4.523909312	4.333364041	4.747999988	4.717893155	4.5524981	4.213380587	4.572962897	4.935174045	4.500425315	4.639138881	4.507234503	4.320944337	4.451888613	4.361017683	4.567817992	4.442140164	4.476785439	4.563389328	4.944213505	4.272281526
1552459_a_at	6.868394186	6.771298544	6.544474478	6.257568246	6.566226238	6.679963018	6.558051798	6.539486218	6.464770392	6.609208236	6.481550137	6.522677815	6.577728197	6.731680474	6.371435506	6.706889146	6.75213721	6.549360349	6.394801674	6.526310786	6.743851697	6.638514965	6.83794069	6.693497539	6.857514339	6.614862583	6.442981344	6.423471216	6.720758555	6.250245855
1552461_at	4.450441727	4.41187443	4.190961334	4.002402313	4.195092026	4.237241575	4.095397603	4.198367022	4.314837605	4.343375247	4.285360728	4.30167497	4.136868315	4.25621459	4.185775567	4.211759058	4.396315537	4.468973052	4.224283972	4.028104243	4.210891937	4.259923984	4.309976065	4.186207754	4.148441813	4.12327042	4.17300097	4.050311321	4.054587169	4.055707249
1552463_at	4.636967423	4.425094899	4.434183961	4.559414269	4.732753511	4.923917537	4.703696795	4.640187926	4.805874577	4.769317047	4.781085974	4.748780748	4.698623422	4.913969804	4.637618505	4.844976262	4.8860198	5.254000295	4.846967494	4.809678038	4.735960432	4.65448695	4.691575498	4.997665371	4.586271171	4.566360993	4.74088533	4.732552243	4.805521869	4.493584604
1552466_x_at	4.129232756	4.22889964	4.104445588	4.28551253	4.670279062	4.520831281	4.17615636	4.148059485	4.216269019	4.470661991	4.409729706	4.346657193	4.259900221	4.254451189	4.192467329	4.167104408	4.233964466	4.254558455	4.271337054	4.112878456	4.158227407	4.084866089	4.163666994	4.442485526	4.30373502	4.335559772	4.288874844	4.468245518	4.149291236	4.226699396
1552467_at	8.157412862	7.909517886	8.046073569	8.036205777	8.242953457	8.231202902	8.142033355	8.210940668	7.985732945	8.217700144	8.101883414	8.169903001	8.15560203	8.249105418	7.997803606	8.212793043	8.122761994	8.198515987	8.048205448	8.087895456	8.229389806	7.736723057	8.087895456	8.211089359	8.328959813	8.08406102	8.123695369	8.014810512	8.336174034	7.756768782
1552468_a_at	7.39097346	7.34737663	7.100285731	7.130782608	7.011436549	7.637176923	7.208592631	7.267287848	7.45777284	7.502291512	7.4264522	7.291776584	7.220313498	7.295246879	7.11458125	7.544499371	7.439114782	7.543267908	7.260236466	7.271579301	7.31881996	7.297388488	7.307096352	7.037986387	7.180161405	7.156069636	7.413228654	7.401674721	7.086151609	6.850255322
1552470_a_at	5.520612314	6.121301411	5.263045425	5.618761551	5.804054709	5.171366163	5.665898637	5.622557099	5.592004939	5.502758018	5.933252397	5.671831991	5.876645236	5.634014305	5.895184981	6.573328794	5.872191352	5.591859563	5.613631213	5.780250239	6.53891096	6.07705451	6.024411078	4.899622296	6.935096458	6.839847686	6.23475975	6.15641071	6.0037005	6.300888607
1552472_a_at	7.333888586	8.108514931	8.05163848	7.529825157	7.936030722	8.127204294	7.890204738	7.861758524	7.888466511	8.303039762	7.998194828	7.817828921	7.730311573	7.994513081	7.964671854	7.757507546	7.471735565	7.801681493	8.195233651	7.72471988	7.847941025	8.074838193	7.463107515	8.010245264	7.858114282	7.651986404	7.88520554	8.388732361	8.255957266	8.010463858
1552473_at	9.554204257	9.221589371	9.428632736	9.041348507	9.4273255	9.784312923	9.848846725	9.413863884	9.219385669	9.343999479	9.381897637	9.537092826	9.662027035	9.535885884	8.944183702	9.203212148	9.26395696	9.788184962	9.113249995	9.465866033	9.448786363	9.114410203	9.02520117	9.421969099	8.752195269	8.616188099	9.330433973	9.268240733	9.046063538	9.095849856
1552474_a_at	8.597414387	8.394460265	8.461443922	8.235370003	8.394113472	8.751600195	8.531499144	8.352103102	8.301566449	8.232841705	8.323860896	8.786413987	8.707837721	8.422325228	8.318590487	8.091839823	8.597773289	8.502416737	8.151395913	8.257474224	8.506232343	8.305959517	8.547169354	8.43012187	8.672003023	8.545167606	8.221650448	8.437991568	8.443085261	8.330515164
1552476_s_at	8.24096047	8.514802346	7.75572317	7.854982313	9.21407654	9.305571268	8.702909504	8.669699256	8.561657451	8.884783384	9.367809812	7.994782891	8.804808342	9.460885173	9.31938436	8.00695241	8.92374014	9.366354821	9.586254362	8.630809949	10.10297947	9.08213907	7.522815399	9.295486977	7.432809281	8.077681032	9.494659274	10.08628375	9.786054534	8.769641278
1552477_a_at	7.789920121	9.101179539	4.507929859	7.881028616	8.760349614	7.994362881	7.643112545	8.869899357	8.894701298	9.443768625	8.748617317	8.369118197	8.608987248	8.946126616	9.017443854	8.800350481	8.667872195	8.706716785	9.262012832	9.002920234	9.176899878	9.234316413	8.637074842	8.615071216	8.453698069	8.821967	8.901675709	9.765132116	9.176404052	8.850778774
1552478_a_at	7.296776924	8.020239079	6.52388011	7.168158963	8.373880475	6.371068767	6.925719226	8.280123284	7.873971647	8.10801394	8.181773767	7.55188639	8.173564351	8.510868237	8.383556824	7.3539028	8.03455908	8.543272139	8.907234078	8.434942403	8.613757229	9.009166634	8.176406802	7.943044126	7.683295466	8.199404118	8.246330327	9.076411121	8.735397873	7.944155579
1552480_s_at	3.625221836	3.625507371	3.822806991	3.741320957	3.642225071	3.517728081	3.648063907	3.537468356	3.702178177	3.459641767	3.678176712	3.971893932	3.586561546	3.679304296	3.62905136	3.613222505	3.638922541	3.61881835	3.563431523	3.597715923	3.535207449	3.468387977	3.475478414	3.719471677	3.764503912	3.591297478	3.568714007	3.720024472	3.649799715	3.723110549
1552481_s_at	6.820256874	7.094263074	6.298168941	6.96733042	7.133062226	6.481551864	7.02834952	7.21228334	6.707544628	7.04377485	6.855212119	6.99404437	6.798538813	7.284127294	7.055098526	7.312367143	7.161813596	6.942734916	7.204041529	6.814446669	6.839618072	6.95790102	7.165853759	6.935109015	6.763227002	7.431185431	7.229193006	7.362760405	6.598777737	6.864844443
1552482_at	6.60346234	6.950559086	7.3681013	7.635000168	6.60789018	6.925199281	6.537267539	6.695094801	7.302926869	7.189392113	6.425169286	6.808359186	6.92062802	6.974994951	7.707581712	6.471995772	7.032043992	6.910244519	7.403527373	6.728410658	6.655429549	6.336040363	6.584222328	6.939117126	6.592296385	6.741372651	7.334612503	6.66195775	7.624468694	6.302133635
1552484_at	7.479283737	7.549698856	7.305918619	7.178829517	7.385133327	7.515776359	7.518703299	7.465305796	7.449897896	7.546422242	7.600940714	7.682816034	7.551439033	7.61256899	7.531556592	7.466228122	7.673166862	7.692098812	7.440700302	7.521710109	7.615913947	7.142791106	7.378315462	7.524031443	7.309299584	7.458004946	7.409347399	7.665677302	7.524612582	7.328361534
1552485_at	6.715961677	6.420925326	7.138124176	6.43771481	6.836183882	5.504100192	6.431293346	6.899502254	6.56088719	6.782134772	6.814024087	6.945565163	6.441336548	6.896741087	7.022712257	7.164822578	6.288342876	6.526450368	7.021447742	6.833704651	6.620329713	6.798991161	7.15348742	6.514784687	6.859560645	6.747519034	7.493350411	7.241808496	6.824824877	7.427139671
1552486_s_at	7.215326434	6.886066946	7.395320821	7.138627145	7.045115473	5.408092859	6.824500556	7.526168163	7.000673219	7.116851825	7.402286893	7.328352839	6.847665919	7.017163693	7.449152008	7.026658669	6.591804312	7.167138078	7.555313577	7.24700808	7.159704242	7.335953884	7.048214322	7.669863426	7.181469437	7.835693434	7.005191404	7.862927735	6.893956294	7.526499278
1552487_a_at	3.674254395	3.543929987	3.998991749	3.531182196	3.836002642	3.779411437	3.659463979	3.838573288	3.675919359	3.694288467	3.889826968	3.725757883	3.665996168	3.597471303	3.562707586	3.577730349	3.664014215	3.523953593	3.689832429	3.537449887	3.566333047	3.476831721	3.597420259	4.241948409	3.347965139	3.424070752	3.755440706	3.527509451	3.656274267	3.481418295
1552489_s_at	4.065989016	4.252526386	4.143269772	4.018288996	4.182843824	3.949241128	4.007275427	4.084218076	4.161905991	3.905205259	4.113828755	4.081598812	3.967116877	4.062490559	3.929772065	4.11139084	4.254705888	3.958663671	4.05045725	4.076111663	4.051264431	4.20095624	4.085048436	4.250966859	4.092761596	4.104861542	3.965431143	4.116106324	4.043733783	4.059569755
1552490_at	5.902680069	6.011725014	5.876668027	5.724336405	5.843271165	6.095931486	5.747308808	5.836573261	6.12375995	6.046085872	5.690373759	5.534474764	5.819020343	5.772227634	5.872986632	5.917796939	5.870273521	5.785504867	6.169702091	5.766545788	6.073002369	5.886370015	5.85735209	5.764295264	5.508033623	5.523142181	5.850004137	5.715001567	6.246567442	5.736601687
1552491_at	7.31982547	7.003441834	6.746082751	6.827928047	7.19787026	7.523884602	7.188267638	7.142074115	6.919595217	7.063797282	7.431269722	7.094526383	7.262579159	7.211926251	7.130572948	6.971768843	7.453458441	7.436833946	7.214141117	7.136073776	7.201728756	6.899150921	7.322252551	7.282923023	7.177958143	6.962746532	7.355901676	7.180133072	7.206631764	6.761758148
1552493_s_at	6.387123381	6.492986012	6.569397374	6.146458613	6.189286268	6.751557624	6.49064823	6.350088046	6.256225731	6.302238063	6.522671718	6.629683828	6.50085502	6.274588492	6.135290152	6.32313096	6.109315235	6.139519014	6.037980264	6.319258927	6.450634953	6.544125017	6.603934872	6.416781064	6.596352837	6.62470972	6.276066189	6.348699118	6.3339427	6.358463347
1552494_at	5.936626016	5.808600182	5.911901099	5.591672204	5.929077522	6.032736677	5.92477773	6.008305673	5.998891327	5.779106884	5.88095947	6.135758674	5.978458074	6.133864346	5.728067581	5.659607609	6.065044666	6.040226619	5.924168774	6.199214968	5.924806263	5.698978585	5.885270342	5.823104921	5.835562096	5.76818291	5.93153849	6.017038579	5.957042928	5.75914691
1552496_a_at	6.773383467	7.79356973	5.212563349	7.327155481	7.055393424	7.168670355	6.786889072	7.209029266	7.515020702	7.961621528	7.16673102	6.649944141	6.933198935	7.514231616	7.917462705	7.581126516	7.610411188	7.591384711	8.507775563	7.570377675	8.160884847	8.553708932	7.416130127	8.154714684	6.364052381	7.314534665	7.421279185	8.193386218	8.346822142	7.504070398
1552497_a_at	9.002030904	8.500631843	9.180184116	9.053322272	8.861965269	9.25557386	9.427024949	8.972359916	9.011525282	8.813089547	9.104025334	9.175250584	9.187696648	8.78426169	9.162719065	8.130761937	8.892043181	9.37853275	9.139505925	8.488113642	8.528004537	8.572435659	7.936765184	8.933226956	7.63066317	7.904455047	8.819972681	8.744209716	8.64784043	7.935315159
1552498_at	6.156210045	6.049332443	5.566530026	5.9301142	6.106083276	6.084189805	6.05807711	6.226316636	6.104615129	6.198283006	6.058286264	6.074034977	6.133811549	6.176212056	5.997158883	6.012264415	6.288201044	6.56630203	6.242203524	6.221631683	6.223656916	6.068853765	6.072551236	6.114067829	6.148629907	5.867913729	6.289985289	6.310685125	6.368520234	5.879448756
1552499_a_at	6.446857202	6.102792344	5.889909396	6.368007016	6.159027119	6.632705332	6.152903137	6.422528125	6.557000145	6.690295289	6.048266373	6.392705836	6.43162743	6.285102721	6.375974708	6.308353042	6.656370729	6.36205854	6.386572337	6.065789774	6.363534169	6.291188443	6.749113787	6.624313662	6.304993527	6.246879223	6.165728352	6.343453431	6.346097566	5.871722132
1552501_a_at	7.720774952	7.689976275	7.942451011	7.638470667	7.601450284	7.802590668	7.746603296	7.718358129	7.524296248	7.591071335	7.426322316	7.658286955	7.691372903	7.716700554	7.48275866	7.569663047	7.762120229	7.790808858	7.576150221	7.531698247	7.742128572	7.591541366	7.793311909	7.533333771	7.660796517	7.40328032	7.605774074	7.478675269	7.673548776	7.59389581
1552502_s_at	7.155958322	8.821416978	5.350194545	5.281762999	8.300415075	8.185362786	7.99851487	8.548599239	8.802550812	8.575002156	7.760722628	8.287861645	8.009976841	8.330305244	8.218858956	7.684969099	8.982604383	8.150615312	8.812928579	8.836041055	9.035135963	7.821517798	6.238950549	8.567519723	6.832909295	6.994872395	7.907072024	8.454061921	8.615951833	4.837976052
1552503_at	7.382893416	7.06038508	6.966044635	6.957835026	7.136517208	7.416172152	7.229034662	7.065868275	6.91383093	7.06845167	7.245583588	7.144068426	7.160638422	7.091161078	7.11458125	7.227267004	7.254903029	7.488623765	6.984863663	7.045732583	7.122131115	7.073130375	7.393960675	7.339364196	7.281478732	6.954986477	7.141644117	6.90988693	7.024192885	6.613317039
1552504_a_at	8.456704807	8.668046475	9.336201958	9.262253817	8.768890169	9.066170428	8.733470108	8.913801838	8.639816004	8.70010781	9.107208834	8.579365151	9.268776819	9.035094728	8.351724188	8.500607047	8.688794179	8.365005021	8.609290244	7.996785201	8.538096026	8.464192502	8.55029208	8.622239824	8.493050896	8.461657921	8.956943934	8.951357044	9.203443197	8.962557336
1552506_at	5.548212211	5.661680275	5.325911233	5.35680229	5.556124834	5.607590978	5.468406714	5.452589395	5.543090855	5.499009258	5.57228505	5.670343082	5.505644088	5.521804305	5.433419243	5.883117881	5.52253574	5.611362235	5.627762276	5.490770601	5.726746463	5.566617691	5.556523706	5.65660481	5.398495278	5.385846144	5.485927592	5.601240008	5.439804552	5.316783221
1552507_at	7.37516179	6.782332221	7.666178017	6.598354676	6.699979737	7.008596359	7.062653281	6.855357951	6.501623504	6.164854887	6.95291301	6.714558387	6.811722257	6.700175007	6.833118722	7.181855715	7.335983566	6.851035085	6.89593429	7.127766606	6.694522057	7.117265507	6.570584624	7.198226519	7.047292911	6.333023829	6.937952152	6.98293594	6.370280473	7.135430209
1552508_at	6.082944605	5.570047157	6.105952301	5.77425174	5.759875373	5.648900384	5.92443391	5.611419545	5.771751523	5.63464022	5.954023565	5.855702465	5.881437338	5.697843248	5.739924094	6.378774087	6.227096398	5.915594501	5.967509961	5.943217786	5.583004397	6.187336936	5.766458356	5.918247005	6.24814493	5.774417836	5.995010171	5.87960195	5.693830278	6.060294056
1552509_a_at	5.209506849	5.050401912	4.899156476	5.45616206	5.183629075	5.329637095	5.314870245	5.514702341	5.281473855	5.116493512	5.547207577	5.269767896	5.38965301	5.230158396	5.317068781	4.955001091	5.205272499	5.595720096	5.624330313	5.217740086	5.103755051	4.676310049	4.757588928	5.110536196	4.764679327	4.588079389	5.350333398	5.137483883	5.057880466	4.683137031
1552510_at	10.12555759	10.08711854	9.906766212	10.22656896	10.06693605	10.22943145	10.12092393	10.22267576	10.15043569	10.16091088	10.10748731	10.14202348	10.22721912	10.2316257	10.13589347	10.49140263	10.25495527	10.25502877	10.19200228	10.09416639	10.23026029	10.106643	10.0026447	9.989686747	9.87009337	9.968331874	10.12121486	9.95111313	10.19474299	9.87010295
1552511_a_at	4.282463132	4.881879009	4.209783474	4.336945557	4.49481109	4.41596154	4.392336492	4.213957279	4.910725986	4.405249667	4.243816423	4.412972001	4.313938156	4.285091335	4.292212556	4.176732478	4.306446313	4.464885043	5.005217345	5.361147244	5.651066856	6.086676014	4.184886475	4.219707305	4.053984319	5.837085271	4.234330647	4.847584546	5.302857714	3.894212645
1552514_at	3.896467616	3.949572517	3.63544785	4.130809516	4.096388421	3.882929711	3.702628249	3.911968763	3.922300877	4.010711707	3.883134227	3.829291696	4.401457051	3.972752368	3.932536569	3.778733784	3.875272617	4.207770593	4.033375737	4.000836434	3.779982248	4.034861407	4.239696716	3.832482399	3.627744352	3.755819681	4.004808991	4.12419382	4.003125113	3.805483249
1552515_at	6.123201229	6.208046895	6.145636702	6.053293761	6.065395257	6.037072219	5.971234527	6.259277071	6.149032474	6.037829784	5.888924265	5.946740707	6.168695352	6.061944461	5.878695322	6.145636702	6.146882752	6.130104234	6.039142435	6.08240855	5.989472893	5.984113192	5.970162359	6.104807536	6.031378104	5.905198033	5.962761674	5.955550324	5.941348532	5.877954311
1552516_a_at	7.445962966	7.928302739	7.895229036	7.947455248	7.972545397	7.074331055	7.013023939	7.896939865	7.087890763	7.21486803	8.426113851	8.267211548	8.495720264	8.593815059	7.525737723	7.905419887	7.582271113	7.720332606	7.921755575	8.297532779	7.746419816	8.253277179	7.444574398	8.147767513	8.247126363	8.47857639	8.517392755	8.591774687	8.203233022	7.660541408
1552518_s_at	5.227038532	4.97987631	5.092047581	4.989812675	5.193941977	5.17300706	5.042169992	5.045781018	5.132292847	5.208942836	4.891291899	5.281387766	5.098482921	5.025639143	5.077279623	5.234772627	4.882738957	4.976320276	4.581822949	5.056892868	5.099752417	5.444306644	5.576029078	5.146926829	5.311788438	5.546329664	5.121084454	4.994378954	5.227069432	5.453645654
1552519_at	6.75268568	8.326609952	6.336193925	7.419213997	8.00971483	6.937127407	6.595554227	7.114336663	8.146640222	7.459686435	7.936795512	7.40115199	7.876796651	6.924947016	8.870457761	7.579231946	7.47487429	8.111354854	8.632885039	8.31910214	7.339712121	7.433221261	7.333146318	7.712491065	7.947734331	6.644065189	7.553767975	8.60267672	8.781681328	6.902547075
1552520_at	6.18959072	5.998788052	5.483424459	6.032620521	6.170663776	6.701299931	6.133536453	6.089802111	6.237581987	6.417464561	6.006181865	5.913553416	6.348023967	5.999271154	6.25867987	5.843996581	6.03099637	6.315771942	6.452501982	6.021063096	6.18466671	5.856211661	6.118249763	6.348638113	5.810477664	6.140369677	5.887923465	5.967544533	6.040307965	5.652656287
1552521_a_at	3.833290085	3.84890485	4.214764617	3.822689312	4.034827392	3.914168142	4.173719814	3.772747345	3.84998407	4.058418191	3.847186591	3.901566877	4.165168602	3.970757944	3.816252578	3.635928599	3.991324106	3.963355583	3.87972501	3.95762436	4.068938789	3.866782364	3.688996691	3.840452994	3.638162031	3.745199139	3.836287137	3.870964083	3.916696222	4.059109267
1552522_at	3.630084021	3.640885748	3.537146683	3.685228043	3.854633007	3.902056404	3.617259211	3.643163133	3.699817544	3.959119494	3.670797517	3.296260889	3.629647462	3.600456107	3.638446563	3.748604977	4.002401026	3.877158414	3.669476627	3.568182579	3.562344453	3.566201431	3.702520411	3.687616655	3.676130745	3.726868709	3.885191345	3.682957299	4.185622029	3.568282025
1552523_a_at	6.994423674	6.78667623	6.789484099	6.601130398	6.690574394	7.039738949	6.766144234	6.803803278	6.797887844	6.716833947	6.689948109	6.968581997	6.957450432	6.895304997	6.714430072	6.786456201	7.033685888	6.866516572	6.711931769	6.84798921	6.874261866	6.847982307	7.230964247	6.962279457	6.913053309	7.096592915	6.882070459	6.642940116	6.672647069	6.7110822
1552524_at	7.862101201	7.62699342	7.443041416	7.293996429	7.740093859	8.168238448	7.812605544	7.85331858	7.578905044	7.660108344	7.906809225	7.926857932	7.993558313	7.827131885	7.524462682	7.620690836	7.677098563	8.20159548	7.712216034	7.546252815	7.468339935	7.466413576	7.394465134	7.681687606	7.4519798	7.578644782	7.732510078	7.695839636	7.552462636	7.427702045
1552526_at	7.077678207	6.496232516	6.530105999	6.640686363	6.821076049	7.019095774	6.793551032	6.937910834	6.693756589	6.756066567	6.75268568	7.099064053	7.040180564	6.717287713	6.879423586	6.58975822	6.786525994	6.98695283	6.815104293	6.835856025	6.853403856	6.738201641	6.641073381	7.218959371	6.509019295	6.68882153	6.681674463	6.722189677	6.896609918	6.435797208
1552528_at	8.036393926	8.238289573	8.053980208	8.005781647	7.932146546	8.024818244	7.981196381	8.097899362	8.017701293	7.973849364	8.072778233	8.126327529	7.988314362	7.990389275	7.950337872	8.243422134	8.318978822	8.111814766	8.069943718	8.252485517	8.076047997	8.211224046	8.129918463	8.004879472	8.115697191	7.95224097	8.196701339	8.042471631	8.048735314	8.070425529
1552531_a_at	5.536798778	5.465540858	5.723254199	5.182976045	5.608800847	5.269767896	5.443518446	5.533106473	5.199593603	5.22773908	5.252295996	5.5627363	5.516207915	5.434330402	5.232865	5.314904271	5.88394682	5.689565073	5.311942826	5.402582296	5.506014907	5.408700742	5.474775731	5.342450269	5.04346407	5.294071696	5.348108826	5.56743065	4.937816023	5.535855134
1552532_a_at	4.543538182	4.788654927	4.466364848	4.151893703	4.467920064	4.683380611	4.486873804	4.479172869	4.499683026	4.729593951	4.175582758	4.630663388	4.675212615	4.745739779	4.32105214	4.36070845	4.610620359	4.706891067	4.392632757	4.617593676	4.665143817	5.568989382	5.270481257	4.823535805	5.076206213	4.97518895	4.257662754	4.814429285	4.785508277	6.774628551
1552535_at	7.241527328	7.23866668	7.124414824	7.130782608	7.145627578	7.356392972	7.144088117	7.223353692	7.064041945	7.176012779	7.151203812	7.333773182	7.237346874	7.435461064	7.018829658	7.29539676	7.249086391	7.436926257	7.21485305	7.24651049	7.313528763	7.336518764	7.374428366	7.229499895	7.347249859	7.026772275	7.052806428	7.1855733	7.172257833	7.102484225
1552536_at	6.842255536	6.934305808	7.867053316	7.513346438	6.972995285	7.200067143	6.863694487	6.998157177	7.318153993	6.960819362	6.9524458	6.84321103	7.069433554	6.962746532	7.185435043	6.69668995	7.17980818	6.842543215	7.028940516	6.965816177	7.074795391	6.84182391	6.537243271	7.241084994	6.797639002	6.906945062	7.125670696	6.612457615	7.410206999	6.812808013
1552538_a_at	5.430077388	5.822557848	5.467464663	5.473119603	5.910580212	5.860410358	5.488189445	5.65563346	5.336629746	5.706313941	5.261319571	5.7599817	5.87511674	5.951642568	5.378406433	5.402193782	5.234336487	5.672176368	5.27223574	5.533640523	5.745450078	5.404208377	5.617767526	5.994640921	5.948183762	5.835467651	5.559546511	5.776948646	5.797666884	5.450354525
1552540_s_at	6.807777064	6.988353625	6.903692129	6.21274371	6.882397135	7.198274387	6.789545559	7.079968736	6.869109954	6.868386309	6.571300687	6.915183887	6.790629737	6.790629737	6.54622118	6.77727905	6.461262765	6.590531834	6.224831237	6.662869281	6.79361665	6.76620036	6.980403021	6.873047609	6.919116769	6.835899426	6.27736959	6.769238098	6.861459189	6.524114592
1552541_at	7.730977748	7.826476647	7.674994227	7.315104161	7.996739759	7.605715032	7.662214874	7.850003129	7.493517903	7.587742616	7.822040849	8.382798883	7.526952585	7.867392197	7.472763399	8.143334432	7.835303194	7.728579537	7.546350287	7.817816291	7.804524058	7.886472863	7.986514194	7.683462378	7.767835498	7.58454963	7.612969125	7.735674109	7.628436614	7.45827928
1552542_s_at	6.902583242	6.687794612	7.845957184	6.334815202	7.604546847	6.232468405	6.589321626	6.514431165	6.327782818	6.59470878	6.952693943	7.599523696	6.335221585	6.588065948	6.123086098	7.985148441	6.767139021	6.343339016	6.383708557	6.819430179	6.209960963	6.830740479	7.165346269	6.791628168	6.162245298	6.064429654	6.537813835	6.641097133	6.016215386	6.070971
1552543_a_at	6.217802655	6.196462398	6.135000513	6.162713882	6.145515979	6.243472827	6.083272267	6.31948915	6.185837509	6.202132789	6.203355321	6.056494275	6.08702665	6.332407293	6.206165265	6.112121002	6.32238648	6.613515421	6.315302404	5.857502152	6.063334768	6.253122339	6.257875996	6.227745863	5.800240735	5.892238356	6.288956144	6.234519707	6.248391261	5.837783184
1552544_at	6.820256874	6.693794293	6.633845174	6.655536051	6.700631166	6.966580149	6.8414276	6.894620038	6.628802881	6.769180492	6.724788711	6.770289351	6.97017313	6.754705173	6.782708839	6.737416375	6.747628012	6.945178553	6.832511624	6.636514111	6.584192112	6.714234615	6.634961778	6.591453684	6.700321848	6.511709691	6.757407929	6.90523512	6.684612214	6.701225784
1552546_a_at	6.864520105	5.517579022	5.468593601	5.783962869	5.51217746	5.551857718	5.522590954	5.802025002	5.415137038	6.043838689	5.573722215	5.528614287	5.663262996	5.720395587	5.89588202	5.692224763	5.955947772	5.711242011	5.711756669	5.501941685	5.23735144	5.780268322	5.447186502	5.60225808	5.665246241	5.119734526	5.776657483	5.443046052	5.598962843	5.470393823
1552548_at	6.058393114	5.913827529	5.766573337	5.911620561	6.322216475	5.862257243	5.894148552	6.114160084	5.789434881	5.986080646	5.775625793	6.307383263	6.077686106	6.048496148	5.994933188	6.067769193	5.985658445	6.204511626	5.834648361	5.878604625	5.8946678	6.020414914	5.827903248	5.88258947	5.952722967	5.732954885	6.013205004	5.998378869	5.938375148	5.590579534
1552549_a_at	7.458593263	7.504070398	7.482140549	7.095847768	7.617650561	7.78557056	7.516152573	7.468673627	7.160638422	7.330619065	7.388353736	7.417053785	7.372712148	7.509000232	7.335776235	7.191927631	7.222303933	7.675381429	7.145555757	7.553502856	7.367662506	7.334537146	7.439606787	7.45173631	7.685447338	7.330437697	7.298303921	7.565666488	7.46260377	7.169986529
1552552_s_at	5.596905571	5.451158395	5.559100726	5.368003077	5.469489116	5.545259324	5.50011363	5.348768625	5.300154155	5.448159915	5.341344818	5.445433424	5.342750135	5.477197312	5.476871165	5.318227375	5.474595275	5.538781412	5.34483053	5.568680364	5.579773165	5.470769551	5.497039104	5.395853854	5.702236111	5.441892391	5.376250295	5.447563209	5.430634158	5.131815269
1552553_a_at	6.969740353	6.106106568	8.497250145	6.971214443	5.952145284	6.253567664	6.074949322	6.399045982	6.145397872	6.542066922	6.074949322	6.597239025	5.628164305	6.145636702	6.405072878	6.248180588	5.781278123	5.864565461	5.771518452	6.469138428	5.751593377	5.998677957	5.977393444	7.175155556	5.883115916	5.696951247	5.47660316	5.844848792	5.402102907	5.860864874
1552554_a_at	5.383657391	5.045112693	4.825575156	4.844458626	5.189999399	5.072415084	4.988412629	5.035616329	4.936816622	4.929114404	5.268920268	5.107016727	5.086164819	5.277565495	5.047443354	5.000922324	4.728718363	5.155330794	4.905747834	4.926194217	5.084546777	5.04498678	4.865885841	5.379410395	5.047687683	5.052688491	5.025713425	5.191586467	5.069561907	5.057184047
1552555_at	7.368716142	7.337315316	7.243207426	7.279406222	7.154721709	7.627985271	7.557228847	7.489195532	7.393727951	7.445931984	7.429900667	7.363556455	7.263222925	7.438604561	7.304112988	7.468757237	7.578011071	7.337360602	7.354848291	7.213834688	7.452844853	7.373927635	7.201721224	7.359012116	7.206402581	7.344285346	7.325419954	7.417320052	7.223080874	7.277195677
1552557_a_at	4.434416824	4.261861241	4.450203522	4.431059378	4.4024819	4.675075338	4.55270861	4.417108989	4.278818108	4.441634277	4.200456683	4.418697163	4.40389757	4.450649232	4.445062406	4.283747236	4.238179127	4.461529271	4.431059378	4.699050089	4.593744165	4.431059378	4.674102517	4.607781785	4.37491841	4.438737599	4.277964968	4.517715739	4.423381157	4.389342916
1552558_a_at	8.416851187	8.536189386	8.162845553	8.178076433	8.277925919	8.695333341	8.352179708	8.431296919	8.236804179	8.346795445	8.38826434	8.344638804	8.292153728	8.323649566	8.086274565	8.46522099	8.166003401	8.441250538	8.231463362	8.318053022	8.401528046	8.246963099	8.488749366	8.442076259	8.269019234	8.649578619	8.368492555	8.347407629	8.085531099	8.234852192
1552559_a_at	6.750239146	6.736510407	6.446361249	6.572429497	6.810299071	7.100354815	6.714823933	6.854391907	6.905288241	6.752031753	6.93516327	6.502508293	6.834563081	6.807868475	6.806536167	6.667656601	6.820241084	6.964564165	6.802771732	6.730028931	6.601694124	6.472053768	6.69661713	6.778943368	6.396118169	6.455951092	6.713975805	6.605882307	6.634132707	6.63984708
1552562_at	6.304517027	6.364609487	6.338838817	6.296772197	6.074632365	6.288173248	6.144143251	6.30757931	6.336713931	6.479118187	6.376615915	6.193097682	6.410283899	6.194165601	6.538502539	6.078019606	6.782259473	6.750007634	6.477629873	6.30260978	5.96698537	6.208619111	6.239273358	6.372600345	6.084000438	5.867127264	6.362255219	6.204885271	6.179849279	6.189935725
1552563_a_at	5.050762133	5.056332609	5.727603228	5.974378981	4.848162222	5.411302161	5.078324141	4.897106994	5.18768897	5.064137839	5.624034183	5.117597066	5.332706463	5.138489041	5.290785892	5.017785238	5.359135903	5.130747028	5.175933992	5.419247499	5.268435987	4.518641822	4.747990622	5.075705969	4.607308537	4.572495819	5.010177449	5.425000171	5.530458529	4.514424502
1552564_at	4.899879753	4.728159814	4.816413334	4.558304801	5.015718517	5.25778961	4.968653704	4.84990372	4.661472893	4.741100966	4.883985769	4.773583641	5.179192544	4.78722648	4.70427078	4.622489305	4.459208085	4.899156476	4.645112255	4.908991652	4.746419397	4.686524955	4.600614052	4.915167076	4.746326984	4.788817491	4.645577821	4.722848348	4.709998433	4.877806436
1552566_at	6.502180159	6.291803422	6.384970247	6.034879613	6.212723872	6.501572087	6.322930536	6.172448579	6.172325453	6.153702691	6.421196143	6.408238309	6.29746211	6.413770457	5.965307538	6.419440767	6.307092235	6.588063261	6.144421698	6.555590362	6.222428294	7.051320297	6.538273882	5.953435831	6.278883456	6.412394034	6.195148018	6.598063464	6.010482051	5.996329346
1552568_at	7.495504707	7.413806597	7.020195841	6.719912087	6.883643226	7.705386895	7.425671858	7.357418865	7.235462838	7.017746295	7.270646987	7.09109594	7.17766639	7.36246892	7.094475609	7.292601693	7.398047509	7.452626749	7.287316811	7.493939478	7.319516935	7.187266681	6.962536794	7.42813324	7.042467179	7.189399564	7.090177946	7.166480979	7.235445888	6.798918879
1552569_a_at	5.834070901	5.940607764	5.937620121	5.597297788	5.666104228	5.882817363	5.718729861	5.858263051	5.621492339	5.747820229	5.798311828	5.892643787	5.782166476	5.774348397	5.828757113	6.041504534	5.892117997	5.826729047	5.725178247	5.899768425	5.857596187	5.669496217	5.78432387	5.986112107	5.851965579	5.968217816	5.917639028	5.605163121	5.563389463	5.579563363
1552570_at	5.337090235	5.115825861	4.929945564	5.048197949	5.169788483	5.003780485	5.248092156	5.209290117	4.983458248	5.029243305	5.210229787	5.241583054	5.346882554	5.250249331	5.157326353	5.156801031	5.26865428	5.249209557	5.215212708	5.284604933	5.15787977	4.932750022	4.947283729	5.279209916	5.07435547	5.106047553	5.220497857	5.029547889	5.173342656	5.001962877
1552572_a_at	3.864747124	3.528419395	3.620968477	3.620872731	3.669849273	3.480831506	3.631680053	3.864584673	3.590186054	3.612545008	3.528579216	3.488814715	3.648105761	3.770669998	3.566932911	3.709520503	3.656800613	3.519946035	3.759305261	3.598973842	3.725354443	3.866068185	3.530578282	3.670390769	3.665430526	3.607656043	3.552342737	3.70254459	3.71746545	3.639778066
1552573_s_at	5.331291725	4.938013461	4.643077691	4.941938348	5.411783552	5.089183287	5.148075517	5.293824849	5.128655894	5.029605575	5.353475966	4.932043934	5.408172554	5.38333519	5.107778061	5.289680335	5.012995217	5.215894965	5.296809898	4.954572434	5.075808781	5.0986639	4.962751283	5.285798219	5.070866842	5.038512535	5.109891718	5.050779769	5.266463555	5.612271787
1552575_a_at	7.568896859	7.341505912	6.466106643	7.597927922	7.672600053	7.931196296	7.435671434	7.715115891	7.312810672	8.088002419	7.631761174	7.203031776	7.59467571	7.571621454	7.99339403	7.147200794	7.641682772	7.760508043	7.647338901	7.365465237	7.629591203	8.25556454	7.254843595	7.360890393	8.141011084	7.747329546	8.040584892	7.638747456	7.764305645	8.66220423
1552576_at	6.36546635	6.363353315	6.280119871	6.356643252	6.145742762	6.539654615	6.122333884	6.213732562	6.194838768	6.155574552	6.094754045	6.146747516	6.13430022	6.320104524	6.04347518	6.228142204	6.096389955	6.187490642	6.101836897	6.358536791	6.092411787	5.952711204	5.961905343	6.353818711	6.177568944	6.238436275	6.064196972	5.990511672	6.188373881	5.863203278
1552578_a_at	4.695357537	4.771773347	4.684285614	4.551322524	4.703012748	4.725119285	4.65198087	4.687078329	4.707931344	4.874792305	4.451598987	4.831747468	5.266544627	4.73295299	4.513322423	4.734607752	4.752101127	4.695637203	4.558304801	4.660944114	4.589397078	4.659109425	4.954874687	4.472693895	5.212129676	4.925196529	4.672562407	4.755610374	4.549260842	4.848117633
1552579_a_at	6.553179183	6.089810762	6.016183406	6.178018744	6.397203247	6.51662412	6.141948824	6.175021511	6.543705619	6.446446418	6.227241396	6.25281521	6.481389729	6.269250644	6.313681903	6.35246325	6.337462935	6.408866226	6.290941654	6.056444562	6.246937952	6.189463264	6.100333296	6.663007823	5.741396368	6.186744258	6.031804033	6.136481114	6.184347748	5.947330691
1552580_at	7.053234166	7.102233884	6.715001689	6.612825769	6.838373504	7.009612309	6.848488171	6.884443571	6.843205065	6.78432244	7.017966336	7.160397176	6.8845652	7.273280102	6.312864365	6.74184552	6.713517648	6.724464741	6.587285694	7.100651785	7.075072411	7.017880921	7.143455184	6.800180544	7.077293827	7.099407685	6.743914337	6.889305068	6.945172512	6.82548523
1552582_at	5.751733808	6.888150153	5.732196204	7.526432227	6.480344997	6.387705191	5.480798872	5.619556462	6.444769129	6.392381522	5.746719353	5.313692872	6.390627389	6.190382233	6.993848855	5.41583355	6.629380298	6.21134085	6.595624459	5.607382915	6.104836928	5.351885651	5.266250408	6.448038713	5.400511263	5.597732016	5.801119985	6.131759353	7.318702059	4.890808498
1552583_s_at	7.166529868	8.354725185	6.05154976	8.141064299	7.836572488	7.799248672	7.737647186	7.542790371	7.350879473	7.857670622	7.769622453	7.443331101	8.257217167	8.084384601	8.78817599	6.966347941	8.28280559	8.389581938	8.043038726	7.715483026	8.408514768	7.463778108	6.371112071	7.909274183	7.162313905	6.528617059	7.660092826	8.164646226	8.418004889	6.731501355
1552584_at	7.935460747	7.232062827	8.844502132	8.584413763	7.632105139	7.531163557	8.060687819	7.821055237	7.795877983	7.563001819	7.480740891	8.089389653	7.244877285	7.875110686	7.44648954	6.467429586	7.010315506	6.851555564	6.659313306	7.045559087	7.084611496	7.580954668	7.08786352	7.544604834	6.863585425	7.18845334	7.16565663	7.251395705	6.562634601	7.380987836
1552585_s_at	4.526033756	4.471115204	4.507410694	4.639092995	4.558878693	4.739302801	4.512934704	4.447176449	4.335140743	4.380986852	4.494214372	4.390820671	4.455513027	4.442008161	4.612879243	4.628421389	4.745698445	4.594769848	4.650818837	4.474990873	4.553030551	4.405850292	4.464554575	4.600260933	4.531907971	4.448551712	4.721656226	4.167168114	4.351834411	4.394332208
1552586_at	7.594283448	7.537685826	7.505756522	7.386822425	7.538417771	7.843318298	7.624285903	7.623877202	7.571732713	7.456421929	7.487608963	7.54803853	7.561938037	7.666083944	7.404400293	7.550452387	7.390719108	7.865456598	7.665263442	7.386908764	7.496444987	7.330492955	7.410459909	7.727937294	7.325923713	7.143630695	7.425799784	7.502766809	7.568370303	7.259729383
1552587_at	4.995429705	4.853635443	4.77159092	4.584952022	5.137239097	5.16374827	4.880725766	4.576409899	5.21674301	5.292982842	4.894387534	4.498655925	4.962658129	4.843466726	4.87624289	4.730897416	5.587324117	4.881266544	5.170877444	4.534106504	4.946180642	4.919619687	4.561156769	5.052503496	4.320780059	4.721475923	4.920505454	4.603365855	5.158159377	4.537200648
1552588_a_at	4.740943301	4.78212729	4.530817725	4.470868545	4.707834825	4.926157422	4.597918983	4.747239091	4.778328751	5.067819912	4.702294391	4.6453961	4.748103037	4.490954595	4.803864184	4.638657374	5.029787999	4.968712476	4.6986845	4.657475917	4.777149784	4.537772789	4.540797782	4.886461977	4.507038846	4.445245213	4.857256019	4.695348695	4.461424966	4.706542376
1552590_a_at	5.847541572	5.758806854	5.559190528	5.909245753	5.74560306	5.686121766	5.701827325	5.685095922	5.779062488	5.886886425	5.6114162	5.524495617	5.704482976	5.689039249	5.990911724	5.597895728	5.940157417	5.763034617	5.929455514	5.679417771	5.616480348	5.501793206	5.534644675	5.72709167	5.425628074	5.477281278	5.691330763	5.659338147	5.591720528	5.536793311
1552592_at	3.851465997	3.788768993	3.838553652	3.840903215	4.092367885	3.991349703	3.776372062	3.667943886	3.791267757	4.116626432	3.825794386	3.716679115	3.835653916	3.76454459	3.627644612	3.765901815	4.090631328	3.823256148	3.633187714	3.831631324	3.801646084	3.840903215	3.907056629	3.820390642	3.890276	3.918027174	3.749222187	3.723129972	3.681327082	3.665895448
1552594_at	7.1465608	6.933265849	7.183622292	6.722504078	6.735417402	7.207211317	6.978259314	7.012210598	6.85299502	6.903935076	7.0280655	7.152631509	7.061609114	7.015187525	6.568894578	7.042662616	7.231134432	7.036236079	6.919240957	7.152549088	7.016749683	7.017452123	7.088415282	6.915915372	6.960052206	6.964215018	6.881072192	6.653233255	6.79396837	6.774139105
1552596_at	8.112162407	8.085470255	8.020142982	7.738977624	8.131220691	8.253672515	8.131553305	8.032760351	7.773298905	7.918212847	8.114408699	8.159895816	8.276109743	8.390260371	7.945500813	8.043970548	8.228013763	8.194207633	7.777983398	8.103327739	8.163804043	7.911373735	8.326272798	8.118791612	7.959186137	8.130273755	7.986497324	7.985716563	8.027864093	7.826823492
1552598_at	6.702130758	6.500924843	6.343885221	6.519395178	6.628775992	7.086606787	6.745208564	6.68024129	6.576535241	6.773383467	6.619914172	6.65830298	6.876844954	6.732563435	6.755809465	6.537129464	6.776588265	6.807314443	6.663256717	6.438194583	6.649429448	6.353374021	6.237202842	6.64518605	6.483961247	6.119861443	6.536667245	6.30693056	6.621978591	6.265102555
1552599_at	6.146695223	6.029396776	5.782158131	5.701578642	6.274516056	6.068065476	5.908338844	5.888785289	5.95287489	6.139382934	5.995967041	6.065198161	6.013337628	6.020458807	6.190758564	5.942347542	6.102121995	6.073265377	6.303194921	6.066925722	6.080424819	5.791674839	5.766002823	6.469382081	6.090764896	5.92580061	5.788556503	6.048069534	5.888571537	5.917715148
1552602_at	7.608872482	7.334031858	7.366833543	7.537844077	7.339580222	7.562993552	7.447042774	7.539108389	7.34690716	7.272937373	7.196263617	7.366903115	7.555801506	7.622973341	7.495918743	7.268462767	7.481115131	7.402799141	7.396827575	7.464035419	7.305016582	7.152549088	7.202737049	7.418540605	7.13083223	7.083612672	7.331266695	7.212967117	7.456588268	7.072784664
1552604_at	6.56425665	6.455421224	6.438872329	6.007737914	6.402895305	6.746181535	6.348575825	6.517907825	6.543585587	6.500822484	6.242211174	6.145020856	6.308454787	6.58441987	6.355033428	6.428499209	6.407248257	6.517907825	6.130845637	6.253956945	6.288800288	6.322075374	6.616904402	6.385234933	6.452447456	6.392800239	6.412005171	6.405494234	6.49581172	6.006904789
1552605_s_at	5.486808765	5.561723979	5.550623528	5.486076408	5.545565742	5.807803838	5.487622556	5.50492704	5.421203395	5.407689016	5.41689512	5.784427729	5.460821093	5.577765243	5.694845745	5.49844773	5.506781015	5.781092594	5.734880592	5.624532795	5.546650519	5.600808702	5.222674916	5.697858603	5.474826493	5.425186402	5.590560792	5.421977672	5.365580914	5.309780039
1552607_at	6.219835221	6.139155567	6.742391719	6.282587175	6.278431815	6.640093799	6.286888504	6.070825901	6.420588526	6.362576061	6.201819586	6.357819996	6.318008166	6.292044966	6.579804731	6.112121002	6.425166917	6.215162339	6.439167326	6.346302025	6.266746935	6.651239617	6.079486983	6.52773367	6.096705738	5.853100124	6.160671926	6.245957534	6.484164695	6.235885041
1552608_at	6.695148924	6.629890558	6.580246988	6.630140024	6.759715677	6.761514233	6.479394803	6.554596167	6.504716058	6.633102188	6.387394127	6.571821326	6.522992577	6.475797396	6.453365176	6.683765846	6.653891693	6.648365326	6.587109113	6.613171761	6.809817819	6.63336681	6.73608085	6.845955647	6.745913233	6.627512374	6.722720016	6.642019384	6.595603869	6.715328233
1552609_s_at	5.674080907	5.578118952	5.970368081	5.557440856	5.495015888	5.758125652	5.745448256	5.751552922	5.792777442	5.606245665	5.409990752	5.705202607	5.563972016	5.848399295	5.229220684	5.603604686	5.821034333	5.786458369	5.675609964	5.861974278	5.701748708	5.688810143	5.513917498	5.521653051	5.910556105	5.897451086	5.643083703	5.816815273	5.687264307	5.527939526
1552610_a_at	10.18994839	9.584386855	9.071602464	9.486227818	10.13420618	7.709816535	9.387292561	9.977340722	9.691040055	9.289969056	10.45368208	10.09373335	9.806532648	10.34554865	9.891283261	9.480546972	9.659255581	9.731724826	10.21087025	10.23694393	9.732995673	9.992570413	9.766376584	10.29364045	9.571596674	10.05888939	10.33899635	10.47586981	9.695293364	10.07090771
1552611_a_at	8.689521126	8.514977337	8.761607782	8.641462768	8.652783283	8.973790666	8.46145803	8.765567968	8.523680279	8.389282987	8.909633664	8.971929601	8.315588191	8.71265895	8.444449729	8.604692525	8.529401392	8.797822555	8.910722637	8.764547319	8.201529798	8.301784931	8.188654926	8.356951561	8.66076758	8.825732792	9.243919848	9.279937798	8.474229835	8.864413938
1552612_at	9.244365543	9.729868257	8.418823193	9.152314669	10.00581797	8.107996903	9.002456852	9.634712815	9.305813804	9.525431132	9.863372227	9.662920969	9.218816606	9.921379384	9.472589161	8.470234973	8.771467827	9.923033756	9.46473774	9.215916714	9.878937458	9.59546613	9.158167975	8.958856373	8.534421824	9.073374452	9.617941635	9.946244998	9.719136936	9.378387537
1552613_s_at	8.993037503	9.65611671	8.117540163	8.829161915	9.629061148	7.897278273	8.963821746	9.450154324	9.218878458	9.33035094	9.547650311	9.597780087	8.754979182	9.677653854	9.207676101	8.521100917	8.602203273	9.407779013	9.318118963	8.890724408	9.637253928	9.438644818	8.910280714	8.872037163	8.238241745	9.086468624	9.489511531	9.593852057	9.434550379	9.229969884
1552615_at	9.25755682	9.126533863	8.758176589	9.058522485	9.270729813	9.590731798	9.246441473	9.278968616	8.869785116	9.285247582	9.24065834	9.066418406	9.347968284	9.150541363	9.214035615	9.003300232	9.334863909	9.485441886	9.305529951	9.033181876	9.152699377	8.899435314	8.989989991	8.998205486	8.804310792	8.892634091	9.218093382	9.056823459	9.170414601	8.937315502
1552616_a_at	6.45502023	6.555157862	6.305529353	6.717268663	6.371919787	6.500887248	6.105173226	6.673098737	6.38199061	6.426554698	6.825773518	6.504565661	6.650467375	6.371417491	6.708469879	6.428988412	6.699761013	6.841626389	6.693788424	6.52644929	6.702347642	6.499838572	6.766333208	6.456128021	6.407408098	6.417752359	6.605701649	6.676353779	6.776010969	6.413896718
1552617_a_at	9.230230316	9.638912447	8.943985483	9.068253909	9.300141091	8.349137252	9.144678136	9.485603267	9.592586109	9.543918082	9.398666519	9.023098731	9.065151431	9.401086114	9.400027436	9.431464879	9.338815657	9.131851239	9.454705676	9.552688292	9.578712906	10.44144729	9.74454295	9.270096518	9.642366615	9.862815542	9.240432237	9.412659379	9.27357187	9.62072657
1552618_at	8.52883249	8.316902982	8.718413217	8.220973343	8.206190906	8.169028288	8.218345175	8.343560131	8.159408887	8.225812574	8.359150031	7.778445731	8.307786983	8.263505782	8.327465045	8.759930387	8.222184459	8.349227441	8.359892093	8.558311291	8.364021138	9.101970706	8.640722226	8.404753515	8.986129183	8.857568075	8.626349405	8.491772498	8.147890073	8.745938546
1552619_a_at	8.136288489	7.964418944	6.46690128	7.834245738	7.358880057	6.265928562	7.786063945	7.275385139	7.968661475	7.755803816	7.838847518	7.254830417	7.095257505	7.671875342	7.916226066	9.022176757	7.897823463	6.607249021	7.939789895	7.267930911	8.217363926	10.30519555	9.001007109	7.577734685	9.476760765	9.528530248	9.629552486	6.917372587	6.378626174	9.624881013
1552620_at	8.859209951	8.686496372	8.584895301	8.747518949	8.663122611	9.149831503	8.936975558	8.855956299	8.773475817	8.839625954	8.75012222	8.779331591	8.768961317	8.929145694	9.002993918	8.695333341	9.059282019	9.286049859	8.824532806	8.80458874	8.78420085	8.621301961	8.646925739	8.656467989	8.576218791	8.338799457	8.788102758	8.526254824	8.704353897	8.285162894
1552621_at	8.201917351	8.073139275	8.909839544	8.770901177	8.39846116	8.038114185	8.467644679	8.182337755	7.60121178	7.756266988	8.740301319	8.641990507	8.289100809	7.882623798	9.138216325	7.693180174	8.167260677	8.326833365	8.231298204	8.438917336	8.212815323	8.901928457	8.422484059	8.399823464	8.478554663	8.384932472	8.741431511	8.458032902	9.418145149	9.02869259
1552622_s_at	6.709988173	6.84557572	7.982366022	7.673817172	7.183871321	6.385699479	7.18185362	6.904231397	6.436744509	6.093376451	7.602452041	7.669492623	6.956835372	6.706388402	8.24205417	6.422271647	7.209477869	7.404369579	7.014884363	7.727532579	7.250744248	7.751623076	7.220742439	7.170187977	7.577406674	7.319445463	7.855758181	7.488891505	8.514981904	7.908914747
1552623_at	7.183977853	7.284324742	8.2158152	7.295003132	7.553787874	7.694117037	7.911679344	7.754590957	7.569833475	7.564480173	8.10837641	8.171278297	7.608657709	7.839472882	7.287155644	7.34250707	7.222003825	7.214830809	7.172926003	7.262856282	7.187419368	7.229337562	7.044331961	7.260965822	6.876561917	6.702146326	7.499305797	7.680841786	7.077004839	7.547246184
1552625_a_at	7.181978029	7.193183331	6.701512105	6.995785984	7.142126338	6.365080075	7.063529269	7.120037898	6.936940013	6.936101213	7.004566768	6.894134299	6.955655069	6.772523144	6.883975342	7.249123461	7.231326585	6.808478653	7.434532462	7.451468457	7.196470178	7.944490895	6.864520105	6.869048589	7.525079579	7.69542185	7.123925969	7.196197434	6.746492422	7.338638978
1552626_a_at	8.596619268	7.105818998	7.764704169	7.162318013	7.078106297	8.346752649	8.909110469	7.618881439	7.503869434	7.881876777	7.933610291	8.27046133	7.110342133	7.753746452	7.122518678	7.117097997	7.956403781	7.135917523	7.272668001	7.87332857	7.260217762	8.062342027	6.96469309	7.330570356	6.695917964	7.443539233	7.200682792	6.810271646	6.791291206	7.081728716
1552627_a_at	6.886475359	7.208566794	5.183135268	6.736870436	6.90669353	5.697591257	6.310790107	7.091864072	6.962746532	6.751258023	6.97194569	6.433155077	6.772963768	7.410320656	7.168421294	6.690420933	6.673349816	7.396703614	7.968892075	7.202998564	7.096610883	7.619090264	6.122368858	6.995621437	6.760749492	7.668118295	6.845900741	7.83720964	7.154872993	7.860331673
1552628_a_at	8.82061267	8.988349496	9.90307925	8.892481533	8.929410846	8.480104788	9.089828087	9.181963519	8.939326243	9.01035134	9.295298447	9.404610078	9.030566492	9.298412133	8.913502552	8.458214225	8.996698385	8.649975597	9.293286429	9.322377526	8.921687962	9.586056836	8.630526317	9.172928223	9.899553574	9.164508981	9.44418478	9.334200623	9.208782898	9.220388181
1552629_a_at	6.693193813	6.352000668	6.467288726	6.530019212	6.483739623	6.814398207	6.549480305	6.457243519	6.645810435	6.451742844	6.661696554	6.580054293	6.437892866	6.617743656	6.254068424	6.392964498	6.68313756	6.729115429	6.513771614	6.412033247	6.320442433	6.321133791	6.592024038	6.482566693	6.381669159	6.154250975	6.496895667	6.255024051	6.454774046	6.187416101
1552630_a_at	7.043930822	7.126910872	8.155557542	7.298244303	7.463880862	7.362156941	7.298985906	7.678640286	7.405374812	7.216369831	7.67694192	7.57185705	7.255581566	7.33507985	7.133077835	7.114441431	7.437374096	7.057718887	6.992232182	6.922790196	7.569833604	7.9541975	7.779937201	7.14625502	7.399089126	7.725941371	7.450403759	7.724696393	7.061876827	8.037072015
1552631_a_at	7.06378888	7.243666363	7.011351119	6.82296962	7.294199599	7.056217609	6.894406718	7.07309911	6.925384416	7.183308435	7.180819292	7.081626794	7.046075689	7.347545161	6.65089073	7.217235093	6.901942132	6.822414263	6.906613758	7.027981975	7.048347969	6.666419168	6.979201161	7.065347586	6.92063776	7.249859249	7.079008458	7.021186088	6.94418251	7.000151518
1552632_a_at	6.669683501	6.030366771	6.57343416	6.580744207	6.454358299	6.695454614	6.745542944	6.468836359	6.670206977	6.25519799	7.009581937	6.629261862	6.376393403	6.611240113	6.286029104	6.693583825	6.691334175	6.526406261	6.557608844	6.574760248	6.424051207	6.510588849	6.49327409	6.558227653	6.725289399	6.275112755	6.716582955	6.951779874	6.397365813	6.743276459
1552633_at	6.037788751	6.244923429	6.37851477	6.029285704	5.620252421	5.982891229	5.970764531	5.872944446	6.343469595	6.104925081	5.732452538	5.994542948	5.693394435	5.812957939	5.853847875	5.877772106	5.930324499	5.888914047	5.993373407	5.995534201	6.099231805	6.141865022	6.110365835	5.75320926	6.092644333	6.204903505	6.086382511	5.78201747	5.882365854	6.163451174
1552634_a_at	6.943469735	6.854750911	7.471958464	6.985243186	6.596870743	7.051908545	7.440975516	6.8886007	7.281156042	6.970225017	6.53262414	7.813196217	6.815666868	6.787215505	6.65744017	6.560296579	7.043923019	6.706599507	6.722976565	6.750527456	6.684809266	7.013788532	6.519480614	6.837933537	7.314399172	6.892865332	6.846673812	6.896618859	6.630232955	6.907219209
1552637_at	5.396944137	5.405797212	5.257523264	5.344543156	5.178182161	5.349303749	5.278430844	5.512853926	5.135205889	5.440529072	5.439879958	5.171943655	5.392853694	5.227784437	5.449760372	5.353081928	5.627585016	6.048545714	5.654129299	5.480332766	5.541681559	5.347241888	5.390081195	5.40166163	5.468247144	5.132440348	5.45159567	5.455348883	5.279087404	5.201688945
1552639_at	7.629507775	7.104026167	8.867577904	7.066504379	7.409094336	7.343990628	7.461546613	7.557177315	7.184547411	7.203611379	7.243898035	7.459570768	7.486543161	7.375966735	7.213161145	7.065169149	7.263248456	7.227064889	7.040002269	7.155827668	7.233492935	7.23825938	6.808801886	7.240683566	6.845439336	7.213921878	7.24894194	7.061642416	7.123153383	6.98682566
1552641_s_at	8.601447771	8.697574166	8.90672742	8.356069106	8.264791873	8.3923148	8.457849216	8.307264926	8.584199059	8.611755671	8.459980529	8.233764336	7.932352755	8.381684126	8.120653557	8.983554718	8.534896131	7.810410276	7.805105231	8.287858374	9.001023939	8.75449975	10.0324693	7.571652742	9.153848825	9.376140168	8.934512851	8.118306689	8.076521588	9.275729199
1552643_at	7.284120916	6.831787484	6.82690324	6.645954699	6.933590682	7.066301829	7.085861866	6.860466548	6.957561861	7.073638714	7.104581958	6.867335624	6.808523917	6.883759349	6.627919762	6.6875752	6.992311849	6.864726983	6.533428296	7.040235856	6.922357385	6.716729541	6.587656428	7.005574297	6.747790938	6.782113622	6.493939157	6.910284915	6.790727865	7.001800992
1552644_a_at	5.421538862	5.491053341	5.901819083	5.379088549	5.575441758	4.810820557	5.602507504	5.643805535	5.43134755	5.367042142	5.679422497	5.718911662	5.62633825	5.492329542	5.518504997	5.650141547	5.629033233	5.603749297	5.673975542	5.671312828	5.28661321	5.843373244	5.647001434	5.399942339	5.938742566	5.851302615	5.729950126	6.051283164	5.499520714	6.051131372
1552646_at	8.092204197	7.854827298	7.911888978	7.994345007	7.982019753	8.145175405	7.989611301	8.016294469	7.953270972	8.201473007	7.972046002	7.754738134	8.04319997	7.989585269	8.251861949	7.862262568	8.055650501	8.262733355	8.033448372	7.986714745	8.023194957	8.085679262	7.998483797	8.259155895	8.063894814	7.771016602	7.952129032	8.042554806	8.011140372	7.569379625
1552648_a_at	8.598869809	8.071354845	8.189048424	7.423303582	7.667415065	7.985950334	7.882111024	8.340283757	7.887341618	8.307170261	7.962299432	7.975734399	7.750378505	8.070184969	8.19753516	8.500779382	8.149768353	7.787011366	7.763065438	7.879376882	7.61024086	8.02401404	8.040426608	7.611381408	8.392144939	8.384998289	8.579394232	8.037265778	7.606986081	8.66272943
1552649_a_at	6.760853053	6.817958097	6.770356161	6.363559615	6.983569621	6.5153443	6.473291088	7.037105301	6.728570469	6.84728475	7.347840403	6.953420084	6.822226282	7.128247821	6.784893426	6.706514616	6.662541414	6.955387819	6.705338468	6.601370945	7.274247295	7.192465939	7.398573008	6.748553328	7.293604817	7.447346821	7.61614491	7.495995331	6.828093173	7.728009385
1552651_a_at	7.951849149	7.651314188	7.358289434	7.636813792	7.894727646	7.809100672	7.628598232	7.741473993	7.72610789	7.781776226	8.022951597	7.670850994	7.673447408	7.779923744	7.888568646	7.469762154	7.556937321	7.656618836	7.604274439	7.682942394	7.778049407	7.943989724	8.205969548	7.39573631	7.653282317	8.228870857	8.175741729	7.820121632	7.551754054	8.134067824
1552652_at	7.321491863	7.391239116	7.684843857	7.645061501	7.467522279	7.644276117	7.530980509	7.411056767	7.371174757	7.360757888	7.545153996	7.450899846	7.40336075	7.453172773	7.574002198	7.556356831	7.731472111	7.579433774	7.192124613	7.564416396	7.339985445	7.222727461	7.253309489	7.494759875	7.664919766	7.520933426	7.583453195	7.404064446	7.463087895	7.453097066
1552656_s_at	8.179659355	8.100593914	7.406829042	8.478959066	8.252295153	7.446451822	7.579731554	8.021773874	7.62802863	7.91605968	8.569325243	8.158854075	8.648724963	8.672559797	8.280134346	7.818389403	8.014134169	8.536576566	8.606969959	8.6091809	7.898891203	8.752199167	7.785481286	8.128982428	8.195225346	8.402509327	8.605952462	8.662727522	8.565319089	7.957664204
1552657_a_at	7.691104636	7.543456815	7.260776345	7.410622846	7.663291897	7.802157582	7.581152203	7.627083446	7.511313917	7.62919281	7.119382602	7.630180623	7.690823049	7.652984963	7.568967635	7.55707709	7.624301708	7.827523259	7.614440628	7.514690566	7.509064796	7.304379143	7.648283993	7.479222258	7.565083085	7.629728913	7.547644069	7.457034525	7.618795038	7.211559078
1552658_a_at	5.620311045	4.992905676	4.751447466	4.849227267	4.850756618	5.134012644	4.940874585	4.947915998	4.944469514	4.936660606	5.226543394	4.939978622	5.10182638	4.918443313	5.18856323	4.898276107	4.898111836	4.996827855	4.883506348	4.803452124	4.801067613	4.918443313	4.659090271	4.94545436	4.930921329	4.947915998	5.010177449	4.721480522	4.934189264	4.956848081
1552660_a_at	7.491071719	7.242974007	6.059125558	6.973388027	7.565312151	6.760008315	6.815706669	7.423639451	7.124840951	6.954315701	7.723930073	6.994904056	7.330845938	7.502684824	7.586075929	7.039223138	7.107614513	7.770005907	7.724604767	7.523592701	7.619676005	8.252761253	8.172805201	7.201098779	8.605226664	7.776509773	7.559205114	8.112719541	7.361158781	7.719891132
1552661_at	3.295389922	3.262281786	3.328755154	3.271366465	3.280855397	3.246818564	3.340389568	3.277701214	3.305694656	3.27011356	3.342063804	3.351341197	3.276536256	3.430166901	3.324063835	3.279134765	3.365742113	3.251030999	3.31844262	3.305366283	3.299336389	3.298260069	3.334265327	3.309621059	3.226504838	3.421981489	3.303510779	3.243766158	3.404257645	3.310386372
1552662_a_at	6.627708511	6.635438353	6.162713883	6.774494403	6.502690883	6.67507672	6.65541693	6.635732414	6.690937156	6.656470182	6.679287317	6.679967095	6.427630741	6.665191935	6.720325028	6.606771742	6.811197004	7.117228137	6.789458128	6.783707072	6.515159182	6.636248478	6.591640673	6.63274899	6.688863601	6.570523193	6.70076356	6.548187082	6.462524889	6.649296722
1552663_a_at	8.296158108	8.096248018	7.797270678	7.990306847	8.165739437	8.182597275	8.280910778	8.497480617	8.057407426	7.947897831	8.77254741	8.189891337	8.283691162	8.360308276	8.263915893	8.051143787	8.523902792	8.41316283	8.404062727	8.612130582	8.179727579	8.134965959	8.482805101	8.291905494	8.365890925	8.266381979	8.531320901	8.334408343	8.420462234	8.545329951
1552664_at	7.405517536	7.228819848	8.209380373	8.20743881	7.865198264	7.58165826	7.528498143	7.527492376	7.471114069	7.602493618	7.579195096	8.033307271	7.62101925	7.735127574	7.758420179	7.70598467	7.664865778	7.374448031	7.775697455	7.390786373	7.886141153	7.400867461	7.093294359	7.458888268	7.847902352	7.598145021	7.520747007	7.601083408	7.586797801	8.173979651
1552665_at	7.183783135	7.168378569	6.843732878	7.190721517	6.937379318	7.24457002	7.357145182	7.212436065	7.202561502	7.514627566	7.28652922	7.165883669	7.183332786	7.390431178	6.864520338	6.901515341	7.058837626	7.225913497	7.03442614	6.978428437	6.916393919	7.017141479	6.722218815	7.184496947	6.871690621	6.655030918	6.963588232	7.054590085	7.10009702	6.440346849
1552666_a_at	4.002623356	3.999863997	3.697616235	4.115954768	3.975440202	4.055559462	3.854765046	3.921054471	3.740941296	3.842037464	3.983364603	4.095577071	4.252224905	4.169963942	3.729432031	3.73050147	3.845796469	4.007231276	3.891322369	3.999319586	4.148437944	3.968769514	3.913330629	4.054156685	4.10285466	4.054144503	3.901177392	3.83203213	4.059493385	3.809156143
1552667_a_at	8.05092267	7.359350467	9.24105391	7.83624093	7.835569082	7.546795143	8.205890172	8.074717895	7.48425524	6.968098828	8.382053092	8.417135979	7.733136776	7.918750468	7.204315831	7.515406833	7.84284665	7.524830873	7.351457816	7.763667706	7.721444241	8.06138183	7.557724222	8.352798475	7.729994812	7.858294701	7.90070882	7.821887483	7.248592265	7.814615709
1552669_at	6.525814092	6.043577487	6.018526888	6.049281412	6.302075063	6.610540526	6.230134564	6.367017578	6.12904826	6.288378867	6.273040831	6.131501416	6.436436177	6.302645533	6.013077233	6.217802631	6.488943521	6.240098405	6.420651387	6.264645511	6.201884552	6.132436552	6.212223108	6.394231802	6.239560011	6.220798547	6.192233904	6.199464414	6.312319256	6.064027676
1552670_a_at	7.395744783	6.790982598	6.746687757	7.108581785	7.539137413	6.680158101	7.308875114	7.869552274	7.451623562	7.690136504	7.721784417	6.715526397	7.183233162	7.55048286	7.877759219	7.931004457	7.908058827	7.731662225	8.043019564	7.42839006	7.388978401	7.468087697	6.820911417	7.706290779	7.426297625	7.548952967	7.708686001	7.962334699	7.938135076	8.147188893
1552671_a_at	6.897010977	6.490286125	6.383208607	6.217408553	6.343337316	6.881563715	6.745156342	6.546345209	6.226495848	6.30401403	6.2803131	6.405288885	6.517296612	6.735015111	6.129616794	6.629407801	6.464991739	6.523650354	6.072561816	6.470061818	6.410838119	6.49904144	6.468945584	6.365588045	6.473753365	6.643820223	6.600669927	6.117793369	6.064260302	6.574138226
1552672_a_at	7.872193754	7.751012816	7.527024753	7.412774662	7.843216603	7.68987864	7.75422835	7.905583847	7.712239717	7.830548076	7.698841209	7.529298237	7.818158816	7.771315192	7.868648016	7.699719069	7.812193969	8.121169526	8.05336998	7.845620223	7.831848797	7.788083195	7.567291881	7.911282096	7.850482651	7.440901374	7.789560484	7.949690605	7.841100218	7.719793426
1552673_at	4.362883432	5.00207873	4.227559587	5.649564054	4.61249246	4.769131079	4.575519595	4.559374806	5.056363011	4.802419568	4.704935398	4.674144908	4.679608363	4.758737301	4.974581741	4.772187951	4.796635768	4.923721552	5.103932105	4.932874804	6.568890965	3.899790962	4.406380797	4.71253731	4.426139718	4.235635235	4.425391983	4.808078186	5.472281166	5.782371539
1552674_at	4.164139518	3.879691291	3.664439983	3.733112697	3.893081674	3.945294228	3.940653645	3.845793539	3.893779498	3.889419531	3.789447993	3.914517559	3.969672972	3.873274506	3.966479951	3.779968753	3.986497229	4.204014808	3.853749966	3.825931606	3.863369047	3.772600532	3.731345335	3.964208137	3.72931615	3.826374032	3.772287716	3.693919527	4.007218747	3.717738369
1552675_at	4.227234396	4.071609168	4.106485818	4.281131292	4.157553877	4.534209358	4.007650638	4.152343698	4.024128467	4.190234614	4.392222166	4.384385932	4.204014808	4.213864021	4.130951873	4.04997406	4.064725315	4.253529998	3.983878885	4.137275002	4.171138406	4.284331191	4.212023012	4.356815951	4.350237423	4.319838106	4.27392856	4.253144643	4.19984969	4.171138406
1552676_at	7.850020107	7.82794948	7.348612861	7.855595	7.856073399	7.860653627	7.863187071	7.881398732	7.846478596	7.905183702	7.904461302	7.86393399	7.782510559	7.900691989	7.901039521	7.766226114	7.782694919	8.0082242	7.999381477	8.009818082	8.027293587	7.669487463	7.909786448	7.895649183	8.004785028	7.66319238	7.596167661	8.013816839	7.889381146	7.819206699
1552677_a_at	7.326648846	6.971029756	6.543100021	7.101320211	7.462563709	7.433659128	7.089960488	7.182128055	7.10727642	7.087891229	7.305918619	7.336348947	7.273605895	7.333861877	7.508515781	6.962960647	6.824924794	7.660414608	7.427525277	7.000275601	7.233719317	7.102731127	7.114620125	7.219528261	7.210706719	6.986253065	7.458121485	7.797163679	7.350893306	7.169062208
1552678_a_at	7.748548875	7.423556854	6.98372422	7.723981768	7.722227561	7.700515402	7.717304992	7.832736612	7.468804384	7.377067198	7.971908586	7.65332253	7.960289516	7.693414451	8.050183867	8.047883017	7.635170672	7.791124496	8.208595199	7.792820992	7.142743127	7.729847185	7.280095024	7.270463409	7.641866396	7.986212646	7.938088041	7.818252741	7.803823699	7.617159149
1552680_a_at	6.569170035	6.634638925	6.263269465	6.664573381	6.162573352	6.984529333	6.733190686	6.609998611	6.541413785	6.287569505	6.957899155	6.740113028	6.613609995	6.719583474	6.555644694	7.122545423	6.268779222	6.476191603	6.676871248	6.051677746	6.542826241	6.402118347	6.152932963	6.527993448	6.787718964	7.139607516	6.534302778	5.969869277	6.031462084	6.781576461
1552682_a_at	5.874622398	6.037504196	5.363038761	6.547354804	6.054329781	6.020406382	6.117116913	6.030778152	5.820181729	6.056998512	6.21481576	5.951779222	5.847100745	6.251752704	6.00378944	6.008571265	5.850990133	6.053129335	5.978814513	5.997995239	6.192526704	6.124859175	6.249816784	6.206659252	6.243283436	6.755975259	6.139524999	5.934461512	5.890349263	5.821097288
1552684_a_at	5.837704231	6.153532387	5.272162716	5.23987392	5.883708865	5.615929847	5.725708913	5.781146949	5.950612504	5.768160518	5.66374848	5.641326703	5.710004298	5.723283332	5.902437824	5.631868381	5.5772821	5.913349949	6.126293419	5.829578262	5.774956738	6.143323301	6.397316044	5.55507654	5.67838311	6.010582436	5.698458075	6.060452203	6.093240992	5.946506391
1552685_a_at	6.697299014	6.582296842	6.456003775	6.178971793	6.536275868	6.63826392	6.363888589	6.532962899	6.468433488	6.568069715	6.431410117	6.471168281	6.577157708	6.84401759	6.297582964	6.587333479	6.678276351	6.597792647	6.420127615	6.509019295	6.737694821	6.770228122	6.747876023	6.676508651	6.996251217	6.701212407	6.663047777	6.457455577	6.365998646	6.397508691
1552686_at	7.358066461	7.294043845	6.978413528	7.177437994	7.449521111	7.580456528	7.263564882	7.250631464	7.299827591	7.597981089	7.316690292	7.192341278	7.612646571	7.439544189	7.312056598	7.275889256	7.576427576	7.560533527	7.321632131	7.109260141	7.307067358	7.00587124	7.108223386	7.350406454	7.404267084	7.082350745	7.22892755	7.30262943	7.609317896	7.08589313
1552687_a_at	6.143724937	6.046125523	6.002691179	6.144436679	6.225573012	6.175693607	5.947993526	6.159545058	6.167631359	6.339401851	6.271943061	6.224614102	6.448009531	6.074497984	6.096219923	6.055398332	6.019533324	6.225742025	6.196034766	6.103606053	6.142748668	6.186013842	6.262351112	6.183971843	6.233229187	6.148512341	5.944484853	5.931896003	6.127465925	5.787116653
1552689_at	8.027520026	7.958990953	7.739775246	7.745628635	7.960093613	8.104639251	7.910345911	8.111332452	7.827566251	8.076730985	7.857546785	7.888784901	7.878746902	8.067270581	7.832655214	8.148611895	8.071911937	7.958015883	7.887709153	7.872766339	7.805097907	7.895235568	7.985019273	8.025768381	7.891359542	7.935017382	7.900063665	7.770553668	7.81879443	7.658408121
1552690_a_at	7.080270105	6.947201292	7.047547052	6.985243186	6.981673265	7.249831727	6.900977893	7.030970058	6.996057257	6.852456104	7.072510502	6.925565395	7.063165372	6.914610354	6.989411196	6.914749932	6.917787111	7.286282595	7.349014125	7.008941725	6.994876399	6.898786642	6.781271997	7.159629728	6.99369554	7.105651733	7.005867671	7.072976522	7.147440693	7.000341601
1552691_at	5.486808765	5.442944141	8.270636052	5.975680701	5.38749395	5.459758841	6.934190602	5.293008978	5.060374837	5.342831824	5.841537172	6.929311638	5.442689967	5.423244078	5.268079762	6.397324012	5.275908578	4.735786805	5.583724521	5.727539601	5.835394026	5.629698678	4.626487247	6.486369412	5.098054743	4.96304823	6.28424971	5.646902667	5.198382049	7.320975172
1552693_at	4.10866225	4.18479418	4.262138482	4.015620029	4.037363416	3.952933631	4.110869649	4.105098383	3.815813243	4.029469435	3.877266472	4.13058659	4.118038172	4.087861622	4.035939869	4.014618335	4.184916902	4.015620029	4.203642212	3.937404767	4.13495297	4.059090251	4.127979116	3.970757944	4.006593146	4.178372852	4.028120337	4.003356794	4.125661375	4.27938775
1552694_at	4.228342059	5.062369883	3.992425098	4.000925723	4.342892161	4.342338613	4.110140671	4.488407469	4.750165548	5.513095337	4.240000272	4.51255796	4.923215448	5.629351395	4.767615952	3.915906837	4.521469486	4.636678363	5.512018804	4.556953378	4.286934267	4.406539422	3.957948033	5.022722777	4.449279048	4.364062502	4.351030681	5.099818573	5.083371397	3.946396355
1552695_a_at	7.295899475	8.201282858	7.108721095	7.567485634	7.683165622	7.894522758	7.33112421	8.097393783	8.329856942	8.813877954	7.632157416	7.635958524	8.431556593	8.762786162	8.359096339	6.925094918	7.977929212	8.202934404	9.050295309	8.251289558	7.319715547	7.398656594	6.711819482	8.74540291	7.137902784	7.054183174	7.633816083	8.393306049	8.316489427	6.191927276
1552696_at	6.669402641	6.641221377	5.988067483	5.730248724	6.414375414	6.191425916	6.194817113	6.664043099	6.170074817	6.734387098	6.144647273	6.165319302	6.112041624	6.930421787	6.344338787	7.052141479	6.237053435	6.376733463	6.635310118	6.063067949	6.382195841	6.742403269	6.985155406	6.447484674	7.048158518	7.076393172	6.037447456	6.529191962	6.135572129	6.281930161
1552698_at	7.914031514	7.833099587	7.601137457	7.63197319	7.904242063	7.904848487	8.058155108	7.828574972	7.866294605	7.983859539	7.738606674	7.76679314	8.007187998	7.891162739	7.87343805	7.677471772	8.153696152	8.211842297	8.080107836	7.887102604	7.847268584	7.526673734	7.85284697	7.683847274	7.545480881	7.527484131	7.966439402	7.851226294	7.840163185	7.717288624
1552701_a_at	10.52550077	10.77418574	11.4837946	10.72020497	10.78784559	10.74143853	10.2373308	11.13979096	10.57804371	11.219248	10.18516061	10.60397162	10.8971847	10.63864045	10.71705455	9.23864132	9.984461444	9.864736318	9.860680478	9.673287194	9.389628146	9.866548069	8.966176246	9.997546938	9.46558407	9.163503779	9.375612199	9.879842819	9.242927162	9.759739072
1552703_s_at	10.24307598	10.57697613	10.72340193	10.50393309	10.55099551	9.756929775	9.979801742	10.75202235	10.35457651	11.03666367	9.753048682	10.59444731	10.41478369	10.15417493	10.49931898	9.043707484	9.657138458	9.58914618	9.648875748	9.830616039	9.507127668	9.700260843	9.841556435	9.804137527	9.27445596	9.355533881	9.525528267	9.948805958	8.788229352	10.26718867
1552705_at	3.616881753	3.774109709	3.598760234	3.856364936	3.792009484	3.67072117	3.718155978	3.811248199	3.733782085	3.450556005	3.824997954	3.724337431	3.486943501	3.603900863	3.846205849	3.616751286	3.849805926	3.726868709	3.844515943	3.74790317	3.874007451	3.723338001	3.689608196	3.557416826	3.753278729	3.668126476	3.646420235	3.80043273	3.682372964	4.242913816
1552708_a_at	4.577422709	4.712599623	4.417890447	4.713191348	4.516390379	4.499932223	4.461614779	4.709207047	4.788612983	4.585547361	4.568074854	4.379778392	4.871080899	4.56799018	4.612673521	4.654197899	4.561490729	4.556824842	4.520752278	4.803452124	4.46109948	4.556172247	4.606517338	4.524006417	4.35915019	4.593086131	4.57424274	4.531943337	4.557494307	4.713963989
1552711_a_at	8.576038462	8.473025784	8.130292715	8.131398393	8.24444282	8.099690929	8.356808501	8.188161123	8.456937742	8.008224782	8.227502517	8.373293463	8.16492709	8.317046717	8.253884999	8.914769706	7.97330217	7.995580182	8.546221966	8.584700173	8.38689257	8.032669797	8.276109743	8.15576015	8.403989064	8.088165356	7.805257385	8.333299807	8.362294459	9.091488539
1552712_a_at	6.719488919	6.619347018	6.886312307	6.274224487	6.530746179	6.795414434	6.620792791	6.730108973	6.634886436	6.480573543	6.374993836	6.528003622	6.4248808	6.784820286	6.585282258	7.123751972	6.660260528	6.686409366	6.654671956	6.652434824	6.564520002	6.596867836	7.237105051	6.687504518	6.471131133	6.602461569	6.372733646	6.423392999	6.475945859	6.188058761
1552713_a_at	7.161032259	6.912954932	6.755723275	7.122063955	6.932957121	7.371171545	7.033629457	7.111417834	7.026097337	7.281078393	7.376189939	6.692156483	7.232211964	6.97782731	7.053624609	6.907609196	7.02865795	7.441161635	7.007692966	6.908856623	6.878010822	6.744296772	6.819237559	6.910966297	6.982244997	6.890488559	7.131202729	6.897337619	6.883592688	6.804065032
1552714_at	4.650038262	4.621975182	4.188271945	4.388444574	4.486792455	4.747836316	4.577135406	4.613447196	4.554729061	4.560743803	4.540378905	4.221515874	4.628674356	4.513105128	4.819396876	4.915336585	4.769672524	4.656822952	4.7079752	4.785468402	4.746512796	4.697295315	4.608855419	4.90344904	4.776982778	4.66686756	5.034999821	4.237770397	4.739533463	4.364383887
1552715_a_at	4.5394481	4.221608275	4.226456367	4.683932305	4.353685626	4.433523518	4.248983663	4.361614934	4.623410586	4.520586466	4.696051226	4.276010761	4.695301671	4.262829889	4.47930936	4.497348853	4.481574811	4.560994766	4.578694669	4.569121051	4.349180888	4.237760836	4.312167171	4.119752187	4.130244706	4.279081785	4.371246644	4.448869365	4.512434343	4.111445906
1552716_at	5.45972396	5.520198794	5.471819813	5.811688935	5.821865238	5.471644568	5.454690132	5.8256854	5.559107357	5.297385736	5.927490835	5.629663174	5.675397854	5.762515121	5.485271475	6.739309636	5.623441941	5.564940642	5.872327679	5.604463046	5.932852671	6.973692698	4.918843349	5.64467551	6.252923509	5.757253324	5.507859275	5.745938367	5.753133489	5.397772676
1552717_s_at	6.051040024	5.827908705	5.629242098	6.050005003	6.128836058	5.680397994	6.074888131	6.052028688	5.731386149	5.805697125	6.142782845	6.227631877	6.175572356	6.215438293	5.739804533	6.265757912	5.714475733	5.975725175	6.127692312	6.036562829	5.849815729	6.614789846	5.935904186	6.253590391	5.983002196	5.876229834	6.4897489	6.147964398	5.723714014	6.150341476
1552718_at	7.291261145	7.177506629	6.946991355	7.01791506	7.158823478	7.368935057	7.182085535	7.435672834	7.029471037	7.283546689	7.403318945	7.090808339	7.143067781	7.205231721	7.253093033	7.043762564	7.351696459	7.367851152	7.586891521	7.367105825	7.192666081	6.972673143	7.072168053	7.378407209	7.026310672	6.985622446	7.138846694	6.980429542	7.274411538	6.919285225
1552719_at	6.506152797	6.777442446	7.061243578	7.045785397	6.591272659	7.060780031	6.666575231	6.581943464	6.479119943	6.701150654	6.757972288	6.601057264	6.572449361	6.549604796	6.989411196	6.683150172	6.859560645	6.652755953	6.854789095	7.077108772	7.034070655	6.598214569	6.630951647	6.808343696	6.538117089	6.628072467	6.617586194	6.547527194	6.823778719	6.39733601
1552721_a_at	4.672508861	4.532291687	4.30605711	4.365266968	4.555706813	4.536403129	4.777304958	4.429621413	4.386536591	4.360295854	4.651528663	4.332046706	4.360862491	4.329031276	4.57772565	4.523005418	4.583340655	4.48801627	4.586271171	4.360216669	4.383341622	4.591450702	4.719573203	4.432932993	4.458357037	4.461076906	4.656618889	4.39445271	4.673534553	4.734970934
1552722_at	3.551530113	3.595700184	3.313212872	3.596340446	3.518374572	3.554527766	3.522548707	3.443874759	3.49853278	3.534300672	3.45853666	3.470962958	3.530869259	3.551022039	3.487529694	3.445392127	3.812486165	3.627231835	3.484616164	3.358673123	3.339829508	3.46014705	3.498179226	3.643080211	3.471586116	3.617005457	3.596340446	3.499408977	3.537943807	3.465269943
1552724_at	7.165214657	7.359705326	7.211134843	7.291512258	7.52865849	7.071571603	7.301425014	7.383774004	7.319559417	7.409024908	7.373330858	7.464563205	7.59467571	7.395566497	7.557744238	7.164840664	7.492960648	7.647676209	7.342782198	7.483844831	7.420241363	7.350200146	7.294021672	7.275068462	7.296077526	7.450698654	7.359448131	7.424759046	7.168411787	7.149145379
1552725_s_at	6.146572921	6.170748965	6.090296618	5.798273351	6.095326245	6.145636702	6.100442653	6.214035667	6.049023096	6.135577792	5.780832405	6.126769516	6.045082908	6.408607725	5.795583367	6.218659454	6.140374748	6.48895089	6.188424693	6.18522264	6.446616403	6.174935589	6.222620616	5.985846871	6.504151671	6.581515024	5.63331832	5.977251082	6.017437693	6.316132094
1552726_at	5.794750709	5.529208832	5.420601731	5.769449147	6.032921099	5.518871667	5.423331097	5.668048839	5.694751727	5.792949665	5.859126585	5.366561414	5.325892634	5.674609506	5.984038315	5.91542672	5.513290232	5.928568896	6.196605709	5.474591299	6.014428455	6.195539354	5.96581712	5.72851675	5.144294254	5.309906853	5.637366289	6.07369538	5.764886204	6.049465709
1552727_s_at	6.178072591	5.764055265	5.478677347	6.100390525	5.840972693	5.993911541	6.05807711	6.062822305	5.803583418	5.892515586	6.071177831	5.915898361	5.752850362	5.835407393	6.227389935	6.411222485	5.753278376	6.134454346	6.593317775	5.993992304	6.380780521	6.249903512	6.194999621	5.89733137	5.426633045	5.304202676	5.974152413	6.092030598	6.177722367	6.6453837
1552729_at	6.690854137	6.701407561	6.986490266	6.800158385	6.876384912	6.771922537	6.762361084	6.882769745	6.602221916	6.629904897	6.757632653	6.699668815	6.728695296	6.807694978	6.768106151	6.717391849	6.746707354	6.792197957	6.639803384	6.611754865	6.711337077	6.807000944	7.214657563	6.606203913	6.985622446	6.802687481	6.651032208	6.662241999	6.763642087	6.671704407
1552730_at	5.767228505	5.745699148	6.073024415	5.407019068	5.717845262	5.67914451	5.794027836	5.802261017	5.740248324	5.651746842	5.639077265	5.906516941	6.037466792	5.920767089	5.040248196	5.375276894	6.00006407	5.714249983	5.500925696	5.616400334	5.670982993	5.551941939	5.558766649	5.366710562	5.532225861	5.776028047	5.377561741	5.768487306	5.762110481	5.285875567
1552731_at	4.923655783	4.755172841	4.779641481	4.69327571	4.818913472	4.880282751	4.835601633	4.868465693	4.588714324	4.805727508	4.664551417	4.820285953	4.946938264	5.113516726	4.527066267	4.813086526	4.839799611	5.033327084	4.744025202	4.793849128	4.90651634	4.924492184	4.724071191	4.885634946	5.108978454	4.932258398	4.707768607	4.680861865	4.968718002	4.676522098
1552732_at	3.928600089	3.956025173	3.733669706	4.029779657	4.284085536	3.964621288	3.911866851	3.976573945	3.777320365	3.941019152	3.953352643	4.017899145	4.15883938	4.39074432	4.145837135	3.890045437	3.816862545	4.109279341	3.853342677	3.823982313	3.948445684	3.936998416	4.286826213	4.150360882	4.02715445	3.893001546	4.01884574	4.169290475	4.644672387	4.047648844
1552733_at	5.810191271	5.423565737	6.161960087	6.573666574	5.686050539	5.498872563	6.199606516	5.989197189	5.946199153	5.35373252	6.185219806	5.819016219	6.118066171	5.419445988	6.455237112	5.370677049	5.673138157	6.264258148	6.372685718	6.106238892	5.70773489	5.367869782	4.997797411	5.964779064	4.990726413	5.058756683	6.017170561	6.368645619	6.212120502	5.25797389
1552734_at	5.027910016	4.793743789	4.811453392	4.593542205	4.960524465	5.014711491	4.767719547	4.550589393	4.928307065	5.098971457	4.685995629	4.790312862	4.911865809	4.966488938	4.874893192	4.780559017	4.468517948	4.852612428	4.777510282	4.93905989	4.788702525	4.64532466	4.930691974	5.183012494	4.984769929	5.302598291	4.76348845	4.762567027	4.804848987	4.844135295
1552735_at	4.053542596	4.156088976	4.104413326	4.127330349	4.359226258	4.570497138	4.44562511	4.268863304	4.121991169	4.40128499	4.359249566	4.161311927	4.438248633	4.177258699	4.507292991	4.606377314	4.34770894	4.353958516	4.221770641	4.327681223	4.213492826	4.765226981	4.208756781	4.36004428	4.399053915	4.072500286	4.340235273	4.419360502	4.585835884	3.915701455
1552736_a_at	5.511880622	5.35038256	5.591519638	5.374820656	5.203072695	5.58039072	5.401444955	5.389590119	5.393471942	5.39921596	5.287165032	5.570918937	5.556587433	5.310371316	5.336398802	5.316510475	5.462374172	5.35514127	5.634400787	5.431516989	5.359204716	5.312936919	5.369777013	5.536099912	5.12119743	5.207660876	5.383553529	5.150704638	5.607286271	4.96237499
1552737_s_at	7.212924697	7.883234988	7.434235117	6.940775238	7.88242001	7.174685606	6.900949368	8.003766114	7.656619928	7.443294396	7.801297124	7.335558911	7.35729722	7.590547153	8.206160634	7.394247147	7.948161767	7.441427235	7.738078279	7.42433703	8.30839659	8.441762669	8.147536521	7.72644255	7.855209674	7.747749347	8.047238697	8.295620182	7.932301158	8.243023199
1552738_a_at	3.906249516	3.84649983	3.835942829	3.997926468	3.697056507	3.951125157	3.938458958	3.852910307	3.856699989	4.037257533	3.954983291	3.940284411	3.650784953	3.787418852	3.99837104	4.273102882	3.952017028	4.200511507	4.050660209	3.830715462	3.971199135	3.90767111	3.858761392	3.956111309	3.485322198	3.721162479	3.879126272	3.847381459	3.676702175	3.822147056
1552739_s_at	6.437590236	6.533214659	5.729423369	6.451404784	6.397530039	6.381256888	6.401381337	6.482562588	6.668172518	6.553521603	6.491685687	6.848406599	6.748672517	6.368225128	6.703693271	6.524193947	6.919228036	7.133969054	6.935876161	6.948030131	6.753358635	6.457448234	6.780064819	6.820194477	6.345585279	6.012814007	6.561374037	7.213651748	6.328270631	6.807625544
1552740_at	3.903791926	4.062403278	3.826335933	3.898955346	3.798503231	3.874119869	3.701450224	3.793232943	3.787019957	3.66871325	3.867394049	3.96362808	3.872373629	3.79116851	3.495531179	4.007861452	3.817684249	3.784856582	3.854193869	3.834991181	3.931572674	3.879088574	4.112384178	3.485431335	4.365130766	4.410107066	3.74093099	3.915438751	3.783171657	4.690534052
1552742_at	4.738113013	4.658031337	4.28078114	5.032239363	5.078851758	4.737999048	4.611916491	4.615448972	4.780676442	4.909067742	4.741484016	4.966641676	4.72405037	4.793343821	5.032770682	5.054624419	4.972209329	5.106644677	4.867535667	4.793667305	4.646476883	6.613855583	5.14272701	4.692845706	5.209424427	4.994167442	4.831170201	5.11028283	4.69244799	5.07520967
1552743_at	7.056047018	7.047541615	6.713922543	7.308954576	6.879298035	7.160637148	7.067093256	7.023068717	6.844438475	7.106413094	7.017705439	7.13108691	7.0415874	7.029991991	6.989022407	7.074030096	7.067648976	7.487427261	7.217195218	7.250952181	7.078989051	6.952350579	7.123701802	6.924298631	6.940650497	6.75182283	7.064431279	6.993198774	6.948879752	6.789872612
1552745_at	5.900535786	5.594479888	5.648171295	5.570160957	6.034823484	5.978498902	5.656766095	5.749926615	5.694850823	5.921319853	5.457251948	5.787282993	5.577541998	5.814557252	5.537819488	5.637519065	5.648613942	6.059112207	5.572942429	5.581331952	5.630274794	5.909702256	5.749552489	5.694475393	5.737251057	5.63179707	5.752285219	5.622829266	5.476023907	5.660675545
1552747_a_at	4.06123761	4.1626703	4.156647356	3.849819804	3.967417303	4.191235647	4.007641543	3.901759992	3.841157935	4.105145273	3.924393334	3.860201122	4.252674974	4.25808575	4.146099813	4.020841723	3.959636478	4.204014808	3.891677284	3.986863274	3.973880458	3.952373586	4.325825473	4.055806256	4.103584178	4.103486206	3.919856503	3.937730515	4.078618504	3.823573649
1552749_a_at	9.648713907	9.457645826	9.050731931	9.577174105	9.606310168	9.680584366	9.34544321	9.625095864	9.447126117	9.567975921	9.442203251	9.201212645	9.818586453	9.596797778	9.732936237	9.316585681	9.660136024	9.985893364	9.601636737	9.517168676	9.369870877	8.999427456	9.421146525	9.29721363	9.177406351	8.871604381	9.48336027	9.511238055	9.782459264	8.98370152
1552750_at	5.563752004	5.602279484	5.36403784	5.530603958	5.476882874	5.741582475	5.627922193	5.701448898	5.373082982	5.460826073	5.229468021	5.637599978	5.953899658	5.637599978	5.51370344	5.343073578	5.37235145	5.92696497	5.51449465	5.543219471	5.425628074	5.511591893	5.45816441	5.418837428	5.524326259	5.545129325	5.382153601	5.361832165	5.601584001	5.350399154
1552751_a_at	7.831538841	7.768863603	7.705845972	7.545208912	7.737978305	8.068643601	7.693132745	7.693984776	7.716792194	7.675031442	7.67014015	7.894603377	7.607977131	7.850942954	7.612129855	7.622053516	7.706731035	7.603788573	7.358246468	7.674876723	7.844415245	7.618914503	7.703655459	7.776283575	7.951870782	7.900918293	7.58641969	7.697474894	7.753389012	7.45777284
1552752_a_at	5.122707497	5.134713241	4.910290938	5.07101155	5.03122031	5.031701511	4.876954731	4.899908733	5.059354659	4.986908753	5.305410628	5.027185875	5.047538807	4.943207059	4.877097442	5.084015501	5.109671515	5.232662261	5.276621616	5.25546762	5.170623798	5.181495217	4.968038757	5.0745514	4.976717367	4.851525837	5.136351922	5.094211287	4.985634756	4.646466794
1552754_a_at	4.110164959	4.196996201	3.658828242	3.710013142	3.610223337	3.961703129	3.818115912	3.766132913	3.740941296	4.08063948	3.595052161	3.611050209	3.9635668	3.931043844	3.582992996	3.679304296	3.677927862	3.856920494	3.842271377	3.956351259	4.181209965	3.643280152	3.664828152	3.817942963	3.720254034	3.904982005	3.668546919	3.866665713	4.045573242	3.576151902
1552755_at	5.050194589	5.093263626	5.07635558	5.032239363	4.741805259	5.261848408	4.974380784	4.864752362	5.02256157	5.069544664	4.961375185	5.312994065	4.791562109	4.888805099	4.924514832	5.14481489	5.206970781	5.197667724	5.357519791	5.38845465	5.256675636	4.912676306	4.711053149	5.226351846	5.030258518	4.771403468	5.068809225	4.916522252	5.049382225	4.631546945
1552757_s_at	5.256718113	5.010368615	4.949743805	5.21452493	5.192227922	5.521131352	5.147170294	4.99315344	5.233471653	5.263586429	5.169123762	5.146947785	5.100350926	5.037788057	5.107352855	5.470959685	5.271871473	5.299456386	5.29864348	5.173901455	5.294168819	4.868171662	5.122845651	5.157534979	4.879218264	4.685771236	4.988860521	5.017279706	5.143045178	4.949446822
1552758_at	4.616891527	4.611482363	4.504869146	4.341968023	4.9196872	4.703076007	4.624004993	4.597192441	4.342816865	4.490775783	4.2688305	4.667189765	4.636478337	4.710561438	4.605763928	4.536667786	4.700177205	4.946573268	4.482571035	4.686340355	4.678589076	4.546068712	4.691575498	4.935141372	4.598264742	4.792428041	4.543451671	4.586194288	4.63180885	4.554324262
1552760_at	4.443240579	4.274128273	4.251809284	4.148563182	4.467337909	4.526183477	4.364474448	4.337715778	4.433718127	4.388827656	4.659789527	4.359549858	4.386288571	4.474144557	4.313005057	4.318019981	4.307845242	4.49981852	4.330115424	4.179491687	4.454353216	4.052453265	4.201887178	4.364459682	4.404078105	4.542656457	4.360569227	4.268523574	4.673451979	4.135530284
1552761_at	8.581601024	8.442197324	8.046501635	8.464556491	8.413718265	8.658901019	8.422811353	8.405746397	8.268193841	8.43919446	8.20400258	8.660186525	8.587100024	8.682346408	8.251193345	8.384054076	8.333131419	8.651734851	8.427631409	8.479843146	8.499997886	8.429881701	8.582733957	8.442210527	8.546760071	8.559704144	7.932959766	8.5302342	8.437696689	8.375013225
1552763_at	3.909572804	3.886386975	3.710050871	3.752551336	3.52761009	3.895101661	3.676223933	3.809435208	3.871990337	3.640746299	3.726652616	3.542832572	3.739495799	3.70842986	3.703807718	3.541730063	3.870908838	3.579057255	3.663952969	3.462245205	3.595052161	3.676330489	3.993741089	3.78421498	3.528254744	3.717235973	3.519946035	3.665693045	3.736841715	3.777405329
1552765_x_at	5.128239131	4.600110796	4.540225021	4.616402973	4.610456332	4.835443393	4.56986669	4.69370773	4.805513119	4.607137776	4.697643665	4.55891324	4.60761476	4.525614648	4.538629413	4.848518603	4.860101487	4.630789258	4.790202593	4.593293426	4.497749767	4.66659942	4.923242929	4.751208531	4.647771207	4.645164787	4.65433846	4.455590111	4.632564073	4.649609141
1552766_at	4.152401882	3.977604034	3.977504165	3.937338514	4.344371273	4.171803079	4.335228066	4.386833482	4.165272555	4.238619052	4.108622958	4.360078223	4.30167497	4.557647534	3.965332246	4.021646194	4.204234538	4.197899986	4.222070211	4.051041371	4.210189012	6.898303056	3.982990121	4.204234538	4.322917306	4.477935397	5.116124826	4.494693935	4.394801125	4.275513681
1552767_a_at	6.149593095	5.655526927	5.950032752	4.915145683	5.885373934	5.964221475	6.123620457	6.451497959	5.944930014	5.813060522	5.566074868	5.746869361	5.607036803	6.449907983	5.821526035	5.091297416	5.374665753	5.141795317	6.071771727	5.516648508	6.167397578	10.08101314	5.299896593	6.14182977	5.255397719	6.610679847	7.984495455	5.842372852	5.276791844	6.738370742
1552768_at	7.432028596	7.728777839	7.54554647	7.221580754	7.385107732	7.939741756	7.392820059	7.475708149	7.379965043	7.557739941	7.199599128	7.472739357	7.658775553	7.589641259	7.363268343	7.44734131	7.439108555	7.672855576	7.33164828	7.544479627	7.534695939	7.468229015	7.300137085	7.844245439	7.398598604	7.534317831	7.444882043	7.269319536	7.348712803	7.315603228
1552769_at	5.88616563	5.921319853	5.867078928	5.628415775	5.849524563	6.009689052	5.896155038	6.09752873	5.772058407	5.957008074	6.016371172	6.107604119	5.947364666	6.089332518	5.864059798	5.914111959	6.144168269	6.140280716	5.869585804	5.856518168	5.882526668	5.489205328	5.95287489	6.030746898	5.979258416	5.997703065	5.846475917	5.992476694	6.082228472	5.49731684
1552770_s_at	5.978076584	6.143034096	5.933315635	5.992740124	6.242393905	6.032344122	6.019031397	5.995790387	6.00671716	6.152963716	5.906229681	5.903437837	6.319815429	5.969751517	6.052004969	5.872996692	6.118544143	6.021940244	6.085354056	5.999124918	5.852832242	5.844070226	5.983282657	6.01822415	5.99730273	6.030397529	6.049596738	5.89897365	6.190468099	6.036438887
1552771_a_at	4.651347022	4.609009576	5.125592201	4.730065695	4.672028593	4.709660328	4.614159992	4.675359874	4.752215107	4.673552567	4.797073726	4.976865351	4.772337429	4.878303121	4.512279095	4.700564474	4.756628746	4.716525006	4.503395106	4.74119478	4.766491052	4.89198116	4.733417295	4.723172932	4.825610264	5.165172878	4.785493019	4.472466632	4.715784185	4.721039197
1552772_at	7.138226545	6.730162786	9.252170305	6.786426992	7.082336689	6.866229442	6.719083151	6.849278258	6.651526085	7.89053584	6.710706521	6.780936927	6.712115894	6.771318008	6.993115302	6.766545249	6.789023329	6.515017758	6.677948882	6.405630324	6.580834265	6.766456699	6.508048395	7.672616852	6.455249992	6.651544936	6.711327985	6.445590018	6.595718942	6.41223031
1552773_at	6.635512981	5.763812623	8.640739594	6.028415506	6.194200088	6.044554614	5.787620021	6.276024304	5.985195556	7.118231008	5.909801838	6.122722563	5.642506882	6.270580213	6.158071336	6.340734405	6.107353797	5.987322311	6.01755335	5.603830326	5.969303154	5.977773578	5.952846808	6.592066547	6.006325052	6.079393649	5.749066899	5.594243409	5.739163642	5.615048931
1552774_a_at	5.233146107	5.117457634	5.171255456	5.548576024	5.215521278	5.30076988	5.203250142	5.151562171	4.982036147	5.285238175	5.46813031	5.175707858	5.091887481	5.253090838	5.371085839	5.659911628	5.26941158	5.443519603	5.144163214	5.307383865	5.23735144	5.309952413	5.356991405	5.323093777	5.216419752	5.334495169	5.258143023	5.36875851	5.293857022	5.746613352
1552775_at	5.94732963	5.787513836	5.498945179	5.831549177	6.167443422	6.3463464	6.133058469	5.995269039	5.8935849	5.962510918	6.151394444	5.958868125	5.909420702	5.988219969	6.039655455	5.912317077	5.828857701	6.055150922	5.968746391	5.838348674	5.96897482	5.579077843	5.799851159	5.974229838	5.425197818	5.697868735	5.887928611	5.863315816	5.780925395	5.612776677
1552777_a_at	5.965390577	5.680343978	5.837301282	5.551828729	5.889759578	6.034074991	5.80375785	5.836518806	6.073978351	5.903868139	5.788994457	5.806985346	5.735138239	5.977964891	5.87691516	5.719928837	5.713021734	5.881016023	5.790957507	5.700448563	5.619105096	5.759073841	5.903743509	5.620387456	5.45331533	5.760414651	5.843299235	5.42712364	5.617012688	5.579243683
1552779_a_at	4.345964279	4.375297263	4.128799897	4.26732449	4.281009704	4.454029654	4.330141218	4.454856307	4.210834737	4.321402087	4.245955688	4.295466185	4.431786875	4.453974206	4.215853328	4.214487294	4.461972983	4.359070496	4.382179593	4.835182551	4.544666254	4.934282751	4.431765754	4.632829789	4.256719846	4.206350174	4.056231175	5.484854897	4.096940774	4.448866762
1552782_at	4.433603419	4.515737057	4.516481726	4.497973997	4.544719349	4.603311491	4.680672909	4.305937977	4.456927181	4.505311046	4.195273149	4.447502989	4.972109607	4.46155898	4.308367277	4.465319045	4.665899294	4.49826916	4.512257503	4.867375125	4.817577707	4.963200344	4.646354073	4.533923412	4.470798725	4.419265181	4.373793739	4.683407048	4.552460662	4.633883249
1552783_at	3.476538274	3.480352815	3.635960936	3.52111769	3.580191723	3.869652603	3.59589249	3.581969594	3.539765994	3.525728555	3.60789542	3.562174153	3.630705726	3.530100328	3.65327719	3.487811999	3.574543982	3.519683603	3.663606406	3.580412371	3.50767589	3.563853223	3.534461919	3.556049862	3.627920698	3.757369558	3.549230413	3.575540545	3.829028098	3.754635383
1552785_at	4.744312455	4.660708478	4.415002841	4.595696776	4.842416918	4.923215448	4.77696775	4.815615272	4.653732532	4.682393778	4.568611611	4.667448599	4.925983112	4.887629808	4.781153266	4.410060595	4.655629582	4.764514447	4.680069972	4.741779642	4.561140518	4.385063289	4.501048196	4.634401716	4.347256618	4.556254858	4.682239445	4.884706106	4.801055547	4.439042892
1552787_at	5.041575369	4.99761404	5.270344048	5.117290337	5.207648398	5.026011956	4.866348929	5.645046607	4.584633573	5.381363612	4.895917889	4.957458783	5.015036505	4.893442347	5.306271045	4.853311174	5.400245996	4.945187374	5.193806589	4.65198087	4.773209062	4.549768142	4.797193917	4.65746459	5.215092012	5.27440666	5.389904918	5.083888349	5.232364067	5.276482127
1552788_a_at	7.169513739	6.96467283	7.381388658	7.084109829	6.979323154	7.012781166	7.07591609	7.288495432	6.856792517	7.133013955	7.202672525	7.136029418	7.196116094	7.014511213	7.070574827	7.043402117	7.129645505	7.001517334	6.883161816	7.091120548	6.72533893	6.698867229	6.997056305	6.831121545	7.014950487	7.05224181	7.298648845	6.992244122	6.67151344	7.067047888
1552789_at	5.512185912	5.450064928	5.922826905	5.6778405	5.300156142	4.139072936	5.794427119	5.489117082	5.562433441	4.910451886	5.511287721	5.830027009	5.36475446	4.952836954	5.273139346	6.394479007	5.402117624	5.134129225	5.889553245	6.399852257	5.609618152	5.72520521	6.0958604	5.339307342	5.598899739	5.322423455	5.376477626	5.850335919	5.431942683	5.912331856
1552790_a_at	8.345951897	8.412986128	8.518830349	8.661682054	8.011082805	7.525561694	8.735614814	8.44804282	8.639630785	7.567727014	8.637623297	8.90291827	8.283538958	7.863447256	8.253648321	9.142184125	8.276124622	8.064209488	8.674277349	9.212480702	8.650017865	8.53382464	9.323966147	8.27914476	8.193497989	7.815977107	8.391272941	8.99262712	8.325921054	8.925247903
1552791_a_at	3.991491734	3.738965526	3.771835671	3.799081742	3.774809884	4.001421783	3.933150704	3.792904733	3.92830514	3.910016758	3.976624229	3.845067143	4.047336641	3.920970614	3.747579544	3.961941983	4.008914867	3.814289798	3.785234207	3.748844412	3.686241914	3.874598074	3.894137164	3.937405148	3.808525302	3.809351025	3.832580085	3.655329051	3.836940513	3.842513244
1552792_at	5.155049117	5.010697535	4.74805453	4.804836337	4.873666639	4.838529623	4.659559794	5.423117215	5.277979008	5.110773551	5.304731792	4.51266986	5.445065665	5.249046388	5.19297474	4.799177781	5.284938113	5.466149843	5.537542775	5.232102637	5.047179135	5.853326298	4.697104214	5.132316325	5.662967076	4.798610054	5.245371809	5.320099074	4.936920573	5.569383111
1552793_at	6.345415651	6.114355652	6.588771355	6.079373737	6.152131111	6.323080523	6.35804282	6.244062832	6.2237553	6.022741884	6.079373737	6.470776609	6.022140965	6.316490118	5.993959718	5.925252231	6.004400615	6.41144526	6.190382233	6.105642855	6.198192238	6.08044927	6.171963518	6.279460949	5.820317912	5.875021659	6.054204398	5.684469771	5.904515776	6.117852065
1552794_a_at	3.865479992	3.705986753	3.95668387	4.270725464	3.965367766	3.949741696	3.961290266	3.871503483	3.93186741	4.029121187	3.939718347	3.736698735	4.083206065	4.058646503	3.893946129	3.958627889	3.843787146	3.814158243	4.153762179	3.953074389	3.881790895	4.034755921	3.762648258	3.928253066	3.92222807	3.690501762	3.948050283	4.014766356	3.961741757	4.042975903
1552796_a_at	6.256897674	6.112121002	6.026798162	5.991984373	6.160154067	6.25884741	6.118354803	6.145577614	6.079786948	6.06868273	6.021412671	6.209828505	6.124688902	6.193151179	6.025281134	6.030505159	6.09047532	6.28330804	6.190382233	6.157795552	6.331960445	6.216877947	6.200837385	6.287067277	5.926995302	6.257832674	5.860416344	5.933602493	6.124688902	5.535426891
1552797_s_at	10.04798792	9.954198012	6.620529103	9.024231406	9.153199956	10.01763811	8.231526089	9.793435621	9.672858191	9.222027311	9.055088346	8.787678086	9.616788626	9.002229307	9.814150126	10.19596764	9.462311685	10.17278232	9.859008339	10.0247672	10.07222487	9.002260489	9.904278632	9.366867292	6.341847689	7.97825897	9.911296341	9.703218198	10.0762095	6.968630537
1552798_a_at	7.853668069	7.136471262	8.553122408	7.606343529	7.879145454	6.827026023	7.552519063	7.930777117	7.116834822	7.701186122	8.177242201	7.941658068	7.372712148	8.031706071	7.62061968	8.468905131	7.192938882	7.285154616	7.329542065	7.595394979	7.323559499	8.510786339	7.308959648	8.011210865	7.980217103	8.228825701	7.480219704	7.675265451	7.277693961	7.240322561
1552799_at	6.094401028	6.276408879	5.883903593	6.110269561	6.183911518	6.218920891	6.127530416	6.134267823	6.008651556	6.183377291	6.184143623	6.209107783	5.948960143	6.223112589	5.983086008	6.393771028	6.257457958	6.311950862	6.120213548	6.138091978	5.849396821	6.291076783	6.198091379	6.005852482	6.255963377	6.181158093	6.112935414	6.074321596	6.081997607	6.146122694
1552800_at	8.841420873	8.568024074	8.535060646	8.505518288	8.854291725	8.760889537	8.783063818	8.768656566	8.712601431	8.922521484	8.873448457	8.815177778	8.893941986	8.86395625	8.786379479	8.828212967	8.88473185	8.91583379	8.71192907	8.761437502	8.762035543	8.647376753	8.751581487	8.961130455	8.668696569	8.567829985	8.884968598	8.752141726	8.793779732	8.454814711
1552801_at	6.325733091	6.268966029	5.889719005	6.112262871	6.451484383	6.534536695	6.301476914	6.066225525	6.054943544	6.054998963	6.20702068	5.991308043	6.521998101	6.094459398	5.997456252	5.906486684	6.393931497	6.629686165	6.236813318	6.183802993	6.115405097	6.066988911	6.183159392	6.097701199	5.712102806	5.867127264	6.218373818	6.059512288	6.155379611	5.70727779
1552803_a_at	5.413036128	5.102909537	5.420518086	4.873569055	5.074922862	5.447804263	5.37191894	5.263199269	5.311445169	5.162193975	5.141786322	5.243011271	5.292804896	5.199518005	4.924473466	4.854566346	5.17798293	5.520496524	5.160494875	5.421000098	5.223160335	5.099673925	5.406175362	5.256693192	5.17028308	5.169463259	5.166254114	5.148075838	4.993974169	5.09957153
1552804_a_at	6.963284114	7.09336731	6.698979648	6.735411364	6.982246246	6.546158067	6.724700409	6.883722275	6.601123048	6.609758143	7.069841099	7.027455513	6.833048983	7.066925329	6.43407313	7.028547148	6.750900926	6.653987727	6.92840229	6.941482361	6.972699504	7.191886175	6.954823627	6.885416854	7.251751108	7.445522809	6.89986099	7.034874549	6.811373437	6.822802897
1552806_a_at	7.472583641	7.247317669	7.906128832	6.88510032	7.74886198	7.17976305	7.282301594	7.278569755	6.992371363	6.930428471	7.41544239	7.722718811	7.404116203	7.625402144	7.059209356	6.564511752	6.786021156	6.772943796	6.765470608	7.324348763	6.985884172	6.888643938	6.869570137	7.792510342	7.107444307	7.107889181	6.514865857	7.403355728	6.801226382	6.919074478
1552807_a_at	8.812899081	8.244629961	10.09031127	8.881276876	8.445617953	8.454307539	8.746245304	8.374156378	8.451202186	7.734436284	8.489901866	8.737782954	8.322484098	8.294420384	8.207796274	7.809755503	7.850065142	8.190525878	8.054357928	8.577454859	7.947784749	7.771997936	7.86047301	9.187228039	7.936733371	7.815335059	7.556611879	8.071497653	7.683963637	7.792567415
1552808_at	4.200419607	4.004794042	4.040463773	3.845171735	4.086988583	4.190913906	4.110260961	4.052373824	3.878746673	3.924624871	4.214361938	3.998710981	4.019575795	4.02352588	3.976560053	3.939481889	3.970451417	3.871652985	4.038484271	4.001090202	4.058542504	3.906106801	3.996473614	4.109196964	4.049106679	4.070422598	3.944890272	4.028337128	3.946919837	3.919086785
1552809_at	4.137600966	4.092789686	4.199279512	4.293214777	4.005737069	4.269030177	3.992865861	4.24001733	4.308064348	4.066531758	4.172544954	4.032796316	4.260998244	4.168434024	4.152874283	4.184308399	4.088449597	4.202081847	4.123592418	3.894840229	4.163429063	4.285398414	4.282822764	4.455911447	4.123886814	4.169008205	4.163069416	4.124481705	4.31942257	3.96786234
1552811_at	7.863268261	7.842405903	7.973474521	7.654417368	7.866746265	8.061579197	7.907877059	7.918183873	7.76516224	7.83096662	7.748945978	7.786143725	7.880272531	7.837072455	7.740768979	7.60595024	7.872320013	8.013269461	7.744234871	7.921740691	7.865176651	8.191270003	7.817057193	7.949235821	7.985671641	7.94563291	7.825072171	8.05415608	7.785972005	7.629875941
1552812_a_at	6.948880515	6.671894996	6.324921678	6.761787542	6.665424431	6.186257021	6.540536012	6.734196268	6.617818326	6.575342652	7.087499353	6.768554669	6.782568338	6.82930035	6.748705246	6.99202752	6.932437452	6.692529441	7.092118613	6.703482645	6.846070359	7.738816632	7.461473541	6.823869297	7.084740853	7.241478633	7.537914548	7.072010877	6.519916759	7.895733421
1552813_at	7.259208096	7.00973562	7.058226542	7.249437409	7.230883707	7.55396319	7.351814533	7.485566824	7.104957804	7.059581342	7.458046366	7.289542162	7.676582522	7.247839401	7.297767304	7.081946343	7.397661974	7.612199028	7.601016194	7.077109473	6.897744232	6.916522912	6.929209302	7.128709445	6.845042037	6.43925182	7.331137148	7.321992967	7.494108176	6.867369892
1552814_a_at	6.341672025	6.276485346	6.306746849	6.2611852	6.25430526	6.623463526	6.443112164	6.364680364	6.425769577	6.269763668	6.571171874	6.277913069	6.353628385	6.316229287	6.197380762	6.43566368	6.468105646	6.553228745	6.400630596	6.31622062	6.316476811	6.084343409	6.278449891	6.253921238	6.15319884	6.311774619	6.096009215	6.288377549	6.231290899	6.233759606
1552816_at	3.839127728	3.847603457	3.759383097	3.700734571	3.68496288	3.934580934	3.702195772	3.746758112	3.618117109	3.784126594	3.84631357	3.893199112	3.856550489	3.711333621	3.666107036	3.925796679	3.738692942	3.822441036	3.703192388	3.83261359	3.837430718	3.704679914	3.706918529	3.799502407	3.816967524	3.777784696	3.707213213	3.767408051	3.818419225	3.775298604
1552818_a_at	5.847506814	5.402522387	5.09160851	5.412642463	5.951845038	6.23002446	5.784810626	5.855172663	5.811793313	5.917537852	5.80662003	5.315594587	5.948298493	5.567087121	6.073539833	5.655639902	6.266233824	6.341081457	6.00287507	5.730170516	5.581713235	5.407741183	5.338085542	5.734142254	5.402798567	5.659682155	5.466693838	5.750040337	5.794989221	5.430145633
1552819_at	6.283834181	6.403534313	5.953787949	6.372640039	6.229709759	6.522401207	6.209587313	6.257099285	6.468150451	6.510188396	6.294052053	6.183855665	6.300835054	6.274972891	6.344742217	6.200936478	6.628539917	6.552028012	6.237027445	6.276178447	6.08765623	5.963888684	6.194000393	6.231069199	6.123490593	6.179212974	6.268543029	6.217352699	6.518134457	5.747840187
1552822_at	4.338575575	3.90645431	4.197937166	4.224215356	4.190917083	4.502787892	4.216339094	4.219504715	4.185296057	4.189335856	4.279024708	4.240466107	4.502582129	4.002199874	4.12298322	4.471798541	4.066051414	4.14487976	4.259101377	4.124345503	3.86617227	3.797740844	4.287935479	4.149809532	4.198780417	3.970830654	4.085802799	4.008017642	4.036573609	4.060673222
1552825_at	4.207547343	4.301121683	4.237239502	4.372192424	4.280653222	4.343396759	4.28792365	4.325208035	4.091668795	4.322438689	4.104648537	4.339079327	4.352683695	4.527282179	4.152431128	4.151696337	4.206698427	4.367405672	4.38208552	4.434053061	4.254621474	4.105027448	4.220868565	4.457094328	4.349992819	4.226564768	4.171415293	4.278746812	4.379118931	4.184922322
1552826_at	3.445304685	3.406025447	3.484217652	3.380041529	3.391134567	3.445016985	3.478202141	3.486216648	3.371925231	3.505283475	3.663547382	3.528064762	3.50247875	3.431348522	3.441522207	3.438273761	3.554079138	3.609736654	3.493951046	3.494358738	3.360001004	3.431832226	3.462245205	3.494608262	3.452278219	3.471674513	3.495360769	3.493141887	3.448947819	3.351030245
1552827_s_at	6.048120429	5.870599015	5.952001538	5.861785238	5.981800995	6.299481442	5.908882738	6.000953791	5.905663569	5.815912858	6.113607748	5.763324477	6.0080327	6.189526061	6.129643141	5.77334538	6.351845141	6.316333244	6.090516526	5.955805465	6.14032929	5.817583794	5.925505361	6.021941847	5.797794112	5.879845866	6.014478268	5.797794112	6.191894977	5.381640096
1552828_at	6.745619028	6.66529581	6.600731368	7.013721058	6.582707033	6.747277333	6.705093872	6.643370165	6.460592973	6.657421714	7.028915397	6.991600529	6.702045227	6.689076322	6.744085942	6.684050155	6.740583611	6.659715937	6.533286758	7.110019338	6.574913206	6.732137133	6.480768375	6.571824002	6.959610062	6.67530748	7.015054384	6.801994897	6.463615239	6.822717061
1552829_at	6.75927203	6.717131297	7.720308035	7.508388926	6.893015042	7.078754792	6.722862815	6.624407048	6.884129454	6.834196851	6.781331753	6.672012341	6.852672253	7.060206892	6.96341231	6.602539092	6.826408188	7.014794038	6.881729225	6.708052812	6.894365237	6.927323817	6.412500143	7.081692356	6.222428294	6.39130447	6.863951185	6.465976613	6.714319302	6.174601227
1552830_at	7.12521314	7.008745204	7.019405161	7.090565083	7.045766848	7.340223643	7.120163803	7.084569553	6.866372252	7.069340763	7.083046163	7.288898747	7.081186688	7.176911875	6.905542061	6.755985748	7.017584779	7.281044007	6.941669558	6.860794578	6.98369338	7.001887009	7.115293819	7.094890694	7.23177355	7.009989493	6.933613927	7.093056348	6.959706944	6.982860175
1552833_at	7.748980036	8.31302126	6.875113042	7.288275932	8.488990839	7.201415347	7.00231338	8.789785082	8.063375864	8.285579277	8.363292347	8.3106279	8.702924408	8.971840587	8.656651945	8.731410917	7.984669851	9.020692202	9.182412086	9.366453803	8.628363772	8.073369838	7.315305234	8.642689834	7.343475269	7.446349623	8.444909079	9.655405826	8.445176129	6.897846958
1552834_at	8.291386452	8.90823424	7.486825025	7.78515394	8.843676087	8.55171479	7.466914791	9.154138276	9.20883631	9.493782846	8.672242572	8.602646142	9.088599737	9.08891375	9.291130487	9.474364201	8.603016906	9.289031636	9.647120206	9.397884953	8.913749209	8.25075721	7.399490772	9.570671986	7.241618419	7.970660867	8.40122453	9.403750975	8.857568064	7.588475617
1552835_at	6.188949782	6.128230236	6.072983327	6.198658458	6.041026674	6.344689256	6.17121558	6.051918172	6.034383926	6.13692295	6.310304445	6.065007598	6.058887308	6.054930898	6.108480079	6.015690268	6.3526616	6.086044262	6.350780284	6.057774798	5.843558905	6.036414993	5.989962385	6.009511702	5.857182003	5.977730309	6.083766693	6.04667312	5.986149974	5.937380325
1552836_at	7.903421488	7.502843334	7.591379195	7.960844056	7.651271128	8.065137569	7.941802254	7.912241491	7.666121029	7.931489531	7.92530809	7.78452104	7.908874041	8.036522654	7.892438803	7.834480041	7.783713436	7.917381777	7.763465934	7.844962225	7.833590866	7.702757833	7.710605338	7.652811651	7.441313792	7.475392043	7.632610461	7.616572844	7.347361151	7.347340587
1552837_at	3.639755349	3.493012462	3.660087421	3.680566729	3.689635222	3.525420849	3.347018644	3.554254307	3.683442551	3.562392582	3.605545226	3.470178469	3.665362879	3.538792187	3.554226814	3.57231439	3.733130092	3.599520498	3.543136872	3.33857212	3.522008489	3.514649405	3.460864725	3.499121812	3.496079151	3.679180448	3.386886674	3.497029717	3.519755389	3.467138477
1552839_at	6.887373899	6.524115014	6.216801377	6.776319272	6.735624018	6.97183161	6.925027844	6.840163715	6.59959429	6.712082905	6.77620796	6.579457506	7.125109661	6.677168094	6.919450387	6.579457506	6.729082789	7.187542335	6.803473385	6.794861109	6.674749421	6.32418703	6.650225493	6.734717494	6.173420854	6.447468873	6.778279913	6.709398544	6.79380636	6.186717249
1552841_s_at	6.530232767	6.297312009	5.55829255	6.143638868	6.305158476	6.728391864	6.473291088	6.463165303	6.367866047	6.423618374	6.660277913	6.201245174	6.636150181	6.492089959	6.2951135	6.37099747	6.487904313	6.97192412	6.400093546	6.188944719	6.171840412	6.184536382	6.357915975	6.486509151	6.053368557	5.806865321	6.377866546	6.367511269	6.352722884	5.830490571
1552842_at	5.964408318	6.010957819	5.837049939	5.851018935	6.276317205	6.001696663	5.973007295	6.059485555	6.255454663	6.041434708	5.638370215	6.291962153	5.896047879	6.241783476	5.78592491	6.138834658	5.748110394	5.763664663	5.643402258	5.887514836	6.074141502	5.965814323	6.095988058	6.085813924	6.418788831	6.400618631	5.806248353	5.879727377	5.945498469	5.740226135
1552843_at	5.52398531	5.456594883	5.247885217	5.569512925	5.478092477	5.677331909	5.652817114	5.542192148	5.311227255	5.62504533	5.687506366	5.354893103	5.778606173	5.497621602	5.17377559	5.428620155	5.472200114	5.460890979	5.244914927	5.077251835	5.401389073	5.150970604	5.17998756	5.259506034	5.690085157	5.772042832	5.15034979	5.528693617	5.53002348	5.343172179
1552845_at	6.960313148	6.96467283	7.200524824	8.013804157	7.095932133	7.112760386	6.929277575	7.092435884	6.913228949	6.877838829	7.144690141	7.099786917	6.971834134	6.775048337	7.412040459	6.811848483	7.303377567	7.385133327	7.11408162	6.877192892	7.192641117	6.861821692	7.273577717	7.349747889	6.972617613	6.850014125	7.679949061	7.074286397	7.223057625	7.435588299
1552846_s_at	7.765823937	7.643230097	7.998342758	7.96715353	7.974396518	8.198269501	8.310474608	7.837655927	7.75535413	7.557088525	7.575619018	8.069464278	7.631761174	7.928960461	7.853702594	7.283004387	7.918136582	7.971078157	7.712812385	7.736594329	7.692820792	7.92172594	7.519352943	7.843133342	7.658061126	7.673279279	7.463778467	7.642390645	7.347548523	7.701811196
1552848_a_at	6.378796032	5.683292177	5.506750145	5.828989554	6.131890991	5.9011184	6.310527298	5.724883426	5.683711584	5.82614095	5.903913385	5.969280307	5.405766092	5.767140214	6.086478441	5.839339887	6.161129499	5.9519556	5.721792838	5.834856739	6.188055005	5.554255911	5.774817366	5.736655246	5.563956058	5.519168396	5.583551465	6.075818703	5.701294327	5.248128691
1552849_at	3.899900464	3.842942107	3.741831196	3.895711942	3.849823127	4.040592178	3.817691727	3.790082028	3.895711942	3.919272821	3.898030256	3.815677648	4.114104185	3.917276218	4.157889072	3.858635681	3.990509996	3.922701713	3.977904443	3.761986847	3.619446672	3.796626588	3.859052729	3.786248571	3.723131795	3.771081352	3.900475694	3.815493506	3.829284376	3.668327377
1552851_at	4.648560275	4.460927809	4.661558285	4.201002606	4.43581613	4.468811116	4.652336003	4.591033361	4.377235765	4.183906736	4.555054268	4.628415657	4.818773961	4.614965568	4.592435712	4.500307557	5.112138641	5.086476043	4.568178024	4.584136114	4.712492433	4.695179738	4.77602252	4.519685297	4.345262511	4.051001252	4.639004756	4.700564474	4.445062821	4.468085771
1552852_a_at	5.017108356	4.985929685	5.167949177	5.125751779	5.081078768	5.331368124	5.264134594	5.215138588	5.173271738	5.281759612	5.358573942	5.096224212	5.193401965	5.223924689	5.395123679	5.26298718	5.319739574	5.399595867	5.160538232	5.10888047	5.235873584	5.170911489	4.993694337	5.113520517	5.025598421	5.160717183	5.153172011	5.150918394	4.983165108	4.902563308
1552853_at	6.11332844	6.129836654	6.141744069	6.151732865	6.331300261	6.314176499	5.861744331	6.147817062	6.159636269	6.176152232	6.200520218	6.124764928	6.17313395	6.115989675	6.07691061	6.214132859	6.321724973	6.209438957	6.11403846	5.923154793	6.147558148	5.958611391	6.311330336	6.052165152	6.130720321	6.217478207	6.231752705	6.030557222	6.113642088	5.999553138
1552854_a_at	6.466599513	6.584555522	6.353826308	6.122253904	6.350685578	6.463327427	6.317735559	6.278743358	6.384918397	6.422912466	6.291166783	6.620830126	6.520937721	6.603709757	6.279106936	6.633103068	6.412186712	6.357320971	6.363159795	6.448809792	6.494538053	6.380868003	6.540534384	6.643937978	6.527781611	6.337338944	6.50488699	6.284706023	6.297644186	6.328735032
1552856_at	5.640842274	5.825960552	5.5867831	5.759565722	5.797608727	5.601406733	5.616410337	5.735713662	5.498347492	5.672239106	5.607396926	5.886430534	5.842385198	6.036100482	5.798985097	5.852644941	5.75452708	6.092130234	5.852246469	5.838531557	5.780866242	5.847807456	5.960022873	5.679472156	5.826660842	5.685461058	5.868183111	5.736648035	5.706864898	5.76563945
1552857_a_at	6.388874014	6.652631325	6.389693259	6.647595392	6.950362976	6.655435928	6.405784559	6.711338258	6.52339295	6.549506352	6.609132146	6.558400916	6.748675274	6.682503475	6.651432179	6.584803792	6.691658082	6.523550725	6.558305854	6.598766725	6.634222144	6.272329254	6.612268186	6.573204243	6.725953919	6.55904927	6.596767927	6.572839658	6.760744995	6.590835201
1552858_at	3.358188563	3.291079734	3.377806825	3.377577977	3.460901865	3.360179236	3.244953515	3.403427286	3.280409542	3.462245205	3.321948496	3.283424063	3.377218432	3.319416692	3.34270829	3.296732504	3.193960325	3.439714663	3.477803559	3.399380098	3.277964824	3.352486176	3.358557665	3.382596234	3.336797171	3.291079734	3.390319562	3.415164187	3.405735237	3.534491918
1552860_at	5.614424114	5.721304587	5.448512544	5.634141336	5.361179855	5.774562715	5.586175723	5.852649337	5.719702199	5.58920399	5.210229787	5.357127976	5.45189786	5.46438775	5.111338135	5.662230487	5.567980344	5.470521077	5.166736617	5.206442026	5.420089869	5.420374566	5.521782657	5.189198184	5.463985743	5.549363458	5.234434742	5.448243104	5.451887326	5.120286449
1552862_at	6.353502409	6.419971472	6.354180025	6.807226853	6.461451221	6.64840092	6.615782586	6.476328926	6.671622531	6.629116333	6.605387214	6.320057941	6.457282761	6.356403525	7.197427298	6.52281522	6.781831618	6.703976936	6.960476631	6.718105616	6.477874705	6.786214292	6.00398917	6.396936828	6.072845613	6.494554179	7.033820399	6.5360336	6.700566919	6.185876662
1552863_a_at	9.531500712	9.360671947	8.818702123	9.179984165	9.519905623	9.848864895	9.702855624	9.775556701	9.483700887	9.693946031	9.550402592	9.221364679	9.667853473	9.540811796	9.591808614	9.233061233	9.765719401	10.20946327	9.762621025	9.428959513	9.110108938	8.974214328	9.109749862	9.342799617	9.055307477	8.598681236	9.498927546	9.481073696	9.495672633	8.942235125
1552865_a_at	7.311010086	7.331813595	6.929288661	7.417984355	7.393797999	7.635343347	7.562379582	7.498672277	7.415895894	7.270179752	7.410145086	7.261115955	7.394768686	7.205404494	7.806860354	7.437591762	7.603851399	7.785573985	7.652150252	7.340852947	7.344430532	7.200590961	7.336825556	7.455840236	7.272265544	7.183231397	7.485918797	7.297021243	7.340227228	7.018085542
1552867_at	4.614621718	4.579078798	4.953632639	4.910817177	4.839290175	4.938906111	4.714171319	4.67815363	4.660929997	4.606011096	5.150529459	4.625613326	5.071083655	5.091843652	4.782955685	4.612294387	4.717971434	5.201634792	4.774305924	4.856344562	4.791875838	4.637015445	4.975357417	4.67056477	5.140645143	4.631270156	4.862176247	4.703008926	4.721449505	5.065481479
1552868_at	7.69188562	7.709463453	7.628207214	7.637390852	7.536272462	7.798005162	7.642763145	7.68870717	7.59285756	7.865128995	7.777662102	7.886820849	7.633492016	7.714910905	7.430514461	7.874920432	7.879718919	7.717016805	7.680173756	7.728432318	7.792242231	7.705640075	7.707161105	7.725527964	7.635829044	7.593050708	7.445135327	7.575927963	7.428978035	7.526285178
1552870_s_at	5.328396843	6.630817092	4.006701185	5.014374995	7.776418526	7.907095377	6.905780211	7.686669556	8.035709969	8.2841864	7.359574997	4.273339951	7.676492802	6.838738327	8.257442425	4.15938124	5.822443336	6.154117571	6.507180756	4.422070965	6.024693464	6.124657471	6.241505626	5.346853588	6.90008051	7.278811804	5.227366721	7.055448529	7.010183083	4.218371355
1552872_at	7.524949439	7.381477301	7.381388658	7.276610716	7.410388636	7.858625847	7.368353087	7.41557838	7.208552255	7.325595116	7.55655392	7.229995607	7.938384897	7.351899645	7.206086826	7.122442303	7.509712421	7.623746395	7.208373702	7.251430922	7.358486766	6.813077872	7.079388399	7.208090384	7.295153191	7.11782682	7.175576951	7.241192194	7.430524973	6.939155778
1552873_s_at	8.179572703	8.061469387	8.219190041	8.39112459	8.045119019	8.335638144	8.169042196	8.081527798	8.052138796	8.090043753	8.341841359	7.983590402	8.115980943	8.078809439	8.145467954	8.236453173	8.373463107	8.172578436	8.239058955	8.168780759	8.306620276	7.789112911	7.959163261	8.049555914	7.768604681	8.089267924	8.076409922	7.918677087	7.88140064	7.879689263
1552875_a_at	5.100412317	4.946119327	4.999504886	5.34541866	4.970054765	4.858332986	4.883792639	5.14508263	5.100068856	5.071318052	4.981688303	5.001507722	5.205074951	5.100936716	4.879546479	4.810486398	4.883525687	5.06651796	4.907617405	5.175926685	4.94986586	5.073429486	4.902380479	5.007256563	4.961642689	4.955411401	4.813172865	5.007256563	5.009258748	4.755799221
1552876_at	5.248110927	5.195306186	5.29615293	5.301647931	5.285025238	5.341050393	5.351793551	5.252261023	5.231183327	5.232982182	5.231176158	5.490739129	5.209233279	5.264505432	5.265470723	5.239971632	5.265470723	5.324847996	5.110267495	5.227821238	5.328462035	5.181246221	5.163077109	5.39460843	5.229973963	5.120182486	5.160183457	5.173901455	5.239637688	4.668076372
1552877_s_at	7.462049084	7.487511566	7.440189533	7.379121401	7.415775331	7.665777652	7.416495863	7.308405634	7.265130257	7.357597182	7.560572936	7.199989199	7.25337223	7.436001052	7.273416305	7.187912127	7.393735931	7.488142729	7.321632131	7.354624057	7.234401688	7.191168569	7.159587224	7.282644169	7.275535814	7.363786495	7.276933876	7.449577054	7.333842521	7.17766639
1552878_at	3.983948414	4.070129453	4.043590718	4.032796629	4.085826159	3.877158414	3.915400909	3.993360496	3.895295618	3.955896847	3.82068109	3.956388943	3.974389515	3.917367371	3.839906346	4.15654837	4.411151904	3.987908555	3.877811332	3.887185008	4.088109091	3.908842576	4.093713289	3.831640086	4.000235116	4.075674042	3.889605725	4.064815476	4.295077642	4.05191251
1552879_a_at	6.193056607	5.822557848	5.532359638	5.876428194	5.918518195	6.105348421	5.837482836	6.042158343	5.968746391	5.953686893	5.864904048	5.934218804	5.996818295	5.992279768	5.998901413	5.885331517	5.970457584	6.140234152	6.007113661	5.986335391	6.030632265	6.007876622	6.209029175	6.127346497	5.997147304	5.79514451	5.982301349	5.93551222	5.850990137	5.886171083
1552880_at	6.207475151	5.682850597	5.438741799	7.213413573	6.654214196	5.937613745	5.924130166	6.769298816	5.902386329	6.483243984	6.138058725	5.825327161	6.353484356	6.576146339	6.675310251	5.896633135	5.971236731	6.339157317	5.987384506	6.154548063	5.685839885	6.581592426	6.561138934	5.721468329	6.064811213	6.589405535	6.153577782	6.424244717	6.30693056	6.778568277
1552882_a_at	7.182903695	7.327238078	6.95383814	6.694644097	7.206785766	7.254392416	6.723048499	6.938470052	6.818291891	7.202672139	6.888632554	6.986409688	7.257505696	7.152758656	6.55239698	6.687019984	6.594680458	6.726716734	6.41396369	6.958514197	7.037422029	6.915657401	6.956695943	7.128845783	7.067320734	7.125951493	6.185488877	6.885804399	7.031923143	6.88481748
1552884_at	7.24313067	7.198168918	7.031858176	6.731577335	7.337516651	7.541028105	7.112538447	7.184926299	7.130026968	7.121434472	7.229820307	6.997334787	7.280560721	7.193713959	7.366866298	7.037675675	7.161820455	7.695916047	7.239663542	7.232283713	7.189458457	6.872680249	6.889681559	7.176098041	6.970305521	6.81425205	7.147757195	7.276910639	7.115841453	6.934361191
1552885_a_at	8.730674672	8.696441671	8.287728115	8.564653948	8.533276785	8.765844286	8.439471531	8.611539744	8.380476784	8.595424349	8.482055729	8.443024452	8.473963489	8.641799544	8.28281684	8.337583795	8.484757281	9.037411367	8.486385541	8.354310553	8.548424485	8.387454965	8.586204217	8.506186022	8.80184754	8.564555511	8.478256477	8.423312807	8.559301303	8.206139278
1552887_at	7.499686752	7.383118175	7.367241805	7.318537052	7.49524389	7.550738553	7.547626046	7.449819016	7.3510098	7.602752492	7.480961435	7.437055085	7.78566532	7.515908264	7.259506512	7.305436944	7.642522914	7.778182207	7.330734812	7.456788037	7.435790903	7.090212969	7.377019732	7.660682193	7.403156488	7.480629612	7.662876111	7.366025441	7.390207423	7.175942805
1552889_a_at	9.383498035	9.539312007	9.331017248	9.368546706	9.502651063	9.653642103	9.512950785	9.593143515	9.363779818	9.540526594	9.824487474	9.758280653	9.738617784	9.542025316	9.317892002	9.332192251	9.493387241	9.806132492	9.5150736	9.341552234	9.533402239	9.28915502	9.155911761	9.571245762	9.410939269	9.149549578	9.48868187	9.472654021	9.585736154	9.213871632
1552890_a_at	7.104873152	7.390823173	6.911892218	6.867900561	7.174963045	7.327055042	6.999891761	7.161152397	6.744148689	6.943493785	6.957937402	7.021773182	7.133339575	7.35223458	6.605006054	6.827916098	6.959795931	6.878010822	6.54931488	6.81165744	7.023854792	6.608954152	7.048578273	6.998622837	7.252086709	7.30942163	6.755411948	6.902185575	7.028052163	6.828843307
1552892_at	8.144420893	7.796289781	8.08317497	7.6432256	7.575905354	8.105796615	8.138012599	7.918193254	7.777083314	7.749043397	7.89174524	8.100295353	7.733054467	7.932165614	7.777468544	7.892440237	7.99939326	8.167438632	7.853901395	7.974237814	7.939215355	7.791070648	8.079073271	7.992907368	7.744200537	7.731526663	7.865388884	7.717351097	7.821863624	7.479928893
1552893_at	7.265899654	7.451287249	7.445089782	7.30235727	7.312623079	7.484670732	7.323434744	7.352274855	7.228690104	7.372507968	7.192736489	7.365006623	7.26426946	7.398993649	7.233240328	7.546367031	7.482278663	7.608047018	7.296703319	7.521710109	7.555200897	7.644726434	7.657011507	7.379259486	7.535858554	7.267947735	7.312272104	7.285495019	7.251299052	7.357823058
1552895_a_at	4.101953605	4.165092107	4.203524085	4.11843109	4.141883109	4.053241917	4.029820895	4.214074318	3.999093861	4.14088296	3.932186919	4.063933949	4.297551533	4.11026698	4.374040418	4.035039993	3.958779973	4.179915707	4.104117202	4.103341207	4.153324147	4.020822767	4.057108318	4.191579887	4.161959154	4.199662116	4.198299389	4.345489141	4.130533292	4.18462326
1552897_a_at	5.522559936	5.801627787	4.681800632	5.088183713	5.595570669	5.443915969	5.713238275	5.665184491	5.465364003	5.850656558	6.173693718	5.142549951	5.545721159	5.453135371	6.98228624	5.182018422	5.513290232	6.545818719	6.249797472	5.363871734	5.087522521	5.289585544	5.179843808	5.469331171	4.804665007	5.184220926	5.348247208	6.16874406	5.996591078	4.825474982
1552898_a_at	5.729031823	5.586334759	5.298663527	5.691444771	5.563356526	5.466862362	5.358955429	5.681832719	5.661974068	5.691444771	5.659869389	5.414791338	5.584558572	5.581441306	5.68415555	5.203912223	5.789601108	6.151114234	5.829180372	5.699045125	5.484990171	5.479589145	5.477591913	5.474446646	5.709551653	5.553632618	5.20984584	5.644047811	5.62286267	5.164418361
1552899_at	5.72553968	5.444027252	5.507660383	5.729872937	5.948043329	5.544615658	5.452803179	5.866830977	5.685782502	5.572423639	5.37799271	5.507801338	6.052934161	5.818042485	5.819300563	5.010526645	5.330275037	5.769587075	5.247488882	5.252007087	5.164145707	5.070123234	5.191407312	5.580279576	5.013752999	4.60724534	5.435965958	5.404863531	5.600285375	4.678705387
1552900_a_at	4.861354645	4.764323106	4.637549635	4.912109209	4.832039636	4.757132791	4.70979906	4.895035811	4.900675045	5.211261155	4.917777722	4.624023792	4.819847122	4.797691221	5.16581982	4.967322737	5.162241008	4.976869308	4.944066183	4.505316727	4.671433114	4.506057118	4.778913084	4.823718853	4.527463543	4.519577214	4.937725746	4.848135894	4.752955381	4.764515131
1552902_a_at	5.382872448	5.578391407	5.748616248	5.617507981	5.27976299	5.409654804	5.369407999	5.564070871	5.352008629	5.500925696	5.763419586	5.311120514	5.577395441	5.370917045	5.368266515	5.630246551	5.440299008	5.834009979	5.643402258	5.70302807	5.656786094	5.943036308	5.318041329	5.515960988	5.53240812	5.845467989	5.377854279	5.670402943	5.371020824	5.493906238
1552903_at	7.208228421	7.914334537	7.128280026	7.36955016	7.608248258	7.354863812	7.284399973	7.58014227	7.558143697	7.79428343	8.152656039	7.580623931	8.013050925	7.455817294	8.547941295	7.234656003	7.363503209	9.521463393	8.389581938	8.313684074	7.558878148	7.387946431	7.130751749	7.913178212	7.434732726	6.966803545	8.07073019	8.729723319	8.590677678	7.092844658
1552904_at	3.387763044	3.482041654	3.4292677	3.387763044	3.366503767	3.331764145	3.339208913	3.391119356	3.390067483	3.313136872	3.543000198	3.4416402	3.38975532	3.368604478	3.373714387	3.367059382	3.454219037	3.374933349	3.2978305	3.336403274	3.304933334	3.304586314	3.474652913	3.272281764	3.419099774	3.527185139	3.374441069	3.416481544	3.439987898	3.364050051
1552906_at	3.818115912	3.884006913	3.806327677	4.045782689	4.08133452	3.771023909	3.73145535	3.636567906	3.701732711	3.969340256	3.847566334	3.814364612	3.895381006	3.925304714	3.752032048	3.839462466	3.476808244	3.813363266	3.788768993	3.775043242	4.002623356	3.838545103	3.808319303	3.827737612	3.952800579	3.875057272	3.585278552	3.787380288	3.953753585	3.834823742
1552908_at	4.441818045	4.36045505	4.407595647	4.761362534	4.49481109	4.796193816	4.56415023	4.162261672	4.207636165	4.317807054	4.770370232	4.355345532	4.456590777	4.369840428	4.266336619	4.152397495	4.202557269	4.241836135	4.228915553	4.369069068	4.248191143	4.386134672	4.124633935	4.377137726	4.451850535	4.607014123	4.339931872	4.84720817	4.457672323	4.287500574
1552910_at	6.154490651	6.205772025	6.146173927	6.72488622	6.061356947	6.568389449	6.387863612	6.130997542	5.989786135	6.111248022	6.220032723	5.9674005	6.308635481	6.079189032	6.662971228	6.260850814	5.975825839	5.938364126	6.115661985	6.185362777	6.123938292	6.111973494	6.076630533	5.938302897	5.78543073	5.948107762	5.942920959	5.833489955	5.8428162	5.934352171
1552911_at	6.503241158	6.950806572	6.440197871	6.270648324	6.779069337	6.847852722	6.662320311	6.565000147	6.264821688	6.558264046	6.325710484	6.455017087	6.769837847	6.676196137	6.500185097	6.529625389	6.193368621	6.517907825	6.04580238	6.431836021	6.53498029	6.409747256	6.634512773	6.785036616	6.597965252	6.969852877	6.16208781	6.529191962	6.803607439	6.44628835
1552912_a_at	4.768942182	4.914341091	4.684250073	4.621310051	4.782994122	4.815485519	4.620125502	4.552819132	4.877049069	5.001647875	4.888514847	4.6999865	5.095780503	4.576649894	5.246167669	4.327523117	5.105884017	4.789566164	5.020596602	4.677163235	4.540060496	4.549364474	4.087260498	4.766698637	4.479458473	5.000834455	4.7225543	4.849798475	4.724441659	4.839392912
1552913_at	3.66900004	3.587976026	3.550868354	3.438255556	3.611978584	3.613280611	3.410214694	3.490133734	3.706379936	3.575098638	3.576227968	3.449195194	3.481751616	3.5630519	3.433038445	3.577730349	3.674242028	3.684641847	3.454761844	3.421494103	3.557240447	3.444906463	3.507465574	3.889274647	3.612317519	3.59409296	3.444241247	3.46218749	3.591735724	3.452465184
1552914_a_at	7.138025598	6.648247946	7.386236575	6.340207948	7.333157019	6.801496674	6.942994024	7.028076834	6.655548241	6.702168364	7.422745166	7.501891951	6.898209094	7.298523019	6.347360585	7.339800575	7.07610129	6.915920962	6.643794116	7.128034857	7.275448469	7.943366918	8.094852808	6.950817189	7.657496683	7.649348554	7.586378448	7.072062264	6.59009884	7.801241098
1552915_at	7.142011082	6.603986847	6.179367856	6.928026004	7.135646494	7.542192803	7.290596269	7.574381255	6.996137329	7.314269866	7.003310351	6.954178749	7.137081388	7.03407947	7.163812694	6.631244655	7.168922123	7.504100329	7.330218597	6.927823248	7.002698707	6.579226232	6.47275619	7.03370059	6.397906407	6.007263924	7.080378159	6.826196406	6.467005856	6.374563568
1552917_at	7.087940906	6.99723339	6.539575586	6.832221288	7.253200218	7.334026156	7.055788997	7.232393737	7.062512604	7.051169202	6.938317931	6.977323188	7.028231758	7.281040781	7.059128472	6.715622891	7.144088117	7.165596912	7.116830004	6.942234489	6.896719102	6.727471217	7.044985365	6.700970629	6.7695537	6.81179428	6.91303817	7.0446091	7.221747268	7.006128141
1552919_at	4.651472988	4.643735814	4.342435057	4.545021825	5.268149518	4.72595079	4.61731338	4.796622829	4.496936962	4.894618439	4.670371186	4.84561305	5.022740459	4.963589733	4.821981079	4.644375377	4.388835902	4.585867592	5.186668302	4.653095257	4.849837827	4.792718218	4.805721305	4.705269492	5.246279346	5.297528207	4.678041676	4.844940134	4.976613227	4.7702933
1552921_a_at	7.19743928	6.979564273	6.287704768	7.430094508	7.16522267	6.039378757	7.011699251	6.746436146	7.026337013	6.435269921	7.085410983	7.208861186	6.807237294	6.938509839	6.895482166	7.614686611	6.836431976	6.504804651	6.986466558	7.168060102	7.751892934	8.802809034	8.231037615	6.941768054	8.147944183	8.057993216	7.915530504	7.053812586	6.740103146	9.14794959
1552922_at	4.524410086	4.385750921	4.336885483	4.526199633	4.384335628	4.624431838	4.35275226	4.374992394	4.436420477	4.422147184	4.345769137	4.415177884	4.721223747	4.482159665	4.45145112	4.252223368	4.418541691	4.50586974	4.265837659	4.353415372	4.510636404	4.354824986	4.39932771	4.578339609	4.252805644	4.293232175	4.396873515	4.28265465	4.305607735	4.248512306
1552923_a_at	7.233463599	7.042664848	7.116961426	7.037451139	7.126762159	7.235894477	6.945911451	7.443426503	7.067732943	7.009379228	7.07068765	7.126166828	7.080987033	7.04314086	7.160325536	7.039837693	7.134888851	7.316814152	7.058949601	7.268704147	7.221387725	7.188419217	7.444048537	7.374769996	6.985377476	6.971820772	7.387859107	7.157589959	6.952162947	7.119378476
1552924_a_at	7.288308114	7.16156503	7.251751108	7.35849895	7.343400394	7.356711018	7.069895907	7.392128928	7.155062898	7.107622249	7.409353334	7.351478448	7.071654824	7.174750441	7.240968025	7.429655753	7.08325196	7.051815267	7.025025043	7.297715173	7.301862463	7.320820748	7.820599833	6.732633146	7.061510914	7.383406226	8.014188912	7.572877061	6.885026321	7.677239718
1552925_at	6.134322856	6.060543187	5.95358401	6.098003642	6.094819304	6.187275678	6.064218995	6.288418959	6.080850225	6.155497828	5.96606087	6.04828467	6.195220865	6.432677502	6.12152281	5.957585358	6.172416849	6.102948746	5.964903344	6.105581587	6.00991146	6.110914944	5.991361204	6.434150024	6.079094584	5.944670325	6.137596788	6.009801429	6.033458676	5.841199493
1552927_at	4.998106445	5.201464937	4.653481358	4.896197734	5.29916309	4.909885949	4.789263923	4.914386997	5.076098926	5.166506951	5.053855176	4.995125663	5.146408821	5.506699149	5.067582171	4.790711261	4.870373833	5.106600169	5.113941749	4.946408179	5.01093239	5.338533515	5.567997821	4.796892784	5.434175678	5.592819144	5.425825675	5.654425351	5.562042266	5.95934513
1552928_s_at	5.138235376	4.802539084	4.430963191	4.609101664	5.248017775	4.145154003	4.2781434	5.092278363	4.652511521	4.476395652	5.242030965	4.992556228	4.711476849	5.223924689	5.52525158	5.097000944	4.926200612	5.46401922	5.938486602	5.393322682	4.922690007	5.818620594	6.780815281	4.709261384	5.711394286	6.36555383	6.406343523	6.165772739	5.613834951	6.804220966
1552929_at	4.598881464	4.653678623	4.594212821	4.506046262	4.758393334	4.770425067	4.634746125	4.864156566	4.656169092	4.760140083	4.796994164	4.671606621	4.48122511	4.700049815	4.549411936	4.679149287	4.726623741	5.023241643	4.680111389	4.714718264	4.843472876	4.58434547	4.721136072	4.624515004	4.605771267	4.663293522	4.601836819	4.570937953	4.592218339	4.419286715
1552930_at	7.477986824	7.714505626	7.430576175	7.566527352	7.194952302	7.400105302	7.385544578	7.660176095	7.641306345	7.571620255	7.78798476	7.639444686	7.81054812	7.644466592	7.701010488	8.100986942	7.838217661	8.151910264	8.076014072	7.921927923	7.864268454	7.628320644	8.170641528	7.663003309	7.30583621	7.686741046	7.513973023	7.875221263	7.909074126	8.158083265
1552931_a_at	7.966088715	8.396141542	7.374385287	7.914440519	8.549305828	7.18405782	7.724901382	8.339761899	8.246775278	8.114362367	8.206986573	8.032511456	8.276793195	8.05160867	8.845185349	7.761217037	7.974676382	8.670852359	8.484606386	8.442608507	8.545896161	8.626599489	8.064454547	8.913951578	8.127204294	8.463207615	8.339750655	9.099176311	9.023189319	8.645680814
1552932_at	6.230650666	6.32576316	6.218281605	7.680284186	6.003369667	6.330160319	6.056719454	6.051688936	5.809620548	6.312310741	5.874375937	6.429669095	6.0212976	6.165752099	5.862328797	6.18620459	6.047670047	6.357684545	5.786803842	6.163932785	6.03354398	6.157803426	6.785048114	6.33785633	6.061068742	6.238975996	6.532228573	5.969375306	5.980946475	6.917668671
1552933_at	5.040622258	4.826838032	4.799714131	5.065697762	4.89878992	5.213475711	4.967946071	5.172507476	4.963431324	5.120711233	5.010250292	5.08107839	5.06140103	5.111131993	5.018061465	5.05437391	5.240644645	5.280225147	5.21451279	5.01886431	4.934061117	5.008057497	5.009464301	5.040222553	5.144294254	4.445466835	4.974262831	5.019900999	4.695436937	4.80747549
1552935_at	7.415105658	7.190576578	7.214791818	7.371816701	7.338142298	7.311340091	7.206723042	7.092236643	7.183861656	7.520178639	7.010788494	7.21180801	7.207378499	7.384047543	7.180203151	7.221342616	7.026109628	7.093006136	7.156778544	7.109381317	7.302662433	7.428013913	7.376014257	7.39573631	7.134945982	7.094427479	7.018960024	6.990868095	7.055953494	6.886483068
1552937_s_at	7.028951809	7.043567726	7.547973533	7.042491996	6.568971005	7.024117493	7.194335427	6.883635134	7.089021138	6.610700218	7.139800281	7.153268482	6.993788354	6.912954475	6.725783662	7.479619115	6.997604932	6.675090592	6.575915495	7.128034857	7.094911156	7.372688807	7.590558135	6.957340295	7.534400035	7.489543129	6.746298062	6.826196406	6.585304509	7.425238165
1552938_at	7.073979831	7.008424986	6.908846111	6.74624043	7.24045904	7.115548377	6.96467283	6.923845922	6.887471481	7.009264247	6.9379628	6.921932265	6.815156798	7.038878783	6.739641473	6.754882639	6.917263559	7.048826703	6.821360317	7.006308576	6.96091273	7.147762256	6.881204917	6.963101707	7.339645233	7.007373374	6.852147477	6.94845751	6.908040174	6.655236841
1552939_at	3.54932237	3.463467082	3.444503012	3.289186875	3.461120393	3.437857575	3.541998846	3.479096853	3.503622142	3.477848455	3.445254868	3.505472783	3.367459616	3.52708062	3.39066417	3.434812477	3.545243001	3.430578128	3.503690904	3.551800554	3.621534919	3.529920294	3.515624294	3.589257961	3.616786722	3.538224499	3.470825282	3.427434497	3.5127775	3.48072631
1552940_at	4.917059045	4.919867632	4.497841762	5.056562536	4.796287689	4.997707698	4.902974059	4.888921362	4.854799201	4.985988917	5.009902737	4.720210543	4.978164824	4.950547665	5.161266628	4.815406481	4.929177244	5.390408375	5.094285455	5.205305574	4.914425569	4.875694889	4.789432107	4.916816586	4.928005078	4.860268152	5.168528613	4.816713492	4.871904674	4.395248033
1552942_at	7.363609208	7.244167707	7.187709179	7.3354132	7.414014722	7.459243858	7.298886324	7.375484036	7.31629819	7.387221687	7.347951024	7.425970026	7.471346453	7.298068965	7.399499278	7.278706069	7.440714427	7.701576718	7.460245841	7.325037223	7.49742409	7.240823351	7.116237818	7.295553018	7.205767122	7.117253679	7.293747641	7.011305528	6.973847684	6.855625747
1552943_at	3.840290638	3.693959818	3.629094548	3.867542048	3.497132744	3.724318408	3.652022521	3.718944731	3.788647629	3.761429737	3.553894296	3.497029717	3.88430245	3.742877439	3.798809763	3.690235399	3.893947647	3.877492475	3.919747072	3.612524668	3.79116851	3.595267766	3.597142531	3.732862463	3.635900115	3.48962128	3.864423711	3.674416214	3.692146945	3.306719892
1552944_a_at	9.284932456	9.398247535	9.183823522	9.302883527	9.212486585	9.462570659	9.35415116	9.445738675	9.265132525	9.196748967	9.365772494	9.586037491	9.397312948	9.429298232	9.134109434	9.274348545	9.355650986	9.46910352	9.070669985	9.343922805	9.315020161	9.226045112	9.112597338	9.33158173	9.219630151	9.285998545	9.271538161	9.492381019	9.13385875	9.08780813
1552946_at	4.995429705	5.031467353	4.935064	4.972006403	4.753016813	4.98275542	5.053274204	5.071545169	4.730049419	5.024872057	4.990107285	5.419807795	5.148543514	5.03668936	4.981092607	5.127864241	5.374576363	5.054935953	5.042132053	4.915468858	4.933422167	4.948210308	4.947619831	4.991480835	5.292821831	4.914214721	5.021539342	4.88579467	5.45560685	4.967606101
1552947_x_at	6.011515958	6.189593331	6.084096643	5.982533992	6.268400626	6.159545058	6.174406915	6.162951601	6.304377224	6.154256588	6.139481805	6.176612819	6.194212746	6.020914748	6.01050139	6.504539907	6.411727166	6.240466652	6.000488773	6.103606053	6.010270389	6.076090488	6.106773467	5.926354484	6.156858018	5.960255565	6.173028706	6.092089402	6.154945481	6.19790253
1552948_at	7.280217602	7.284968168	6.979698693	6.762670961	7.150689504	7.501123506	6.908025424	6.922760171	6.82058848	7.116163901	6.699590442	7.189722959	7.339368197	7.172346133	6.450322457	7.097144177	6.497712783	7.001671767	6.763855543	6.744497483	7.23808121	6.937772108	7.016909718	7.477554364	7.212852407	7.42655222	6.809141284	7.089631164	7.258079281	6.659995684
1552950_at	5.326160728	5.47601196	5.003671462	5.141897057	5.372921526	5.715271678	4.997890268	5.108894101	5.314442377	5.672429252	5.206552134	5.185787449	5.469709804	5.339643407	5.206270822	5.199671337	4.999509378	5.259936845	4.892429328	5.077695115	5.073140346	5.227035508	5.062813301	5.135949002	5.343584723	5.259936845	5.010177449	5.351723921	5.332293237	4.87789292
1552952_at	5.910487772	5.987025448	5.440736239	6.064418738	6.276202316	5.694226594	5.819036879	6.046460985	5.922853176	6.143253969	5.833896069	5.857103964	5.840868306	5.854937331	5.860949623	5.922937507	5.77792534	5.795229022	5.838664126	5.728625687	5.710411425	5.523496641	5.650150261	5.867481635	5.680670879	5.758595286	5.789970905	5.822020409	5.933953013	5.618684756
1552953_a_at	7.007926647	6.984668188	6.81566159	6.974683427	6.933682109	7.104179577	6.758179641	6.888167993	6.847742284	7.040947797	6.911542491	7.093293207	7.030350656	6.888391757	6.908168965	6.783442459	6.785930742	7.001837623	6.974591692	6.832955191	6.648714443	6.771496062	6.879744365	6.928114133	6.809928268	6.926599314	6.778869427	6.715133991	6.807638676	6.372996685
1552954_at	5.879798843	6.04521707	6.015119481	5.957960881	6.15198973	6.033398282	6.092038772	6.087832202	5.834619534	6.005963555	5.890148611	5.863653958	6.160236539	6.20397757	5.929701318	6.028726176	6.720537943	6.089396679	5.980558541	6.097989123	6.035161037	5.796255426	5.889772518	5.957960881	6.029145215	6.033080768	5.936772832	5.933368526	6.066506913	5.706764691
1552955_at	6.524339855	6.743084206	6.394945382	6.432251482	6.669060413	6.721103093	6.47363377	6.656730566	6.751210084	6.613142221	6.207860462	6.508150276	6.723540257	6.508079365	6.607045494	6.75249335	6.717856985	6.750007634	6.386582778	6.668887643	6.742244655	6.444216966	6.688494296	6.647255603	6.510372684	6.570409747	6.658956464	6.385509925	6.612193469	6.159702897
1552957_at	4.951135396	5.083876253	4.947205276	4.909861243	4.958734746	5.192484576	5.028113595	4.985256287	4.947268987	4.99916514	4.850756618	5.084013217	5.009983226	5.254448264	4.98008153	4.904740435	5.033201073	5.122595237	4.909944488	4.767092711	4.999398246	4.980257147	5.120883936	5.239455302	5.244773796	5.269363847	4.821697501	5.003912665	4.862175237	4.797244158
1552960_at	6.419692144	6.374077296	6.227118069	6.272827271	6.395445937	6.838741667	6.55472411	6.41122472	6.233837974	6.449048083	6.410659917	6.399858613	6.075293068	6.257762546	6.377236155	6.560175971	6.418453439	6.504336589	6.401179259	6.440457527	6.540854298	6.447816425	6.452466083	6.515350691	6.71092169	6.454023348	6.269796803	6.165946382	6.247995459	6.547101641
1552961_at	6.031867023	6.042602588	5.496441974	5.736478499	6.368661843	5.931787254	5.662983957	5.644838453	5.64011033	5.815604226	5.492664268	5.924555811	6.048226565	6.009501954	5.252604033	5.581708563	5.233079272	5.494233539	5.249827558	5.571502674	5.670387752	5.594920976	5.957797556	5.926732855	5.968211495	6.295687122	5.324354494	5.898557465	5.968746391	5.557403835
1552964_at	7.40115199	7.209511168	7.265033429	7.221594983	7.138416601	7.521448391	7.185552257	7.3053169	7.359089649	7.522571719	7.401360217	7.144417594	7.255361904	7.096071468	7.386104278	7.117616211	7.292779702	7.662006731	7.305089301	7.039638964	7.13729195	7.042027624	7.193505342	7.321932723	6.950813697	6.800139191	7.05965753	7.11266412	7.255471237	6.677341691
1552965_a_at	6.279425175	6.494939789	6.136996018	6.314609155	6.318558059	6.344449629	6.057475697	6.228372487	6.113844706	6.284929484	6.209200284	6.662342223	6.136929096	6.287026689	6.18903791	6.315983069	6.697801971	6.336396941	6.275092342	6.71058642	7.339255937	6.247660258	6.273403045	6.294883829	6.337582756	6.287633884	6.40401749	6.347322282	6.328200323	6.282263351
1552967_at	6.379229075	6.166993554	6.011731793	6.260984269	6.246905761	6.543624912	6.310464753	6.321339901	6.14872688	6.376046605	6.142609832	6.322155759	6.360806238	6.33034834	6.390174104	6.113027625	6.508778459	6.598272169	6.313212818	6.440982267	6.265829555	6.029813041	6.150874315	6.206870996	6.272059847	5.792889778	6.305952376	6.337078696	6.283636609	5.733433615
1552969_a_at	4.797233255	4.707673526	4.111761132	4.378952015	4.886711991	4.91740861	4.509085848	4.505993813	4.472124991	4.77417251	4.433211583	4.534129356	5.050329186	4.705802806	4.847384171	4.45312324	4.530895449	4.859314782	4.945977731	4.593440623	4.802317841	4.68256533	4.911756659	4.64749045	4.608697374	4.799279438	4.823752399	5.175517652	5.076248083	4.773395804
1552970_s_at	4.988322882	5.103248841	4.949743805	5.046233448	5.401402266	5.028527737	4.995839146	5.082950187	5.089466934	5.254161719	5.159131652	4.935902672	5.170182936	5.093097452	5.197999501	5.005613413	4.78213013	5.027997354	5.290702423	4.801923698	4.894766254	5.376735349	5.222971709	5.216706743	5.021170987	5.12083146	5.191433257	4.966707536	4.937137242	5.15769714
1552971_at	5.522124527	5.108460019	5.273135635	4.777261304	5.542850652	5.177225462	5.08507847	5.24207483	5.183191177	5.268546479	5.168412261	5.093316161	5.287635267	5.294510362	5.247587805	5.353394015	5.537425351	5.328710279	5.176774051	5.252931329	5.503535462	5.300288223	5.266864229	5.238841108	5.252333399	5.315350527	5.022415324	5.006472771	5.522493735	4.834063441
1552972_at	3.484815956	3.364616201	3.47976474	3.484604532	3.728730662	3.479062468	3.62614275	3.552753469	3.569846205	3.692813535	3.582572548	3.45670924	3.484819433	3.497029717	3.454065522	3.520675611	3.50790047	3.492943403	3.463935623	3.369940011	3.379118932	3.47690603	3.367019579	3.411719904	3.364835154	3.399802977	3.544214887	3.357834459	3.381035026	3.406046961
1552973_at	6.834414651	6.887350327	6.933590682	6.629907726	6.878771394	6.930909526	6.837790223	7.051631075	6.56748501	6.829859935	6.816430168	6.861514374	6.881185608	7.171500464	6.554146388	6.840007334	6.970552034	7.199571581	6.976355154	6.723990782	6.939373607	6.484480808	6.976830769	6.942885919	6.854578792	6.773383467	6.713472296	6.830418379	6.844979742	6.744266687
1552974_at	3.842499232	3.741537225	3.559462169	3.567094067	3.721301493	4.116190435	3.595028274	3.499554186	3.576976168	3.674291253	3.522760989	3.647636548	3.782928441	3.737324301	3.534493488	3.458337721	3.450215571	3.548078685	3.54742936	3.558640487	3.692429657	3.488545728	3.579518889	3.728917531	3.657236097	3.501136445	3.445737774	3.629220651	3.750306703	3.572917321
1552975_x_at	3.897104668	3.613996329	3.677772456	3.551227921	4.112893047	4.062490559	3.636256122	3.510141491	3.555589447	3.844108844	3.563123468	3.735247304	3.958368546	3.83617092	3.55446528	3.454838888	3.421235675	3.610574827	3.613571314	3.661263428	3.561543057	3.700686764	4.014620986	3.786912343	3.923967906	3.986868414	3.439032718	3.607743949	3.809639352	3.601327077
1552976_at	7.536885449	7.453455315	7.497908392	7.509147765	7.604946535	7.516930657	7.53219127	7.553035216	7.527977118	7.327489575	7.673826933	7.255017099	7.727209296	7.687628144	7.491878063	7.673113981	7.582768486	7.748725391	7.762313167	7.378197246	7.425117438	7.463772901	7.348362809	7.709932605	7.501312874	7.34702117	7.425565282	7.354137428	7.511777205	7.201647879
1552977_a_at	8.193136294	7.722409386	9.150688516	7.987090881	7.904285884	7.722146516	8.184377176	8.23943373	7.875262959	7.590279305	8.387696017	8.481121621	7.781339106	8.049149775	7.94503516	8.340342184	7.55567735	7.555724986	7.627037352	8.199203658	7.795173994	8.770353375	8.436551619	7.904957526	8.501686291	8.920938895	10.11794198	8.308160141	7.647424822	8.87210594
1552978_a_at	8.513463998	8.419167297	7.312630244	8.300710027	8.440108603	6.762361084	7.988716436	8.603907461	8.164468293	8.00647888	8.534223421	8.265999446	8.589313514	8.938810078	8.566878806	8.812288391	8.385112607	8.796137569	9.210257792	9.003404334	7.982405255	8.709302755	9.098776637	8.128579615	9.24636829	8.757957362	8.926633364	9.367599554	8.60815809	9.027089522
1552979_at	4.455937173	4.370750534	4.140238423	4.346530228	4.390496443	4.578235176	4.413256542	4.386840859	4.230931918	4.463143182	4.425139492	4.346948021	4.713291443	4.275755842	4.374040418	4.309312396	4.465061596	4.385460031	4.248801105	4.218557136	4.414596033	4.288336033	4.31064634	4.455560522	4.460716348	4.173917374	4.190463683	4.061924598	4.454969513	3.89526485
1552980_at	6.892293875	7.056529086	6.458144073	6.449944546	6.89842207	6.879611933	6.916893514	6.886789313	7.116137603	6.937011677	6.278751537	6.517819578	6.723122849	6.779688292	6.828804149	6.797146115	7.071066296	6.939085709	6.810935369	6.521808864	6.658694949	6.677196665	6.812262515	6.993839736	6.799293068	6.691391172	6.77967297	6.673472461	6.715819473	6.445474096
1552982_a_at	6.837773746	6.607030156	6.59850708	6.673522744	6.875487994	6.85146363	6.903126547	6.915257263	6.784088081	6.682738972	6.845247719	6.736125722	6.783443464	6.896160342	6.659590973	6.691470291	6.9984088	6.979539009	6.79635208	6.742341173	6.79023439	6.776822116	6.849793025	6.606966665	6.802175306	6.633459417	6.726707636	6.592955365	6.640352613	6.30062496
1552985_at	5.507801338	5.282424528	4.862096418	5.590399066	5.29316199	5.335960238	5.285808665	5.324605358	5.437765821	5.48611584	5.331933843	5.117257208	5.329870447	5.351094756	5.44249323	5.299999765	5.58491066	5.606754804	5.47848653	5.2926785	5.220061124	5.286854885	5.385610198	5.470742452	5.196845104	4.980060924	5.564828896	5.215476655	5.314980746	5.059864443
1552986_at	5.691122885	5.811380715	6.335767641	5.583922174	5.636125136	6.043522837	5.487839653	5.368907197	5.466149843	5.645244601	5.582909029	5.583966388	5.818620594	5.749681789	5.380045788	5.751563284	5.525321583	5.585234493	5.404753079	5.716859671	5.612472366	5.682401197	5.507517082	5.707873932	5.831823372	5.820167899	5.643327578	5.618202705	5.557429197	5.516598787
1552987_a_at	3.727722845	3.81318001	3.896239792	3.809039652	3.777787005	3.790039075	3.817813158	3.788768993	3.713539506	3.939362767	3.753940234	3.709325855	3.91745211	3.802222366	3.803135637	3.725592568	3.759139018	3.784857181	3.743750172	3.768733122	3.807520597	3.693099831	3.749819767	3.715271129	3.777082282	3.621818891	3.976314046	3.803294231	3.666215342	3.727365795
1552988_at	3.741915037	3.689674821	3.821548784	4.068172023	3.778702904	3.883928702	3.70195392	3.758143396	3.74867277	3.800116403	3.959741222	3.724405376	3.71849335	3.778012578	3.740309071	3.988338929	3.765767856	3.828036497	3.757050585	3.732703566	3.774622642	3.823762023	3.735093345	4.020104752	3.721684886	3.882289245	3.750173669	3.893696686	3.784155429	3.842539996
1552990_at	5.196135354	5.184030138	5.389686777	5.10951852	5.113860833	5.424289005	5.256241451	5.107444196	5.030731576	5.163866044	5.090898257	5.398495278	5.143570481	5.065337861	5.019278259	5.149284128	5.311718057	5.075628944	5.122794818	5.218869074	5.358726744	5.248358632	5.270053236	5.107642057	5.230154276	5.12046734	5.106152447	5.149849654	5.259173759	4.9201911
1552991_at	7.316404527	6.871830333	6.37342512	6.862600726	6.883212841	7.375479705	7.09934949	7.201521	7.397205022	7.226076582	6.794072631	6.685446133	6.898166979	6.895356815	7.348234691	6.976778764	7.471385839	7.162590644	7.297196685	6.957082085	6.899534372	6.882772586	6.942817919	7.269307658	6.707240185	6.549018105	6.925528297	6.639252751	6.57380472	6.411623573
1552993_at	4.479788049	4.329242672	4.447804037	4.332035639	4.440779537	4.66784616	4.338412866	4.375469971	4.389739814	4.479588964	4.251959872	4.373915896	4.654065603	4.556195306	4.153417625	4.458360834	4.557969165	4.320562447	4.212741	4.129680116	4.341916104	4.373037285	4.334751507	4.365142855	4.272299895	4.586572953	4.168010929	4.109241938	4.334136734	4.021520872
1552995_at	7.300530063	7.413345249	7.34447447	7.320544027	7.307474305	7.361102202	7.394933326	7.572362251	7.266425204	7.290067389	7.26071333	7.592023202	7.310746545	7.33364634	7.43776667	7.401968263	7.3873947	7.54130267	7.3415489	7.440884546	7.603508352	7.244938439	7.351632597	7.334199672	7.431541297	7.375597594	7.250142593	7.271861213	7.191394069	7.166675359
1552997_a_at	6.388874014	6.377915682	6.471898745	6.232937159	6.399045982	6.601143892	6.383710853	6.365491727	6.233058655	6.405411904	6.474599167	6.616247063	6.300581967	6.379172967	6.127914202	6.641373027	6.382040627	6.171950607	6.102471462	6.362141079	6.588940676	6.484105816	6.539684285	6.64987076	6.644965903	6.674808579	6.250979123	6.158512911	6.42257338	6.333346451
1552998_at	5.541429992	5.488712872	5.257989624	5.374158096	5.559904277	5.565380551	5.541410732	5.781051856	5.524971643	5.769420213	5.213119312	5.531939731	5.87170321	5.634547833	5.727698505	5.600673452	5.740335725	5.979441447	5.657265296	5.637503652	5.70122566	5.455317077	5.29347384	5.964528015	5.74655203	5.297232429	5.680332579	5.691283864	5.706205255	5.150432089
1552999_a_at	6.118355894	6.012950747	6.180712824	5.972365628	6.192818069	6.650579007	6.235912641	6.273459718	5.81740927	6.173650074	6.436503567	6.357057279	6.44359328	6.124795099	6.123723998	6.139980597	6.178946436	6.23475975	6.38891574	6.320812027	6.280933556	5.854534154	6.210045385	6.223468907	6.419663062	6.240260003	6.267150844	6.075324978	5.894950043	6.314577005
1553002_at	5.227525673	5.169614757	4.774479972	4.896197734	5.327781003	5.257816981	4.96487764	4.968298235	5.246908287	5.373025732	5.022753132	5.122071241	5.661043094	5.349464763	4.885990336	4.7393738	5.025366735	5.095602926	5.040024739	4.890713497	5.036678394	5.317068781	5.162202495	5.376027478	5.351606548	5.290732973	4.87812688	5.07810636	5.142038907	4.874364552
1553003_at	6.657198742	6.568478282	6.35297425	6.743512405	6.568471338	6.815754029	6.76393727	6.780913274	6.610263361	6.661235605	6.684616713	6.7249542	6.815474975	6.702020399	6.848094562	6.645483199	6.824642842	6.805013786	6.611078082	6.705920028	6.570183639	6.51548078	6.616394361	6.649508357	6.640807468	6.422351873	6.544601556	6.686455168	6.535214591	6.263552655
1553004_at	6.092492972	5.431780843	5.510951088	5.144275944	5.391938724	5.944999326	5.763493935	5.77776732	5.70771759	5.649660929	5.704939155	5.728994338	5.796139942	5.690849685	5.555536791	5.556752271	5.662025464	5.899768425	5.806989715	5.450419736	5.606471504	5.632707247	5.653663386	6.04767191	5.361133922	5.410393464	5.621397633	5.390383517	5.48554896	5.481980043
1553006_at	6.043117937	6.043856055	5.771476311	6.04862071	5.983460234	6.142015609	6.037871061	6.102491878	6.076744009	6.235569513	5.61677754	6.027682865	6.074025713	6.078184313	6.019076302	5.971426017	6.103820568	5.970722381	5.948900051	5.74430529	5.942063216	5.827493593	5.833709123	6.165385909	5.789178814	5.967178309	5.997337754	5.836287698	6.066972129	5.404115375
1553007_a_at	6.249116499	6.305109401	5.966079435	6.417636277	6.654441952	6.225592467	6.056389708	6.292040074	6.265639429	6.419689236	6.382667682	6.294011357	6.597111701	6.260786384	6.01195858	6.595710106	6.094758689	6.314576707	6.177422664	6.135114287	6.303075188	6.255497983	6.485401453	6.104302782	6.538534412	6.57346584	6.185521775	6.449012736	6.298872612	6.346231227
1553009_s_at	6.060190851	5.945538319	5.877938585	5.692958206	6.235447493	6.167593987	6.138364859	6.068662737	5.824779888	5.969529235	5.870508634	6.028262507	6.284153265	6.106133404	5.862523868	5.762046675	6.188143	6.104162441	6.15497872	5.875726832	6.135028774	5.805733102	6.006441969	6.231192049	5.902362068	6.283420017	6.02538516	6.093189508	6.152227761	6.057371101
1553011_at	8.223583271	7.537431628	7.10700777	7.816840241	7.566241925	7.67685563	7.914154883	7.680716019	7.80408228	7.670979564	7.69719453	7.248492956	7.715377475	7.636947197	7.796992584	7.539114098	7.722444689	8.383427051	7.579646199	7.745197812	7.623441731	7.631581494	7.496556288	7.918430538	7.168001705	7.499768425	7.607265609	7.778750882	7.78038735	7.245871049
1553013_at	7.372323097	7.230334163	7.289481891	7.046728	7.291561332	7.564838644	7.26143861	7.264747207	7.316265963	7.690575964	7.032036405	7.174855729	7.594615982	7.374042299	7.425677274	7.215046804	7.512246096	7.588893591	7.533732246	7.140412388	7.2747654	7.049784243	6.962746532	7.63241245	6.924430744	7.159799416	7.360423732	7.113224556	7.382128001	6.917982013
1553015_a_at	8.333961929	8.527236954	8.488077108	8.502095655	8.200405095	8.419435998	8.421074779	8.218114586	8.494118629	8.212019948	8.139992713	8.310117963	8.288085642	8.19632804	8.246198064	9.067694774	8.605310046	8.006766289	8.038478109	8.196381718	8.594231918	9.373080453	8.952920145	8.423453999	8.633327213	8.866855317	8.562989696	7.971064989	8.063707366	8.838084766
1553016_at	6.724140767	6.829406043	6.462210351	6.797731408	6.697407461	6.945612	6.93516327	6.877012457	6.893927778	6.798237063	6.838051479	6.870021057	6.797191911	6.728175815	6.828812592	7.056619904	7.192699375	7.297743198	6.931956551	7.037646774	6.903473854	6.854138836	7.037700865	6.88480452	6.652907232	6.65854657	6.983283878	6.572182696	6.719714555	6.827469719
1553019_at	8.415524111	8.367412542	8.181894538	8.089610734	8.157446559	8.376975015	8.231206434	8.257530139	8.18037049	8.14472125	8.379408519	8.430572258	8.267864332	8.563681075	8.316514802	8.493487532	8.263919358	8.680921464	8.382294634	8.450505677	8.365433807	8.475129747	8.394918481	8.356951561	8.289575402	8.001484289	8.476225333	8.375423359	8.4498332	8.068940447
1553020_at	5.799655465	5.927101329	6.325079068	5.502040482	5.929691661	5.975148248	5.838307002	5.947575146	5.85588172	5.858881124	5.694256831	5.949485321	6.142070103	5.801418627	5.582393536	5.634294006	5.841760298	5.863424195	5.889189044	5.56780041	5.890115058	5.398762113	5.775653983	5.819014705	6.071733308	5.923476157	5.968677769	5.690731072	5.672874982	5.612298522
1553021_s_at	6.923967992	6.87768926	7.110339366	6.764951089	6.602696046	6.555834507	6.890424846	6.950700496	6.743694577	6.838046688	6.878402594	7.217004173	6.476904145	6.854752897	6.739267116	7.08091655	6.735331891	6.721218421	6.802627707	6.918855385	7.113452037	7.31243242	7.042636704	7.054761229	6.891481454	7.178291487	7.03879829	6.995203902	6.732033808	7.020793012
1553022_at	3.998382418	4.06661643	3.841413458	4.019673736	4.162443371	3.994297859	4.060038882	4.110600767	4.058475794	3.955789879	3.979840909	3.976209646	3.954652597	4.006955982	3.959032885	3.936142045	3.905937185	4.024517182	3.960366244	3.854447638	3.883180073	4.009988665	3.923027645	3.849642357	3.947473445	4.020663064	3.955386549	4.076546906	4.034912706	3.766288493
1553023_a_at	5.954208558	5.78059527	5.828515311	5.165269574	5.292997727	5.750785048	5.629012411	5.535873838	5.581783167	5.609413211	5.507899944	5.61664806	5.52110169	5.566492091	5.339848623	5.561838961	5.348231155	5.559145846	5.500791482	5.442520636	5.557378373	5.558407917	5.513290232	5.796946825	5.534794767	5.483634296	5.523020656	5.291943129	5.353081928	5.267596283
1553024_at	4.660106672	4.082830586	4.548027282	4.355790731	4.399181848	4.516825173	4.536978834	4.51274723	4.630453259	4.634107973	4.540378905	4.516152277	4.677033679	4.653898753	4.580939788	4.56013931	4.941066944	4.706081219	4.721156939	4.619114241	4.364817384	4.352102121	4.725577845	4.537041066	4.213928006	4.375279403	4.505576682	4.493649144	4.39702285	4.345748211
1553025_at	6.388371759	5.860110286	5.646283428	6.053293761	5.862797599	6.192230664	6.131574192	6.105313524	5.917800481	6.074814173	6.008219914	6.020249389	5.886265604	5.998697555	6.239075988	6.014571696	6.166511567	6.247487937	5.948043329	5.834490241	5.593754929	5.840669423	5.762166851	5.964512751	5.717947008	5.497428278	5.930747146	6.015848254	5.998271145	5.459855108
1553027_a_at	6.504120213	6.183984726	6.111147899	6.082934072	6.425097326	6.31859357	6.331408044	6.329867498	6.06224326	6.323523058	6.30526443	6.280372912	6.299615114	6.497522046	6.13468151	6.362694812	6.395620119	6.184998057	6.199735327	6.271334528	6.342172716	6.473809534	6.312037372	6.325868436	6.328664804	6.294483213	6.221425464	6.13232455	5.985375774	6.213902062
1553028_at	6.759894125	6.844736687	6.826307044	6.270531704	6.575036198	6.665120265	6.617750997	6.775954464	6.707422532	6.585900026	6.471507008	6.666292954	6.601071872	6.713663105	6.520076323	6.746439005	6.666810033	6.904142559	6.794004342	6.751668808	6.736128956	6.714456431	6.858634095	6.741746875	6.461964034	6.665120265	6.581380297	6.650691994	6.675580466	6.713211227
1553030_a_at	7.432744626	7.714152861	7.400427094	7.241658535	7.664945027	7.420726987	7.608853823	7.461755786	7.565159402	7.46537163	7.998143038	7.385359169	7.6393734	7.672884537	7.783922217	7.628160447	7.475458065	7.735085338	7.569241156	7.627005376	7.774249972	7.664945027	7.99735556	7.249557372	7.874968757	7.943731075	7.615109159	7.770555829	7.723513891	8.076556613
1553031_at	6.587708558	6.24024325	6.013983766	6.090832313	6.604801368	6.339999232	6.425300153	6.528710301	6.544823154	6.802785396	6.387022373	6.670572017	6.356986266	6.535274338	6.385851604	6.09752873	7.122701033	6.57499964	6.722404565	6.372543714	6.389829506	6.236550202	6.213220646	6.484922078	6.89406471	6.096801805	6.668493849	6.233289332	6.48947313	7.318331101
1553032_at	5.621453425	5.422182705	5.23530983	5.344501602	5.655514613	5.722187812	5.453263553	5.564511601	5.428525397	5.478189902	5.521383191	5.373397719	5.817938786	5.682278577	5.522028968	5.264035475	5.655962135	5.892057689	5.582596974	5.343736666	5.323326873	4.952429621	5.390365498	5.593926332	5.14392439	5.451100667	5.265197371	5.413801769	5.471443461	5.191952617
1553033_at	5.535181701	5.838675353	5.343816206	5.46826864	6.006005363	5.57759703	5.454262362	5.944492013	5.812948611	6.091186026	5.955059616	5.9959411	6.128729662	7.011309713	5.894042367	5.463502439	6.131944825	6.260964977	7.252136629	6.32748189	6.10604607	5.436107239	5.654005578	6.31030658	5.477411751	5.513802609	6.334181388	6.655353233	6.17474106	5.20115395
1553034_at	6.048935459	5.787986527	5.664827147	6.140951675	6.362270197	6.406245508	6.091154757	6.25057721	5.895449649	5.846344393	5.644050825	5.823487119	5.935229839	6.012498047	5.784762592	5.850754329	6.046902651	5.749247868	5.836916038	5.8538633	5.81613193	5.649258695	5.783380237	6.18369547	5.893709283	5.578902201	5.726654382	5.556170453	5.99432244	5.998303657
1553036_at	4.584973207	4.316177765	4.736153169	4.325825473	4.364989692	4.319917027	4.398763456	4.354701539	4.353447831	4.401044084	4.467867717	4.565079084	4.436613489	4.688878083	4.180845098	4.415532961	4.479490713	4.41704935	4.53685379	4.588423674	4.431972617	4.629754177	4.660719656	4.459636856	4.62516952	4.459636856	4.35309612	4.311619439	4.402310978	3.949145342
1553037_a_at	5.481487498	5.696794777	5.728097896	5.090821429	5.510321585	5.790158651	5.579472865	5.558746614	5.503949887	5.839461108	5.642086364	5.414503159	5.810449784	5.703422378	5.511212884	5.862790465	5.838744528	5.65426425	5.453263154	5.495015205	5.629260101	5.502225259	5.675289047	5.574267868	5.518996136	5.57643182	5.327945027	5.452216508	5.631170638	5.284676304
1553039_a_at	9.047888057	8.765451684	8.942123766	8.29779461	8.414125962	8.888933073	8.812764124	8.728306397	8.644054388	8.586346993	9.030562451	8.812489048	8.565904532	8.735018957	8.545109208	8.574402871	8.84558471	8.904772163	8.579183288	8.729655899	8.741585942	8.64414336	8.583506528	8.76232252	8.649369317	8.394422104	8.757825411	8.526809428	8.479914526	8.256519402
1553041_at	7.375198222	7.392151622	7.126659027	7.151536265	7.348286526	7.661410459	7.317417283	7.282255728	7.132441659	7.458362752	7.245949026	7.417276317	7.542402706	7.473049732	7.0692282	7.068406738	7.464361605	7.649056285	7.260263181	7.182194924	7.48274333	7.129415722	7.035598681	7.48765588	7.240504112	7.355336986	7.225887446	7.265696344	7.591101323	7.127769935
1553042_a_at	6.869667955	6.559268388	7.854024767	6.652997107	6.654588494	6.61262375	6.919788671	6.699428412	6.619531413	6.762803992	6.880319151	7.392877773	6.835702815	6.587550368	6.799969945	7.107501415	6.987788534	6.605975292	6.291851871	6.476157563	6.614390408	6.713177479	6.990627095	6.742436412	6.648081882	6.702635297	6.760643461	6.684013911	6.550269683	6.771378875
1553043_a_at	8.65203729	7.636119108	10.36470961	8.399268765	7.940031816	8.528978258	8.405689622	8.120307956	8.200949863	8.242430737	8.115200911	8.456749932	7.940149926	8.117236541	8.024562324	7.348086289	7.823924656	7.777235564	7.768986814	7.985523635	7.196573537	8.195816201	7.205010145	8.343605808	7.088867229	6.946124399	7.943668492	7.686135843	7.420833812	7.635154735
1553044_at	6.954154655	6.867778686	6.15212208	7.154503423	6.901404231	6.786998928	6.826472006	6.910067584	6.915115924	7.013195181	6.557777832	6.901508041	6.876997237	6.966622376	7.065275427	6.931906356	7.383325993	7.057650657	7.221429623	7.140343394	7.163782359	6.703976936	7.05859669	6.914307945	6.588689641	6.429151663	6.866925643	6.559617307	7.008009072	6.24170069
1553045_at	6.067287918	6.239646979	6.163432858	5.689407163	5.949445765	5.944500946	5.878713817	5.947217087	5.778030047	5.913995509	5.924306585	6.068827451	5.859084248	6.101508044	5.65378833	5.797948893	5.723333869	5.88461466	5.715014955	6.049758314	6.073346735	5.644411813	5.83263936	5.896443754	5.907533418	6.094486806	5.705632432	6.043479048	5.844948777	5.899489306
1553046_s_at	7.366317607	7.523099957	7.205380197	7.132847762	7.41635342	7.398343907	7.388517103	7.469547771	7.521140368	7.266003968	7.373844799	7.623737402	7.607308193	7.47512846	7.461948046	7.589510359	7.404695239	7.832457908	7.349679605	7.467103473	7.548037272	7.392166729	7.54427353	7.428935518	7.528194693	7.681449285	7.342857916	7.52536471	7.73769461	7.600486017
1553047_at	7.979359548	7.923219309	8.161281612	7.542114084	7.943754401	8.257575499	8.280326582	7.980834575	7.941522686	8.064367094	7.747388344	7.743725465	7.996843881	8.076949844	7.900172699	7.868557649	7.99896785	8.102791292	7.894628975	7.609764404	7.97927215	7.566268886	7.623476735	8.027249229	7.874489391	7.897676386	7.854019213	7.821883293	8.105782304	7.6047686
1553048_a_at	6.4056041	6.385537614	6.129308382	6.131417836	6.098089588	5.972131557	6.071952866	6.038365046	6.123593086	5.953791023	6.185752945	6.401391148	5.907750548	6.611605903	5.913000449	6.297068924	6.177671344	6.327997284	6.231392985	6.438353271	6.436615246	6.393437116	6.628440931	6.293281325	6.919276964	6.687931626	6.914188278	6.52946831	5.916377105	6.894377894
1553051_s_at	6.560035439	6.393091911	6.404925731	6.150569476	6.358086321	6.559720662	6.373839756	6.326835314	6.36589489	6.428065784	6.450424774	6.621674333	6.492461071	6.452712216	6.313682027	6.485163744	6.396093568	6.633135399	6.299467311	6.29865384	6.559105033	6.188042769	6.306043888	6.718043251	6.752201027	6.263901181	6.313016139	6.361779971	6.249794312	6.268480727
1553052_at	5.704599453	5.644439481	5.554350813	5.423801267	5.780832405	5.61622481	5.550753408	5.723280796	5.380222972	5.665064834	5.594151276	5.581035857	5.781025465	5.797667854	5.582765064	5.394603684	5.722263671	5.648452487	5.547760138	5.614178517	5.576711201	5.58264216	5.746020524	5.561317393	5.626036246	5.513893901	5.708587605	5.865831809	5.949407316	5.535460554
1553053_at	6.424355291	6.503861285	6.356740129	6.314900303	6.326274838	6.539293837	6.418939773	6.375816074	6.201418774	6.143734486	6.462489229	6.228819814	6.323368712	6.60995373	6.272025523	6.331195396	6.537461737	6.619075932	6.288096139	6.504048163	6.587759334	6.426958623	6.344351291	6.402770626	6.317993448	6.354885655	6.392257344	6.30693056	6.294398114	6.286960176
1553055_a_at	5.885756666	4.940836304	5.635605839	6.03319322	5.20197695	5.039100321	5.53052673	5.216858505	5.328325406	5.318455807	5.773952566	5.766575719	5.318873636	5.437259774	5.083491533	5.52708331	5.178516316	5.45654684	5.436464805	5.485108158	5.068771955	6.044537286	5.84062173	5.485129732	5.359357647	5.580329713	5.497907293	6.095046381	4.432437627	6.202062698
1553057_at	7.549769232	7.595757163	7.208991909	7.683908547	7.72658058	7.710620047	7.397807579	7.652088992	7.486860678	7.49128176	7.405087115	7.654462694	7.891423684	7.78856532	7.639294463	7.61272364	7.456229845	7.541588179	7.745183388	7.436996141	7.710428011	7.589415654	7.658711572	7.622854146	7.736229145	7.58188918	7.545005728	7.602363575	7.727464239	6.986844682
1553058_at	5.690668337	6.227547576	5.827369244	5.811959871	5.89642718	6.038812716	5.942168492	5.924038611	5.824130799	5.966214022	5.91353802	6.130237499	5.833830329	6.119658509	5.63868867	6.020438705	5.95818714	5.910873226	5.880558125	5.929291739	6.191003072	5.767463518	5.921284044	5.736148043	6.264380346	6.186808447	5.925492362	5.646902667	6.014214318	5.857735619
1553059_at	6.136637313	5.657216336	5.829228856	5.715769602	5.997603416	5.89674698	6.066378791	5.821853731	6.150428344	5.953650949	6.026936962	5.841988658	6.080345332	5.866828449	5.9519706	5.865945699	6.014315092	5.956743421	5.859156354	5.92560499	5.748843869	5.765585717	5.847328051	5.790986861	5.796056601	5.698084149	5.766215851	5.849550925	5.7986374	5.312417769
1553060_at	6.720131574	6.619769443	6.768885923	6.552851644	6.687262724	6.735829672	6.826711143	6.905181898	6.747243219	6.832111362	6.801485448	6.883722275	6.7929972	6.906612411	6.777501994	6.9137951	6.803000602	7.036236079	6.735940189	7.033937052	7.025094976	6.817452639	6.801716334	7.099536952	7.03879829	6.833014527	6.734590554	6.611094018	6.481485571	6.484394239
1553061_at	7.16549267	7.245032328	6.793320307	6.750823516	7.28547495	7.255442289	7.062179203	7.126155548	7.092021859	7.065940048	7.176197361	7.298873102	7.290545402	7.244538274	6.858622497	7.077330552	7.088344229	7.432976588	7.189278041	7.128270141	7.197766879	7.121985838	7.104405335	7.150188398	7.211606612	7.009289752	7.021341112	7.114521101	7.018338578	6.827921567
1553062_at	6.812834681	6.593847168	6.436731881	6.390393648	6.713069516	7.091161078	6.670723702	6.626102066	6.430822678	6.921590533	6.859418393	6.872407187	6.725040455	6.787930229	6.396151455	6.6886642	6.815843955	6.796702507	6.669761922	6.813096121	6.759458494	6.891385681	6.750393164	6.861527102	6.572640963	6.550483618	6.490787615	6.475443989	6.360025391	6.493251799
1553063_at	7.182855518	7.08962342	7.211134843	7.077269361	7.081439997	7.486980053	7.283478165	6.934669193	7.07119403	7.031421253	7.271871349	7.472739357	7.179407299	7.286536234	6.864294541	7.323830477	7.048815614	7.166661396	6.983597777	7.086849683	7.16839592	7.286398266	7.256494565	6.982061143	7.497432332	7.279692215	6.977190674	7.020889288	7.137914445	7.003370804
1553064_at	6.955336796	6.929956403	6.848438326	6.474668985	6.911183565	7.248799185	6.832651574	6.87336873	6.57311409	6.78974625	6.744114822	6.838628133	7.063275263	7.004960353	6.102821332	6.548564287	6.810111106	7.011994261	6.384685512	6.792587195	6.521611018	6.662152507	7.073439792	6.9825855	6.680881545	7.146494939	6.296155894	6.673718926	6.789221097	6.520014982
1553066_at	6.412235327	6.261007652	6.202180236	6.344222675	6.584803792	6.23519876	6.524093137	6.331475164	6.440639206	6.517427701	6.083989451	6.306926039	6.207258708	6.42677583	6.384460744	6.34308313	6.299794624	6.565833524	6.291318303	6.376176187	6.096432365	6.128046563	5.792829277	6.560129411	5.877318008	5.835183843	6.428107951	5.994437462	6.216407751	5.845122666
1553067_a_at	6.782282517	6.770522719	6.395074625	6.631490731	6.912470193	6.923017943	6.754225678	6.759142112	6.654918206	6.681726719	6.657241768	6.753994383	6.864832727	6.675514752	6.816575565	6.72235468	6.860315438	6.802739596	6.788558913	6.700543982	6.66993888	6.525248748	6.777493434	6.835073936	7.167795247	6.716168782	6.768718606	6.904359639	6.826559295	6.890209699
1553069_at	6.021124286	5.974854321	5.83821818	5.829317131	6.104393001	6.026642465	6.084014179	6.206614052	5.965371038	6.008493169	6.083081517	6.103968582	6.127974879	6.128028766	6.105850404	5.950642995	6.263995267	6.161424369	6.198273317	5.877928714	5.932095952	5.780114642	6.088064144	5.937308307	6.062776069	5.671374364	6.102833389	5.999239783	5.849644377	5.748010689
1553070_a_at	5.487262781	5.401221353	5.443027571	5.339772771	5.413256989	5.737993797	5.434729834	5.412255383	5.411882465	5.240729881	5.417613612	5.563232038	5.395831521	5.305268937	5.030094065	5.476509831	5.435618645	5.542316525	5.212712462	5.434139213	5.307636277	5.377684363	5.40358528	5.330015867	5.512696677	5.243515835	5.374634015	5.515850363	5.264535098	5.301413625
1553071_a_at	7.01525616	6.837341239	6.549426718	6.489417111	7.076332726	7.200566883	7.07365062	7.162437655	7.082621484	7.271156475	6.998323861	7.039439065	7.142453478	7.053210415	6.792582144	6.641144114	6.932532852	7.200207917	6.873614674	6.676154072	6.972549051	6.704050376	6.843221189	6.950253227	6.872867169	6.816416931	6.997300792	6.715948803	6.824010059	6.405609132
1553072_at	5.857367865	5.752820849	5.673818186	5.449880754	5.784933797	5.898097807	5.537796932	5.928324324	5.995512326	5.94115168	5.467284378	5.764804586	5.70402953	5.904840761	5.620856436	5.615315666	5.858480403	6.069192697	5.895155382	5.630531324	5.72852949	5.684992064	5.874268751	5.777827505	5.890922586	5.865768445	5.608233154	5.748488798	5.949675344	5.670097429
1553074_at	5.344400891	5.201912582	5.27265361	4.908598751	5.397763932	5.649512005	5.216235807	5.079050432	5.187088761	5.144538368	5.054452014	5.294967813	5.439447176	5.208216502	5.034515556	5.173968611	5.232172938	5.292864764	5.234763844	5.244707944	5.306683198	4.970311472	5.485661955	5.099172903	5.274747518	5.635267108	5.179217708	5.207981921	4.933697814	4.874785308
1553075_a_at	3.740941296	3.598101894	3.624146029	3.692992043	3.843205484	3.884071079	3.53128688	3.697539575	3.619712987	3.553254754	3.711134606	3.564012898	3.68156138	3.679304296	3.510227446	3.538481944	3.577015878	3.667267656	3.616752686	3.521570949	3.658724483	3.68362855	3.602589093	3.7370241	3.896148141	3.531798043	3.644135391	3.639931514	3.841754131	3.743805806
1553076_at	4.911221589	4.846145275	4.623617327	4.533105785	5.116394298	4.937186404	4.749374082	4.533332498	4.779493089	4.967703378	4.9168466	4.676794698	4.788584592	5.030454289	4.804369575	4.839649191	4.587975798	5.010509545	4.40389518	4.862969759	4.772936778	4.7564801	4.954477957	4.631144677	4.760991091	4.839637339	4.661423459	4.798869538	4.741764179	4.744144971
1553077_at	5.110250652	5.431975661	5.112255037	5.089892291	5.159131303	5.182320907	5.217113781	5.385112556	5.202109749	5.065185008	5.36037825	5.441256802	5.387182415	5.234275945	5.126926501	5.23801965	4.946510747	5.260652257	5.220632474	5.280811401	5.325562739	5.185742061	5.152881859	4.983031215	5.285330507	5.3599614	5.067891183	5.261809666	4.942795401	5.101394811
1553078_at	6.163842836	6.075818488	6.31011178	6.058286672	6.349506061	6.550745451	6.219588608	6.339719135	6.232769119	6.356714284	6.238814034	6.376310751	6.0080327	6.273789811	6.134738153	6.480423165	6.418547458	6.318642867	6.371392748	6.243472827	6.180560554	6.149593095	6.077305425	6.107078951	6.070051359	6.09385812	6.290659271	5.983954741	5.963084293	5.737642943
1553079_at	6.2149721	7.139605872	5.59610345	5.811368503	7.123648559	6.427205107	5.902794114	7.221777992	6.87591104	9.390038047	5.927227908	7.289761765	7.212423737	7.586089661	7.478459736	5.849084391	6.31307202	6.413842911	5.588915563	6.162307132	6.051850276	6.466918853	6.218946739	7.1424984	6.248853144	6.088797331	5.865073406	6.365955492	5.786927397	5.37015629
1553080_at	4.871549184	4.567516594	4.540819634	4.542631212	5.105359588	4.88969377	4.782288631	4.842662599	4.762149387	4.897795935	4.670331144	4.620824313	4.760504152	4.839936048	4.770537571	4.537713307	4.926449533	4.969661916	4.767676916	4.618107089	4.705275394	4.569951753	4.619787231	4.726950855	4.610480566	4.599097233	4.727264293	4.668454389	4.763432458	4.522201979
1553081_at	8.359097373	8.321825834	8.077916665	8.101481794	8.287091814	8.419433663	8.306612553	8.476464025	8.242853172	8.393521394	8.242104067	8.189810635	8.343933162	8.350448016	8.296772094	8.276869123	8.512768931	8.645887215	8.371002289	8.414380112	8.32188871	8.12327639	8.18126064	8.517885297	7.999559147	7.884002611	8.278954818	8.158686377	8.23035062	7.818045646
1553082_at	5.844301815	5.622017829	5.612639552	5.326527276	5.788872905	6.029350843	5.751593377	5.654211807	5.601128561	5.583788682	5.73617357	5.963312336	5.98800361	5.970010751	5.672257855	5.588324524	5.782645277	5.856812116	5.591735647	5.839538617	5.886171083	5.62986005	5.955539894	5.674338698	5.866116934	5.563972016	5.403990952	5.684410199	5.983980836	5.410172169
1553083_at	7.45639726	6.85375505	6.916916353	7.217004888	7.349000184	7.59578953	7.339024516	7.282294499	7.424589442	7.487845707	7.390588876	7.135952385	7.372712148	7.316814152	7.544460192	7.432395201	7.485223089	7.646594776	7.595494286	7.445009953	7.210263028	7.143115125	7.186439257	7.291101555	7.090835341	6.828761286	7.362977251	7.053931765	7.241202272	6.919031338
1553084_at	4.912933659	5.152783041	4.668132302	4.968359685	4.849156361	4.966018248	4.804417989	5.084846876	4.906967586	5.091421565	4.882115033	4.788461413	5.008765609	4.840671373	4.804122907	4.845259069	4.765419301	4.855191162	5.047181494	4.905599651	4.87077226	4.772454292	4.91760442	4.776155548	4.867801812	4.831581574	4.987377896	4.911123314	4.795518166	4.782103146
1553086_at	4.630607352	4.384890675	4.132131564	4.539963974	4.326042799	4.780427726	4.421753977	4.551106107	4.59578292	4.347202103	4.583025542	4.147665467	4.404177778	4.518131191	4.208458226	4.542789789	4.803427016	4.66961137	4.489352527	4.438079573	4.374524039	4.342421026	4.237082501	4.393484943	4.393516478	4.539317138	4.493738447	4.370281667	4.072068426	4.236833464
1553087_at	6.834397435	6.318501581	6.291136201	6.25948788	6.501146234	6.921244004	6.747870982	6.589090312	6.463766358	6.462425224	6.816430168	6.722535971	6.789499072	6.740107884	6.285991099	6.447040109	7.252366762	7.137711033	6.830418741	6.538785732	6.631066689	6.342245944	6.157502379	6.665214112	6.230629625	5.987325907	6.525392815	6.705839224	6.523313291	5.996216941
1553088_a_at	8.926797535	8.745464199	8.47774382	8.614761682	9.050575203	8.937921922	8.775134624	8.941173803	8.685899697	8.801470071	8.770678257	8.498371285	9.123805665	8.897190251	8.746751333	8.555400952	8.763020191	9.1942297	8.926532057	8.710545766	8.806971168	8.609675931	8.723777143	8.844244893	8.645205634	8.521419826	8.744750419	8.858751477	9.344510852	8.536991465
1553089_a_at	5.827531364	5.799363457	6.230695117	5.660323432	5.814518776	5.756793419	5.705581824	5.631112418	5.852600866	5.546027437	5.759024613	5.993712867	5.788980512	5.729527815	5.416703046	5.914111959	6.092446764	5.614640285	5.547760138	5.892864041	6.072192179	5.708527436	5.691703441	5.763964855	5.772237371	5.652804207	6.042345449	5.787551691	5.54432476	5.689458615
1553093_a_at	4.904165671	4.601134853	5.002274249	4.644907772	4.874739949	5.01711876	4.80852165	4.760768147	4.754424215	4.730808036	5.300527889	5.101429952	4.921961693	5.021179662	4.784582477	4.821298852	4.768660051	4.930130374	4.71328374	5.057394457	4.813251165	5.01711876	4.817878256	5.14714233	4.971835677	4.772117118	4.763369075	4.801713853	4.873550581	4.740700977
1553094_at	7.306082566	7.120820629	6.679149056	6.034816288	7.065321027	7.320397981	6.834957772	6.799840648	6.653162793	6.933979124	6.306686647	6.966202953	6.984432608	7.25046156	6.444430365	6.712229639	5.75045967	6.759102493	5.964748444	6.784000781	6.932351555	6.652684988	6.870884419	7.352038007	7.13247946	7.369716941	6.110853142	6.707963691	7.198246855	6.599799313
1553096_s_at	8.494380606	8.595965244	8.857525163	8.186021126	8.398457847	8.526084866	8.927388305	8.560995023	8.579857927	8.490830948	8.495176213	8.81091767	8.34233827	8.417330219	8.600818887	8.936268596	8.608537385	8.849903402	8.55125956	8.662263143	8.565469475	8.778723895	8.200024246	8.031560087	8.60817922	8.678439729	8.740782048	9.0681958	8.400845032	8.743028553
1553099_at	5.867736188	6.135067479	6.276645289	7.275770942	6.443643885	5.895268488	6.264825336	6.241799342	6.306110333	6.128582057	6.570422849	6.428523066	5.964610166	5.962852156	6.445105866	6.828130658	6.459695297	6.190214458	6.441931938	6.550884294	6.435920379	7.346018446	6.662702783	6.107819816	6.233758143	6.457871805	6.691508193	6.647552041	6.437342162	7.851104692
1553101_a_at	10.06756854	9.824524062	10.05928251	9.521299627	9.933027534	9.31506693	9.883733843	10.06989774	9.864771703	9.629752775	10.26423777	10.06075665	9.599280993	10.08117053	9.678841917	10.37425577	9.816410277	9.623173421	9.563920097	9.72837388	10.03112378	10.2359829	9.567912693	9.270961343	9.599869198	9.662798552	9.892015966	10.21704428	9.657591016	10.36903596
1553102_a_at	8.269802864	7.248592265	9.298390526	7.967818089	7.585184352	7.771171831	9.048988816	8.19883879	7.748877212	7.361498034	8.421036979	8.603658478	7.56370087	8.175101315	7.178409671	6.386805652	7.423522227	7.301813103	7.278778389	7.626577671	7.496633564	7.557227996	7.321181496	7.603933342	6.209030818	6.398747004	7.702141367	8.4943394	6.761540439	7.851456378
1553103_at	7.719180104	7.826641261	7.613705894	7.8217625	7.698606358	7.644486258	8.108405437	7.458666819	7.771376654	7.667395426	7.466925323	7.770341564	7.617738788	7.656910477	7.88820254	7.839497949	7.568677013	7.830223708	8.088919707	8.134061389	8.132183606	7.868399047	8.292691308	7.891468755	8.144164663	8.413332518	7.677315246	7.941750524	8.035868017	7.793095106
1553105_s_at	10.33692136	10.84733353	5.238092163	9.800870761	10.9412909	9.264747957	9.804400042	11.14733307	10.25930511	10.94910381	10.72579094	10.4906073	10.77762505	11.21646081	10.95395763	10.7228636	10.68287404	10.79770721	10.74420843	10.58179328	10.65211589	11.05308512	10.33505656	10.39247919	10.76921686	10.77743977	10.63592325	11.3931459	10.93164211	10.6456326
1553106_at	5.430069279	5.52428078	4.627540685	5.678106331	5.519936058	4.256313144	5.132347726	5.760119798	5.027857023	5.249370561	5.767701819	5.71716744	5.241922665	5.794701533	5.635374281	6.002029113	5.477743738	5.699508206	6.375614578	5.95271671	5.808029058	5.856878497	6.219939167	5.657793103	5.685612416	6.215434346	6.122911645	6.493871893	5.638593226	7.075783851
1553107_s_at	7.595954472	7.442991766	7.6136743	7.184962821	7.259869903	7.674978743	7.487570696	7.396457112	7.428310438	7.611371735	7.618056953	7.108396743	7.350022365	7.341497554	7.391607315	7.770147575	7.461807499	7.542882693	7.322609556	7.205608241	7.280554328	7.114234191	7.401597857	7.196322379	7.330983989	7.470865658	7.320958845	7.296894882	7.330469436	7.496642048
1553108_at	6.15456148	6.000978352	4.974874893	6.250105867	6.26148615	5.919784845	5.869497583	6.241878512	5.875209492	6.345870399	6.436503567	6.148200227	6.088395099	6.480730132	6.279460949	6.291634076	6.05149949	6.124105805	6.771595399	6.479662072	6.063658142	6.702138146	6.606949528	6.172907417	6.313473396	6.466663572	6.553279276	6.467304155	6.463706377	7.078833115
1553111_a_at	5.278257478	5.216010708	5.692831698	5.365543923	5.352109407	4.47807098	5.454156867	5.543845512	5.474438246	4.916241054	5.53465246	5.768015729	5.272081188	5.60430548	5.210674457	5.376021955	5.436533223	5.430153175	5.820827283	6.226190011	5.32265117	6.917555683	5.667646406	5.496898693	7.139509332	5.855149967	5.780333195	6.043671781	5.502475601	7.105352812
1553112_s_at	8.301786608	8.186676428	6.975755607	8.028667309	8.189973677	6.474610385	7.970841474	8.413074151	8.124560134	8.250710772	8.449160745	7.947835937	8.173159225	8.434553316	8.364895493	8.271161526	8.402851415	8.239818288	8.62983082	8.454682394	8.347533599	9.385694566	9.356797467	8.324184005	10.0248121	9.164060958	8.708133159	8.560495361	8.435857467	9.7463046
1553113_s_at	7.529538073	7.649937054	7.01525616	7.76522026	7.042656662	6.747526939	7.706368096	7.638228996	7.973142531	7.981066103	7.608047858	7.739946539	6.901423735	7.56125297	7.76522026	8.452434203	8.085590089	7.041369151	8.393004252	7.845877973	8.026489755	8.882654151	8.932164973	7.461784379	10.02442457	8.919203784	8.061055782	7.859802828	7.743311496	9.051291021
1553114_a_at	9.12882801	9.918812103	7.970232104	8.901564641	9.447130311	10.20941718	9.569072946	9.668810274	9.758504051	9.970167779	9.499877459	8.846084129	9.675774827	9.651450602	10.11928807	9.107813504	10.02556676	9.676480487	10.0424164	9.343758978	9.631709515	9.545342243	8.912918227	9.605614033	9.042730317	9.963643881	9.291406003	9.673558625	9.975101311	9.116784939
1553115_at	7.927477805	7.694578935	7.878124669	7.223362774	7.833066498	7.984548896	7.743354731	7.829975993	7.762416552	7.769762739	7.558143697	7.853518969	7.68350712	7.808158241	7.363254441	8.259728434	7.766510113	7.763740192	7.497432332	7.622270613	7.745916296	7.991741972	7.996025612	7.704851577	8.109982334	8.578297895	7.804547577	7.747043883	7.619561439	7.841074485
1553117_a_at	8.742193962	9.478857403	8.72344597	9.067156954	9.451178205	8.086317138	8.848787598	9.338930638	9.361198693	9.196349478	9.650298476	8.729635065	9.187862021	9.038512057	9.692304802	8.679299879	9.15263328	9.589883297	9.625348534	9.431957087	9.422916595	9.420210632	9.702584698	9.131845526	9.362693721	9.284902146	9.440113766	9.894100305	9.752751402	10.02556272
1553118_at	7.953212004	7.764850769	7.629121046	7.894330175	7.826391056	7.705964059	7.530689425	7.736204403	7.502010173	7.481950332	7.732881063	7.6883715	7.701557963	7.789266885	7.680161893	7.666087672	7.785602488	7.563910238	7.73556279	7.733508923	7.747500631	8.115183603	8.067050877	7.568017404	7.598581172	7.710279366	7.926049919	7.725017381	7.559494173	7.923605894
1553120_at	5.798314463	5.512869122	5.494047493	5.598241788	5.740712701	5.59388649	5.636829229	5.660203913	5.452242412	5.418425748	5.477534673	5.452583268	5.847237815	5.482213002	5.740925011	5.531153392	5.736965779	5.76888112	5.612825061	5.312395705	5.61251503	5.69222792	6.026840753	5.587500159	5.641844919	5.547609315	5.728747164	5.53876432	5.507513707	5.765415651
1553122_s_at	4.627776434	4.923215448	4.068258853	4.60555055	4.963620292	4.549408927	4.563499345	4.903823669	4.618164864	4.515340832	5.06346818	4.831215685	4.936352042	5.014147141	5.306308661	4.870398608	4.910503929	5.344671917	5.451092854	5.600458429	4.933484255	5.263733968	5.172158812	4.703075461	5.784148803	5.214576867	5.407987985	5.730829104	5.039162328	5.891389413
1553123_at	7.442984825	7.048688908	6.84069021	6.510294419	7.301407897	7.515561326	7.034883714	7.07309935	7.199441574	7.093942795	6.742439334	6.61315658	7.085864074	7.421155652	6.642497072	6.603005948	6.770743617	7.208544508	6.793647306	6.714376374	7.199124167	6.859643843	7.279781778	7.195376902	7.061552655	7.107462857	6.705847021	7.008005354	7.450991082	6.581964215
1553125_x_at	7.256444201	7.022030611	6.976010843	6.506706207	7.330177783	7.375051913	6.983698974	7.102009319	6.960665114	6.976197205	6.796716288	6.959589074	7.114120623	7.364410207	6.637493947	6.597344496	6.566788742	6.949632062	6.823810782	6.763733493	7.005864729	6.865986194	7.07979738	7.17124112	7.181005024	7.50722518	6.635628743	6.864881256	7.37438992	6.627804601
1553126_a_at	4.096979753	4.334054492	4.110601187	3.883054534	3.981231175	3.962779735	4.039294803	4.094554169	4.145682498	4.181397093	3.97345035	4.052110319	4.048586138	3.949543145	4.02282616	3.905286504	4.387811494	4.123459746	4.183886083	4.055436432	4.070534722	4.139534001	3.923572107	4.226367909	3.869695778	4.192252231	4.047405117	3.710773427	3.946920228	3.943861945
1553127_a_at	6.579362288	6.13841466	6.016739124	5.959046956	6.577650785	6.58194884	6.152838719	6.241857445	6.236352173	6.332622753	5.941719205	6.34157295	6.517542086	6.570028398	6.067762964	6.027764578	6.118778076	6.24791602	6.156692525	6.06919449	6.284929479	6.204315504	6.187059899	6.433608566	6.641375433	6.476605431	6.153397076	6.218941127	6.30693056	5.98852698
1553129_at	3.687339937	3.669842273	3.611561211	3.992340393	3.669849273	3.724794522	3.656795201	3.640524881	3.628296978	3.667571149	3.854441142	3.670705736	3.787804671	3.66308149	3.682107706	3.727914855	3.843273268	3.740330806	3.812367082	3.911545186	3.816226043	3.645003511	3.521424038	3.807308876	3.503247098	3.569755457	3.674578101	3.513188389	3.525696762	3.60574041
1553130_at	7.752660632	7.44828013	7.348495925	7.666944954	7.794133299	8.017173114	7.596526134	7.872777356	7.628650398	7.777598459	7.755086776	7.755154597	7.804756086	7.751957744	7.528914675	7.470547737	7.775541385	7.94966386	7.693315748	7.465769636	7.638534506	7.351160568	7.371098321	7.527580356	7.347249859	7.189399564	7.690367596	7.741084489	7.743174719	7.392119607
1553131_a_at	7.589611154	7.479298802	7.351037042	7.300563446	7.483347919	7.62690366	7.445442094	7.485367128	7.323227116	7.431846334	7.392809241	7.631271948	7.63107311	7.541022807	7.314731511	7.565869736	7.49669477	7.772798266	7.457097911	7.628544017	7.601129524	7.48500468	7.610574052	7.508243577	7.412614354	7.378153552	7.598992873	7.334088777	7.503524957	7.450337927
1553132_a_at	8.704231072	8.960460172	5.956257982	8.439887038	8.946920637	7.744234189	8.066648088	9.283916176	9.561377678	9.852055206	8.242142893	9.367480677	8.563476149	9.499300727	8.807124695	9.463165163	9.360874023	9.128015537	9.557016476	9.426246621	9.092478957	9.627157411	7.448167685	8.288099689	9.384274244	8.72305468	8.59649947	9.369735865	8.380519578	7.810535821
1553133_at	6.031867023	5.513487651	7.402922164	5.79056893	5.795539408	5.818801589	5.72476966	5.931672277	5.931627901	6.001394688	5.821653224	6.031589969	5.698502749	5.81718813	5.913983972	6.956419714	6.28872776	5.668148136	5.836953212	5.747996171	5.435210026	6.031942426	6.038636196	5.899572787	6.742163051	6.271833499	6.239488231	6.049669274	5.439335451	6.251719238
1553134_s_at	4.322496035	4.089878493	4.14227058	4.011548061	4.174934806	4.062490559	4.12693998	4.24996988	4.247047284	4.13218621	3.977820216	4.064012749	4.059344042	3.971878808	4.253847158	4.295865644	4.263650539	4.22903669	4.224407684	4.147639716	3.923167035	4.118444027	4.340162825	4.146144797	4.008134791	4.143868181	4.403196667	4.312216509	4.149540347	4.251708839
1553136_at	8.01222906	8.1059833	8.057763329	8.084048598	8.026139749	8.153375054	8.090706158	8.149405128	8.122201166	8.088250351	7.97028211	8.202624505	8.047662713	8.135333311	8.114992188	8.027042992	8.148121561	8.086257576	8.203414158	8.073997782	8.039481999	7.98354574	8.075963848	8.122515131	8.099362997	7.980252569	7.927531104	7.987799914	8.110271322	7.867259285
1553137_s_at	5.856747044	5.614362698	5.501011297	5.712102787	5.703555413	5.569233816	5.55114885	5.743403771	5.604115438	5.501283162	5.79822579	5.729423369	5.604593567	5.759490626	5.937197197	5.622037428	5.739319373	5.72476966	5.596470943	5.721564395	5.621530613	6.233294382	5.968414245	5.875475456	5.786494776	6.405715915	5.966476303	6.089539686	5.466509623	5.844333432
1553138_a_at	5.468890255	5.249753606	5.597358819	5.130424409	5.462781632	5.269767896	5.43852041	5.199653822	5.325691155	5.21797533	5.364051519	5.233348018	5.236594447	5.306772876	4.961461622	5.213202366	5.085965642	5.174488838	5.124569623	5.45455199	5.262859318	5.423554425	5.628824303	5.602394399	5.430972505	5.718912242	5.01725466	5.119992393	5.22160751	5.338424617
1553139_s_at	7.293731685	7.088272354	7.754879243	7.079055601	7.315660763	7.34337893	7.135237362	7.767261598	7.093297135	7.075780616	7.776909249	7.640197616	7.339817386	7.876306465	7.486108929	7.678562429	7.263921001	7.315248242	7.533788141	7.580349943	7.497166172	8.243180789	7.754884489	7.189231636	7.793311909	7.741005096	8.12134451	7.934641121	7.282618628	7.975727327
1553140_at	4.418253595	4.59337792	4.360155078	4.348423343	4.65406023	4.68678817	4.40379173	4.554203448	4.472052794	4.455807094	4.452162421	4.4535363	4.485404857	4.519622486	4.183246997	4.444160236	4.345140009	4.411020386	4.39032697	4.318981204	4.144210052	4.480010817	4.467759896	4.528657992	4.787042894	4.481582753	4.5774548	4.386193137	4.481817959	4.433588836
1553141_at	7.163311313	6.848948399	6.490365203	7.434308639	7.156794902	6.607562781	6.832423943	7.422053421	7.5514829	6.938736605	7.179852486	6.939136857	7.307411232	7.269153962	7.562220611	6.663104013	7.027904188	7.421130351	7.461778091	7.06199	6.966078428	7.899237174	6.488160983	7.066906138	8.02028953	6.387157369	7.046832999	7.581075779	7.082487515	7.096812451
1553142_at	5.309635511	5.568866934	4.543132713	5.710820286	5.945941089	4.767719547	5.350638758	5.307802859	5.47542558	5.416058752	5.370793936	5.062111972	5.375436558	5.414418304	5.547833939	5.100312515	5.098525956	5.065195224	5.663955449	5.392027605	5.820113886	6.713279571	4.678191263	6.523601837	6.968729302	5.485788214	5.467414256	5.925355281	5.259985241	6.263572112
1553145_at	6.129668553	6.124554152	7.179725479	7.222118667	6.724811827	6.639932455	6.519480614	6.426764909	6.583240191	6.032508148	6.66667921	6.588199898	6.500002138	5.956180183	6.887821318	6.297633311	6.69732342	6.746564172	6.732911235	6.519414783	6.282174488	6.396075196	6.116880119	6.707282108	6.395442144	6.427960884	6.562692191	6.548740153	6.721265054	6.381743369
1553146_at	5.489910724	5.256249589	5.046550629	5.617511224	5.401374657	5.726869421	5.453999615	5.555117117	5.216854116	5.383731265	5.504188823	5.063995132	5.574051829	5.226585298	5.581058778	5.112960762	5.566811748	5.836860824	5.591966262	5.220099051	5.374419889	5.116779917	5.327000349	5.414045955	4.837457576	5.08375083	5.336517476	5.216952249	5.35714816	4.718709996
1553147_at	4.51513443	4.281835426	3.995278613	4.630957969	4.511013652	4.6093515	4.400530004	4.400538454	4.458562422	4.40834373	4.483283298	4.269117998	4.507333692	4.320129111	4.575118336	4.451856087	4.753283994	4.712611472	4.591117647	4.311145139	4.298593363	4.299444152	4.07642181	4.308775605	4.128192487	4.087973714	4.449728772	4.322638861	4.277803413	3.956592762
1553148_a_at	6.714094553	7.026891306	5.86165643	6.955286711	7.209881056	6.272748027	6.696803052	6.994974389	7.08495905	6.796093228	7.025176709	6.785641789	7.478768683	7.205213944	7.797429656	6.257057012	6.763432184	7.685006428	8.486292331	7.932571804	7.373947216	7.714858359	7.2585216	7.201692423	7.678466067	7.090958871	7.58590984	7.913943686	7.715922027	8.136236898
1553150_at	5.955429175	6.716237479	4.292741439	5.552445765	6.482598186	5.204559197	5.70727779	7.031816625	6.188667584	6.752926357	6.502850371	5.986131159	6.546183196	6.628307961	7.153167201	6.272921347	6.378590129	6.207046767	6.794940217	6.158980659	7.012954316	7.265311789	7.277462275	6.556430109	7.15952918	6.989041825	7.972865991	7.388655382	6.397492349	7.886639733
1553151_at	5.470980463	5.516797925	4.8284374	4.940982647	5.558092219	5.661800658	6.473291088	5.840724894	6.026237809	5.593408664	5.725470039	5.949579172	5.696888096	5.963774194	5.78102246	5.048311948	5.473465921	5.680112953	5.663270627	5.625778646	5.103813209	6.122937045	5.239452599	6.223344623	5.084846876	5.041543191	5.425599238	6.121611438	5.711111918	5.513777082
1553153_at	8.440716531	8.166938963	8.011532116	8.321775441	8.399089603	8.763591301	8.836616072	8.396020377	8.325190119	8.544488473	8.462012155	8.495471592	8.590220537	8.540741397	8.708808808	8.208071568	8.452874087	8.712667253	8.555233737	8.525819738	8.533480313	8.555079324	8.111067635	9.090746188	7.751216749	7.835184096	8.233444799	8.487448537	8.31164689	8.009255899
1553155_x_at	7.568553825	7.272301901	7.03275037	7.552284355	7.551500351	7.957848906	8.020869867	7.411473702	7.48611023	7.473093606	7.620660851	7.530502676	7.652962117	7.630701119	7.755290778	7.246693749	7.53272147	7.848652613	7.658546204	7.555036572	7.487207898	7.828020571	7.23492476	8.062123203	6.836314698	7.015575218	7.250009432	7.839406581	7.469013712	7.163936654
1553156_at	6.628681727	6.641211115	6.608445601	6.157131368	6.425083239	6.734418516	6.475970959	6.614372165	6.140767563	6.404941406	6.230965509	6.671502756	6.252107179	6.729583486	6.442817533	6.461792691	6.620647567	6.655536051	6.225556977	6.688068116	6.504224701	6.593589487	7.012602732	6.635534843	6.788713816	6.631170372	6.074753737	6.287153531	6.379857922	6.459554927
1553157_at	6.414555804	6.421792844	6.344369836	5.320735599	6.272091356	6.397999324	6.1330472	6.252301229	6.19433726	6.334603663	5.898120046	6.319811179	6.191015628	6.208907315	6.063289201	6.169873069	6.124164765	6.062315617	5.921232955	6.233422753	6.360594341	6.231520922	6.051734242	6.49006107	6.338112664	6.552821548	5.969590227	5.959228196	6.485231421	5.844333432
1553158_at	6.251111102	5.545987457	7.11016548	5.900709738	5.954986323	5.979929885	6.0706768	6.263229474	6.144190882	6.024360277	6.078704501	6.070409945	5.808704185	6.00421606	5.849047666	6.359448217	5.776239365	5.616315527	5.854789572	5.693995468	5.436353055	6.86091197	5.630686518	6.264169313	6.404181946	5.590399066	5.496203904	5.94616936	5.56148173	6.319892309
1553159_at	7.397661569	7.073202656	7.250114061	7.139271694	7.226270627	7.640485622	7.211389884	7.344885266	7.27654905	7.089029234	7.249712421	7.265992879	7.434774967	7.468796732	7.010355286	7.115143558	7.259617801	7.515128561	7.387217464	7.243724873	7.322486735	7.180207218	7.222715315	7.213044656	7.167516677	7.172900405	7.198605778	7.252766907	7.033631886	6.911742324
1553162_x_at	7.350939804	7.289653562	7.024540486	7.583592357	7.432014389	7.393557383	7.219293522	7.366906512	7.396764475	7.145040786	7.570845682	7.390019903	7.170902713	7.407209528	7.498111103	7.379223667	7.442985618	7.606090077	7.38380715	7.200731319	7.437251764	7.274268636	7.317842356	7.194422083	7.548671828	7.391734772	7.503382986	7.196072512	7.430051978	7.238487082
1553163_at	7.38302597	7.26791206	6.826674586	7.208374069	7.099658598	7.61283417	7.430115555	7.307387345	7.169811303	7.405048517	7.43476925	7.091189542	7.495430821	7.399979257	7.451675833	7.277603333	7.291929028	7.518822493	7.413002888	7.28983464	7.232424976	7.273793539	7.144926079	7.498476899	7.076881941	7.346544654	7.441684601	7.35820191	7.629050308	7.168457602
1553165_at	6.630123995	6.679084804	6.931590608	6.921493839	6.572563721	6.680333167	6.483195004	6.41122472	6.825772897	6.658606217	6.394534845	6.757816637	6.686506439	6.792268392	6.642460112	6.042505678	6.555244654	6.574868825	6.302649179	6.356506033	6.265381289	6.16016945	6.580614741	6.768400838	6.523155493	6.29237106	6.516461092	6.450689879	6.686000945	6.486420319
1553166_at	7.593844925	7.410627063	7.219297749	7.504936658	7.491146676	7.77175476	7.380445002	7.55540802	7.448229311	7.498579858	7.43795593	7.38680422	7.678498315	7.378514373	7.669451688	7.873279343	7.339931839	7.662288172	7.559689937	7.309561002	7.498636943	7.311277246	7.074195142	7.266414127	7.568300829	7.818816769	7.455991093	7.239003719	7.375843218	7.01612918
1553167_a_at	5.823513651	6.166924557	5.314530279	6.246314815	5.795208066	5.456745295	5.833761835	6.052224116	5.849283661	5.904545068	6.244423541	5.471018317	5.602777302	5.97505089	6.207533232	5.770793917	6.00878973	6.018719416	7.117053435	5.813704713	5.924166633	6.652684988	6.292480001	5.77677421	5.555835034	6.413115149	6.19372902	6.59939788	6.461444347	6.501743468
1553168_at	7.03577432	6.83384783	6.908059353	6.543615843	6.628664761	7.054537692	6.860279253	6.905822832	6.600142802	6.713877379	7.055157497	6.894355273	7.019392535	6.919172341	6.842251219	6.589148555	6.868802827	7.118046856	6.911888183	6.893049935	6.973056773	6.793899077	6.702268131	6.873559926	6.784149665	6.372389209	6.990547893	6.635736367	6.562308051	6.173957964
1553169_at	6.863446054	6.834790246	6.632043472	6.812986116	6.404109894	7.109274243	7.035490946	6.840942277	6.765932331	6.674754169	6.8826541	6.929913819	6.699482493	6.868538287	6.627493811	7.087630733	6.640145549	6.727212879	6.573984187	6.533580521	6.66915521	6.35914404	6.74846058	6.741958974	6.722174443	6.545458496	6.674606522	6.69974743	6.43925182	6.845064514
1553171_x_at	6.065619408	5.967400949	5.888757009	5.869500215	5.995447696	6.302579441	6.386560841	6.037631883	5.993562271	6.015976133	6.189559637	6.008135489	5.906117855	6.097208595	5.946899985	6.627290179	5.98576959	6.137974171	6.13504234	5.830376528	5.975739525	5.774892252	6.075182371	5.980300615	5.974850649	5.883071817	6.00305541	5.564314744	5.857759277	6.141984073
1553172_at	7.034294458	7.323782143	7.38478323	6.927673664	6.798015303	7.090631503	7.432247067	7.068156452	7.215838782	7.165209332	6.714368412	7.053296729	6.543033325	6.927399463	7.133957223	7.951330441	7.107364205	6.933056773	7.079973212	7.216633009	7.234921066	7.365394694	7.15511491	6.907278146	7.388619788	7.962061714	7.21160876	7.096551488	6.68232457	7.844670496
1553174_at	7.227796126	7.102724635	6.966814198	7.130782608	7.14797398	7.210531597	6.972316574	7.035626297	6.805557594	6.944978585	7.040433809	7.371501018	6.996186549	7.059741637	6.828430383	7.235708744	7.235547897	7.263757494	6.977615541	7.029549394	7.17465799	7.123968442	7.223284769	6.861799249	7.356373299	7.413655852	6.974541217	7.08897252	7.09979825	6.998362933
1553175_s_at	6.198968478	6.083198294	5.694977267	6.232023216	6.086060676	6.102208216	6.170340409	6.297014831	6.007488643	6.089426456	6.701266001	5.978993927	6.271985645	6.189071699	6.507312375	6.014207577	6.051472616	6.264668745	6.336307455	6.408571505	6.07891032	6.150606658	6.145265933	5.994385626	5.957818341	6.077454772	6.33380593	6.54828527	6.112956968	5.979195612
1553176_at	5.240827299	4.910915114	4.901303589	4.946402968	5.20197695	5.188981701	5.154528903	5.179862263	5.179192544	5.560106525	5.206917296	5.289698896	4.80856734	5.134642676	4.932852948	4.904740435	5.001707796	5.168782365	4.84217329	5.206938766	4.932184873	5.106332942	4.898241314	5.070875938	4.772076483	4.825416903	4.899156476	4.797626967	4.804198957	4.714581015
1553177_at	6.488666353	6.675251504	6.075025702	6.544234283	6.458539307	6.424415843	6.322730627	6.610015502	7.104828009	8.137739624	6.515594065	6.424123929	6.307694404	6.510591953	6.565402138	6.223593721	6.652207492	6.503284026	6.548114093	6.120764362	6.318866934	6.604479463	6.175516696	6.30774367	5.739637975	6.181125455	6.251918059	6.706438247	6.135184239	5.870437263
1553178_a_at	7.440415114	7.474797737	7.446337842	7.322386138	7.441431709	7.468745079	7.516196811	7.625026193	7.418489421	7.603879072	7.429895686	7.6950906	7.278491719	7.491750271	7.220215307	7.460742751	7.47160907	7.538650296	7.453814554	7.347543519	7.65651097	7.609437857	7.327411958	7.51082719	7.451773575	7.614687668	7.399810598	7.26334517	7.303200579	7.296190078
1553179_at	6.217186406	6.241866536	6.339238398	5.790350797	6.033120492	6.223450279	6.15947927	6.006892744	5.961949127	6.012838064	6.270713818	6.127465925	5.936040956	6.230978056	6.125745039	6.071900383	5.844899948	6.324498242	6.035990799	6.057714886	6.373358699	6.671425517	6.073545845	6.289179712	6.501783334	6.141897117	5.77235356	6.075004976	6.289734769	5.728570174
1553180_at	3.291562174	3.248669153	3.323084993	3.473267945	3.375865588	3.303272813	3.378832337	3.381948019	3.339432335	3.284254446	3.452742555	3.406653881	3.443220551	3.381359574	3.319297282	3.373338351	3.302485543	3.318818046	3.283307556	3.474548562	3.444327074	3.683842904	3.293200231	3.484858117	3.353982759	3.434867708	3.315172625	3.53628176	3.429612557	3.341870744
1553181_at	7.295683082	7.319272525	6.916625079	7.438846426	7.069908089	7.158236808	7.274641295	7.288747159	7.145647125	7.273827555	7.094891918	7.335163212	7.289885927	7.317124399	7.369104635	7.172877383	7.290038306	7.619365466	7.536914292	7.53683355	7.406325008	7.245901904	7.040941572	7.403064527	7.110759016	7.075105245	7.260714241	6.904704192	7.173987136	6.9129467
1553183_at	4.56977391	4.53345616	4.430963191	4.803705089	4.621670005	4.654241436	4.369556918	4.359900278	4.568931839	4.934867064	4.42202669	4.422628364	4.487390044	4.66742232	4.496852267	4.382757098	4.753408909	4.591085027	4.293407211	4.501234176	4.46647015	4.593894755	5.030446575	4.815903836	4.87176867	5.436481538	4.556629556	4.540843981	4.914300723	4.984103764
1553185_at	8.199122132	8.521332035	8.338336807	9.215339855	8.37357339	8.336001971	8.284912865	8.332344934	8.068089408	8.402744677	8.217405928	7.989846411	8.300509405	8.062092464	9.301107879	9.061695605	8.684164352	9.094809732	8.288436544	8.956350709	8.507043153	8.654859062	8.779380716	8.094778484	8.638776915	8.678985842	8.407759851	8.720478965	8.720172837	8.669637557
1553186_x_at	8.148731343	8.505047538	8.930528052	9.097519976	8.412846548	8.237911891	8.350345083	8.392249828	8.115850849	8.375437294	8.32504257	8.088142555	8.351820695	7.917555968	9.276342441	9.175944417	8.704750059	9.014735085	8.280423208	9.11819497	8.447937759	8.566539415	8.654863392	8.074470553	8.608440755	8.724368949	8.516606886	8.710638485	8.901826721	8.697147248
1553188_s_at	6.224120571	6.269262639	5.870513848	6.294802868	6.322851594	6.352494249	6.323213637	6.159545058	5.934405653	6.197734038	6.25929375	6.17904873	6.211869425	6.297089789	6.219620163	6.032443433	6.204555475	6.347869285	6.154912106	6.193541526	6.198348464	5.995686313	6.414136582	6.338014103	6.139046691	6.291265488	5.957063478	6.194340211	6.334700557	6.087313176
1553190_s_at	7.304734021	7.534304045	7.166500133	7.105553774	7.361031472	7.521448391	7.328122633	7.323434744	7.37686704	7.287622786	7.16602837	7.575775282	7.529799412	7.626173602	7.172234558	7.283857395	7.446198072	7.603131707	7.296861584	7.330242107	7.379557304	7.263998557	7.49284773	7.341189935	7.459798881	7.377583026	7.283185147	7.352613868	7.51392655	7.298316414
1553191_at	4.012071907	4.15529875	4.097378816	4.177910459	4.031785476	3.854960544	4.101624824	4.058480338	4.015029424	3.97066416	4.279961918	3.998187456	4.089463709	4.150248683	4.169553588	3.907464664	3.955033548	3.939993995	4.143938118	4.147908774	4.080142843	4.100401081	4.001342498	4.065882791	3.892411534	4.077717544	4.000736199	4.007316137	3.986519327	4.013942861
1553192_at	4.01413016	4.035816181	3.926037929	4.159036882	4.192390547	4.041596292	4.15420757	4.07878139	4.145644852	4.087441191	4.24815993	3.989475392	3.953777683	3.99159787	4.394005134	3.890821546	4.166017801	4.281645878	4.250303776	4.22381999	4.025390122	4.319679994	4.057023366	3.939689097	3.836244433	4.095877547	4.311898596	4.348890434	4.104463998	4.630953031
1553193_at	3.664028875	3.704822872	3.861008795	3.744256956	3.475317299	3.336392084	4.1626703	3.335662026	3.731292805	3.540368233	3.753567182	3.864364788	3.655075696	3.600456107	3.642885027	3.360001004	3.664014215	3.579325628	4.016143402	3.766649905	3.85232051	3.915056257	3.888381154	3.881121824	3.636168413	3.983347464	3.357792026	3.973183447	3.745278272	4.084241191
1553194_at	5.473556513	5.520093823	5.016442544	6.022122142	6.019714852	5.349718759	5.374421648	5.839697194	5.19509165	5.387775323	5.816129797	5.659962034	6.040526573	5.806103998	5.84313765	4.864287267	5.531367629	6.127131328	6.087155707	6.107139319	5.551352173	5.18111151	5.269510476	5.356627902	5.436992548	4.938002307	5.515851558	6.401356585	5.717106147	5.205736241
1553196_a_at	7.435090344	6.839830605	7.521123245	6.995455924	7.031663437	7.211045768	7.377492668	7.01398197	7.014411775	6.959844207	7.234641895	7.833175621	6.960910914	6.96921951	7.200323198	6.768606293	6.911518773	7.016650633	6.825256902	7.152549088	7.237092445	7.270868426	6.842148348	7.067106928	6.991354386	6.669330081	7.121025941	6.906039052	6.989703664	6.690108744
1553197_at	4.775502154	4.657468367	4.352629743	4.727192985	4.696307687	4.696307687	4.401492966	4.590449582	4.877361952	4.689591872	4.571419612	4.422713548	4.821600049	4.774255952	4.628260027	4.551847256	4.890862674	4.746988183	4.840823026	4.443562909	4.665274554	4.597099234	4.927766065	4.825960822	4.698345323	4.749215126	4.396636351	4.57687825	4.964697876	4.352935741
1553199_at	4.719826711	4.756064914	4.501736684	4.262474478	5.147485351	4.772731832	4.439791085	4.49777958	4.649521439	4.653791465	4.475808579	4.429103696	4.80770324	4.697658377	4.310812161	4.496992321	4.600339524	4.456059403	4.187332128	4.37766047	4.560376635	4.37088652	4.596156755	4.597511728	4.59456538	4.739046894	4.4860387	4.68178014	4.645613721	4.313730826
1553202_at	5.854846941	6.061467816	5.844722146	5.92035095	5.883598777	5.894230737	5.688583685	5.694779688	5.780832405	5.57994052	5.219160484	5.781588528	5.832489968	5.932055792	5.556062186	6.466919094	5.400856391	5.738890438	5.448331941	5.788766794	5.888852533	5.539439298	6.733811169	5.864848526	5.880704594	6.03520352	5.401594417	5.772250156	5.857035028	6.660685742
1553204_at	7.826259371	7.473344322	7.516120922	7.665177713	7.582020542	7.580269316	7.640277476	7.632003627	7.432674263	7.653227085	7.63669003	7.845507578	7.868056897	7.562829157	7.503323267	7.658797106	7.774155622	8.014915512	7.610684594	7.67406053	7.703807163	7.707237663	7.355714689	7.67405266	7.500370972	7.256470085	7.450269133	7.418938377	7.45913141	7.057941254
1553205_at	8.203251002	8.150565598	7.833223032	8.208726307	7.979857804	8.37297943	8.099278301	8.102260006	7.980791025	8.148296304	8.034387049	8.210768267	8.163912787	8.114767051	8.117023355	8.277040224	8.1401183	8.119397841	8.160815117	8.431909888	8.133681929	8.026684182	8.104059841	8.249376049	8.215763567	8.09775926	8.082114714	8.100636283	7.95839973	7.660288334
1553207_at	6.980709136	7.223163949	6.904642324	6.952454093	6.897000462	7.202999881	6.813848645	6.754340693	6.707199405	7.015280233	6.86882126	6.969809495	6.933953498	6.974391905	6.993891119	7.015824243	7.03757272	6.939956195	7.066023178	6.808268842	6.86590568	7.003734196	7.107604248	7.115702009	7.08536191	6.94620128	6.667184086	6.661317608	7.267208789	6.692663902
1553208_s_at	6.694319661	6.389964205	6.141088841	6.350352044	6.502345893	6.628533955	6.48422322	6.621134554	6.605469195	6.652568119	6.406862234	5.988721615	6.531153014	6.248101616	6.608193441	6.139576067	6.891576135	6.845635225	6.901847855	6.282892817	6.581426166	6.030292204	6.282156944	6.477275453	6.25468664	6.252378633	6.369878025	6.301259272	6.38880793	6.125431539
1553209_at	6.772627188	6.721034362	6.714171404	6.596136842	6.689818115	7.105717351	6.753060257	6.726274532	6.612537391	6.714171404	6.730034282	6.831561507	6.885756689	6.801583343	6.470824212	6.91366414	6.61039686	6.868168379	6.600133403	6.892293656	6.879330146	6.753499016	7.292695362	6.906639157	6.930624782	6.888653487	6.652406514	6.649919041	7.143067781	6.618253896
1553211_at	5.822117869	5.879051164	5.716329578	5.644857538	5.826043184	5.742187037	5.738158987	5.859885592	5.638774708	5.825480431	5.685129442	5.659962034	5.74608469	5.593206765	5.634542951	5.70915598	5.685064263	6.176192735	5.840411558	5.84485875	5.730263222	6.030180265	5.827067839	6.060189384	5.448145012	5.661675416	5.765706784	5.960258556	5.700381159	5.326878524
1553212_at	7.905166339	7.770104632	7.725856145	7.591867444	7.777400387	8.018562133	7.897845097	7.745487792	7.615626897	7.750718216	7.858540279	7.698196251	7.910537848	7.972395047	7.550947788	7.779463224	7.593431237	7.587187855	7.491389242	7.858415975	7.817150677	7.599619776	7.445130738	7.742918371	7.61915572	7.829279945	7.595308713	7.588687458	7.531068946	7.412089916
1553213_a_at	5.871849612	5.463047428	5.276478277	5.455501143	5.397740229	5.878972438	5.808668264	5.574155848	5.512333566	5.528073482	5.750846681	5.737958659	5.939658381	5.697955801	5.637874303	5.622263821	5.712806471	5.908532264	5.725118133	5.638774708	5.460873654	5.495810749	5.349930983	5.731023419	5.272583898	5.342807373	5.492274743	5.718041094	5.612536864	5.205272332
1553214_a_at	3.425891354	3.553924484	3.675106206	3.596748014	3.510957982	3.526791465	3.596982327	3.462245205	3.441003109	3.47755861	3.575581055	3.506502363	3.519614739	3.577992633	3.628319539	3.536279932	3.494176289	3.513614502	3.465416667	3.475889662	3.621785997	3.494857215	3.327510461	3.455547542	3.516402908	3.57155255	3.429431341	3.532671444	3.711936874	3.547858401
1553215_s_at	7.432152815	7.325589926	6.928958924	7.225774089	7.500584108	7.841418256	7.362230798	7.490655684	7.354847243	7.668440856	7.229491695	7.432225007	7.582881242	7.500670026	7.370127624	7.128030639	7.385515464	7.277455297	7.280848768	7.335921624	7.196862183	6.976978681	6.999215543	7.540686115	7.214501066	7.003294883	7.239617555	7.415311317	7.206518123	7.03075074
1553216_at	5.467694785	5.375641745	4.936743034	5.147112726	5.612369183	4.691992496	5.173956561	5.432469507	5.231382052	5.086843006	5.642850731	5.484149026	5.291694114	5.774348397	5.701326949	5.509903034	5.17513566	5.445902246	5.780255603	5.893597449	5.498428917	5.592621796	6.0546739	5.323360272	5.649878948	6.168978838	5.709091492	5.513243527	5.532307485	6.022818271
1553217_s_at	5.213417662	5.25078992	4.746164277	5.142231284	5.688545898	5.081069989	5.101963265	5.436366166	5.433622708	5.251693701	5.679902392	5.348247208	5.476625983	5.551702322	5.748641538	5.194737936	5.322048014	5.528279529	5.682247089	5.764559911	5.470625925	5.678787252	5.777558644	5.156069003	5.253042097	5.976666114	5.532001961	5.820497512	5.685924133	6.253006359
1553218_a_at	9.21539112	8.97348563	9.50952088	9.383046096	9.331911203	8.998286303	9.19096916	9.135315232	9.166106745	8.817258608	9.345514963	8.983269683	9.17220197	9.15353151	9.182138195	8.845950506	9.229551647	9.263100717	9.215101841	9.439055422	9.23153365	9.547847482	9.188125127	9.053994482	8.726590917	8.430354217	9.330358054	9.358894365	9.189487354	8.5415192
1553219_a_at	6.510181641	6.39101191	5.715524352	6.18667823	6.730790561	6.130673431	6.293338917	6.477887044	6.193787522	6.324694473	6.638423041	6.149617199	6.497269131	6.480152022	6.585304509	6.290328212	6.367960024	6.940870331	6.875894579	6.575307243	6.972097923	7.67452352	7.627390161	6.134513071	6.849829867	6.637127904	6.898324745	6.571288529	6.135856703	7.160638422
1553220_at	7.115909366	6.94404952	6.207381684	6.708998816	6.745184663	6.966750442	6.883098149	7.13563342	7.107399983	6.976730824	6.944280291	6.888365191	6.628867726	6.701225784	7.172712703	7.038288151	7.115749942	7.24065315	7.107826221	7.060971239	7.073439792	6.82402765	6.770112997	6.592856724	7.139781144	7.413981319	6.576630554	7.118046856	7.022786684	6.927628992
1553221_at	6.529559498	6.392257344	6.437760645	6.781187092	6.692792201	6.719912087	6.692694662	6.739697202	6.72066021	6.811529746	6.684616713	6.514319857	6.598575544	6.409815146	6.857173948	6.333346451	6.545666202	7.075524627	6.852649509	6.775173863	6.655540719	6.675353496	6.540534384	6.519643148	6.589769981	6.235878921	6.648671752	6.79655789	6.404925342	6.24061029
1553222_at	8.832231482	8.899053043	8.997753899	9.141339325	9.067176313	8.989130024	8.887249466	8.87868963	8.704156862	8.901613303	9.118716168	8.937532185	8.926788537	9.064017255	9.073893424	8.808954041	8.998991357	8.885786768	8.980970063	8.909196784	9.043163307	8.817080171	8.938299823	9.019887473	8.89943152	8.830943886	9.01138298	9.014739568	9.004148072	8.829289913
1553224_at	6.146059371	6.235380093	5.889576293	6.660847534	6.262620633	6.422594653	6.281805453	6.290042097	6.260761151	6.554284785	6.270189172	6.121034152	6.428381848	6.265950253	6.994844632	6.16387517	6.386979266	6.835844601	6.579153444	6.175989473	6.157110484	5.99137183	6.139951414	6.362570383	5.973884795	5.908561835	6.637066148	6.180060518	6.279920768	6.210434236
1553225_s_at	5.977958991	5.937111933	5.716067795	6.215645491	6.178592517	5.909143726	6.138348017	6.198307197	5.971358442	5.848681232	6.56602882	6.068523783	6.266715642	6.268795364	6.406142622	5.805631202	6.444840498	6.188408884	6.446276217	6.546183196	6.172926104	6.997332353	6.808801886	6.140016854	5.961556592	6.276697047	6.181667043	6.473934348	6.394101414	6.959164752
1553226_at	6.352810133	6.076256429	6.178744364	6.166042239	6.439964299	6.567781076	6.347535471	6.255181405	6.360082438	6.39369998	6.095298474	6.088018847	6.584275605	6.217499478	6.433312135	6.186527559	6.385023998	6.435449831	6.290941654	6.107344684	6.393956513	6.21105614	6.011900844	6.361065504	6.138809439	5.928038651	6.10441627	6.080059125	6.263668056	6.095298474
1553227_s_at	6.874920753	6.853194022	6.938633836	7.012189187	7.019402734	6.938633836	6.797700188	6.919405454	7.083172604	6.783371598	7.068287804	7.097204289	7.053573598	6.934519715	7.46951142	7.086502188	7.371182323	7.671703366	7.584032643	7.762989904	7.214227533	7.051395824	7.259988521	7.28762346	7.198779415	7.158938883	7.25898466	7.190160097	7.403718025	7.114111532
1553228_at	3.674291616	3.578460093	3.524298541	3.685949493	3.572070681	3.582359255	3.649974353	3.578512485	3.482874981	3.469339594	3.631483662	3.474550972	3.693569865	3.765033013	3.729462224	3.652460081	3.599527847	3.56658079	3.57252133	3.463154557	3.47708749	3.597662386	3.675525975	3.579325628	3.594874475	3.578460093	3.453392486	3.612524668	3.571204601	3.551322132
1553229_at	5.406798722	5.313792536	5.3649501	5.137882885	5.414735749	5.483836931	5.579047101	5.656942046	5.662978169	5.371701558	5.414493385	5.464113297	5.477536081	5.337847255	5.425907084	5.518896485	5.473465921	5.849585921	5.549577249	5.160707329	5.245112716	5.195717199	5.579591268	5.542624749	5.536677572	4.822490557	5.455595709	5.337762886	5.483553316	5.258521542
1553232_at	6.687922822	6.728105793	6.692076691	6.403447981	6.588905614	6.848683184	6.579278688	6.393625785	6.425242749	6.664594367	6.49590339	6.724188715	6.651250948	6.620524314	6.58623649	6.647257646	6.64645763	6.678848685	6.53230389	6.391734499	6.863125164	6.686821897	6.962746532	6.616630035	6.985544745	6.661969112	6.227949948	6.697528514	6.851536952	6.592901344
1553234_at	7.561423143	7.896007897	7.888791292	7.614537606	7.574770017	7.853165873	7.796343735	7.699326033	7.696615499	7.767531685	7.738717496	7.721886673	7.736999071	7.544656274	7.839816849	7.982364131	7.750630168	7.853165873	7.828723786	7.941458495	7.94601056	7.71886551	7.725914761	7.910574493	7.766327664	7.620953581	7.755877515	7.556698978	7.821885415	7.554872628
1553235_at	6.763689399	6.775626348	6.682112913	6.059597046	6.526292295	7.122887542	6.776822116	6.546358636	6.62629869	6.568037081	6.386651266	6.711642616	6.749334341	6.652207492	6.072110485	6.839550637	6.62516213	6.630324849	6.37643826	6.522716329	6.653658367	6.44478104	6.572051687	6.584803792	6.488121138	6.799773085	6.347180729	6.509290704	6.190382233	6.459859574
1553237_x_at	6.676421665	6.629996752	6.497021959	6.587778746	6.684144337	6.966122618	6.964696883	6.649960599	6.523348246	6.591655465	6.705990625	6.800124597	6.49786246	6.568389837	6.240411858	6.793660023	6.66667509	6.802832142	6.448796951	6.614974473	6.674262402	6.560816633	6.59681222	6.678452992	6.725019339	6.538658025	6.369377879	6.355250052	6.483718801	6.570409747
1553238_a_at	8.171497566	7.897009069	8.158756913	7.910767992	8.09325539	8.218381976	7.872291737	8.138511672	7.910443774	8.000145527	7.746420644	8.246546656	7.944205219	8.120973003	7.782290511	7.915383452	7.874039838	8.075780183	7.963972727	7.919205699	8.042914746	8.023513904	8.038705264	7.931886675	8.01254431	7.904458447	7.765697803	7.966197339	8.046657987	7.722540108
1553239_at	7.43489042	7.408865881	7.898689413	7.185437787	7.42298775	7.564814586	7.323434744	7.423901039	7.234882992	7.279277833	7.360485611	7.772807877	7.655235195	7.572756547	7.088021975	7.359185636	7.109654276	7.333849864	7.050319725	7.386858363	7.522638563	7.470478589	7.447859244	7.542110527	7.502125427	7.315625159	7.190075984	7.278196472	7.26164157	7.259377275
1553241_at	5.659137364	5.532567962	5.263846509	5.632761727	5.814093854	5.646242951	5.726294707	5.831629304	5.506190929	5.678364602	5.902582248	5.695784796	5.848839829	5.700430484	5.654368005	5.540938608	5.783640195	5.836859046	5.718903265	5.713743086	5.747694815	5.203099629	5.770551662	5.460994102	5.566003901	5.612193121	5.783736065	5.758422323	5.771892418	5.517100281
1553243_at	7.129065877	6.667045079	6.980270533	8.252133172	7.145923273	7.147867339	9.352845717	7.357131339	7.11625585	6.544125017	7.546358555	7.566986321	7.049707378	6.814605699	6.137872679	6.219249548	6.988364975	6.663265413	6.997059842	7.335645514	6.520321832	6.895346015	6.017866591	6.627585594	6.241575577	6.902275168	6.915196636	7.436278737	6.630232955	7.991403188
1553244_at	4.039374445	3.960572934	4.042173588	3.971370962	4.035686394	4.088173489	4.116764017	3.961985692	4.05275831	4.035686394	3.985478576	3.980818828	3.994102908	3.951655501	3.934040271	4.17838495	3.971370962	4.029199201	4.042980565	3.783330802	3.805779693	4.129509666	4.250779055	3.957082021	4.180801786	4.496517874	4.241838373	3.849705081	4.150705768	4.586056608
1553246_a_at	7.202119761	7.394506004	7.315495705	7.024068997	7.480962679	7.305087839	7.335004908	7.284202219	7.299398216	7.309146318	7.174068141	7.20586256	7.315501708	7.333465475	7.368176606	7.39554314	7.556846491	7.694045941	7.486756571	7.264311398	7.414519268	7.383698444	7.353512509	7.261247241	7.495323689	7.353207845	7.386267778	7.263312712	7.688138174	7.103227606
1553247_a_at	4.012218037	3.700033619	4.160861958	3.764340815	3.834189107	3.828363979	4.108397036	4.103890558	4.174440885	3.817300001	4.159688581	4.262190518	3.870766351	3.878896469	3.862927757	4.35050752	4.03919477	4.174225818	4.234072323	4.474527461	4.055758306	4.159688581	4.194020284	3.953762768	4.19426707	4.076990485	4.09838497	4.232631432	3.770782989	4.391470641
1553248_at	6.851629265	6.746439005	7.027615407	7.129420411	6.891414597	6.814439112	6.750167557	6.641026232	6.572827465	6.640212033	6.639481409	6.961374717	6.661223311	6.946074737	6.640227051	6.725813187	6.454523722	6.823383061	6.640807468	6.73534794	6.782995841	6.585507317	6.682390612	6.782995841	7.038482976	6.673384836	6.567052813	6.763538622	6.833004142	6.910323477
1553249_at	5.668630369	5.648160371	5.469051667	5.45840895	5.773312818	5.538220629	5.580438776	5.618202705	5.564168803	5.590489666	5.63095547	5.48319209	5.642061304	5.658283821	5.371085839	5.720487391	5.607890875	5.786093685	5.642232456	5.648160371	5.634294006	5.585507518	5.596736257	5.882546914	5.86636379	5.421574295	5.553912244	5.572686879	5.561288551	5.267160418
1553252_a_at	6.932037986	7.033730209	7.280758465	6.842770055	6.672197885	7.156376929	6.93853823	7.035686907	6.976770298	6.810963868	6.894657229	6.70623571	6.953488968	6.847211086	6.965685901	6.934203401	6.976520457	6.94546675	7.003131148	7.073355835	6.814293421	6.381545771	6.557301836	6.911467738	7.194178365	6.7724453	6.943994553	6.885088102	6.976770298	6.866234612
1553253_at	8.844559394	8.670719089	8.808477203	8.71917498	8.803891604	9.14927749	8.922410664	8.919515649	8.754876981	8.844745709	8.928930711	8.88232773	8.756108152	8.994136428	8.802842934	8.748509082	8.993589972	9.331295817	8.921913109	8.789624514	8.778998636	8.614451723	8.533118729	9.035115182	8.592067414	8.41940604	8.744038341	8.538545168	8.798197268	8.446392739
1553254_at	5.016133974	4.900235468	4.980748854	5.110075686	5.008507616	5.201273627	4.920910674	4.825184133	5.011870173	4.810574923	4.986497724	5.182921836	5.126672906	4.99617525	4.940701324	4.833360353	4.934041352	4.96942753	5.228633751	4.802151314	4.921182837	4.899604454	4.810942219	4.93735038	4.975221889	4.992748862	4.96500597	4.837695573	5.037370138	4.657325492
1553255_at	4.959216011	5.058236086	4.999591007	5.093391049	5.283820606	5.122327181	5.193784239	5.040655591	4.894913375	4.992906988	5.159209612	5.041008172	5.206960196	5.117209635	5.054143163	4.921198922	5.049608205	5.125560824	5.1107905	4.991461085	5.008293441	4.895992631	5.060864169	4.949514292	5.064024773	4.727417007	5.094315716	4.951723488	5.040387941	4.935487344
1553257_at	7.138816836	6.921781879	7.020586566	6.732607757	6.994300774	7.274557467	7.341104638	7.050775392	6.908123746	6.849241006	7.383043799	7.285268223	7.125109661	7.023063436	6.799615347	7.060076738	7.068600467	7.333921702	6.878797912	7.19479433	7.056335518	6.990671834	7.199346076	7.059155836	7.069163157	6.849437086	6.985412205	7.059872275	6.90307874	6.913718349
1553258_at	6.358355797	6.199290172	6.242560053	6.306258219	6.375273713	6.638905673	6.425492867	6.218330683	6.127729839	6.305289307	6.204002746	6.286918866	6.409000507	6.705990141	6.042532842	6.25476024	6.404902236	6.320152435	6.141232741	6.242499552	6.426594129	5.949313697	6.320765408	6.572581964	6.369047974	6.339804991	6.306309671	6.2238933	6.43746715	5.929163744
1553260_s_at	4.810409735	4.473442448	4.611189089	4.748906026	5.242031167	4.912937274	4.726783397	4.817601573	4.530233278	4.520635017	4.875824044	5.591290078	5.588402081	5.205070026	4.745432584	3.943106291	4.692399278	4.841248016	4.798383527	4.456141357	4.802686029	4.806958967	4.546275616	4.934692263	4.751489652	4.676272756	4.716775569	4.984559808	4.712165651	4.273486501
1553261_x_at	4.172303829	4.103861925	4.142154538	4.0034921	4.124301946	4.347616868	4.051774132	4.156937338	4.090307103	4.168080496	4.31863451	4.144780685	4.486984183	4.36506063	4.074860341	4.135538426	3.90700223	4.134226786	4.048646322	4.024123213	4.142408085	4.264823782	3.975024485	4.208245922	4.233399618	4.32113994	4.134547082	4.073122788	4.241830252	4.016211809
1553262_a_at	9.130757151	9.212266116	9.02211441	8.9738318	8.917721781	9.183738616	9.237711911	9.224026803	9.062445563	9.159129645	9.210756547	9.220759588	8.992586146	9.053670242	8.933354457	9.135252519	9.314311555	9.226714205	9.039843847	9.116509059	9.239052794	9.168329932	9.115906401	8.8488217	9.001881711	9.004841256	9.152530383	9.139379505	8.834148349	8.995745627
1553263_at	8.82066117	8.857881932	8.499427383	8.676840676	8.706091741	8.869741965	8.858129876	8.820982293	8.730407342	8.857953775	8.677225746	8.896046988	8.786826631	8.80525964	8.613078183	8.905778639	8.681540552	8.930777751	8.825561553	8.849914389	8.783633147	8.761836494	8.724671509	8.707344413	8.702921674	8.621185636	8.734735199	8.691254448	8.528259857	8.543748576
1553264_a_at	8.110920314	8.063917321	7.864899301	7.999190799	7.951595663	8.084651642	8.021858066	8.107750297	7.931726155	8.016264258	8.06423854	7.964664659	7.962774023	8.016085851	7.693465265	8.013947796	8.108659213	8.077470237	7.655884554	7.95888229	8.016109726	7.74713869	7.969479938	7.875883563	7.804971144	7.855264172	7.905710827	7.798014391	7.857015821	7.79798002
1553265_at	6.382997996	6.566501069	6.650802683	6.887177254	6.863694487	6.531347258	6.202231098	6.535539597	6.455181684	6.595271361	6.19747766	6.364901776	6.938495159	6.579696192	6.844869267	6.148761605	6.183314357	6.412328823	6.532002952	6.234842103	6.404335094	6.433572723	6.231906593	6.436441427	6.311070543	6.426260676	6.274982417	6.48272912	6.811661289	6.346650051
1553266_at	3.445659175	3.487793744	3.531171011	3.433259139	3.57770942	3.55092478	3.596701208	3.540724304	3.523083116	3.497029717	3.396972242	3.498512454	3.669266687	3.581956451	3.486969035	3.34930495	3.494401169	3.528783858	3.508653888	3.499994573	3.500780877	3.50658301	3.441148723	3.571554177	3.634773874	3.653493035	3.448019295	3.655160677	3.590358103	3.36141247
1553267_a_at	4.725190963	4.817163615	4.707247579	5.08333227	4.834234081	4.788150636	4.976469027	5.050421972	4.557952872	4.737784337	5.086186068	5.501016987	5.255972453	5.268123849	4.858968162	4.902143426	5.165017019	4.950251953	5.337069248	5.345140819	4.823212338	5.152493013	5.235754856	4.929602755	4.976292604	5.126625858	5.344431404	5.423426408	5.00243095	5.358319649
1553268_at	6.254300033	6.434780015	6.433783558	6.053293761	6.171390929	6.268397831	6.169064208	6.15041277	6.201491889	6.290328212	6.19669569	6.520629826	6.274021116	6.209815321	6.182826095	6.671497723	6.192960401	6.267327495	6.308557012	6.519297761	6.283963138	6.408621601	6.314030161	6.48333936	6.494960562	6.274021116	6.256922969	6.048287313	6.143400552	6.269456949
1553269_at	4.552430894	4.272597091	4.304402654	4.810898589	4.318089841	3.718358203	4.039324244	4.429579381	3.871990337	4.042308115	5.00675451	5.049755833	4.220577258	4.625204558	5.430556366	5.169742148	4.092688292	4.582797583	4.675475978	4.56662849	5.151440362	4.634072403	4.810137808	4.638815858	3.901172813	5.931130377	4.361617439	5.505253727	4.388257399	4.796812942
1553271_at	3.743494267	3.840749393	4.054596619	4.100346503	3.95027806	3.742399461	3.930051882	3.766898634	3.744838324	4.104764542	3.872388447	3.915738216	3.944257768	3.876399474	4.222957855	3.896728592	3.731898577	3.984980647	3.90802107	3.879434139	3.88894043	3.919306232	3.934253202	3.894597055	3.553250354	3.828230682	4.23715399	3.857677516	3.975790142	4.234296171
1553272_at	7.769990211	7.830567935	7.93274077	7.557239364	7.809265582	8.019618004	7.873438989	7.904416119	7.75520442	7.840925155	7.89888082	7.849425828	7.994718668	8.066732113	7.635937457	7.646625941	7.825296086	8.189590992	7.784110806	7.936000493	7.951266352	7.857662081	7.769342942	7.92391113	7.885985879	7.748649937	7.741024386	8.094842437	7.824620556	7.595771581
1553274_a_at	6.478567555	6.500965719	7.558908996	7.041947615	6.843343368	6.621126497	6.634727131	6.290035708	7.229913225	7.355482721	6.763454472	6.615093424	6.629477517	6.257714021	6.74214829	7.967217943	6.877192892	6.154525325	6.764281843	6.636514111	6.450059264	7.114424947	6.459557234	6.458690222	7.183938269	7.76937879	7.446979362	6.719111533	6.743037158	8.117008017
1553275_s_at	4.336254007	4.349623327	4.812336213	4.551528268	4.532277505	4.327085728	4.34378232	4.363405649	4.384637845	4.334156347	4.196751015	4.418156153	4.644926439	4.188032115	4.469759852	4.345056306	4.721187979	4.496013027	4.357356473	4.578624641	4.370750534	4.206495677	4.31367846	4.253877706	4.247865983	4.094422843	4.372781249	4.367743377	4.29697567	4.333246849
1553276_at	3.702502151	3.825542973	3.578512485	3.779782278	3.758368701	3.828455806	3.657161143	3.82494699	3.759900606	3.794986236	3.732531847	3.608750953	3.710047632	3.84965521	3.969775874	3.795358649	4.090683716	3.873247024	3.769437533	3.611987888	3.788871459	3.728552199	3.770646962	3.823983455	3.528254744	3.604257704	3.777896801	3.693481386	3.744560485	3.576794481
1553277_at	3.963784554	3.966865697	4.095464168	3.821668354	3.768984388	3.993137274	3.973417076	3.8848011	3.963318958	3.903008756	3.823903044	3.926869397	3.977654699	4.042349427	3.889045887	3.834243857	3.892026358	3.823877332	3.786196243	3.8617067	3.775300922	3.869608681	3.781911359	3.898650908	3.897327151	3.965895688	3.927622432	3.769463532	3.787607425	3.885685729
1553279_at	8.78571366	8.516606886	8.467847601	8.544340067	8.512211999	8.965419317	8.642751785	8.558607092	8.45705298	8.643105736	8.620236726	8.376267676	8.80334925	8.402179185	8.579480719	8.398634191	8.6918812	9.102249278	8.573229733	8.52589993	8.475918703	8.449685059	8.389806151	8.527227212	8.120262904	7.966054619	8.577831508	8.110613086	8.689249325	8.24305878
1553280_at	6.116950032	6.22700809	5.52073765	6.438500955	6.373698851	5.879530226	6.281573447	6.304986889	6.264203148	6.055267505	6.224064267	6.08619207	6.048724134	6.126295598	6.382015687	5.851910138	6.034193595	6.08581841	6.575962195	5.851527529	6.322010179	6.355514162	6.21570962	6.266721613	5.65441838	5.986795125	6.266721613	6.199317573	6.365482229	6.796450699
1553281_at	7.024468619	7.047326024	6.965626623	6.950230981	6.950362976	7.193546447	7.043713539	7.038154494	6.902596083	7.015472843	6.707656483	7.229200976	6.842133915	7.090373274	7.016936027	6.995047621	7.242549081	7.048465422	6.995047621	6.925072853	6.999873399	6.955524374	6.993397363	7.334199672	6.89256249	6.863935978	6.941684401	6.756771895	6.985051551	6.7236124
1553282_at	5.752339493	5.355970171	5.449960449	5.348450768	5.549994366	5.711852157	5.383975528	5.313987708	5.157551137	5.594446964	5.637881826	5.406108838	5.563972016	5.580894649	5.29391511	5.607098425	5.534488124	5.689869709	5.317068781	5.391393999	5.464330372	5.253445241	5.228155274	5.606270053	5.295007986	5.598316673	5.128682118	5.396466356	5.49988656	5.125751779
1553284_s_at	6.438782326	6.179791799	6.1797383	5.923293536	6.277698262	6.158791719	6.111569373	6.383012357	6.152186947	6.049564834	6.188908234	6.22642363	6.390618031	6.337668742	6.127847765	6.556850019	6.37311819	5.925294066	6.265522966	6.303903059	6.217131653	6.544125017	6.373527143	6.296854592	6.462535784	6.26952213	6.558607826	6.262741833	6.148159937	6.382635688
1553285_s_at	3.758936757	3.90940388	3.698127889	3.759547926	3.87304296	3.848112349	3.743165908	3.726763109	3.776351136	3.877192276	3.771348628	3.859570066	3.869512538	3.705635235	3.669849273	3.768139051	3.700734571	3.753855127	3.84559328	3.922049632	3.687022412	4.022787569	3.716768268	3.689877001	4.061201248	3.90021114	3.777206918	3.716459073	3.719422603	4.105802987
1553286_at	7.870924333	7.793720782	7.674184368	7.80451534	7.918453099	7.804841671	7.974714003	7.876915494	8.002481413	8.256171589	7.490390054	7.678795426	7.826598152	8.116749803	7.907293691	7.732211219	7.817557579	7.935265928	7.755657782	7.948081269	7.777046653	8.147188893	7.789960169	7.785955874	8.090781047	7.927715351	7.592196698	8.0082242	8.068769255	8.046965782
1553288_a_at	7.502556396	7.309067046	7.272447984	7.129774574	7.372421954	7.518119005	7.440891416	7.350789483	7.404094998	7.349610568	7.190308762	7.333603537	7.296722696	7.454879374	7.367763583	7.230300252	7.319072863	7.609345277	7.334980834	7.273415762	7.29401014	7.239899641	7.274906167	7.295553018	7.254245941	7.462301951	7.065614882	7.310083693	7.319354044	7.203761927
1553292_s_at	4.611092877	4.609009576	5.987474729	5.130220309	4.695221649	4.687122898	4.833188714	4.488052759	4.926103445	4.763305995	4.662689266	4.723267415	4.554072005	4.525784643	5.062106373	4.6683983	4.79348261	4.689605218	4.66147781	4.647715393	4.856336419	4.525361349	3.925799967	4.732230503	4.65816139	4.378147241	5.317703601	4.554072005	5.059176275	4.745904666
1553293_at	4.82855657	4.8120607	4.878048229	4.867405512	4.810080368	4.894525857	4.82615528	4.754628473	4.943540894	4.824504156	4.604387826	4.768949944	4.742337783	4.776614502	4.321951457	5.085747759	4.842723572	5.237230709	4.829949255	4.917499018	4.704587354	4.539221601	4.65228789	4.790791555	4.691951807	4.706159422	4.551582302	4.700334735	4.729446849	4.427692321
1553295_at	3.661909977	3.724318408	3.647995645	3.816887235	3.713635273	3.804291876	3.759813735	3.782001736	3.737222903	3.938327151	3.905453227	3.782113064	3.910712254	3.706378213	3.586758744	3.729239311	3.778567489	3.778567489	3.768302681	3.64446775	3.79982754	3.559654211	3.88888966	3.694454799	3.73784606	3.673243633	3.777679886	3.666088107	3.835659245	3.584843319
1553296_at	8.537624895	8.671180522	5.213143644	10.11348476	8.783935275	8.652589928	9.352989711	9.904092111	8.317901982	9.761959138	8.780912134	6.36875768	8.523941592	9.056067541	9.270443715	5.049626054	7.282920143	8.044390241	9.02747458	6.76951301	5.639014851	7.919813898	6.27234464	7.453555703	5.667462791	6.289666415	7.800886123	8.72507807	8.275342811	8.112579014
1553297_a_at	10.24027122	8.616215883	12.10857183	8.544923962	10.21245551	9.327502087	7.867671136	9.051200373	8.395621011	9.763100692	9.542897932	10.0596106	8.425329816	9.187436068	8.787457005	10.76741875	9.139120527	8.274021197	8.268956053	8.16832523	8.099626461	9.272631465	9.381288253	10.47210341	8.751485152	8.106879301	8.897665766	8.212895561	7.923303006	8.621942291
1553298_at	4.041571922	4.087098411	4.000175205	4.323745059	4.219193732	4.156943031	3.915885667	4.242553851	4.084375929	4.075228491	3.987914508	4.059838464	4.450930152	4.164224542	4.144172216	3.870299795	4.129840554	4.157462232	4.148563182	4.004862678	4.002623356	4.14796407	4.386933719	3.887594514	5.285275543	4.115435721	4.522928058	4.245656463	4.160286833	3.891582284
1553299_at	3.736422062	3.623297482	3.81790483	3.92183256	3.762957878	3.87288699	3.760453511	3.587218344	3.704510712	3.865519576	3.661736525	3.729017176	3.518157351	3.600456107	3.658458129	4.13862383	4.224174372	3.584083892	3.681595168	3.763085354	3.719652949	3.894330926	3.703427217	3.864599881	3.695123412	3.841753804	3.616329414	3.576172453	3.70163755	3.683957003
1553300_a_at	5.874042305	5.702737808	5.333840189	5.459449987	5.779047324	5.721864053	5.732214323	5.88769596	5.710515659	5.935807384	5.875525942	5.690562909	6.077368995	6.144076552	5.833153854	5.886530746	5.84343752	6.01724811	5.94035526	5.740853241	6.118238307	6.136683354	5.755169474	5.829058957	7.225657269	6.324686162	6.131554019	6.007330931	5.824646124	5.925009075
1553301_a_at	4.000975508	3.945839077	3.878957796	4.061969475	4.195536863	3.950538952	4.008768246	4.044475818	4.12220819	3.926703144	4.061029183	4.01413522	4.195608164	3.931460944	3.945990276	4.152397495	4.088449597	4.170136489	4.091467775	4.088358528	4.028498896	4.928005078	3.982372575	4.016571356	4.681541748	4.259033195	4.220868565	4.287960224	3.99321747	4.672011411
1553303_at	7.268087469	7.346518302	7.015803337	7.527985151	7.245515616	7.580655504	7.199037823	7.452174236	7.346845888	7.267589276	7.494478415	7.264056437	7.336595132	7.23339427	7.215430859	7.177694005	7.49791245	7.378139937	7.354209581	7.229106995	7.187174733	7.012341377	7.289313493	7.192601503	7.261302907	7.170859794	7.215090092	7.384536069	7.00054978	6.968018338
1553304_at	6.827248499	6.707971913	6.657518455	6.687316545	6.917022885	6.893957114	6.59993858	6.6008878	6.556496262	6.455293168	6.615280442	6.833857583	6.587010302	6.653027859	6.250420705	6.355286539	6.875334068	6.702478453	6.154144742	6.695893458	6.558641046	6.697527425	6.999925391	6.581719213	7.098409573	7.549957903	7.023542746	6.773919286	6.482585968	7.178474996
1553306_at	6.651746206	6.648600008	6.524702803	6.534296961	6.231831009	6.867712604	6.466797884	6.504677787	6.605479527	6.847940399	6.544078025	6.63459718	6.609929345	6.340394457	6.512281296	6.735227691	6.7492512	6.639449762	6.546742338	6.762265315	6.589136649	6.412425545	6.618583303	6.763517738	6.499169097	6.551034525	6.436860851	6.542867139	6.286959253	6.044208796
1553310_at	6.163496714	5.991818554	5.708258176	5.776727908	5.912206914	6.264373035	5.843728001	5.917097734	5.797890717	5.826907113	5.746908531	6.071712873	6.021921952	5.929895261	5.59388703	5.460763856	5.899465487	5.863394983	5.684962299	5.786990018	5.836667652	5.794469854	5.838801809	6.013777663	6.122662973	5.873414688	5.678482671	5.565751029	5.882088895	5.708874778
1553311_at	3.815939779	3.700734571	3.639952759	3.874636799	3.683963663	3.793008245	3.671016504	3.7333199	3.692168992	3.758342625	3.708072398	3.671431526	3.701765774	3.699795818	3.690258555	3.621493285	3.602014364	3.74238707	4.054749495	3.64264168	3.664828152	3.506035009	3.668487734	3.844865486	3.681493839	3.659356527	3.619807321	3.571186547	3.629834693	3.586362595
1553313_s_at	6.175488545	6.186422906	6.312828792	6.102393409	6.233752037	6.504863738	6.020294032	6.355950901	6.217528087	6.310076307	6.436503567	6.108980436	6.499636789	6.217935436	5.938858054	6.21177586	6.193656352	6.450898523	6.232085324	6.345214076	6.175917939	6.174182786	6.084288032	6.007418963	6.343097699	6.218942331	6.557544592	6.482881305	6.510933303	6.132052809
1553314_a_at	5.533400916	5.882933406	5.579268008	5.875776599	5.788753719	5.67912572	5.521559904	5.55791617	5.779386067	5.707667578	5.621818853	5.892388437	5.847249754	5.701219751	5.604277455	6.03322824	5.549042301	5.68040217	5.423451663	5.738404824	5.972461257	5.56526582	5.933761825	5.673267616	5.770325308	5.691113999	5.551357401	5.741928364	5.78250737	5.422381996
1553315_at	4.317304393	4.42430041	4.663329091	4.452087967	4.453146742	4.340036338	4.400723549	4.389132459	4.433090294	4.379858458	4.591024773	4.447768074	4.38983202	4.7279034	4.350482487	4.290083287	4.26707921	4.327586076	4.224851269	4.253625162	4.593129339	4.269481837	4.400791162	4.516609364	4.392805355	4.686687532	4.631312267	4.487992126	4.430696822	4.391892069
1553316_at	6.195257373	5.700269389	5.55736949	6.404492651	6.33237323	5.52690498	6.240775329	5.894250698	6.068868678	5.905879706	6.3014896	6.331453335	5.810431899	6.108455158	5.81908166	5.389766758	6.178486446	5.882796775	6.103052803	5.922348965	5.699591964	6.300500413	5.689245947	5.755019489	5.725417562	5.557292365	5.735138239	6.158427231	5.543827347	5.887919078
1553317_s_at	5.125751779	4.934706501	4.782588087	5.238560848	4.860759575	4.861562538	5.693147623	4.654154835	5.067105391	4.94365082	4.743979715	5.412452211	4.681064665	4.666067629	4.64392215	4.223558437	4.418541691	4.669323294	4.739446939	4.873093779	4.521221792	4.689906367	4.3425367	4.944271957	4.375333469	4.329973249	4.585358435	4.825447394	4.460719115	4.604310202
1553318_at	6.021584453	6.094220282	5.678041247	5.900694557	6.190220719	6.3068474	6.023797434	6.00465221	5.862939877	6.013667035	5.722731693	6.029191031	6.370474548	6.005946841	6.041318	6.082664895	6.020229841	6.286838607	6.013662447	5.927325208	6.078926578	5.96292905	6.045612964	6.090858265	5.902062358	5.777157937	5.801038402	5.785814283	6.266664851	5.683318118
1553319_at	5.265364381	5.948319326	4.922173814	5.865771842	6.067728931	5.639694053	5.414488951	5.967331627	5.89897365	5.453410428	6.302709189	6.229228108	6.425055256	5.806041326	6.145636702	6.159545058	5.753900823	6.721419942	6.037415078	7.407379152	5.819646642	6.447449242	7.329419077	5.657978662	8.018089895	7.666261257	5.882599263	6.108879302	5.645762761	5.262177018
1553320_s_at	3.340562585	3.350256584	3.287207978	3.383472174	3.558185914	3.32791452	3.371509965	3.317406238	3.416118069	3.374456676	3.358618048	3.35830437	3.705081333	3.524698784	3.30372786	3.393895095	3.438151736	3.301536879	3.435641263	3.317807952	3.319854245	3.372126808	3.344836569	3.355501164	3.481115201	3.502921753	3.332931016	3.502427598	3.351302024	3.441310288
1553321_a_at	4.74312108	4.816045937	4.584922539	4.923271815	4.831433047	4.796807545	4.762771075	4.844922339	5.004333321	4.833656076	4.827080541	4.901369136	4.779031012	4.836286631	5.079015723	4.799296636	4.859979349	4.825126898	4.748257347	4.953109538	4.942768931	4.856780059	4.750055048	4.69510466	4.722006713	4.772067207	4.780069897	4.864672453	4.747239278	5.141208536
1553322_s_at	6.220651031	5.92461444	5.660190956	6.167369639	6.413450016	6.252176118	6.145476265	6.242556263	5.932690594	6.233292146	6.146171783	6.266484913	6.421355385	6.683683466	6.037462489	5.820451434	5.898933154	6.365378336	6.196394737	6.086324478	5.929228359	6.366266769	6.310113527	5.95245129	6.296837379	6.66753154	6.30871029	6.265190917	6.007553967	6.04526534
1553323_a_at	5.266102675	4.937141003	4.591404666	5.359622128	5.02411508	5.179531581	5.140466007	5.063203744	5.150245709	5.171109241	5.055319114	4.818856071	5.675888822	5.118343147	5.212109825	5.272053612	5.351604041	5.350848128	5.23735144	5.143978699	5.507801338	5.039869734	4.958507173	5.027985728	5.094218789	4.792141645	5.353817232	5.141399564	5.353981704	5.050710739
1553325_at	6.649165345	6.662379845	6.358902025	6.422982347	6.547406031	6.763444241	6.774564409	6.612799993	6.605161683	6.734607748	6.617706939	6.6032353	6.364531365	6.586965782	6.459460659	6.484295515	6.420865104	6.73008	6.576761479	6.75561447	6.63984708	6.589020149	6.894620038	6.597522481	6.614158796	6.295852233	6.49594669	6.374158073	6.480800366	6.2203404
1553326_at	5.621002001	5.363297371	5.195412616	5.365399912	5.744955144	5.762520536	5.338467057	5.542881018	5.356590096	5.731869114	5.332656859	5.198961966	5.592151165	5.511311447	5.563720942	5.404835458	5.421189616	5.42275798	5.648819207	5.346424716	5.2733007	5.173716872	5.132573027	5.747869433	5.087630765	5.173051592	5.416457901	5.187590833	5.269312618	4.973093775
1553327_a_at	6.605648413	6.287719961	6.193914858	6.485385798	6.628775992	6.796266523	6.3457492	6.399045982	6.605469195	6.394691192	6.492411258	6.166228401	6.407336756	6.417260495	6.515820728	6.243113056	6.391600626	6.522601498	6.423461357	6.448223684	6.284278273	6.004275164	6.573996019	6.538767802	6.585920512	6.328888407	6.335053218	6.097546902	6.358335787	5.996188501
1553328_a_at	6.913406586	6.619529619	6.228758693	7.036236079	6.815395131	6.855670834	6.695150322	6.825363537	6.744366026	6.591267244	7.037010537	6.269486492	6.841909056	6.808095372	6.867786185	6.180613105	6.635663994	7.324620461	6.995309939	7.197290284	6.690246823	6.37130855	6.511677905	6.949953987	6.695208882	6.104232149	6.755973968	7.095902913	6.33334234	6.333346451
1553329_at	5.244628424	5.091848951	5.102204266	5.179284625	5.373844091	5.469742184	5.399128422	5.241177808	5.124427984	5.159062111	5.300893269	4.933359826	5.394951409	5.248571808	5.209494643	4.930202941	5.282863274	5.469948767	5.40832486	4.96632914	5.125751779	5.131217725	5.05096369	5.405765564	4.953637366	4.935670131	5.406241813	5.094529065	5.278591197	5.111215916
1553330_at	4.926122331	5.106794286	4.98027512	4.720109304	5.061581627	5.375246603	4.953183337	5.157587847	5.074250499	5.03127186	4.889306319	5.004187472	5.163329364	5.026442325	4.651387323	4.797275191	5.050540261	5.114777268	4.921182837	4.923991892	5.040605125	5.129657571	5.346159083	5.132906124	5.236505336	5.235636174	4.870652844	4.738084199	5.280119313	4.757408029
1553333_at	4.283153184	5.16182358	4.121350678	3.989560276	4.287952286	4.65655131	4.475676988	4.802714403	5.036469359	4.928170522	4.850440955	4.550794013	4.805458026	4.860302719	4.979067789	4.486811704	5.933781154	4.531532605	5.637794588	5.115699547	4.94970207	4.862057928	4.433090294	5.016916064	5.512981552	5.396986997	4.904574218	4.806884218	6.663328113	4.734970934
1553335_x_at	6.022698645	5.915814053	5.677942374	5.745738674	5.907252527	5.872580491	5.702985214	5.839803272	5.738850763	5.81872558	5.520543857	5.754372559	5.923817933	5.878969501	5.652310557	5.367256677	5.716323618	6.023221584	5.581980546	5.898363997	5.701130942	5.509573189	6.120818822	5.948911065	5.821412833	5.955394332	5.610604236	5.746672904	5.934413664	5.576836778
1553336_a_at	6.081668437	6.832313431	5.424889122	5.550480148	6.217447245	5.88592746	5.706104979	6.313420154	6.342149302	6.348215496	6.450009816	5.890250194	6.488605681	6.297746985	7.359408852	5.664479247	6.028539942	6.965630053	6.960449876	6.636810594	6.493467772	6.379230657	6.000028872	6.239369712	6.057618536	6.210997071	6.276512537	7.287703449	7.159171607	6.069694119
1553338_at	6.742537221	6.796156564	7.059169068	6.340916921	6.776295834	6.716790899	6.565346573	6.792245013	6.820638888	7.004370023	6.741072818	6.863811563	6.481945076	6.908952392	6.667448128	6.913393204	6.938313054	7.005599995	6.99884751	6.914418152	6.789458128	7.332096584	7.342075505	6.687797095	6.919642899	7.060856211	7.051843646	7.192039491	6.625815052	6.932147083
1553340_s_at	7.9061089	7.644799592	7.847497105	7.478413486	7.599288436	7.899084223	7.593962553	7.760523395	7.695346599	7.627309719	7.666912987	7.842962354	7.5674287	7.723601695	7.429334017	7.795873181	7.719179203	7.829029583	7.616913383	7.826316621	7.758755535	7.652937732	7.668934949	7.884926589	7.690133945	7.790005034	7.623001821	7.309612539	7.486129619	7.36339945
1553341_at	5.282424528	5.364635815	5.553130916	5.076805425	5.328415798	5.521559767	5.32549806	5.234645712	5.329074929	5.287034942	5.291540478	5.40297459	5.12645933	5.478332098	5.285344211	5.538554201	4.871910604	5.247525642	5.179735441	5.603861237	5.477157852	5.338072101	5.778157624	5.350140663	5.451887533	5.55631607	5.080363409	5.324114217	4.924859295	5.292747349
1553344_at	3.780149459	3.958589038	3.60026879	4.102349982	3.994732141	3.977176284	3.912479275	3.995516346	3.895472448	4.309165235	3.9089416	3.788768993	4.127371191	3.853345425	4.157760236	3.71405453	4.141433347	3.955140204	3.799168289	3.73798096	3.682745471	3.78332685	3.606607879	4.022707947	3.967643653	3.877222109	3.857707205	3.866026913	4.481817959	3.67449169
1553346_a_at	6.530648281	6.481673307	6.62974752	6.20769766	6.629090597	6.47975871	6.37711391	6.765821422	6.23332414	6.443704	6.584685941	6.64048413	6.501172258	6.3711873	6.788756388	6.620282792	6.691858956	6.939292434	6.530513769	6.837127421	6.914234805	7.182312033	7.186393269	6.287594379	6.619058887	6.825772897	6.87315086	6.840767509	6.619971603	6.966338365
1553347_s_at	6.692264005	6.563755251	6.434183237	6.467217919	6.565282451	6.75223983	6.411694147	6.403402049	6.466978802	6.664877551	6.460594006	6.713443567	6.681011048	6.705172559	6.586882235	6.558561438	6.470761724	6.810507884	6.503332846	6.59000739	6.47508118	6.468896263	6.607252798	6.531808012	6.364049411	6.618616821	6.314227742	6.589558633	6.653279366	6.10696461
1553348_a_at	6.979894264	6.973002762	6.897810629	6.924915046	7.120551046	6.605289646	6.993111297	6.729380894	6.617669258	6.4618343	7.116906439	7.066617159	6.887629355	7.123880036	6.904024907	7.070996131	6.965449026	7.157123793	7.527518137	7.411223731	7.197766879	7.452914296	7.621285357	7.219786172	7.022882155	7.579572076	6.994608952	7.669155164	7.245275434	7.251333089
1553349_at	5.47978955	5.469845326	7.123496171	6.523270019	5.799467153	5.592626894	5.632724368	5.36325909	5.868438354	5.479798718	5.499749425	5.823920403	5.643912393	5.718101892	6.531790998	5.550783595	6.309531388	5.708943507	5.478640091	5.649563914	5.795310882	5.900379787	5.63250128	5.821097288	5.309348045	5.565899418	5.884905717	5.552741635	6.106228014	5.847307522
1553350_at	6.884136589	6.64852517	6.800258535	6.554708742	6.772621934	7.152472545	6.922590803	6.786396203	6.700457774	6.887801573	6.737461642	6.831110199	6.71122957	6.923552961	6.70151587	6.851064011	6.922870147	6.855441604	6.793875722	6.878256629	7.112687936	6.719271189	6.756252173	6.946524465	6.757802285	6.877192892	6.70092652	6.702282997	6.793091419	6.686462453
1553351_at	6.7911339	7.093844814	6.771678622	6.622721838	7.175078776	6.802246857	6.832367729	6.816747795	6.693867462	6.749318145	6.945847683	7.129209519	6.811011351	6.762104381	7.108920713	7.044613432	6.901965178	7.430681025	6.973777841	7.125566551	7.039324909	6.753499016	7.124008627	6.771074376	6.761474861	7.187903098	6.434859456	7.402531937	7.654850962	6.705556529
1553352_x_at	6.758984486	6.625899161	6.809587198	7.010902127	6.872753321	7.04498572	6.895860596	7.049336866	6.570350517	6.556860889	6.670152567	6.931196937	6.881235971	6.903663289	6.828198559	6.754107202	6.809276875	7.279481332	6.936293901	6.961680349	6.774453564	6.625224655	6.712872095	6.892011015	6.967297944	6.476707672	6.935574452	6.973295977	6.72315971	6.60357562
1553354_a_at	8.090160236	7.699756541	7.293779278	7.915521682	7.658458313	8.035918444	7.809510843	7.821009784	7.79880028	8.181716382	7.791916272	7.665046457	8.083119888	7.75619778	8.075054624	7.657014852	7.84140774	8.278208466	7.996130307	7.82664617	7.802295278	7.916916161	7.702449517	8.172601282	7.377107943	7.385255439	7.898284163	7.843742147	8.005025824	7.973846718
1553355_at	6.637668955	6.376030881	6.280673047	6.626374323	6.565561554	6.444643495	6.447381342	6.542081448	6.375214801	6.593170892	6.631838918	6.397655556	6.864107356	6.388821003	6.429131463	6.585840504	6.281967167	6.898893253	6.416781064	6.330426191	6.5641785	6.456510006	6.688033233	6.3265889	6.19979662	6.424902699	6.426939934	6.527192837	6.433250677	6.208868827
1553356_at	4.406951425	4.732901415	4.121390899	4.278501498	4.404595212	4.567919768	4.335588237	4.452419587	4.516462499	4.526931805	4.476935617	4.212686557	4.575942554	4.378631834	4.484134382	4.485396626	4.49838532	4.512248758	4.604795267	4.604795267	4.462697756	4.370258657	4.372813028	4.549603033	4.4163367	4.072639738	4.378868405	4.401661843	4.24942603	4.37418311
1553357_at	4.240010171	4.037185383	3.861906974	3.958466767	4.003856848	4.081527678	4.058542504	4.187793739	4.450049084	4.232412762	3.964413413	3.922409925	4.214560746	3.949021219	4.285704869	4.150788047	4.123449294	4.08610527	4.195437195	3.998694173	3.927033864	3.924808414	3.999385494	4.160704959	3.67260325	3.889101911	4.090784472	4.114058103	4.064709608	3.848735646
1553359_at	9.90186777	9.570482309	9.605066571	9.358391815	9.597214616	9.934441959	9.806902391	9.787843016	9.382373252	9.625138914	9.612647715	9.860524498	9.795777018	9.941338752	9.372785669	9.345077614	9.866587956	10.05198437	9.473709198	9.735405465	9.626899992	9.518384526	9.523464932	9.513640927	9.568288764	9.205921801	9.500016514	9.431908833	9.44090925	9.31593063
1553361_x_at	8.876458303	8.661611456	8.419445963	8.432999827	8.658319263	8.861887172	8.758425211	8.903138908	8.465161807	8.693241204	8.565312363	9.015023085	8.568085381	8.879879874	8.550873195	8.502089948	8.991222066	9.04272082	8.554638029	8.723066236	8.648462991	8.685039829	8.361709222	8.538398104	8.681354387	8.38204224	8.596885917	8.646052238	8.440319821	8.41138439
1553362_at	3.350463867	3.476482464	3.35249729	3.494267501	3.349545507	3.484958842	3.462761707	3.554619286	3.616751286	3.656208282	3.458816494	3.397698797	3.582475582	3.443048386	3.534493488	3.467430512	3.481227424	3.471051163	3.432218164	3.280366582	3.37256332	3.314249282	3.469565822	3.279825867	3.287510997	3.336945111	3.386725969	3.579301478	3.257082438	3.394004601
1553363_at	6.615346252	6.689555879	6.556287493	6.515638588	6.605702341	7.002551262	6.396207237	6.594240393	6.474726282	6.712529192	6.589358355	6.784428673	6.922331257	6.601515989	6.510098877	6.444347791	6.529473859	6.612474889	6.587831257	6.533779867	6.549768653	6.51352766	6.589096448	6.491870755	6.720948495	6.568354965	6.383529809	6.624186411	6.633982551	6.431565318
1553364_at	4.440596483	4.473401853	4.580948588	4.272164703	4.566693252	4.526390847	4.470441624	4.379799422	4.401178176	4.455059609	4.492428069	4.363451173	4.380395328	4.451293416	4.577901453	4.439623182	4.701091071	4.629876724	4.745353465	4.471732905	4.612422597	4.506892703	4.660590156	4.725244061	4.594082294	4.483920765	4.586396877	4.612243412	4.649321434	4.425083001
1553365_at	3.947994209	4.319804349	4.303883651	4.182964407	4.017454875	4.2266288	4.138031304	4.216295017	4.1547052	4.204421535	4.286680725	4.106176784	3.996467403	4.057007667	4.396129173	4.261168643	4.185575307	4.088905609	4.29830592	4.044985399	4.161327859	4.135380044	4.300727131	4.106176784	4.188888534	3.907909978	4.363243057	4.143283637	4.147559485	4.147868476
1553366_s_at	8.010277353	7.892806764	8.004754737	7.926943725	7.973751891	8.063067906	8.028478913	8.005069522	8.011591501	7.924088749	7.97650238	8.126517504	7.991086276	8.050995524	7.820584392	8.010051334	8.128829018	8.120943652	7.971073416	8.025772832	8.169881267	8.017821189	7.993799497	8.105237522	7.908473787	7.885996566	8.12021316	7.92142552	7.95891194	7.836275617
1553367_a_at	7.736718977	7.618670363	7.197766879	7.477567047	7.762214464	8.037403188	7.669428747	7.688130035	7.46361272	7.853812364	7.813782978	7.438422135	8.177041158	7.968598362	7.878191869	7.44734131	7.763353562	8.018952092	7.895717997	7.439549883	7.683557706	7.313802502	7.732645107	7.684315263	7.480933545	7.141887984	8.172466017	7.77592325	7.986935092	7.169338696
1553369_at	6.847613053	6.755159902	7.515969408	6.419045422	6.64809136	6.889525345	7.332696833	6.537762372	6.738837748	6.526832291	6.777547148	7.196717857	6.745704665	6.89406166	6.43068164	6.760315282	6.782204899	6.462321764	6.654750434	6.98296968	7.136795974	7.003036124	6.634760113	6.75978407	6.715189384	6.67048756	6.701816706	6.607704774	6.286377009	6.626003495
1553371_at	6.404529322	6.270215953	5.865508035	6.139722671	6.103923533	6.480357309	6.220678148	6.295178656	6.088124928	6.319913231	6.25687004	5.852741823	6.378871832	6.252230985	6.439929308	6.001575947	6.578945505	6.359962505	6.277901167	6.450645033	6.140637882	6.017016934	6.063333098	6.574600899	6.035146291	5.795327139	6.334797705	6.233887621	6.282661083	5.671482128
1553372_at	7.313275574	6.844649913	6.648392441	6.635720306	7.029736601	7.288004105	6.867745527	6.999742264	6.840051905	7.066710904	6.365273112	6.696463618	7.212423737	6.990217877	6.709652902	6.516196857	6.401713261	6.878176702	6.447507453	6.746744148	6.631064948	6.373674621	6.8868734	7.132109162	6.77451661	7.155549494	6.601731777	6.584051051	7.099397757	6.26392853
1553373_at	6.36057456	6.210722345	5.910008954	6.25948788	6.019721277	6.417268871	6.233826049	6.181170439	6.105558542	6.308016102	6.058433712	6.341445081	6.441136434	6.257714021	6.080342589	6.030432212	6.392134122	6.212097574	6.07422725	6.149593095	6.180277557	6.149593095	5.931854222	6.425798283	6.170281364	6.102076885	5.998915466	6.037569689	6.187329494	5.545475249
1553374_at	3.919256117	3.769545293	3.833037329	3.862865996	4.027877561	3.890150947	3.795976065	3.85197557	3.848204545	3.89231464	3.880196425	4.159209626	3.857871774	4.114881294	3.780835001	3.862874613	3.971003992	3.876760987	3.944361345	3.894866492	3.755688191	3.862874613	3.871666931	3.937485714	3.938342282	3.927599956	3.797882251	3.858014196	3.747389468	3.781192139
1553375_at	5.856405487	6.041093133	5.913638782	5.626104304	5.780832405	5.876465827	5.751593377	5.942283009	5.917639028	5.877493169	6.294009703	5.956350253	5.827143096	6.176111728	5.85089791	6.202968898	5.544916108	5.90525077	5.996477147	5.975351149	6.001026668	6.394467134	5.998710612	5.936374268	6.011257175	5.642297823	6.131090156	6.303236339	5.464044215	6.056961432
1553376_a_at	4.165741035	4.132721016	4.078534931	3.844532028	4.2343786	4.439618377	4.125419866	3.99034499	3.974854006	4.109528495	3.950676943	4.101321856	4.292708177	3.945863756	3.98813373	4.034281369	4.041468854	3.943538082	4.311200449	3.88484626	4.211465694	4.045046687	4.050946517	4.268277891	4.379016404	4.190468192	4.112893047	4.089878493	4.137942654	3.928582833
1553378_a_at	5.836176218	5.409549523	5.556321479	5.714322404	5.671524835	5.978362798	5.688812899	5.890963321	5.89897365	5.984357016	5.698887764	5.669989651	5.757080859	5.634301638	5.696292103	5.270915455	6.312259478	5.931986308	5.895948455	5.554320718	5.324770672	5.343412239	5.15620378	5.606583221	5.422648885	5.324158547	5.845930108	5.672205768	5.640578011	5.133090571
1553380_at	4.54806007	4.302700727	4.719387837	4.80360787	4.525121745	4.904333972	4.960116359	4.606296268	4.641480248	4.502105144	4.778000738	5.06474497	4.36428505	4.688115699	4.609645036	4.466863059	4.355408469	4.537170219	4.517100058	4.941921045	4.737384243	4.845686922	4.653444779	4.611509398	4.651347022	4.648275167	4.605363089	4.512781257	4.605227983	4.590233061
1553383_at	4.255993162	4.41776956	4.294782076	4.134214072	4.459405937	4.537222136	4.18081644	4.427776191	4.270532621	4.380317032	4.050803317	4.254579468	4.209974893	4.27583047	4.24879944	4.127827483	4.252206739	4.275106603	4.0990091	4.220337754	4.252674974	4.322378882	3.952495539	4.146909456	4.290621729	4.127471244	4.110836383	4.372819356	3.983013899	4.065109403
1553385_at	6.781613524	6.631669241	6.576313999	6.698137592	6.629750097	6.762361084	6.731576563	6.688862898	6.620470068	6.497611968	6.345891979	6.818543273	6.735574855	6.782237107	6.409863829	6.832278175	6.731243266	6.880478577	6.591475531	6.72988061	6.654581701	6.79957101	6.709244762	6.656930236	6.760411099	6.582262299	6.598520263	6.609316569	6.588454214	6.544125017
1553386_at	6.562519044	6.588692984	6.303077612	6.175214903	6.45476257	6.378396812	6.360389734	6.588741909	6.441491321	6.581161298	6.392484131	6.304265495	6.297026005	6.413720392	6.197791766	6.471516228	6.321701074	6.287825564	6.470590214	6.261359406	6.4608728	6.216611899	6.507010079	6.465463033	6.469169977	6.629227108	6.3224791	6.318769387	6.402545569	6.175409746
1553387_at	6.084887869	6.062468893	6.287760079	6.198391361	6.243892388	6.182686806	6.263978338	6.173583618	6.129385434	6.143400042	6.275525004	6.318715006	6.237928086	6.295522235	6.194227084	6.049284684	6.226159503	5.935375684	6.31949232	6.158058405	6.235664811	6.064105261	6.147374764	6.09582702	5.820186311	5.986009827	6.282195924	6.079417374	6.210673249	6.016224077
1553388_at	5.24057088	5.170167444	4.854879343	5.643820267	5.142170188	5.442687976	5.079097701	5.596634694	5.476122691	5.532829547	5.498046671	4.838452773	5.410513697	5.213316623	5.505955319	5.055429924	5.680182619	5.62083823	5.571104242	4.98339574	4.865193064	4.754174697	4.849765351	5.225426484	4.972996537	4.684066776	5.161450788	4.981280271	5.106931932	4.951290422
1553389_at	5.269759761	5.355256693	5.869669065	5.660845546	5.798620781	5.625172767	5.616731613	5.711505943	5.712725691	5.394761	5.932320355	5.439331986	5.826104438	5.518859948	5.689137958	5.465614857	5.70505079	5.725590829	5.951515912	5.42845952	5.184303635	5.504324276	5.325554591	5.597253365	5.542334477	5.366753446	5.774975915	5.463393957	5.891191643	5.438434094
1553390_at	5.957181574	5.745527574	5.659080419	5.330859025	5.900055832	5.821913708	5.597532419	5.564820319	5.426802846	5.911079504	5.659962034	5.775585463	5.735138239	5.841733646	5.569311514	5.568891207	5.480369867	5.534474764	5.597846747	5.686740819	5.59534071	5.548399291	5.601133064	5.95410738	5.940705822	5.78353538	5.3853485	5.608283497	5.82815885	5.655941298
1553391_at	5.637284701	5.392030541	5.463674992	5.035402174	5.533490839	5.718089057	5.586290654	5.833731819	5.19557432	5.67864919	5.587209938	5.557208188	5.630799074	5.611602255	5.350815817	5.462955143	5.473465921	5.543721058	5.478267572	5.273880476	5.40155426	5.460040668	5.54219581	5.458176366	5.366037038	5.274615573	5.247500566	5.093060245	5.396736974	5.292581259
1553392_at	4.501533405	4.039402786	4.250400107	4.304894396	4.141749964	4.114209188	4.174814313	4.269461434	4.207555491	4.333533072	4.43481389	4.003947044	4.117087359	4.072783908	4.19588401	4.800187949	4.262002153	4.384673173	4.234953496	4.256012432	4.042517576	4.160951995	4.376469734	4.363306931	4.215592798	4.101915659	4.182248605	3.991193561	4.051529282	4.068624435
1553394_a_at	4.868930807	4.514808838	4.536018975	4.581658194	4.665292983	5.069288361	4.651547746	4.614992347	4.802125223	4.931856789	4.887987226	4.600617815	5.012771942	4.844265412	4.700003435	4.7326763	4.880863468	4.850038587	4.565012484	4.423239109	4.692873624	4.320385097	4.801185449	4.785006601	4.915561626	4.28077277	4.863982115	4.907109106	4.854873221	4.58907957
1553395_a_at	8.322111593	8.06876135	7.603918149	8.577461869	7.984994296	8.042847257	8.28530739	8.049822364	8.180831413	7.771908852	8.458212138	8.003571301	8.181655167	7.981711957	8.105907679	7.662279655	8.105907679	8.397763205	8.260040818	8.045345913	7.992646378	7.896853128	7.717024429	8.090997349	7.615617707	7.495503507	8.184239901	8.126106818	8.027605453	7.569581367
1553396_a_at	6.850063228	7.942671053	6.299016181	7.23719931	7.833225005	7.42474074	7.207774426	7.511806899	7.220700126	7.331897342	7.065382652	7.878366616	7.832219268	7.701031527	7.974392869	7.487730503	7.496244006	7.888031239	8.185638515	7.49210051	7.697648067	7.384053823	7.681741624	7.220603208	8.152471526	7.463108274	7.396658907	7.595371634	7.88140064	7.207183229
1553397_at	8.305743408	8.281556015	8.152103394	8.068940447	8.139376278	8.478959066	8.323772701	8.338869216	8.156073533	8.241663297	8.22873383	8.321585672	8.183644148	8.212788823	8.195036068	8.194361357	8.507305471	8.518833528	8.340456772	8.462516479	8.388766272	8.025232843	7.988559198	8.425818578	8.000924208	8.087446131	8.242416692	8.119563918	8.185583337	8.009071067
1553398_at	5.246562362	5.179381869	4.957067419	5.105471354	5.214335692	5.371901085	5.244893414	5.043745784	5.126396938	5.328010261	5.188565363	5.099673925	5.146630777	5.142806622	5.329280488	5.285812577	5.541251943	5.348247208	5.448331189	4.980044713	5.133195704	5.009290954	4.969915132	5.174233765	4.997651536	5.074945303	5.181040461	5.058569662	5.103440331	4.869350475
1553399_a_at	7.89789162	8.01825649	8.049851343	7.141794519	7.59218569	8.141298331	7.763193337	7.764731996	7.545676647	7.618967395	7.31836163	7.916457835	7.570326773	7.866435161	7.13761481	7.615059551	7.294420303	7.774791877	7.324911531	7.68564201	7.901312186	7.816230206	8.100295353	7.740996363	8.058020694	8.077911255	7.362654751	7.825425232	7.759039166	7.697057777
1553400_a_at	4.782398734	4.859392263	4.899740929	5.031724258	4.850658492	4.869718119	5.114014371	4.69499747	4.843306393	4.567154586	4.966752013	5.107976193	4.992981603	4.884180923	4.951144644	5.18434235	5.170036273	5.061169853	4.921182837	4.978172533	4.97052239	4.847060785	5.269620475	4.912378982	4.757184285	4.938654437	5.133974039	5.06360672	4.942267122	5.162650135
1553401_at	5.600892266	5.375436558	5.389648713	5.414534135	5.547527414	5.490482247	5.29385614	5.336184658	5.381956784	5.489008656	5.480679766	5.347618772	5.448745675	5.349770965	5.270352627	5.262044471	5.174899347	5.359182193	5.179192544	5.295929145	5.275893621	5.417904786	5.365017942	5.476001814	5.280269833	5.25910736	5.268528953	5.16130873	5.144774096	5.300959855
1553402_a_at	5.130439695	5.116180118	5.048568059	4.990286032	5.219780973	5.317863924	5.095695098	5.483405177	5.104384586	5.088423694	5.165822473	5.095479106	5.299389198	5.131969666	5.024639015	4.87044209	4.874517969	4.977153658	4.969972672	4.872276825	5.001285397	4.816969944	4.835443393	5.42295508	5.257912716	5.114935865	5.131873179	5.008189622	5.064014895	5.048885061
1553403_at	6.455276317	6.452387893	6.640602937	6.518623461	6.192774259	6.743827621	6.527091193	6.388167549	6.221344033	6.354551883	6.643328197	6.642197472	6.748725519	6.546170931	6.191796407	6.221793261	6.314471564	6.439094332	6.340669688	6.349282983	6.515810773	6.26723749	6.612690354	6.482006281	6.465962025	6.5049085	6.264278182	6.222459859	6.423855691	6.061635773
1553405_a_at	5.697277525	5.572135812	5.257995773	5.288048416	5.582307397	5.895288956	5.498362917	5.592607136	5.503774393	5.557399105	5.077098167	5.572665535	5.836928942	5.663778418	5.483442364	5.512286776	5.505920128	5.874995079	5.361481991	5.545977698	5.709692102	5.578437837	5.793757576	5.54082848	5.833222876	5.294139738	5.311883094	5.377206272	5.818251326	5.220077639
1553407_at	5.175488707	5.524991528	5.91564279	5.566601258	5.231659359	5.252225467	5.218156591	5.084846876	5.252600908	5.013299145	5.575776382	5.426757192	5.423954919	5.339806211	5.7113007	5.293456493	5.473465921	5.208794725	5.228904219	5.286567684	5.232215075	5.119429721	5.080637545	5.196192976	5.371225908	5.487368807	5.222981306	5.236125701	5.729226616	5.315237088
1553409_at	4.770837628	4.691942518	4.598631961	4.455589236	4.399637396	4.726412148	4.602458252	4.690915985	4.680534493	4.800069119	4.456379337	4.73340942	4.967082045	4.805452088	4.613355688	4.704157828	4.867105293	4.834920249	4.545970579	4.704711404	4.687969665	4.726756258	4.581120411	4.737259939	4.800913817	4.675681483	4.519249105	4.561451011	4.846832776	4.404591889
1553410_a_at	6.177381165	5.999119022	6.074315922	6.032587159	6.085357359	6.319008762	6.161152317	6.122018861	5.973367877	6.260112885	6.190178258	6.133637405	5.979046245	5.974566378	6.151676706	6.300875553	6.131404354	6.26408891	6.142858995	6.382743093	6.398103153	5.919062453	6.172796448	6.440591504	5.854968198	6.133556369	6.162373433	6.021746124	5.762472537	6.035541295
1553411_s_at	5.42909652	5.411957174	5.332094632	5.470610305	5.803721073	5.378693859	5.383774773	5.490552703	5.431769322	5.492987657	5.4981042	5.492810666	5.691415269	5.657423606	5.438958475	5.69777842	5.737908393	5.634732411	5.463010621	5.482620204	5.612662619	5.405860315	5.557323194	5.706032017	5.446653688	5.383618732	5.615099224	5.29148286	5.582678295	5.316859832
1553412_at	6.287175011	6.146629471	6.072513018	5.55033667	6.13221574	6.417052462	6.212982793	6.058942672	5.943785718	6.160217634	5.880428692	6.153420272	6.185176782	6.227447668	5.72570813	5.968999601	5.918274917	5.972214124	5.904477994	6.13263858	6.227935646	6.194086707	6.417489555	6.09714565	6.132648954	6.387741178	5.68873524	5.984673544	6.158524428	5.753579222
1553413_at	6.245452372	5.845564212	5.811252669	5.622275444	5.853956865	5.851018935	5.624684365	5.775133795	5.442930381	5.731439209	5.673442209	6.037209783	5.581827043	6.068146385	5.476334465	6.062561585	5.851090562	6.103096	5.778335388	5.875641234	6.197545378	6.429317274	6.30490225	6.071721194	5.964633242	5.994860225	5.644230409	5.509927979	5.784001109	5.778665787
1553415_at	3.85241311	4.075955603	3.822286713	7.317107616	3.781819187	3.768969308	4.023146474	3.811248199	3.999359462	4.310788236	3.723163723	3.690478603	4.171233358	3.849733112	4.03958542	3.753983785	4.037257355	3.847939766	4.136269237	3.855611278	4.026565237	3.806916058	3.629872553	3.786648934	3.611482418	3.744543402	3.816996344	4.368855512	4.015569348	3.593883425
1553417_at	5.348014376	5.290419189	5.069310784	5.319730114	5.263029922	5.781663596	5.242634981	5.580635665	5.291072523	5.437134904	5.492719306	5.272792346	5.560602146	5.261899929	5.421838435	5.333462168	5.687197292	5.799732218	5.460606756	5.375971667	5.29902473	5.355563004	5.278152549	5.323080459	5.225088117	5.090135225	5.307411203	5.301794545	5.287967594	5.148321651
1553418_a_at	5.534683004	5.480158391	5.496508709	5.731395141	5.530401154	5.719676666	5.660190836	5.43747963	5.707782448	5.492925841	5.588489067	5.292445611	5.501799798	5.587172154	5.688885907	5.45930754	5.549705244	5.505187862	5.418260203	5.412948729	5.564895994	5.559958694	5.321073589	5.515865463	5.591266964	5.381908221	5.347475469	5.502325659	5.43925523	5.390451367
1553420_at	6.179737708	6.984866134	5.869124185	6.099573798	6.770743617	6.556034318	6.259656187	6.078087741	6.499263188	6.291294216	6.567390269	6.477635329	6.976629781	6.117362088	6.623644029	5.82538962	6.892006639	8.000448702	6.711677441	7.075626946	7.444196228	5.942831779	5.912556211	6.968683108	5.771025458	6.761902547	6.561959641	7.158844664	6.962613219	6.062396537
1553422_s_at	7.576814345	7.528355987	7.077979331	7.383112272	7.535466794	7.790360713	7.547017798	7.94070211	7.868905983	7.690047315	7.520362432	7.67405266	7.775584792	7.444378145	7.63490989	7.51065257	7.630000128	7.93589323	7.794539881	7.901163918	7.688756556	7.417543097	7.570330628	7.558143697	7.382587883	7.202393762	7.5698173	7.546586427	7.385708249	7.060864799
1553423_a_at	4.508174036	4.425094899	4.732286765	4.43125055	4.266128086	4.359067854	4.995429705	4.220738815	4.708569317	4.096638602	4.818112719	4.454374148	4.723468772	4.731693154	4.345740287	5.348219681	4.060189669	4.152303328	4.762552064	4.308541719	4.490552792	4.214790159	4.993096887	4.378441813	4.374741871	4.25185218	4.04785015	4.629679201	4.037364728	3.95689181
1553424_at	5.330273938	5.004895494	4.980477439	5.268408943	5.351422922	5.406017877	5.226071217	5.137092575	5.423842831	5.333603867	5.313602789	5.208882706	5.607346313	5.319461747	5.337467057	5.292077926	5.455487274	5.47068808	5.443265738	5.012219262	5.21340668	4.964707188	5.203598471	5.222510689	5.200593372	5.008821579	5.134868923	5.363608924	5.310487415	4.922501626
1553425_at	5.831821484	5.972415288	5.757975233	6.105104995	6.006700266	6.166942288	5.861755814	6.02919895	6.04294353	5.966579607	6.027876136	6.189821419	6.19590039	6.086282536	5.932141478	5.687908569	6.145767502	6.105104995	6.183150484	5.950642995	5.918370133	5.837138251	5.79290521	5.81014557	6.202047132	5.716718008	6.030530903	5.840202915	5.946182045	5.905927459
1553426_at	7.203107397	7.124180706	6.297125505	7.145075877	7.406242544	7.360684421	7.33625675	7.409473142	7.102644029	7.479533419	7.060173824	6.799443582	7.771278109	7.475567832	7.265874587	6.753064833	7.272197404	7.708319567	7.251288862	7.216810988	7.104024893	6.878209885	7.024406471	7.163896657	7.105321449	7.157466699	7.205834972	7.515839538	7.29144825	6.971933543
1553427_at	6.96647128	7.068515054	7.061180347	6.647650116	7.064166539	6.874867246	7.038884903	6.961617721	6.948419536	6.842226223	6.73723645	7.193114876	7.243987482	7.014801	6.571171686	6.847379636	7.00680367	6.797696934	6.713954333	6.766851336	7.140288949	6.946536808	7.12043662	6.81525072	7.182898779	7.294208899	7.009410568	6.874527511	6.813379582	6.742485042
1553428_at	5.492723046	5.379950139	5.122069312	5.564318778	5.4342012	5.801631897	5.479551585	5.850611369	5.336949336	5.541161127	5.495213243	5.245906148	5.450721765	5.315937417	5.606617517	5.304589947	5.531941435	5.397142741	5.496179148	5.15355288	5.317068781	5.317068781	5.237448941	5.74922199	4.99315344	5.157111938	5.556887659	5.275997401	5.116697284	4.491717329
1553429_at	6.682267699	6.774570313	6.570922075	6.192975491	6.391834578	6.929436206	6.473291088	6.514018965	6.461969847	6.569903644	6.529731582	6.65040338	6.543424683	6.760512095	6.368177626	6.519707926	6.50093183	6.588518628	6.338616737	6.529731582	6.59307897	6.634506501	6.804001765	6.91343716	6.685834917	6.795947416	5.937798361	6.341756002	6.520581705	6.35185417
1553430_a_at	7.019530974	6.824778234	6.686432393	6.942309098	6.823516546	7.075239197	6.954988874	6.986546312	6.837206242	7.269507957	6.946467372	6.75001891	6.966126068	6.571829948	7.064650354	7.021873085	7.272587765	7.244288054	6.895122081	7.026387745	6.866853039	6.901218708	6.983339417	7.213574581	6.781935718	6.721213825	6.853104892	6.478675218	6.750215815	6.78728364
1553432_s_at	7.024547739	6.880843326	7.035682919	6.801273741	7.127851726	6.869946558	7.125717344	6.854214279	7.06178611	6.740402905	6.986647213	7.160267588	6.915552339	6.90984389	6.779113019	6.798055739	6.842711471	7.032176771	6.939953743	6.99661718	6.917135122	6.851403462	6.858537818	6.824990511	6.690173993	6.927578252	6.824236511	6.708443648	7.003078382	6.796898671
1553433_at	4.111851154	3.949572517	3.854002569	4.005668986	3.812353877	3.997864614	3.819528792	3.67540503	3.813724326	3.834900541	3.766870007	3.812976534	4.177756559	3.894291482	3.782772026	3.792179979	3.873279563	4.353465812	3.83200275	3.845569704	3.812976534	3.663364369	3.610497884	3.929534562	3.684532901	3.960570207	3.853095267	3.962733603	3.801309276	3.891817867
1553434_at	4.707105005	4.287700914	4.629229863	4.629339244	4.452437636	4.971828357	4.535454848	4.773223585	4.368074615	4.669508975	4.494395255	4.340572204	4.651272387	4.823246222	4.556474089	4.675357779	4.610868164	4.770947886	4.720287265	4.629229863	4.407592148	4.581080187	4.23176123	4.907873391	4.574860347	4.293801787	4.463735123	4.463657476	4.450758113	4.507276341
1553435_at	6.730072191	6.626406912	6.581675302	6.957001825	6.629324787	6.903480491	6.641556945	6.661503184	6.72832133	6.652737026	6.991773378	6.723146293	6.658825709	6.740641627	6.438540502	7.064528523	6.525363335	6.692426742	6.680268862	6.877192892	6.676476161	6.576930304	6.806193614	6.547222093	6.732182116	6.58090685	6.666310896	6.535668277	6.679579018	6.487542967
1553436_at	5.840531869	5.907360894	5.486919385	5.625890342	5.798884941	5.973126425	5.905911218	5.664715073	5.663034388	5.808323029	5.777374334	5.607338335	5.964507235	5.770705208	5.803423119	5.843949241	5.720429849	6.05544956	5.915822544	5.543199887	5.705016232	5.732462433	5.673723664	5.83042896	5.774861803	5.273122455	5.829706327	5.655955918	5.731117522	5.589834892
1553437_at	7.149423967	7.137034551	7.30427788	6.832306269	6.869310543	7.317770349	6.91343716	7.029547202	7.321599223	7.150610766	7.032437169	7.073497243	7.041476458	7.196137765	7.081551366	6.979478788	7.231832688	7.331819876	7.210484323	7.074509462	7.074002719	6.673270326	7.074396958	6.958922162	6.875114786	6.938693752	6.998625085	7.010788494	7.036469942	6.817141208
1553438_at	8.504970198	8.523941592	8.395306412	8.273052489	8.477128733	8.737149206	8.664001101	8.54248234	8.541150947	8.566676342	8.554401156	8.652426855	8.503847984	8.580623764	8.582705759	8.654462809	8.835064736	8.936607849	8.677787978	8.680482693	8.546500636	8.506468015	8.365532411	8.400302636	8.492516011	8.284851556	8.509899995	8.451674131	8.453461414	8.134067824
1553439_at	6.584044656	6.399004905	6.305218874	6.312884625	6.761809294	6.75623573	6.428190978	6.520053417	6.311451447	6.544931333	6.405819834	6.620637025	6.797191911	6.481133306	6.328106278	6.454441274	6.61039686	6.866488458	6.467360189	6.520053417	6.558390724	6.438385544	6.589770217	6.724880546	6.440662141	6.257714021	6.056192305	6.35250056	6.506322795	6.171462859
1553440_at	3.958052592	3.877891411	3.924440192	3.930260211	3.997585866	3.842794042	3.901161428	4.049909118	4.104106706	4.022200453	3.901291391	3.814364612	4.036088175	4.097484879	4.047180525	3.920272351	3.999439178	4.033107939	4.125893431	3.900067591	4.009724852	3.781836379	3.810058304	3.970499623	4.03555538	3.908209995	3.821757873	3.840850662	4.120640624	3.763611621
1553441_at	3.313630666	3.316593432	3.339297944	3.323136734	3.417453047	3.34834048	3.244159171	3.266360079	3.406768822	3.217397979	3.336134331	3.277224871	3.286769938	3.357792026	3.336132056	3.336834099	3.39499704	3.354778216	3.381004708	3.340830785	3.236287128	3.27104639	3.504227117	3.313525412	3.443486492	3.343884009	3.331602832	3.340645368	3.396899575	3.366756071
1553442_a_at	5.414185155	5.268432013	4.867690945	4.98744211	5.292189552	5.615176915	5.07807126	5.100582861	5.025990329	5.38836602	5.113849063	5.243872645	5.423954919	5.576747281	4.974197549	5.247611134	5.264027042	5.440254593	5.142585394	5.520082447	5.343276945	5.093343558	5.429863539	5.607144634	5.509432931	5.255791489	5.301785462	5.402183693	5.381500015	5.442518535
1553443_at	6.226276529	6.26448395	5.949588569	6.191076976	6.188957332	6.374322392	6.062082135	6.386029087	6.284722602	6.22585682	6.09519956	6.242127441	6.383225469	6.318771748	6.153673561	6.094018985	6.688290022	6.525113606	6.225556977	6.201392902	6.264555333	6.157814453	6.216680234	6.3720902	5.996606468	5.826264113	6.21554097	6.227994781	6.458354288	5.689776727
1553444_a_at	7.940880666	7.873450881	8.141019658	7.863195883	7.511538643	8.052185201	8.02198559	7.809368291	7.80036712	7.796093553	8.069414944	7.942058197	7.634798155	8.01917402	7.700614822	7.926573831	7.959554973	8.119855455	7.899478741	8.015793859	8.049465444	7.782839707	8.092824392	7.710133576	7.869547449	7.947295838	7.815683359	7.925536748	7.851650271	7.861274205
1553446_at	5.546879607	5.335633802	5.257621569	5.52595406	5.606742036	5.443229829	5.248146099	5.439677166	5.508544692	5.747781313	5.583763364	5.40239927	5.75209881	5.501048411	5.878998514	5.540323179	5.765079635	5.708840506	5.63648469	5.506577837	5.410240285	5.630348539	5.431971525	5.578196213	5.377302738	5.320475504	5.602834995	5.393288816	5.520298923	5.463132934
1553447_at	5.557764982	5.490955696	5.308865468	5.344543156	5.763723631	5.705933719	5.351430626	5.637119975	5.372207436	5.621199831	5.410001897	5.280514901	5.642212766	5.757596866	5.567247433	5.287193595	5.735219647	5.771034609	5.751861361	5.532532148	5.541084385	5.449750885	5.458209541	5.549979269	5.505631417	5.507690913	5.504304194	5.46300835	5.870302136	5.050808184
1553448_at	4.836307748	4.895267675	4.987057164	5.043515996	4.898683407	4.98128887	4.833405538	4.948375565	4.950329177	4.914244207	4.908231136	4.951723488	4.889556255	4.857059475	4.855112977	4.80001365	5.130712487	5.173356766	4.942880991	4.890878088	4.855589352	4.889043399	5.151274174	4.983420887	5.058899129	4.871121127	4.752612311	4.909991872	4.803572434	4.659739607
1553449_at	6.530812291	6.653162793	6.754777472	6.221595912	6.375423868	6.498418082	6.365005423	6.160431884	6.389749738	6.474464785	5.976477183	6.339715373	6.155318985	6.543195875	6.078914251	6.436144003	6.276183365	6.369373812	5.999572379	6.167224136	6.324771795	6.271903126	6.102484529	6.567012708	6.450340842	6.719174936	5.843837537	6.289642441	6.388670689	6.113034542
1553450_s_at	5.784414803	5.627250072	5.631113145	5.356052107	5.702235844	6.033245677	5.815820119	5.632055846	5.715524112	5.528549072	5.780832405	5.747861523	5.797832938	5.902718668	5.576770747	5.756862148	5.8127196	5.810655325	5.633310552	5.754080632	5.620509095	5.567435256	5.799589293	5.75903441	5.671210957	5.922501572	5.456945653	5.611151368	5.896264906	5.410359369
1553451_at	6.144131357	6.147886519	6.058024483	6.138773925	6.392037569	6.616976566	6.15424083	6.129005	6.031872437	5.976215247	6.111763567	5.982649065	6.463842213	6.147102118	6.237221138	5.888311614	6.285465728	6.464662829	6.2986258	6.193088921	6.061344139	5.846035702	5.770551662	6.272447275	5.681389849	5.537354859	6.232181473	5.921937947	6.259119055	5.91419042
1553452_at	5.715303202	5.44436677	5.33622679	5.492826111	5.428796408	5.632381752	5.727061419	5.686769964	5.626881678	5.690652478	5.346242841	5.378755731	5.604833407	5.587325836	5.864388841	5.615315666	5.590771575	5.842236063	5.646472416	5.510593985	5.619487622	5.394823738	5.325059366	5.79507981	5.715133617	5.359515905	5.639095865	5.646472416	5.501138143	5.083763649
1553453_at	7.350967055	7.167668757	6.773383467	7.439850557	7.487337902	7.571947345	7.436326138	7.403571925	7.316409349	7.516567379	7.167332744	7.125180386	7.486688815	7.226216001	7.540512248	7.347249859	7.596487779	7.593302301	7.627876497	7.338636375	7.10064941	7.089595033	7.028203645	7.560322309	7.08676533	6.872140807	7.40339759	7.008127788	7.188458735	6.822802897
1553454_at	5.474254557	5.303899055	4.970844067	5.834145334	5.463839355	5.348736638	5.335253587	5.440612952	5.509930966	5.543369431	5.4179024	5.162034948	5.713067056	5.49176892	5.516694032	5.139118631	5.428792274	5.932660272	5.396736974	5.504947717	5.34237837	5.249520734	5.163530967	5.578058153	5.245386182	5.11462355	5.333191914	5.275011983	5.595842498	5.158960422
1553456_at	5.662793324	5.989802762	5.790963161	5.649679765	5.677680464	5.825347047	5.726414058	5.793742435	5.683193934	5.881421734	5.856797802	5.833119031	5.863880786	5.76498786	5.779287959	5.741802259	5.817316274	5.757897802	5.849466599	5.895776684	5.837149949	5.647803735	5.636141637	5.9903929	5.483405428	6.141707949	5.868231067	5.590399066	5.357143	5.435837884
1553457_at	7.88890636	7.909523792	7.830685276	7.818771644	7.841172916	8.195127602	7.948017002	8.05942241	7.946276412	8.019573213	8.115774149	7.998084276	7.934029609	7.936618368	7.967868309	8.012967733	7.95840693	7.948584754	7.990175752	7.802192351	7.992023246	7.767731289	7.895361598	7.83268518	8.007289982	7.88847269	7.884376824	7.959324275	7.862988689	7.582433568
1553458_at	6.23069755	6.211982675	6.054613223	6.25948788	6.346931053	6.594253896	6.312204669	6.330145987	6.177748666	6.397610718	6.267529422	6.145203844	6.289899726	6.239731407	6.329692041	6.086014126	6.393001686	6.681116272	6.248836493	6.262965855	6.306165076	5.986455441	6.024877944	6.330418205	5.904274981	6.184011066	6.387541504	6.204714112	6.194707524	5.929315004
1553459_at	6.245560921	6.096146361	5.806328349	6.314609155	6.068837887	6.47293752	5.972115976	5.946018241	6.003147298	6.422912466	6.377699575	6.054777431	6.291157216	6.093640919	6.349355124	6.352029028	6.233103447	6.1527127	6.410878896	5.927715356	6.245607251	5.846976743	6.051901845	6.078184313	5.839644452	5.988699052	6.133842508	5.720524276	6.004440838	5.947316147
1553460_at	5.825229804	5.911762475	5.62461458	5.610659638	5.76943965	5.879150882	5.895648332	5.97165106	5.45136816	5.700551415	5.860839751	6.01732282	5.799036498	5.93366376	5.651006242	5.7662802	5.8812043	5.838854056	6.019850367	5.779305251	6.188241028	5.768749537	5.628491223	6.073738314	5.96069741	6.110971255	5.757187915	5.493126482	5.622129841	5.682222543
1553461_at	6.019506281	5.470980812	5.4664628	5.480437185	5.456109114	5.742967107	5.567543858	5.542955069	5.554848573	5.564835538	5.143931155	5.365727693	5.54283556	5.264892117	5.420871301	5.537155676	5.280060631	5.404218818	5.575660972	5.317496307	5.401064406	5.196694358	5.449386433	5.59510587	5.112946896	5.6319102	5.442434064	5.036538295	5.449185074	5.174872768
1553462_at	4.460246121	4.65288804	4.575423843	4.372192424	4.401908855	4.634920942	4.518358392	4.40644253	4.393836715	4.663361395	4.382549981	4.422713548	4.64086667	4.77840003	4.264912004	4.12877476	4.284451872	4.430462727	4.351597069	4.300600795	4.235386153	4.384530918	4.40061371	4.810282068	4.319638287	4.390695449	4.34510209	4.304313626	4.678727324	4.215957048
1553464_at	8.206510629	8.152526071	8.109446142	7.981735951	8.209870297	8.380158783	8.308075124	8.308273283	8.332687737	8.236188709	8.228482342	8.384493155	8.125752973	8.118801946	8.156719865	8.191837257	8.328805558	8.4883429	8.249126891	8.158509632	8.246644272	8.218871707	8.188737767	8.238867329	8.253373484	8.018646318	8.165544494	7.99269201	8.016075233	8.083616776
1553465_a_at	5.607907444	5.399528813	5.451453214	5.462350698	5.480099806	5.608702933	5.707393363	5.50475078	5.741689625	5.575832947	5.527346563	5.467612454	5.335450995	5.509562923	5.233727673	5.531623739	5.596411017	5.619063364	5.598425914	5.567581843	5.278551708	5.379343557	5.730671912	5.442416759	5.680919823	5.383432078	5.404127294	5.386740294	5.239357305	5.397848083
1553466_at	6.851036138	6.757503458	6.341584746	6.847950251	6.652011512	6.966160351	6.840616927	6.674453994	6.65060331	6.959189596	6.753780363	6.845984261	6.832380529	6.681302515	6.792268757	6.570409747	6.977702565	6.876513046	6.857903299	6.782834709	6.731047598	6.742476843	6.785066177	6.989336312	6.857287433	6.673733835	6.781391244	6.30693056	6.445742391	6.605129776
1553467_at	6.425900526	6.443050393	6.080502127	6.231192049	6.174720036	6.626703426	6.54247351	6.46248814	6.517965835	6.539494829	6.422799211	6.465003751	6.511523505	6.538586063	6.775792837	6.258258618	6.808150318	7.080996019	6.747106226	6.610448662	6.424836922	6.113508532	6.378329015	6.310711914	6.145009464	6.281899548	6.675770246	6.373071304	6.237781873	5.99551092
1553468_at	5.641526393	5.407846612	5.13460234	5.213423323	5.274391633	5.698514567	5.448521744	5.42995203	5.570507983	5.5961449	5.629824027	5.38271155	5.466841425	5.437594144	5.300234345	5.428897714	5.382800987	5.599209145	5.422627657	5.641682659	5.356564337	5.79513655	5.510068667	5.089356477	5.424675488	5.423896152	5.27522743	4.952204508	5.345527664	5.378358694
1553470_at	5.621002001	5.975324903	5.565822001	5.511265799	5.736896275	5.960687834	5.598072954	5.775767061	5.905953725	5.778543692	5.349584962	5.782770309	5.844521684	5.790762021	5.280382929	5.663048741	5.752702645	5.843207988	5.649249013	5.67697271	5.659500204	5.619974208	5.797136263	5.663869597	5.977140802	5.980680317	5.559808811	5.556524223	5.710513824	5.579985343
1553471_at	4.842126119	4.765142156	4.570700714	4.598057226	4.817241159	4.99581268	4.73909258	4.633551611	4.728562691	4.819594446	4.594106207	4.811791358	4.959312029	4.708585697	4.783531795	4.57888967	4.677686839	4.784873091	4.669477834	4.561093952	4.826437637	4.650242563	4.87475887	4.995555627	4.879113576	4.893186181	4.677686839	4.736038762	4.716525006	4.664133087
1553472_at	5.20719503	5.094382504	4.992759414	5.122782735	5.475845517	5.150697729	5.053239332	5.435639325	5.099408871	5.091944532	5.16390596	5.154228187	5.400185445	5.131611042	5.248970744	4.950409529	5.172756902	5.136222085	5.122878658	4.992170936	5.022439609	4.611596828	5.052750814	5.172756902	4.900183507	5.234781198	5.108009912	5.028823392	5.288837182	4.935648099
1553474_at	3.658953567	3.648044044	3.896239792	3.686422175	3.761868802	3.827960789	3.70788904	3.701966499	3.639436968	3.722078771	3.62913207	3.684698523	3.657363294	3.819120677	3.640506621	3.603091843	3.719123939	3.707950988	3.552418643	3.574709303	3.664731719	3.608972803	3.794767256	3.703209553	3.756029066	3.726868709	3.703149463	3.683270885	3.829696302	3.634016042
1553475_at	5.635417158	5.428156601	5.25036089	5.476654236	5.511623714	5.517234153	5.444227628	5.312958915	5.501344263	5.530809645	5.339607274	5.375436558	5.65229976	5.641639185	5.44559239	5.286509064	5.488824655	5.729075366	5.340874555	5.538093823	5.362199649	5.401862867	5.491675851	5.378374249	5.144294254	4.867683452	5.420647454	5.610576332	5.540163568	4.910566681
1553478_at	6.625771703	6.527367301	5.944719812	6.515732031	6.678862297	6.828675734	6.607226601	6.560325813	6.799490721	6.952192004	6.244570474	6.059208273	6.867776658	6.688804314	6.625674514	6.556718808	6.624588308	7.034755504	6.93985244	6.668361752	6.58580624	6.551134849	6.515861416	6.318206375	6.625196084	6.176991674	6.721320785	6.592988236	6.74630475	6.098586852
1553479_at	6.202216161	6.088991354	6.081935816	6.047030059	6.010270389	6.243472827	6.128202859	6.022628073	6.278084881	5.959387507	6.519510384	6.446494076	6.305027792	6.159066465	5.913408866	6.529026944	6.253248975	6.115158393	6.013957416	6.141278627	6.276990653	6.213920581	5.985932345	6.224259725	6.149165321	6.131546207	6.058379143	5.737975854	6.044433305	6.356240161
1553482_at	4.447677441	4.523889011	4.426650347	4.490909809	4.596843565	4.666176972	4.33637205	4.511095075	4.51014353	4.238174016	4.44294381	4.587793402	4.517123771	4.454656682	4.289096688	3.974758413	4.453479761	4.592731561	4.332031288	4.603793092	4.371947008	4.403338812	4.329415961	4.437041428	4.430923035	4.305124643	4.355409869	4.420128323	4.427553935	4.32797412
1553483_at	7.28103213	7.250029189	7.339411554	6.681294925	7.063215217	7.331365014	7.201810107	7.138823987	6.96870847	7.063100011	7.213675739	7.324335204	6.965601653	7.015536651	6.972212704	7.16349737	6.909706446	7.083455826	7.137135391	7.006794086	7.434301073	7.147461068	7.327229996	7.358595799	7.260581317	7.529539158	7.176881354	7.214505968	7.159262835	7.221474343
1553484_at	4.573269593	4.460017106	4.316422846	4.236777752	4.504993837	4.589892481	4.498618524	4.376305726	4.295721207	4.477567132	4.471323563	4.088454631	4.464062704	4.447578762	4.365007118	4.351236176	4.530809059	4.373540273	4.549024505	4.456327307	4.370750534	4.352776494	4.334736048	4.427960493	4.402201539	4.291305481	4.38693492	4.317484693	4.492686038	4.115566755
1553485_at	6.461249862	6.23738609	6.065027344	6.207685435	6.637082084	6.685309255	6.313788171	6.364696783	6.364248503	6.401432605	6.505332511	6.285921872	6.549315731	6.329118596	6.418468339	6.311908022	6.522762537	6.476709687	6.33967491	6.176661303	6.347041509	6.337508587	6.078221238	6.330759568	6.288204394	6.160844032	6.368755739	6.217131134	6.378976164	6.11109668
1553486_a_at	5.393272628	5.222736859	4.958444098	7.462903537	5.425792201	5.512663239	5.361932124	5.411848056	5.375660887	5.567772773	5.231364819	5.393125646	5.352293265	5.34716095	5.574845859	5.117763029	5.297792645	5.482572385	5.411501852	5.027777554	5.378470925	5.173672555	5.123787643	5.472309137	5.369248806	4.990340069	5.224075043	5.239240825	5.164558728	5.153774427
1553488_at	6.998595602	7.207447364	6.979637083	6.781300069	7.043553077	7.526950857	6.915151022	6.980746918	7.019114888	7.251764866	6.68304483	6.930491802	7.243510555	7.009596104	6.83051378	6.857488692	6.862098475	7.013554828	6.776822116	7.057680436	7.170835876	6.993435731	6.866071516	7.115103419	7.140008754	6.991938989	6.73062976	6.91203538	7.010042496	6.807815814
1553489_a_at	5.376169064	5.507719199	5.383034837	4.926096433	5.273546416	5.331103306	5.439335451	5.321624507	5.257499706	5.319843147	4.991923966	5.288339955	5.470264783	5.586783447	5.103629209	5.235398954	5.278231282	5.253563001	5.191932229	5.315683067	5.397690315	5.387340259	5.607966615	5.091624229	5.484016758	5.541050991	5.29406661	5.371085839	5.331103306	5.337801192
1553491_at	5.059951905	5.21069108	5.672799184	5.104460057	5.505916237	5.601372732	5.425542987	5.298736043	5.399276852	5.428880702	5.428629057	5.398542102	5.434537204	5.355888951	5.112879001	4.970321409	5.499118316	5.267251041	5.290702423	5.446230316	5.399960254	5.380444672	5.770551662	5.503749273	5.22974821	5.487664682	5.023498694	5.400134914	5.45508814	5.247876706
1553492_a_at	6.425656558	6.37518414	6.339114731	6.314609155	6.735831968	6.870365479	6.413474285	6.603736789	6.413151935	6.714806505	6.543305764	6.355932173	6.616913647	6.628511063	6.537701159	6.252040564	6.705187743	6.582737401	6.363284758	6.514901491	6.649769766	6.200604495	6.326073387	6.588707327	6.494960562	6.372325068	6.549546272	6.598063464	6.426577803	6.333813085
1553493_a_at	6.959418285	6.989260323	6.846019787	6.721535938	6.984104134	6.926345736	6.870190934	6.869188478	6.708254427	6.950432061	6.772148471	7.288656911	6.751899666	7.08779394	6.775156189	6.896010196	6.946155495	6.902052698	6.935136683	7.171721339	7.055219011	7.007508818	7.101988403	6.961126476	7.128198328	7.155180782	6.858986655	6.582083452	7.203651193	6.610631975
1553494_at	3.956732499	3.966510384	4.025445559	4.018288996	4.176123912	4.132196345	3.835931925	3.937296059	3.947643931	4.20036893	3.935972704	3.830684917	4.016493501	4.117207143	4.106989751	3.97490327	4.232389493	3.986927469	3.932213683	3.901194288	3.976159238	4.012148036	4.041372582	4.097249236	3.792447629	3.962379219	3.838739478	3.906266646	3.913969681	3.822558541
1553497_at	4.50591408	4.361172417	4.160056611	3.979562097	4.171080833	4.30655138	4.158895941	4.025348568	3.976601519	4.211279361	4.340375862	4.214952685	4.518132373	4.415220488	4.288213451	4.21018746	4.201006543	4.638125743	4.375773701	4.357725401	4.289128642	4.09493384	4.270314226	4.219730142	4.234775461	4.211447013	4.100059351	4.119160901	4.384088734	3.87178771
1553498_at	6.926437619	6.881051562	6.696972757	6.887054864	7.075415401	6.765272072	6.809218053	6.854714991	6.966090865	6.849925365	6.558148687	6.92612735	7.218789596	6.784401606	7.09242168	6.901604066	6.981049678	6.973987971	7.043032355	6.903782882	6.769401965	6.866944444	7.151471557	7.010415543	6.968897154	6.624429444	7.033137843	6.844073392	6.768337438	6.701644016
1553499_s_at	8.376385825	8.305891362	8.12125559	8.286251732	8.189973677	8.592074302	8.66542013	8.388058041	8.244586702	8.334417171	8.625913581	8.538413295	8.48355648	8.301329355	8.325434568	8.158284902	8.513108562	8.747052024	8.46386549	8.417499416	8.53348576	8.25556454	8.177414443	8.464841486	8.178395846	7.966054619	8.432423953	8.325835474	8.42885294	8.110954764
1553500_at	5.507158709	5.466979781	5.413780171	5.488087916	5.565094738	5.950733589	5.420462402	5.571380322	5.612343846	5.610356759	5.470797536	5.539775176	5.564535852	5.446251599	5.621483781	5.503940853	5.51693366	5.822135067	5.389828779	5.506602394	5.52698676	5.480407564	5.422323921	5.355152633	5.590810308	5.591248238	5.42284108	5.381741294	5.557076097	5.125690184
1553502_a_at	5.586081466	5.615194221	5.430186439	5.200770919	5.390759027	5.671184089	5.47049209	5.580635665	5.345611994	5.470986675	5.230262089	5.69827089	5.636278021	5.657529641	5.107352855	5.422828637	4.67957548	5.468512006	4.767465546	5.376807287	5.355330335	5.467210882	5.634357607	5.508402214	5.772392227	5.769099754	5.343345859	5.417138103	5.899293637	5.565560325
1553504_at	6.875968454	6.719982293	6.881684691	6.866862232	6.815955695	6.903480491	6.830647388	6.810787194	6.736144017	6.943056079	6.707562215	6.796972266	6.836236282	6.778677624	6.695245707	7.004765679	6.877192892	7.015618472	6.85483264	6.887110852	6.776161693	6.803106937	6.857091874	6.95499759	6.806996756	6.858659443	6.442202165	6.500303168	6.682472557	6.447779304
1553505_at	6.313372045	6.326267295	6.303820448	6.005868112	6.222993339	6.364334393	6.290328212	6.14638068	6.118505954	6.153213494	6.175379358	6.027850451	6.044973922	6.246051609	6.226721754	6.128153454	6.485631734	6.460894492	6.27304191	6.196836294	5.95142913	6.161727403	6.203800116	6.227885447	6.057037679	5.864930133	6.275978001	6.126107032	5.927690893	5.731046221
1553506_at	6.281377562	6.321833755	6.086484078	9.549986885	6.447174702	6.334206989	6.06483926	6.470692563	6.246006593	6.475998472	6.231184559	6.100002238	6.198707729	6.124047116	6.304520448	5.995273158	6.368773043	6.363376245	6.310812882	6.06144314	6.153965132	6.257986529	6.582762312	6.385441225	6.222428294	6.148855381	6.077123918	6.018240194	6.298769263	5.948043329
1553507_a_at	7.120441407	7.193183331	7.292488698	7.036236079	6.946269229	7.194996445	7.175672323	7.176028167	7.034116671	7.181684053	7.296922948	7.083962381	6.810119151	7.047246997	6.876787083	7.167457726	7.352299923	7.155779996	7.139661482	7.154406681	7.084109829	6.872502594	6.872705658	6.698837462	6.995489305	6.839531994	7.076543025	7.106229023	6.874149377	6.995994109
1553508_at	6.331298117	6.270289045	6.201697109	6.142063704	6.265570803	6.483526448	6.393384968	6.411430894	6.215312932	6.374246768	6.186589052	6.330218202	6.520381957	6.518216138	5.991248893	6.227376686	6.358389695	6.157550489	6.209983071	5.924270074	6.400975599	6.02035014	6.42486665	6.349070445	6.494759509	6.641519262	6.037827664	6.299917434	6.411427885	6.069694119
1553510_s_at	8.371399932	7.74174427	7.821541347	7.765321911	7.898234454	7.857630695	8.287794201	8.050829844	7.969282098	8.112151279	8.054589414	7.837837748	7.732410919	7.938000147	7.855609252	8.25144313	7.780847111	7.284701729	7.627949832	7.954039597	8.152610569	8.099369712	8.718692491	7.956344093	8.369382735	8.813083687	8.349450185	7.687654795	7.39274855	8.757833018
1553511_at	7.567774654	7.496229007	7.371030059	7.518088448	7.674043439	7.790149485	7.693928337	7.617049713	7.642198619	7.614104877	7.681514155	7.644807864	7.613389036	7.682293897	7.504858695	7.39443521	7.848588651	7.793195563	7.644726677	7.53619097	7.4856129	7.463872544	7.247424593	7.703667012	7.635819743	7.626225847	7.67599424	7.616333872	7.263685679	7.892893471
1553512_at	5.754116158	5.587618972	5.563163212	5.479564313	5.485130515	6.073985379	5.724725089	5.723905844	5.821456616	5.771948059	6.054465493	5.638945007	5.953029301	5.738335382	5.564695419	5.586240526	5.686199943	5.987322311	5.644106723	5.87329331	5.851950213	5.498129786	5.689413141	5.691616559	5.819690803	5.692014686	5.68325744	5.704425469	5.684623899	5.397531193
1553513_at	5.04759453	4.83164432	4.80787131	4.730318749	4.819496707	5.106890241	4.858659726	4.750885582	4.769701996	4.706862375	5.274913383	5.207206923	4.851679713	4.97994029	4.508538859	5.190471583	4.899696996	5.07480894	4.603850075	4.781396524	4.716733425	4.639854229	4.792326692	4.782879821	4.923039805	4.6551779	4.645550348	4.981667952	4.763432458	4.648644892
1553514_a_at	6.208071942	5.891677718	6.042355584	5.767508157	6.394122973	6.325772445	5.867356242	5.990335172	5.888417613	5.96392365	5.859084248	6.078578287	5.77606516	6.01324403	5.599365965	7.017409517	6.061545286	5.938504271	5.692153998	5.810383729	5.910855905	6.198175258	6.057525309	6.20329383	6.159364954	6.009733921	6.192865465	5.946840934	6.348217306	5.980393437
1553515_at	6.44046762	6.48397489	6.250901488	6.228604927	6.424675903	6.437140377	6.339699113	6.380662431	6.09377478	6.504769	5.843401816	6.183219231	6.335215833	6.677921223	6.098308525	6.122880854	6.342028417	6.375665214	6.053556909	6.475706065	6.506451372	6.303903399	6.308619745	6.289375113	6.799773085	6.633326922	5.840387909	6.32985035	6.367213461	6.160437363
1553517_at	7.580562936	7.314681506	7.376951377	7.313622242	7.518603593	7.815260676	7.38715311	7.529816063	7.438498293	7.68530894	7.527808836	7.666971313	7.732745519	7.655800729	7.389266196	7.467698418	7.537547624	7.493647919	7.400867461	7.485382887	7.631276145	7.404523752	7.740299739	7.570660061	7.486359546	7.610008061	7.476702193	7.54447043	7.628700383	7.334724592
1553518_at	6.752395121	6.805448475	6.537215204	7.069292488	6.771807156	7.074934599	6.839134296	6.688661623	6.919882299	6.912887265	6.742989481	6.774628551	6.861277249	6.799905335	6.505729345	6.877192892	6.791314214	7.020426721	6.718467169	6.868607788	6.895724889	6.652684988	6.662319317	6.893233234	6.751234588	6.67573304	6.852292367	6.83511645	6.531658267	6.7424498
1553519_at	4.355788705	4.505564224	4.133503946	4.148563182	4.493255433	4.506445309	4.287394825	4.1069463	4.3312807	4.455035121	3.982907477	4.196816513	4.418940469	4.665010198	4.093645277	4.189917825	4.09065693	4.215541641	4.132642335	4.429098962	4.068935847	4.089362353	4.302140043	4.300119314	4.191033107	4.53542403	3.962200038	4.390699622	4.408141116	4.129490813
1553521_at	6.821968167	6.707875522	6.699167452	6.693832307	6.694160511	6.857600559	6.979268747	6.871022872	6.703598734	6.66732782	7.007328071	6.822848959	6.99116977	6.887903209	6.701300744	7.007110845	6.92677549	7.010506667	6.881974337	6.945359887	6.815997627	6.686895883	6.626316313	7.066648582	6.78398688	6.651495993	6.764981327	6.708866828	6.769820426	6.63382199
1553523_at	6.936240308	6.836549476	6.69409911	6.46268747	7.053144688	7.181996885	6.985222093	6.936106924	7.016370921	6.675451653	7.117164741	6.709954744	6.963408735	6.935556186	6.853403856	6.776573623	7.067829066	6.851077977	6.751664204	6.752209963	6.872849834	6.734350858	6.688638967	6.630341716	6.956280609	7.025764738	6.856555894	6.698349709	6.743749191	6.615693974
1553524_at	4.728438468	4.429358453	4.392220347	4.575686448	4.567273276	4.829297233	4.557293201	4.695795838	4.463499327	4.877386123	4.571796346	4.781326617	4.774642633	4.578218783	4.73899983	4.329219939	4.734489069	4.782609122	4.413479936	4.516983694	4.422621593	4.451348487	4.359669208	4.668265081	4.443508609	4.544390734	4.509495249	4.581310733	4.590389898	4.35582405
1553525_at	7.136364277	7.135639682	6.884071113	6.883922215	6.941148562	7.053296884	6.978308386	7.144058435	6.950514453	6.984026978	6.759432732	6.892753655	6.907054789	7.044237943	6.675077097	7.004811613	7.104764693	6.896187142	6.800038301	6.979748704	7.186270828	6.889151455	7.044311016	7.09399466	7.037173851	7.163935469	6.857234284	6.568658316	6.843809527	6.613772965
1553526_at	7.692760107	7.400238604	7.421936256	7.561202462	7.353245669	7.813649144	7.695085026	7.575895185	7.655403257	7.610044046	7.421605777	7.763349716	7.365273167	7.495859528	7.582256698	7.543833411	7.667010028	7.785632356	7.562920889	7.574492317	7.624185046	7.630413841	7.402857972	7.590855324	7.336308366	7.281993566	7.584524699	7.180242024	7.070046162	6.957667762
1553527_at	6.401335641	6.404473005	6.227205201	6.273665788	6.272091356	6.616247063	6.453253411	6.53062783	6.549610788	6.406387112	6.39053008	6.40720983	6.343942076	6.477107404	6.489910976	6.572149895	6.428056535	6.423471216	6.678099904	6.492961066	6.484125463	6.419383818	6.398046684	6.225802315	6.648441863	6.448113512	6.34028713	6.09224239	6.338272514	6.227730167
1553528_a_at	6.935261585	7.35236442	7.371727522	7.226136162	6.717623281	6.640989045	7.2406599	7.083353038	7.659185076	6.968098828	6.982018098	7.130782608	6.901631234	6.697230259	7.375655196	7.581678624	7.22656603	6.878010822	7.444667942	7.254922555	7.645392976	7.179879796	7.402857972	6.977927942	6.68331377	6.887164686	7.08821684	7.42541907	7.023736998	7.840368056
1553529_at	6.418589943	6.181218434	5.771624766	6.249053518	6.341748861	6.450683309	6.436907796	6.483877641	6.361661518	6.353743912	6.278848213	6.332947357	6.296464674	6.438379179	6.34484461	6.287910424	6.557448766	6.542853679	6.496877874	6.395641419	6.402579546	6.051947279	6.27271339	6.453131477	6.153493694	5.975638944	6.487118285	6.349818185	6.388219001	6.083475407
1553530_a_at	10.49820113	10.41755906	9.692666493	9.616150229	10.2614027	8.25491586	9.980344391	10.45453378	10.09518821	10.30056016	10.41749843	10.0314517	9.986891652	10.58081604	10.16452697	10.7886383	10.47927017	10.31698631	10.81307271	10.68614372	10.51536144	11.12893597	10.42886502	10.82145258	10.4058295	10.41807114	10.94464629	10.57723701	10.09301719	11.06875803
1553531_at	5.693361601	5.727170574	5.400933087	5.816537148	5.744955144	5.719550992	5.807802298	5.773396558	5.603612149	5.900080849	5.808185228	5.615700427	6.074410709	6.056067083	6.049732777	5.726710467	5.980028744	5.765966476	5.790309579	5.735027455	5.728566852	5.947685797	5.694531795	5.803043284	5.796538553	5.739217502	5.679663049	5.770648994	5.911322308	5.800338204
1553532_a_at	7.285074689	7.530100571	7.553446286	7.13652454	7.282026322	7.463596772	7.391776877	7.351809806	7.131676491	7.235525888	7.511803059	7.181063585	7.310808291	7.575138846	7.269172664	7.310635844	7.291031648	7.508997105	7.273525428	7.445135902	7.632194113	7.594497601	7.355335294	7.407252235	7.411572953	7.601989129	7.463233114	7.418708385	7.346659074	7.447813646
1553533_at	5.501097128	5.621002001	4.900986327	5.11492636	5.419799022	5.453957514	5.261080329	5.716850822	5.427997902	5.700736829	5.685949349	5.606929314	5.652585408	5.765822586	5.642955633	6.171560225	5.707505527	5.985820215	5.725385295	5.927817447	5.97325162	6.638751815	6.387339786	5.449501326	5.940578716	6.403947169	5.607521732	5.825922081	5.405965469	5.691424956
1553534_at	6.401434995	6.204058835	5.958341034	6.32557254	6.185837509	6.400885709	6.111990667	6.326172206	6.221201437	6.57088669	6.111734002	6.272188114	6.403600293	6.508539123	6.202285816	6.247862697	6.472416061	6.328368559	6.227323871	5.916591189	6.131577393	6.038790596	6.270756191	6.297353443	6.265487836	6.126654058	6.047523836	6.08941884	6.379281978	5.929228359
1553535_a_at	9.553697997	9.086399401	9.399533475	8.926908267	9.169917111	9.163962977	9.15231905	9.136759051	9.14989666	9.155466412	9.311572231	9.33641572	8.75144744	9.198355447	8.929909314	9.474577898	9.205203019	8.865889468	8.710584362	9.231656523	9.7486414	10.62672607	10.14916636	8.591359424	9.927083468	9.573136252	9.791183825	9.149867474	8.699004834	10.3026815
1553536_at	6.064265629	6.02006069	5.938879617	5.865796201	5.573200594	5.889226035	5.915539033	5.871849612	6.147971527	6.085354056	5.817847576	5.948509537	5.773897079	5.806441426	5.736784516	6.345060733	5.905809025	5.974001908	5.928506324	5.931238039	6.032000034	6.134977735	6.218411509	6.237823289	6.05546634	5.841800401	5.624971451	5.781931466	5.421691587	5.810150093
1553537_at	5.41560771	5.425746787	5.431843079	5.211235336	5.3423798	5.739517126	5.411670496	5.269801786	5.318573904	5.282055479	5.306359255	5.47437202	5.332546405	5.341100765	5.123753512	5.370593597	5.479548363	5.165456164	5.273578722	5.370351843	5.398208317	5.30198595	5.190398408	5.322775648	5.370593597	5.418158011	5.248771866	5.483241928	5.152047269	5.587770541
1553538_s_at	13.52259734	13.91788768	13.75197345	13.98074859	14.07856317	13.44537447	13.60685976	13.86157453	13.59664605	13.79706305	13.8992437	13.82064955	14.01634642	14.09522334	14.11533814	13.69056979	14.11511446	14.23256185	14.19553766	14.17379044	14.18561775	14.03960163	14.02397934	14.22048524	14.05871587	13.68663049	14.11853191	14.16009249	14.17351266	13.81613336
1553539_at	7.202677328	7.292055184	7.326552107	7.160975342	7.360434856	7.375900443	7.142706743	7.133726022	6.922975074	7.28138455	6.948826315	7.238017839	7.282065329	7.431523395	6.760581852	7.166446468	7.159199903	7.110621279	6.938285442	7.388624377	7.234644558	6.967935652	7.215214504	7.334747641	7.323477633	7.434806375	6.807643451	7.051551891	7.416205129	6.892157134
1553540_a_at	6.932909531	7.102943391	7.049234392	6.65971522	6.933754125	6.875764125	6.787818064	6.888345822	6.979076161	6.892021548	6.783945893	6.91541541	6.949887262	7.035303997	7.111185201	7.119061912	6.940079948	7.025460854	6.966450915	7.094191105	7.313866893	7.39187272	7.790454831	7.117271615	7.664900511	7.652742038	7.168121276	7.040334673	6.96782696	7.184063669
1553541_at	6.685323121	6.217393458	6.201245174	6.32589139	6.01633628	6.502373696	6.474981886	6.338057029	6.347303889	6.313739161	6.400912137	6.391860892	6.494992605	6.030086865	6.209799175	6.038995874	6.452532141	7.088309181	6.433970348	6.182107701	5.967008392	5.834797408	6.11726719	6.116954471	6.007274623	5.944348853	6.376244369	6.271019124	6.069784778	6.037146255
1553542_at	6.634670119	6.869048851	6.125086518	6.850531591	6.746328368	6.828526062	6.41600316	6.761211679	6.698731553	6.70534959	6.714412212	6.773212759	6.651250948	6.735974546	6.712724262	6.939515332	6.880338925	6.680413154	6.937867526	6.574318422	6.47952577	6.319654448	6.46226567	6.311317268	6.695421955	6.726234522	6.523658966	6.714412212	6.717706351	6.393108542
1553544_at	6.93361875	6.832619125	6.603165326	6.701419086	7.016331119	7.136461046	6.97515371	7.021277486	6.785324046	6.897443633	6.879766002	6.853152449	6.873989814	7.03990446	6.896235795	6.760649853	7.081420956	7.244158314	7.013884409	6.867766249	6.961591245	6.692528603	6.84843265	7.020836259	6.918216223	6.650113947	6.730337714	6.66178655	6.749068595	6.638343752
1553545_at	6.907638259	7.180126247	6.652684988	6.370448062	7.333603537	6.612743488	6.895824732	7.074152627	6.981870346	6.700113834	7.290906111	6.974994951	7.164069469	7.259119858	7.123803552	6.654269711	7.262704266	7.567645875	7.421162364	7.461561523	7.523099189	7.404368469	7.142574986	7.213249218	6.985622446	7.04078639	7.369868207	7.540959175	7.500122309	6.762228066
1553546_at	3.51851961	3.637943861	3.569140176	3.544037386	3.728671227	3.648795577	3.539627042	3.645331203	3.69420782	3.666237699	3.609613497	3.456237531	3.61571195	3.616513586	3.550151801	3.536000278	3.705383129	3.553098206	3.403390815	3.457176142	3.56797349	3.499822942	3.65083276	3.549733958	3.639926393	3.462213389	3.442935622	3.535822409	3.546688319	3.478818223
1553547_at	5.246743726	4.973993311	4.926184047	5.12567895	5.614664595	5.172931598	5.037234339	4.937159186	4.950409529	5.0762779	5.21918841	5.02387911	4.98445453	4.701942159	5.160138533	5.034899659	5.023336364	5.147441165	5.145386845	4.82178451	5.006093018	5.220988905	4.986578617	5.075164339	5.113390736	4.851477972	5.402006201	5.006777651	5.03342099	5.209292629
1553549_at	6.031867023	5.878413128	5.599728781	6.234257207	6.029734416	6.169073024	5.940411215	5.972227391	6.2165084	6.050090425	5.950959164	5.993401661	6.135812861	6.01663895	6.164801901	6.042268657	6.338022459	6.297273513	6.097258648	6.043724345	5.96864706	5.975138547	5.705448405	6.097497095	5.903153072	5.766930975	5.998048405	5.992259738	5.841772547	5.636125136
1553550_at	6.317254603	6.132794579	6.156140198	6.231192049	6.152000194	6.482225133	6.006085565	6.012788474	6.293668785	6.240995727	6.106098045	6.037268706	6.145635831	6.170953629	6.179252119	6.092814517	6.065612524	6.167990988	6.376580362	6.166259263	6.064805437	6.318771748	6.41122472	6.626994681	6.015897937	6.1749726	5.949287108	6.119486507	6.103232967	5.987981161
1553551_s_at	13.74735623	13.98058014	13.67614088	14.07769563	14.23686553	13.39572041	13.60003961	13.90305127	13.83830012	13.88860165	13.86836214	13.99586557	14.15772362	14.08337928	14.19024599	13.72958665	14.00785788	14.15580885	14.09064772	14.04221228	14.16791678	14.08777508	14.05853552	14.27248334	14.12234631	13.93837428	14.02586853	14.10465792	14.23000697	13.817577
1553552_at	6.703085224	6.41946243	6.379575613	6.343525799	6.557246629	6.907479367	6.511018378	6.528710301	6.414664071	6.546461934	6.448672859	6.427549107	6.484643365	6.487853462	6.365183416	6.372543714	6.746252754	6.772301214	6.442653902	6.65404726	6.494255587	6.419532939	6.457799036	6.776281721	6.260371445	6.280091639	6.297218274	6.431198115	6.354140099	5.979801792
1553553_at	6.480186656	6.372807243	6.058645155	6.505501974	6.388092899	6.5761639	6.415450426	6.618937593	6.597767028	6.596601064	6.46756749	6.34468831	6.477501516	6.262949229	6.798055739	6.51860689	6.901141118	6.926732109	6.859833344	6.396341465	6.643610151	6.303903399	6.325498096	6.755360396	6.253492217	6.237186378	6.62976717	6.459988595	6.451773724	6.059089748
1553555_at	7.28192213	7.037749803	7.270535089	7.379031956	7.120311143	7.475577282	7.283444528	7.399159104	7.305698815	7.448620344	7.223457537	7.428526452	7.530764084	7.303981463	7.502629475	7.282935445	7.344154906	7.797106055	7.74208761	7.35163832	7.248532208	7.241346412	7.295054385	7.496378922	7.079938715	6.907775487	7.289126295	7.240925864	7.074363206	6.93391423
1553556_at	5.819536497	5.782841532	5.671426351	5.5573292	5.458696682	5.800048886	5.623469124	5.831306862	5.735251793	5.723477851	5.780832405	5.525799501	5.44727937	5.717875967	5.604003737	5.661852977	6.003687724	5.766867107	5.709054451	5.796660015	5.722287892	5.566512178	5.643500832	5.635839782	5.356244632	5.621359172	5.603464911	5.674469013	5.516077188	5.290959642
1553558_at	6.991085964	6.803673502	6.527377974	6.610685401	6.620751137	6.727967624	6.777558816	6.747612709	6.739453145	6.715483385	6.507736547	6.994037624	6.707664766	6.664958915	6.919164974	6.78111365	6.770743617	6.771831399	6.827109758	6.622806364	6.58002642	6.687208939	6.705528023	6.859970801	6.460483326	6.643560313	6.540620424	6.585572844	6.443432364	6.435923479
1553559_at	7.831337818	8.668701988	7.024619783	7.807888087	8.423979962	8.296350912	7.965766105	8.224617803	8.887194979	9.023832378	8.259764066	8.173911194	8.461104453	8.159243168	9.567628855	8.196628409	8.511476669	8.687902139	8.947801333	8.357538147	8.715678233	8.164892871	8.210250119	8.774224746	7.759864687	8.550798784	8.162959373	8.979653471	9.143800314	7.198063725
1553560_at	5.783340095	5.503298386	5.313382708	5.769895454	5.680200524	5.919308611	5.584205582	5.761106877	5.386791793	5.527992076	5.5563079	5.513809861	5.550800572	5.531980638	5.685027555	5.606748058	5.456368527	5.703757242	5.544810898	5.606268554	5.560299	5.386306801	5.388650314	5.6131963	5.678823937	5.539667783	5.420170517	5.231360071	5.207817948	5.212116956
1553561_at	4.576078754	4.520413048	4.511405567	4.510693938	4.776120623	4.727358438	4.62774198	4.495329349	4.537894865	4.766544907	4.477860935	4.544839005	4.612492097	4.383674446	4.627866064	4.406501809	4.736646109	4.964188083	4.8259854	4.55671123	4.703675092	4.57239183	4.547716268	4.443139228	4.635291676	4.534268598	4.542507462	4.508577785	4.556222361	4.286432256
1553562_at	6.885305252	6.832619015	6.412320727	6.612380949	6.972738553	7.120308038	6.859107841	7.048264216	6.669679246	6.865626959	6.463022946	6.606462931	7.019139941	7.053807342	6.766672873	6.52889056	6.82444091	6.8260913	6.667264286	6.810052021	6.622128356	6.719083121	6.722347937	6.827467236	6.628775992	6.792260035	6.789141698	6.501525794	6.834392932	6.310687028
1553564_at	5.829311364	6.181218434	5.301630154	6.17219877	6.157550489	6.384651473	6.029541828	6.027813049	5.739509066	6.034286461	6.17219877	5.924054183	6.100866562	5.896098225	6.243763169	6.002306378	6.033215156	6.06617603	6.627667166	6.191566943	6.120797667	5.757572356	5.898856465	6.024139722	5.740370622	5.864381934	6.10245985	6.251015354	6.346597036	5.969020454
1553565_s_at	7.049834485	7.147954	6.792876695	6.974871605	7.710020118	7.067817561	6.992273521	7.145174656	6.689161217	6.890113828	7.419396019	7.198749267	7.329058955	7.417135596	7.13492343	7.176669866	6.602797635	7.776933287	7.363530968	7.406793792	7.573299909	7.412066247	7.927925952	6.797579184	7.668448039	8.527691838	7.695715249	8.171251697	7.252428831	7.922990906
1553566_at	7.163297725	7.034096418	6.826184929	6.800634305	7.150222438	7.588599193	7.27599471	7.23688701	7.118002867	7.323604574	6.906575605	7.021434192	7.358322816	7.102742864	6.88788842	6.781790027	7.293614656	7.350408172	7.002787538	7.18877962	6.947477659	6.8744791	6.873703193	7.081377708	6.865597972	7.05736777	7.072593897	7.129409386	7.218248693	6.971933543
1553567_s_at	14.08266485	14.25674458	14.01759351	14.41181463	14.46478316	13.8962529	14.02155155	14.25028338	14.14178569	14.24468225	14.17682224	14.30739033	14.40585508	14.3826815	14.64291537	14.11577886	14.36504468	14.39642094	14.42396549	14.34801508	14.58798839	14.50032095	14.4251855	14.56253948	14.59148051	14.33086012	14.3550271	14.36743415	14.55161364	14.10290743
1553568_a_at	7.058092612	7.062608354	7.168670355	6.856873505	6.974000035	7.1588633	7.19416884	7.037611189	6.899043042	7.030426853	7.150871485	7.338766225	6.840243648	6.999005698	6.814962404	7.081055004	7.373431063	7.156352769	7.088715398	7.10723703	7.076104486	7.449062641	7.433043305	7.134874292	7.119478991	6.969132672	7.103589066	7.083755361	6.874875655	6.822802897
1553569_at	14.24500761	14.44736636	14.10824888	14.43615895	14.44206216	14.32020105	14.20103519	14.3634416	14.33120539	14.38840754	14.31022905	14.30249521	14.44837629	14.37652476	14.52748104	14.32649195	14.50921542	14.52382075	14.46628159	14.43082466	14.50571298	14.46038037	14.48128513	14.59873863	14.59035882	14.27591266	14.50921542	14.4598827	14.57969959	14.44603633
1553570_x_at	14.37030666	14.53941109	14.13747504	14.56320217	14.56468254	14.4267341	14.30792713	14.48937739	14.45315696	14.51322924	14.42860355	14.46230482	14.56015411	14.49519918	14.63160581	14.45838197	14.61564281	14.58858979	14.54688381	14.54352228	14.61647842	14.57682525	14.54803267	14.65996952	14.6846113	14.41235604	14.59254448	14.56320217	14.6650665	14.48895986
1553572_a_at	8.301786608	8.277195245	8.646007265	8.788748555	8.809128157	8.225277685	8.249047556	8.782479905	8.070343252	8.166725152	8.796858744	8.713175518	8.809511563	8.82958586	8.129169704	8.190708902	8.364770792	8.486170301	8.128208767	8.52186137	8.595495088	8.655910975	8.136462366	8.433082032	8.339947335	8.506574183	8.484932551	8.636690466	8.104990595	8.85755657
1553573_s_at	5.914092111	5.979911198	5.547424697	6.087665511	6.846580785	6.070555531	5.992836841	6.022483601	5.931699451	5.681419411	5.940790369	6.099013131	5.959812573	5.954997015	5.663393033	5.995700717	5.956155681	5.994489256	5.979595026	5.874214488	5.828975016	5.872323778	6.063795237	5.740054111	5.92294696	6.029799184	5.46633424	5.751746861	5.968746391	6.47658243
1553574_at	5.646045015	4.948603053	4.884040593	5.556726518	5.186607934	5.421011568	5.173930692	5.207267955	5.281953212	5.401553666	5.319671466	5.188463167	5.28735624	5.209223949	5.087182732	5.410096298	5.473465921	5.40891865	5.044004652	5.210019903	5.17148777	5.174760708	5.300902614	5.257071284	5.100806507	5.103814499	5.161851616	5.14123654	5.172637157	4.582900298
1553575_at	8.538112023	8.609489042	9.101565382	8.478524623	8.867536182	8.381432167	8.36090586	8.179436339	8.34364514	8.2403775	9.089662819	9.096073369	8.777667414	9.066766294	8.633480155	8.383379545	8.48089245	7.963975572	8.661009726	8.378040226	9.102094374	9.349391283	9.272314573	9.766289231	8.930756202	9.471932772	9.13454797	8.949957981	8.648528438	9.01703159
1553579_a_at	4.782473993	4.493006569	4.136423212	4.664746537	4.544970514	4.768524674	4.506277195	4.42792007	4.4016815	5.004109835	4.398594772	4.377514977	4.657468367	4.617501653	4.552421828	4.700255372	4.437859666	4.491121434	4.406466443	4.402778681	4.561613059	4.366168037	4.565854324	4.665371746	4.323160533	4.369990938	4.467989169	4.320302407	4.451601915	4.19487539
1553581_s_at	9.222701796	9.156869273	9.221174418	8.97840315	8.829332516	9.327138496	9.311510753	9.268031221	9.144558079	9.865938587	8.979353269	9.246800177	8.950075423	8.980991258	9.064899536	9.530009955	9.229602803	8.529491344	9.041766644	8.707708449	9.375269804	9.23504932	9.647356387	9.106652755	10.00334048	9.240916488	8.705327713	8.823294955	8.602442192	9.068731544
1553582_a_at	6.46863107	6.372844997	6.229813445	6.096082252	6.276464081	6.600648611	6.227236268	6.137804187	6.247755843	6.412018004	6.039521432	6.033880927	6.25907755	6.362366813	6.150065148	6.108470484	5.946776132	6.180528179	6.082228028	6.25951821	6.471201871	6.194319537	6.661402184	6.685100378	6.377036577	6.485669265	5.784036204	6.310874535	6.434178957	6.069704952
1553583_a_at	7.969457232	7.988725868	7.812639136	7.550447762	7.948736711	8.065584393	7.708446388	7.872740125	7.648453864	7.859731907	7.565360311	7.91622203	7.938384897	7.973007159	7.691089113	7.490563453	7.554166054	8.022733474	7.466853234	7.846660799	7.879101889	7.83411205	7.795703406	7.951906501	7.806277373	8.001484289	7.808826113	7.959768257	7.861567673	7.751062738
1553584_at	7.600611442	7.463778467	7.288156422	7.288020206	7.491921049	7.799616951	7.483594295	7.501634206	7.409508907	7.541655524	7.547564058	7.698256987	7.592825136	7.754866551	7.46781042	7.629295062	7.586366024	7.55310629	7.571848635	7.626416996	7.631340408	7.585537726	7.882293385	7.487717366	7.5426115	7.425970026	7.596167661	7.406183959	7.436833946	7.364962172
1553585_a_at	6.399642734	6.535117721	6.280388442	6.500808041	6.486088449	6.477910171	6.379811209	6.499435869	6.310537902	6.621649698	6.170708813	6.567114831	6.483319033	6.795789516	6.490068458	6.466809406	6.220189666	6.549805413	6.40281813	6.211084911	6.565090252	6.437725224	6.746767064	6.503549533	6.579374271	6.274936451	6.373681914	6.463689163	6.319509755	6.27086914
1553586_at	7.239912421	6.959648117	6.796264626	6.732767385	6.809654051	7.252905761	7.040841171	7.182406529	7.086749041	6.986513796	7.020309217	6.868039901	7.212423737	7.063585882	7.123750432	6.904785653	6.862249316	7.084764212	6.874857224	6.76881555	6.963655606	6.879413918	7.089520537	7.07052764	6.758963608	6.973465058	6.961123807	7.087445266	6.985688992	6.64963628
1553587_a_at	8.496739226	8.50944257	8.756351101	8.447846529	8.213196291	8.393819765	8.731449701	8.69845905	8.731977423	9.172211196	8.483881998	8.293134896	8.024198779	7.97906812	8.76746955	8.651231122	8.867753896	8.323361104	8.848477499	8.697319021	8.499197955	9.116124143	8.45586735	8.189725474	9.220511123	9.498422735	8.523521318	8.674661736	8.36959406	9.204654144
1553588_at	14.23635206	14.33736792	14.29381208	14.37601692	14.48671968	14.23418326	14.15153984	14.35995996	14.34193579	14.34392399	14.29609218	14.33802792	14.44796737	14.42510862	14.53630434	14.14698997	14.46079847	14.54005769	14.4552254	14.43592928	14.52536409	14.46134981	14.34060806	14.47781497	14.393977	14.22768744	14.42730377	14.40705405	14.56068276	14.2027886
1553589_a_at	12.05428432	10.59029197	6.332025082	9.819748297	11.39905839	11.79507369	11.36637129	12.67831677	11.56318419	12.65521694	10.64317136	11.79484543	11.81189777	12.11198227	11.16235386	9.905624717	12.0112275	10.06888738	10.0499909	9.897381965	8.583070916	10.7419137	10.06050016	9.783265953	10.54022839	11.18724136	11.59729997	10.11412863	9.171564922	9.419092654
1553590_at	7.424203805	7.430656432	7.232661249	6.94513951	7.410855464	7.692634505	7.279294854	7.36524584	7.26537772	7.369807572	7.360777504	7.53374454	7.617660934	7.420822204	7.223326612	7.29379038	7.076056351	7.399780989	7.152050795	7.228839649	7.522738304	7.144514291	7.729651273	7.173675185	7.699695048	7.474362816	6.923348874	7.623961671	7.556296289	7.363896082
1553591_at	7.494418955	7.509611554	6.9857235	7.309861215	7.537513013	7.567407866	7.46160915	7.527789499	7.15667008	7.5847387	7.290767181	7.46790397	7.495808775	7.798213066	7.487390563	7.52836985	7.608181711	7.622063191	7.454959028	7.461080797	7.716917413	7.482366807	7.428287002	7.592716696	7.648286707	7.482773057	7.362518644	7.215710867	7.606689207	7.317851489
1553592_x_at	7.790614854	7.620247306	7.388430134	7.445511912	7.578938286	7.678328354	7.461354833	7.689727618	7.216633009	7.665440109	7.542699918	7.698664834	7.520624482	7.653485517	7.405410552	7.688581003	7.606871075	7.666765907	7.503316787	7.585579908	7.759855102	7.906344571	7.716097721	7.627211508	7.707852032	7.582626949	7.474681396	7.34018712	7.609884859	7.259276771
1553593_a_at	6.224283258	6.126837236	5.624425207	6.083313229	6.136244605	6.76914156	6.580790282	6.2424871	6.176956984	6.19828713	6.396026902	6.135843912	6.499485053	6.466514904	6.221235772	6.16699406	6.248104827	6.248929425	6.282691484	6.076314176	6.308910332	5.965153467	6.453747153	6.288188475	6.295920604	6.437505395	6.3965666	6.271912239	6.227175944	6.229148566
1553594_a_at	7.817842876	7.826372629	8.065466295	7.662937243	7.750040776	7.687864772	7.895452046	7.8572151	7.776482424	7.783280514	7.876896883	7.934466643	7.529799412	7.883982263	7.561083528	7.973752267	7.975644552	8.05944361	7.757088977	8.072835145	7.891824039	7.998876602	8.006958523	7.870629091	8.006958854	7.907793536	7.84859828	7.837861239	7.543425718	7.498394272
1553599_a_at	4.944194426	5.120758582	4.733733129	5.301639442	4.945718168	4.95580433	4.937383623	4.766738958	5.083578882	4.819104599	5.055590376	4.856816468	4.921296818	4.661072223	5.196146485	4.895714781	5.210339526	4.904001876	5.531310071	4.634618746	4.808436413	4.290765887	5.154943296	5.259163672	4.857439626	5.16546943	5.047965373	5.143933976	5.186613631	4.656843153
1553600_at	6.948903645	7.066484418	6.94125102	6.860128319	7.67276765	7.028106329	7.078685376	7.096589888	6.68248681	6.930045346	6.912066874	6.945907518	7.433029735	7.301214606	6.73041406	7.066438534	7.020322512	7.082501915	6.936653123	7.123385052	7.115562137	7.198790068	7.030080612	7.346954497	7.344938964	7.139089951	6.798304687	7.208296805	7.364196507	7.215862236
1553601_a_at	5.126936955	5.007477982	5.125751779	5.230499923	5.139998001	5.458553861	5.422466226	5.267281538	5.003936941	4.88935044	5.295463768	5.312377417	4.922800971	5.32965182	5.027339725	5.024759418	5.276012599	5.141888737	4.93511295	5.052432188	5.162965173	5.186410383	4.962876838	5.142157526	5.259950999	5.325760988	5.020577668	5.159645625	5.149256745	4.648422821
1553602_at	7.016120511	7.051213296	7.406829042	7.102813639	7.432565965	7.304608305	7.045723629	7.12100772	7.142839829	7.390116531	6.972168793	7.186666193	7.137311411	7.183540079	7.280378293	7.319247215	7.302057573	7.371831847	7.307298874	6.986824477	7.060987566	7.136497165	7.09117467	8.116206106	7.0747857	7.038749141	7.400533196	6.805498757	7.220461065	6.643491682
1553603_s_at	6.178444945	6.376949198	5.525239748	6.239872659	6.439056576	5.478998171	5.990991497	6.311716956	6.056468514	5.980075342	6.508089312	6.025754526	6.212265303	6.307578973	6.452545341	6.931259323	6.211891078	6.43566251	6.93265936	6.915614528	6.62150189	6.946199167	7.351396175	6.367122593	6.82047489	6.473291088	7.426414109	6.95826567	6.638913565	7.763101809
1553604_at	3.474039815	3.469145425	3.355409625	3.452278819	3.841340777	3.48223798	3.559302624	3.642752023	3.28984997	3.583133966	3.863289907	3.355771814	3.436333049	3.476233162	3.493066031	4.45470246	3.518006396	3.394498921	3.294941915	3.659766839	3.373536697	3.766512025	3.390079954	3.471456826	6.2089515	3.294011256	3.401246362	3.50202849	3.553670626	3.420846064
1553605_a_at	3.756422363	3.733267711	3.578512485	3.689293137	4.699499694	3.800072068	3.796496861	3.894806124	3.581031521	3.971873678	3.631760447	3.715893511	3.755777723	3.690520019	3.647790646	6.850899184	3.70027476	3.532675484	3.568415503	3.950186486	3.510968078	4.381376054	3.515472097	3.721528069	6.795332046	3.609633596	3.508531068	3.65924649	3.519946035	3.596015827
1553607_at	3.877994902	3.882878163	3.92610277	3.70387298	3.82832807	3.830485586	3.799948758	3.876613042	3.749732838	3.743736267	3.834930094	3.861306637	3.89229277	3.813688395	3.589110684	3.767151603	3.75045842	3.752954019	3.780914788	3.723245904	3.784844976	3.715492602	3.775575413	3.888075468	3.79674801	3.756593746	3.718724029	3.703197926	3.944199496	3.740795213
1553608_a_at	4.543019265	4.438785795	4.860482184	4.069791966	4.749335307	4.612228805	4.468916186	4.771296826	4.411940562	4.616317025	4.325457665	4.510291951	4.651668554	4.611682965	4.290746534	4.658109194	4.373550717	4.428256145	4.374800139	4.3648017	4.646466794	4.907850423	4.760625694	4.481838574	4.548930786	4.750557132	4.340122202	4.241444175	4.41575652	4.28174404
1553611_s_at	6.809102953	6.945478241	7.016169468	6.634590368	6.769895054	6.902128532	6.892772781	6.667000369	6.564446775	6.837825637	6.820514134	6.86533948	6.731536832	6.912941545	6.63869831	7.368929213	7.078398027	6.871839696	6.870611568	7.006308576	6.984104134	7.470705917	7.081849374	7.190823094	7.528845854	7.272996358	7.013341119	6.74478096	6.921909954	7.7313171
1553612_at	6.924138886	6.827351082	7.220141592	6.920851954	6.677808677	6.875953518	7.093134471	6.925211893	6.668939799	6.899938112	6.98252423	6.833892183	6.773383467	6.688073302	6.842925285	6.574700756	7.115057262	6.881107852	6.90307874	6.982440421	6.677159423	6.355046944	6.77348432	6.946233657	6.832359047	6.753829027	6.993278779	6.741155614	6.76460132	6.820621623
1553613_s_at	6.258255041	5.598992556	6.18960294	5.891827613	6.272091356	6.370059451	5.848941796	6.153489045	5.82822636	6.130888149	6.150049996	5.928304063	6.132084999	6.298596995	5.596332294	6.01026274	6.311340102	6.099462245	6.078247566	5.760141523	5.613369801	6.453473212	5.593931472	5.810135316	7.435018196	5.891927606	7.106365055	5.981688334	5.471369603	6.068825317
1553614_a_at	5.746349892	5.829477082	5.76735949	5.529586783	5.309919628	5.788347453	5.590929259	5.606694841	5.6493022	5.870631889	5.54849818	5.429910045	5.628559134	5.635250598	5.677603684	5.7183695	5.589288981	5.747718121	5.672721399	5.679853315	5.814738229	5.632009007	5.513485229	5.566571927	5.468722424	5.332785815	5.635487769	5.698965637	5.989331043	5.598973261
1553618_at	6.01530638	5.785998082	5.868171275	5.470655299	5.967036177	6.088761197	5.664193324	5.618202705	5.634400042	5.815184174	5.55015712	5.762760476	6.066885107	5.813459018	5.421135604	5.616099984	5.506637335	5.673640136	5.270541023	5.702547943	5.772310062	5.624142072	6.026019913	6.026761053	5.803240108	5.962909142	5.314518096	5.552372717	5.837333767	5.742414081
1553619_a_at	6.362734927	6.214246959	6.297244761	6.302232292	6.492598323	6.775421943	6.4920151	6.327203798	6.245093023	6.263207927	6.360803427	6.402732543	6.439416571	6.522292071	6.393101011	6.286526615	6.464133514	6.664581309	6.491262285	6.483101461	6.43806244	6.391778176	6.168346402	6.489299597	6.026901391	6.348271489	6.437384898	6.357428715	6.3339427	6.316963958
1553620_at	5.44049609	5.128181011	5.068752952	4.924386056	5.313106651	5.300699756	5.104968993	5.156112082	5.244500584	5.254768177	4.987155638	5.348247208	5.267731505	5.20843619	5.02659245	5.274484863	5.47946556	5.256679593	4.900273087	5.16024514	5.163569089	5.17247842	5.402741741	5.8492821	5.368605338	5.137388188	5.078569805	4.875724634	5.22019538	4.680451398
1553622_a_at	4.899156476	5.179959369	4.686859355	4.273535648	5.226296339	4.676882679	4.837056115	4.653706715	5.063796071	4.621947442	4.861234328	4.544958911	4.928438055	4.759821452	5.130888447	4.612274211	5.053238905	4.956323348	4.926963392	5.02306316	5.161324576	4.750673975	4.984176413	4.963386663	4.6833472	4.756559423	4.867789379	5.06360672	5.562042266	4.937290244
1553623_at	5.692332037	5.557474595	5.576954158	5.248209358	5.62195262	5.734015454	5.708892918	5.592492551	5.576439483	5.464039305	5.601856591	5.518283496	5.716109147	5.62400207	5.626444592	5.79256444	5.748666678	5.884660807	5.486933967	5.69269209	5.68304528	5.49142919	5.932460159	5.64327601	5.568587159	5.807898133	5.654100901	5.601856591	5.784476481	5.662717564
1553625_at	3.391814786	3.374902427	3.404573859	3.305312209	3.364014606	3.283354969	3.31047322	3.352302883	3.342702938	3.324594666	3.308750116	3.523284293	3.388387632	3.329546671	3.346721218	3.337660443	3.549023632	3.303393473	3.420047026	3.240816119	3.319853032	3.34464341	3.432096718	3.32226982	3.309278918	3.33828212	3.261562415	3.309005451	3.379562977	3.425064039
1553626_a_at	5.048608325	5.171528518	4.82652045	4.927675234	5.297507338	5.419941057	5.039092561	4.953522737	4.812642776	5.051604686	5.029314783	5.048608325	5.063725614	5.510482012	4.572766091	5.001268286	4.982023387	4.968565277	5.003045092	5.114220469	4.882263856	5.014248135	5.02803395	5.044816785	5.032977341	5.0317217	4.744130781	5.379257563	5.20176155	5.155103663
1553627_s_at	4.022170516	4.095005186	4.127074274	4.552389259	4.215275298	4.19256444	4.286855794	4.197035052	4.022869354	4.06578941	4.337945856	4.047613952	4.030435088	4.227144644	4.236657363	4.108053793	4.339734421	4.2970522	4.132260248	4.029658473	4.073704431	3.974281041	3.970961071	3.972488202	4.104929458	4.045208222	4.165862267	3.994328482	4.152788121	5.012802935
1553629_a_at	6.462345651	6.566029494	6.403328322	6.519480614	6.65037633	6.802648628	6.603554841	6.610112079	6.315234606	6.439490674	6.584124713	6.639366019	6.579566202	6.781330232	6.304133187	6.581862913	6.827454993	6.64807827	6.460184996	6.840515198	6.544409015	6.496622446	6.406968942	6.706294986	6.513734508	6.467365292	6.622716648	6.593914359	6.551317035	6.407505333
1553630_at	3.960927063	3.995522197	3.746547002	4.146691105	3.771169221	4.152315161	3.898914373	4.149091176	4.020038776	3.913979024	3.9825056	4.006124911	3.829124104	3.999052688	3.93872615	4.151942902	4.135594519	4.062490559	3.97916156	3.916048383	3.933613216	3.965798647	3.896546047	4.028073525	3.892271139	3.957536015	4.114800345	4.105706432	3.76827404	3.787560742
1553633_s_at	4.837631691	4.580275856	4.737909799	4.685080495	4.628669312	4.880832588	4.823248291	4.743204383	4.592917654	4.617941549	4.813757152	4.748780748	4.77006919	4.607159053	4.461826641	4.977658178	4.850107369	4.707699589	4.603870773	4.801150501	4.752231058	4.477611596	4.50725377	4.770752844	4.792730948	4.854873221	4.466739419	4.759994926	4.666115227	4.716517331
1553634_a_at	6.714045414	6.83154277	6.671615326	6.550275417	6.975064421	6.886701468	6.833840402	6.895523858	6.668576372	6.545242005	6.868065409	6.905961522	7.082164386	6.865757646	6.913401025	6.896654977	6.868153178	6.777258935	6.830703897	6.869500824	6.772038064	6.667609478	6.716252414	6.595935532	6.757929773	6.7596672	6.628166506	6.536652399	6.650142499	6.559370764
1553635_s_at	5.931497702	5.930424774	5.982006881	6.172399251	5.916457493	5.88576173	5.838276148	5.973541122	5.921019628	5.976472913	6.005946841	5.821439918	5.974566076	5.787090628	5.686236471	5.960466799	5.936869722	5.96611287	5.8256836	5.771362536	5.679091956	5.656598645	5.854862178	6.458077245	5.81321404	5.938879616	5.856363077	5.781989013	5.899557896	5.934225905
1553636_at	3.820541454	3.897791761	3.737488428	3.856920494	3.836229323	4.099862376	3.817348786	4.013960596	3.850952493	4.035522782	3.667788236	3.726498297	3.729873042	3.949222395	3.840290638	3.6440489	3.827961882	3.923741281	3.830740643	3.922890206	3.980231532	3.674417002	3.627427202	4.022563562	3.949222395	3.982990121	3.712052025	3.835730499	4.127832492	3.748952189
1553637_s_at	6.805313825	6.63721504	6.47473148	6.762419249	6.9242009	6.96598373	6.849479118	6.810511176	6.97026286	7.004237316	6.520028135	6.578575924	6.81843056	6.510178682	7.042273067	6.369251449	6.905824477	6.847962825	6.886232913	6.493463023	6.64178743	6.503589058	6.500165931	6.69491587	6.516252738	6.576673689	6.576356185	6.643503343	6.729001425	6.317418353
1553639_a_at	7.901451315	8.636945957	7.777707158	8.390896757	7.620514943	8.368545933	7.70791697	7.968193891	8.415612894	7.917084352	7.912113302	7.732194853	7.728710334	7.992536553	8.514385813	8.035799792	8.025877594	8.092564326	8.307747718	8.273625106	8.320964971	7.379019985	7.697296878	8.137618109	7.984210188	8.089223299	7.905554314	8.004716323	8.329800301	7.687010204
1553640_at	6.733872902	6.454537416	6.608116349	6.30864002	6.631696358	6.616247063	6.709169988	6.484845468	6.723402127	6.461420409	6.714909551	6.73980968	6.530501291	6.574621419	6.2814389	6.85952452	6.496516778	6.747477764	6.407636919	6.83672507	6.620142409	6.492553322	6.80277625	6.260681351	6.69269636	6.737648675	6.327755284	6.372685558	6.533859261	6.229438813
1553641_a_at	6.390792724	6.045266364	5.83549376	6.131043761	6.281884661	6.999873263	6.586080049	6.246339949	6.444769129	6.204002746	6.055828013	6.131827238	6.736590019	6.174442012	6.234767282	5.977403355	6.091000528	6.723449226	6.44655637	6.020213129	5.878799205	6.023596762	5.956142154	6.064517233	6.06756485	6.271993233	6.23475975	5.961597897	6.393213844	6.125431539
1553642_at	8.459965083	8.297976972	8.108923944	8.274364229	8.292589424	8.459655508	8.242638572	8.39371708	8.223773682	8.232230279	8.067977192	8.215683416	8.399271691	8.370942015	8.267883456	8.200881046	8.162372404	8.454136047	8.329413281	8.177652989	8.494617255	8.179225652	8.14157607	8.339927685	8.514379421	8.125126221	8.29812452	8.173524984	8.248674135	8.02533857
1553644_at	7.022307699	6.655615474	6.726297739	6.722642467	6.620633103	7.028568562	6.680869963	6.87943783	6.677313357	6.649810127	7.187978633	6.972704672	6.586836292	6.706853375	6.35472191	6.584803792	6.86477983	6.804000662	6.601778092	6.563547946	6.669675448	6.697587058	6.606763295	6.78124285	6.627818081	6.458849099	6.66163328	6.405326054	6.726204544	6.422639249
1553645_at	4.252334542	4.178327745	4.40483011	4.150475886	4.214791318	4.141391207	4.463425393	4.157449285	4.404639155	4.137820556	4.14336463	4.161916666	4.277246486	4.199691607	4.114692645	4.095305224	4.247007455	4.094153169	4.176499852	4.251183786	4.069699595	4.268804408	4.082114064	4.175022819	4.213399449	4.101488224	3.896841431	4.310135146	4.240213805	4.156647356
1553646_at	5.222643473	5.305371081	5.063995574	5.332447461	5.200395028	5.149885938	5.243046498	5.427422148	5.231382052	5.544187971	5.347107332	5.165893059	5.530720581	5.290365304	5.369875247	5.311230068	5.348247208	5.479811486	5.639357107	5.332975311	5.292574283	5.014465868	4.99313967	5.482204826	4.843792663	5.258194218	5.487221181	5.437542934	5.121435212	5.002947784
1553647_at	8.306285936	8.166105746	8.220082301	7.811380238	8.041356006	8.671477098	8.422964108	8.423049343	8.040181113	8.318302602	8.226551905	8.226199365	8.20161286	8.18980558	8.021610289	8.028535203	8.08426832	8.455588264	8.193528273	8.185780819	7.950512046	8.141386359	7.76042253	8.525769457	7.8239277	7.84179653	8.049975045	7.995337298	7.763132557	7.626173602
1553651_at	4.123477996	4.274102272	4.278414275	4.102441039	4.417751725	4.166971781	4.109346157	4.219174033	4.226883992	4.299866719	4.029036858	4.200303729	4.174826432	4.272450245	4.237220419	4.328651287	4.302119851	4.11610758	4.277454703	4.257828795	4.133696695	4.362499711	4.273530985	4.39331317	4.2130488	4.183731013	4.245764162	4.063136269	4.337598965	4.414667375
1553652_a_at	4.581602557	4.663241449	4.530930573	4.285433313	4.944020117	4.787105672	4.39544936	4.4542531	4.524186342	4.483302185	4.698220457	4.531415535	4.528120254	4.587691311	4.768443961	4.612818464	4.555480924	4.616840883	4.378101081	4.699867902	4.473694881	4.501466704	4.297642598	4.358694823	4.432289621	4.516587957	4.495756211	4.557095187	4.477169417	4.611916491
1553654_at	4.002921159	4.188983469	3.994752957	4.188475587	3.989562784	4.389932809	4.158834982	4.213809887	4.216760454	4.34317593	4.349567411	3.919856503	4.137005488	4.050783902	4.178703198	4.055313209	4.259095393	4.150809016	4.290746534	3.927034769	4.026237511	3.809291951	4.227561052	4.160491153	4.0987592	4.028518205	4.08139626	4.139830458	4.2283682	4.124925382
1553655_at	5.566436525	5.400317057	5.11250667	5.631864801	5.413116671	5.820312421	5.506750145	5.414661198	5.667491938	5.45668637	5.542888886	5.210463824	5.231348798	5.241807984	5.475540655	5.442705811	5.461446148	5.760432348	5.526329044	5.432552016	5.033100656	5.234236406	5.292888561	5.535162084	5.183712134	5.380321038	5.636594799	5.151140582	5.384983344	4.823045831
1553656_at	7.827061282	7.711524265	7.216530462	7.550347141	7.574649504	7.89563639	7.646823649	7.625690367	7.591037065	7.666669676	7.728509094	7.69918041	7.778797872	7.541949149	7.903787414	7.629876067	7.968906533	8.030869099	7.757382427	7.907104256	7.537088168	7.388387172	7.541460877	7.931354895	7.709527761	7.439176677	7.513320796	7.471174771	7.801410406	7.215794124
1553657_at	9.384273302	8.780158641	8.665721107	9.469282989	9.55251244	9.705459965	9.17008408	9.263563229	9.007872928	9.280641164	9.313159508	8.709450027	9.523937456	9.089413973	9.584823561	8.968369727	9.199255628	9.425524053	9.242315226	8.915991694	8.890104925	8.677267597	8.566785811	9.217002967	8.43155335	8.540731678	9.181094558	8.992969871	9.03078683	8.503054324
1553658_at	7.089182362	6.925527654	6.500801592	6.785740663	6.854154192	7.472739357	6.860259428	6.967087551	6.732802767	6.951202194	6.978521006	6.750081856	6.853945104	6.793633018	7.015280234	6.746852697	7.007088228	7.178404539	6.880359823	6.796572969	6.883165711	6.473291088	6.637766925	6.949312106	6.58706652	6.844477209	6.850056095	6.783076204	6.776181436	6.483472702
1553660_at	6.365650238	6.369509679	6.34820562	6.25948788	6.684513254	6.940645427	6.382115619	6.511022109	6.210691286	6.489266706	6.301814648	6.4429616	6.611624133	6.606661294	5.89788283	6.012219513	6.117380146	6.365650238	5.63126783	6.226756369	6.490415459	6.170239596	6.207207248	6.90320178	6.874904162	6.701612457	6.057590791	6.251909548	6.655077161	6.062626094
1553661_a_at	5.620780808	5.308670207	5.157767859	5.336847426	5.568795737	5.546954084	5.648073569	5.465655633	5.323643665	5.400658663	5.466287514	5.459304464	5.625797441	5.502232406	5.426017247	5.453303737	5.508822041	5.621484652	5.526835056	5.478432071	5.438081055	5.2589538	5.445316507	5.374303923	5.249212641	5.695174336	5.386898687	5.218029188	5.439934188	4.950409529
1553663_a_at	9.241879943	8.874349585	8.861894045	8.782999009	8.997740344	9.417072284	9.493813737	9.043613253	9.012772805	9.113103216	9.104890693	9.370322775	9.047869434	9.183851527	8.987246618	9.025394736	9.069463844	9.096155813	8.987120859	9.035658047	8.891196301	8.811096938	8.862317634	8.639573836	8.800403715	8.488815655	8.93195596	9.080973996	8.86648933	8.686707545
1553666_at	5.391602297	5.373933958	5.034089371	5.506556424	5.487758716	5.584494968	5.421229502	5.526772218	5.343826391	5.597855679	5.578842993	5.071309775	5.486093511	5.511311447	5.608570478	5.606417552	5.622297984	5.603932559	5.442949676	5.582073107	5.497127348	5.610546145	5.514700652	5.10702866	5.230021243	5.222134914	5.715372557	5.368612801	5.436530658	5.260736386
1553668_at	6.779311939	6.667987279	6.626039411	6.689168005	6.82753154	6.864911129	6.728531736	6.580012551	6.582441188	6.542451328	6.785895622	6.845780334	6.841793027	6.828703539	7.05838715	6.562285301	6.650261108	7.164382112	6.805445372	6.717577778	6.647269518	6.713914748	6.706295871	6.692730792	6.748672663	6.422351873	6.683671197	6.937657002	6.698671194	6.711936825
1553670_at	6.204002372	5.86318408	5.825606131	6.061828166	5.994478794	6.381474069	6.074180822	6.104553825	6.150512776	6.037359501	6.011713872	6.077430532	5.884528738	6.148479108	6.328550503	6.068297822	6.481687123	6.235021602	6.103626559	6.148479108	6.128578435	5.979793054	5.733117686	5.944845552	5.97046684	5.895979671	6.339462652	5.833315997	6.066073389	5.917031867
1553672_at	6.374211196	6.259554874	6.482268393	6.190358318	6.206524522	6.376364631	6.14240981	6.231098754	6.364587108	6.489528416	5.803936932	6.156017063	6.11953438	6.242665445	6.056231524	7.355807969	6.020750134	6.029417833	5.878030209	5.568870054	6.153345954	6.223685679	6.555794083	6.275194577	7.037600246	7.010890753	6.407580843	5.90086777	5.997191834	6.20560724
1553673_at	5.668977051	5.785199552	5.793703763	5.416849964	6.012172599	5.963570497	5.725512523	5.949229511	5.859830048	5.949638104	5.68735802	5.750905105	5.766169717	5.879903785	5.643550377	5.967697324	5.84642211	6.237190412	5.886280958	5.976904188	5.908392718	6.074511754	5.9655101	6.309731708	6.054791074	6.156739292	6.070970827	5.948630445	5.874735502	5.981251161
1553674_at	5.872338938	5.691270184	5.664952868	5.706444365	5.837549519	6.055791359	5.877672908	5.671399048	5.583830387	5.750957326	5.481098699	5.402377063	5.96187582	5.739974359	5.65607867	5.613078876	5.629024315	5.732570062	5.694977267	5.430259869	5.595620776	5.60332552	5.47313291	5.791975951	5.72488245	5.588813246	5.722140977	5.482556566	5.541548403	6.063902735
1553675_at	6.055689003	6.487330421	6.242310709	6.486403147	6.489186662	6.374045903	6.399448415	6.639266518	6.261202601	5.875694648	6.531045642	6.425891992	6.685610352	6.339178722	7.1573521	6.254152413	6.652207492	6.735892973	6.846904663	6.685602384	6.649079984	6.342443293	6.401884636	6.305823136	6.04234532	6.329244787	7.637498467	6.894562062	7.188106148	6.613317039
1553677_a_at	8.637857761	9.612070323	9.169288673	8.607151638	8.471096289	8.606941875	8.750867692	8.682803592	9.39382279	9.10905193	9.070879519	8.557442912	8.631857378	8.772601215	8.98261863	8.813349535	9.230157662	8.594787708	9.205257227	9.1965534	9.469589931	9.410928661	8.60420027	8.802169761	9.631598838	9.084450438	8.764308275	8.952246724	8.941887963	8.789741284
1553678_a_at	11.11246067	10.9821892	10.6485144	10.41668024	11.1074112	8.881830263	10.54572253	11.24500887	10.92350763	11.00117936	11.17868651	10.71929559	10.74693237	11.36647521	10.82934481	11.40925924	11.12859455	10.62395783	11.28643838	11.16132419	11.13788152	11.77414239	10.99145204	11.54246133	11.02823404	11.12688732	11.70821392	11.19385594	10.6944346	11.4805353
1553679_s_at	5.896909687	5.823523615	5.501716813	5.580275992	5.988922882	5.523419449	5.612991966	5.888119479	5.708691911	5.755386659	6.013344363	5.871864469	5.602113799	5.93441466	5.876556001	5.819981605	5.865340771	6.243558414	6.422026194	6.359556774	6.153848623	6.730249149	6.432015871	5.664046381	6.761474861	6.512391014	6.673432494	6.445468075	5.970094469	6.553161038
1553681_a_at	8.840122142	8.182205313	9.158950059	8.473645247	8.39706317	8.43286579	8.744687335	9.058935819	8.325535246	8.588901161	8.583594304	8.965758784	8.208136407	8.806708524	8.270467476	8.256867068	7.669527038	7.926894983	7.884859231	8.380858125	8.066608944	8.505155685	8.31838571	8.843071338	7.541275393	7.566803766	9.417399553	8.402515403	7.732744505	7.606038197
1553682_at	5.117657184	4.920177547	4.546528333	4.953582788	5.06238968	4.937134414	5.006111721	5.39505618	5.161429075	5.353999732	5.225922492	4.780133297	5.134081976	4.839577666	4.998127902	5.360567414	5.177190142	5.120428198	5.764052115	5.061918081	4.9075768	5.043637358	4.946277753	4.97126173	4.740871831	5.047659222	5.163085378	5.552883636	5.029378499	4.825474982
1553683_s_at	6.76702498	6.371518438	6.410121328	6.653734226	6.845900741	6.732420038	6.627008017	6.663643724	6.559619905	6.590403752	6.596183943	6.43183638	7.007504519	6.475062451	7.245146241	6.663223893	6.81082393	7.204587615	7.364747116	6.614140348	6.523676682	6.483687639	6.477126848	6.838258746	6.399779763	6.478425202	6.731591631	6.834915647	6.758168797	6.249765507
1553684_at	4.58490806	4.425749443	4.44741409	4.486834916	4.552423032	4.637471736	4.517715739	4.477181539	4.414619793	4.580349388	4.540378905	4.601111246	4.474619104	4.579179336	4.562784565	4.585129475	4.617575099	4.715152976	4.584097996	4.687531326	4.595423841	4.786167132	4.691697129	4.528656009	4.862962983	4.672916021	4.761717112	4.46929734	4.641251337	4.495855243
1553685_s_at	7.30818387	7.284479952	6.310739966	7.499839727	8.013751881	6.267413124	6.644888713	7.57833297	6.991105728	7.239116018	7.802889382	7.325523875	7.851102782	8.138479636	8.07896429	7.172713005	7.468078943	7.811818379	8.32445237	8.003158097	7.743845227	8.305054869	8.084660792	7.356430297	7.367152252	7.712553284	8.365523858	8.67445442	7.925000196	8.342376142
1553686_at	6.069144554	6.095758574	6.122286931	5.54789702	6.184813256	5.811181003	5.783734517	5.849533358	5.618202705	5.911228615	5.551211303	6.11499136	6.042235733	5.829847764	5.96722317	5.879386667	5.550109477	5.626505542	5.793347329	5.826003647	6.009566799	5.832226446	6.104062924	6.006572703	6.069694119	6.312442733	5.274050026	6.180193751	5.921763644	5.861545089
1553688_at	7.684567518	7.523671474	7.003061595	7.31958192	7.735848027	7.894351244	7.37792569	7.564877736	7.693981457	7.531693484	7.329165015	7.26422129	7.661321677	7.502083882	7.443275478	7.186470879	7.704379835	8.210812125	7.707121223	7.29058005	7.33555953	7.004437113	7.365141932	7.690121182	7.306577714	7.415665202	7.470100409	7.531274267	7.749669984	7.231089323
1553689_s_at	6.370751413	6.201249461	6.773434512	6.248010909	5.919103852	6.071169048	6.461964034	6.201774576	6.026545893	6.191162925	6.189452127	6.567658399	6.417103759	6.345563028	5.911083258	6.453981347	6.10150701	5.973331264	6.018281772	6.316025557	6.240308984	6.568797412	6.215303182	6.198901054	7.191462027	7.442374306	6.192865465	6.24466369	5.704826952	7.048749987
1553690_at	6.485401453	6.863543256	6.419905734	6.76103905	6.628464327	6.806023622	6.577470182	6.688197623	6.779510368	6.874247047	6.575050927	6.347277602	6.624140804	6.508684353	6.950297805	6.857488692	6.995929855	7.208022317	7.024594035	6.497970463	7.225877477	6.751905313	6.544174057	7.034951472	6.780509308	6.644065189	6.920970445	6.486104713	6.402735513	6.31910043
1553691_at	5.214790384	5.17843489	4.805521869	5.261910052	5.800616352	5.224701933	4.960180676	5.393436934	4.898680567	4.856946687	5.691700124	5.348247208	5.333664651	5.801418627	5.054143163	5.491472613	4.659677921	5.44403258	5.214790384	5.415846441	5.428757892	6.493550565	6.099364362	4.978500993	6.56165836	6.356546993	6.009751133	6.470696154	5.317808637	6.600088748
1553693_s_at	5.536103438	6.001917035	7.220384426	7.405930897	6.299397107	6.026696155	6.115154234	5.435593372	6.162659503	5.972127964	6.238365409	6.052148458	6.409355329	6.165642561	6.67949393	5.896633135	6.20167	6.123833681	6.300297964	6.429139601	6.185507183	5.844757656	6.003375012	6.178000769	5.770995145	6.244156882	6.425372472	5.877319831	7.068995239	6.33513047
1553694_a_at	8.426712404	8.254480203	6.410121328	7.993950764	8.674744335	6.956569824	7.599714868	8.601215707	7.845956115	7.730618712	8.753272013	8.034323118	8.4465761	8.898796362	8.503060313	8.533029323	7.845625216	8.775335306	9.054653314	8.783907715	8.416534927	9.157577877	9.473869872	8.50348364	8.883402418	8.795654501	9.080330838	9.07101569	8.416782012	9.31080007
1553695_a_at	7.651029696	7.684002989	7.977006675	7.309820973	7.703736178	7.682554292	7.671106284	8.002141335	7.546615577	7.564298317	7.732435625	7.729658321	7.623449618	7.893024445	7.646135734	7.987173487	7.709702859	7.477631998	7.630585557	7.631708146	7.941414503	7.958306673	7.437760152	7.739499794	7.629810897	7.744517955	7.726083291	7.822594923	7.505843886	7.61741253
1553696_s_at	5.570373533	5.227895266	5.728200246	5.22654503	5.304749266	5.253742389	5.910227351	5.365728642	5.746197746	5.334332893	5.717171892	5.948808895	5.363143839	5.150754003	5.380681468	5.254865267	5.448076255	5.24907509	5.26679724	5.461545638	5.349804062	5.212862776	5.303222135	5.294776564	5.144294254	5.116706672	4.893101669	5.221016097	4.846312612	5.490625832
1553697_at	3.848150946	3.672015386	4.047735378	3.865927651	3.894594446	3.744017194	3.674277736	3.827142099	3.718929969	3.760433997	3.822918636	4.007727131	3.840290638	3.970757944	3.676093586	3.923148684	3.898629414	3.868508248	3.762597666	3.70402614	3.895711942	4.468753603	4.180084583	3.900871305	4.149773392	4.542578828	4.012107459	3.931281436	3.861282137	4.249489354
1553698_a_at	4.535381378	4.402476552	4.268332925	4.379316084	4.550892589	4.535055922	4.295579086	4.591184472	4.261637055	4.383353668	4.393689279	4.48248742	4.663034279	4.513301187	4.552393489	4.671154272	4.461685393	4.439236066	4.456962989	4.509073597	4.356501653	5.235023534	4.869692607	4.49751389	5.062430456	5.15440214	5.113280197	4.731589186	4.643318611	5.324089664
1553701_a_at	7.072783544	7.232700815	6.847952101	6.841944521	7.11333282	6.969039745	6.869328255	7.114549263	6.936289401	7.049229318	7.141316448	6.977910478	6.849935833	7.173147492	7.170656031	7.22334259	7.237072865	7.347249859	7.125077376	7.268543485	7.136797493	7.034691482	7.624616261	6.964187162	7.221808906	7.398754449	7.268543693	7.056306124	7.547487725	7.429321908
1553702_at	6.62684719	6.370205176	7.076082866	6.306780677	6.683811723	6.810921468	6.500801592	6.683811723	6.343655155	6.446956401	6.54372842	6.260217642	6.861202028	6.546648741	6.372141365	6.342447215	6.414171357	6.503696026	6.513867617	6.428624576	6.31255576	6.429647358	6.644647504	6.78983879	6.603009766	6.513914058	6.527020502	6.343482654	6.746162377	6.350881631
1553703_at	9.202042104	9.08872582	10.42767385	9.67151718	9.353958259	9.160788757	9.947069702	9.174248153	9.345179282	8.979917022	10.05294899	10.05525624	9.458743887	9.584392917	9.220594518	9.109909466	9.358814695	9.184713269	9.223898594	9.635425236	9.419235194	9.446151477	9.365730769	9.442038452	9.680588407	9.488572712	9.557770653	9.919950426	9.44624685	9.845414104
1553704_x_at	8.469908112	8.372271053	9.681877056	8.983936959	8.642615865	8.651053289	9.183596682	8.520160543	8.775769534	8.331277097	9.341286622	9.33712302	9.030566492	8.911022263	8.520949447	8.361915497	8.600056963	8.517950019	8.491573278	8.968402457	8.714716955	8.835057849	8.730200935	8.935174328	8.972811731	8.921399579	8.896043211	9.212137025	8.917335177	9.107670262
1553705_a_at	7.287769893	7.569580474	6.508503259	7.552101154	7.578879996	7.426220751	6.947372034	7.461258042	7.757091248	7.721305733	7.20221808	7.346460415	7.796161012	7.710784156	7.389234892	9.013595869	7.921630648	7.574524974	7.82327026	7.765731595	7.242539561	7.897063473	7.089091812	7.232813985	8.996135006	7.997989737	7.276396548	7.672403503	7.241765941	6.606459767
1553706_at	6.018775708	5.947532963	7.398647003	6.4493793	6.022347288	6.078959079	6.079490744	5.962572981	6.139750107	6.107310783	6.064666425	6.099160088	6.201884191	6.009108341	6.058014168	6.041077261	6.316577536	6.509749454	6.13595245	6.136579373	6.121682128	6.081895867	5.858730486	6.243911153	5.639694053	5.499850446	6.162693789	5.956298513	5.953156743	5.625013419
1553708_at	5.862648025	5.388955283	6.547496887	5.500544977	5.833302196	6.305333418	6.158768301	5.698714322	5.920437573	5.761387355	6.139403647	5.849496449	5.985751012	5.741930807	5.892882333	5.458943808	6.531850256	5.749479487	6.006510195	5.875038461	5.476973928	5.722043384	5.38532642	5.736880328	6.220452142	6.725091308	6.490104566	5.592233042	5.613252555	5.864383319
1553709_a_at	9.409017646	9.915084699	9.149010098	9.4502316	9.683355443	9.080658061	9.520434912	9.517707464	9.698965081	9.715298404	9.493282808	9.463910257	9.562690843	9.310957422	9.585966126	9.584196848	9.350966645	9.279536658	9.505559872	9.616026871	9.734506141	9.481310428	9.948784967	9.360113883	9.555501218	10.39878514	9.664347934	9.730569473	9.743687684	9.823557799
1553710_at	4.637858577	4.525087417	4.204975251	4.71217798	4.656225286	4.77694862	4.57999666	4.508268102	4.571239396	4.524611903	4.805793524	4.479588964	4.612788657	4.255855519	4.683051678	4.550326245	4.868930143	4.675925598	4.620085968	4.692758074	4.433396874	4.209449821	4.535269277	4.509554935	4.036041932	4.341308765	4.539641716	4.484220942	4.406552136	4.3948039
1553711_a_at	5.764808408	5.553038221	5.758639545	5.74771508	5.652175191	5.791237579	5.748500441	5.644699839	5.694168631	5.780322667	5.797587538	5.151179985	5.798305299	5.809913159	5.679825753	5.648672256	5.709242937	5.99991879	5.645140654	5.848698229	5.558366404	5.57586748	5.734402195	5.601786731	5.64799757	5.60253391	5.716346846	5.91547527	5.563607221	5.714750466
1553713_a_at	7.602989988	7.334833072	8.319827749	7.441232495	7.380373856	7.821180653	7.654314486	7.613302047	7.299563908	7.539191498	7.569065137	7.702233098	7.631761174	7.45738962	7.487465946	7.573532664	7.490828187	7.733453828	7.337497615	7.393292822	7.384316105	7.489724375	7.550099657	7.55628436	7.326177109	7.498291945	7.711932833	7.237209495	7.377417126	7.70848764
1553715_s_at	9.514778372	10.30389263	8.695565343	9.815268869	9.837139998	10.04288622	9.297691777	9.748860049	10.13925464	9.459493471	9.876367529	9.384924509	9.71977512	9.508991153	10.05830755	10.25404574	9.84929591	9.847783236	9.860410095	9.727393913	10.08850469	9.938104693	10.49164533	9.274930018	10.71687095	11.03611517	9.87480605	10.20586207	10.66624524	10.27627586
1553717_at	6.994923294	6.807244637	6.807304634	7.362804382	6.686243464	6.934603807	6.999261764	7.031731512	6.691364339	6.704615439	6.985870986	6.913718225	6.92290927	6.884913859	6.839211439	6.865280412	6.758662302	6.945275165	6.789933896	6.734329596	6.737469656	7.173535967	6.982572764	7.251345981	6.750068853	6.886534053	6.867519594	6.909154899	6.811487683	6.840752473
1553718_at	10.01676517	9.321687093	8.972452175	10.03933432	9.745876839	9.962520765	9.745031236	9.733399228	9.817978704	9.845135494	9.962087738	9.205354718	9.938622734	9.450347197	10.10734589	9.17812539	9.767720058	10.04020166	10.01842888	9.607099819	9.355621651	9.124783581	9.317264861	9.660154098	9.015622756	9.187189176	9.792476094	9.635879596	9.75298812	9.2503378
1553719_s_at	5.762186339	5.408338428	6.32023296	6.284645035	5.902104119	5.449154089	6.046867021	5.545031568	5.857156273	5.569181615	5.859084248	5.952211412	5.52864481	5.423429563	5.705029676	4.997027837	5.874236948	5.62185671	5.743959308	5.740317464	5.774438611	6.166578759	5.91009463	5.765024036	4.760687718	5.823807238	5.393775779	6.236568336	5.702953022	5.986963709
1553720_a_at	7.230989291	7.016636368	7.156407521	6.907862227	7.065155477	7.375795934	7.142733169	7.191253265	7.193191424	7.173342056	7.117574724	7.425231506	7.443634471	7.426004006	6.90207097	6.88750933	7.224396638	7.216346372	7.04197053	7.100056298	7.146296373	7.000443094	7.035234084	7.051464224	7.184854459	7.184034638	7.038953203	7.11406164	7.098353942	6.961571295
1553721_at	4.332270674	4.616439144	4.453488419	4.310220826	4.429983414	4.366175197	4.336594693	4.367425034	4.381644418	4.524366765	4.341392494	4.666300421	4.56455673	4.402600212	4.320585778	4.569244856	4.655564938	4.418975521	4.437008158	4.318981204	4.618789796	4.497201767	4.519813368	4.415903229	5.174882887	4.438153094	4.380785879	4.499032771	4.662318633	4.450414191
1553722_s_at	4.639961606	5.084256239	4.448658383	4.718436658	4.673560065	4.804188578	4.65198087	4.739419288	4.84861498	4.747613513	4.320452513	4.546253163	4.713291443	4.727267526	4.736849867	4.691731269	4.758908266	4.69544247	5.125076417	4.688535942	4.803858791	4.638166893	4.804451127	4.50839016	4.697271266	4.489528383	4.505576682	5.275275978	5.220052169	4.407217389
1553723_at	7.452261083	6.663766851	8.290618867	6.930128704	6.862894083	6.853773879	6.534912103	6.57068901	6.322155759	7.110098334	7.280309251	6.970265252	6.536473957	6.51107476	6.296454292	7.417563904	6.735348488	6.529191962	6.339741061	6.569632031	6.255342405	6.930633814	6.735080622	7.3130668	6.424559721	6.147282679	6.639463114	6.208719867	5.922843865	6.216984935
[truncated: 53,602 more rows]
