# Supplementary material for: Layered Signaling Regulatory Networks Analysis of Gene Expression Involved in Malignant Tumorigenesis of Non-Resolving Ulcerative Colitis via Integration of Cross-Study Microarray Profiles
Source: PLoS One. 2013 Jun 25;8(6):e67142. doi: 10.1371/journal.pone.0067142 (PMC3692446; doi:10.1371/journal.pone.0067142)
Supplement: Appendix S3 — Cross-study normalization and integration results (part 1) using ArrayMining. (ZIP) [file pone.0067142.s003.zip › Transformed and combined data-1.txt]

ID	GSM915451	GSM915452	GSM915453	GSM915454	GSM915460	GSM915461	GSM915462	GSM915463	GSM915464	GSM915465	GSM915466	GSM915467	GSM915468	GSM915469	GSM915470
1007_s_at	10.66860857	10.98482895	10.87473845	10.18254821	10.69043431	9.695836096	10.59643566	9.94263754	10.17963377	10.42338291	10.56595414	9.421773102	9.80256372	8.215860962	9.910659812
1053_at	6.892511853	6.556036991	7.32453197	7.170259831	7.594251658	7.260903681	7.344153789	7.854904921	7.614404156	6.841515077	6.848444626	7.398043504	7.963707676	7.245946058	7.160349517
117_at	6.529952533	6.896923182	6.389433276	6.347791345	7.092187489	6.797470623	7.200966539	6.388620925	7.042303661	6.541687454	6.201724644	7.128869927	6.584645798	7.680276643	6.502328579
121_at	8.256354701	8.573876606	8.347409098	8.257796795	8.195502195	7.81456747	8.728301786	8.246201549	8.278994895	7.977257344	8.652827876	7.884705773	8.339198052	7.866270424	8.099615065
1255_g_at	3.931061537	4.076626691	4.155735061	4.037875898	4.05730187	4.181493055	3.907920744	3.957423065	4.006120295	3.968012669	3.987196701	3.999348928	3.892956928	4.368990865	3.948410805
1294_at	8.636012769	8.228651733	7.644159179	8.074011696	8.083946454	7.257140656	7.939776779	7.800971726	7.739366134	7.442780612	8.157304131	7.933932463	7.962374859	7.308978085	8.470507206
1316_at	6.276409112	6.130857534	5.986943936	5.760709269	5.878183397	6.130972232	5.880791564	5.908393319	5.714962341	5.951972573	5.948818113	6.018176644	5.866684241	5.938970436	5.877404907
1320_at	6.07753394	6.71009386	6.250639682	6.088007279	6.120682318	6.128290178	6.223094657	6.174745066	5.860736969	5.979393901	5.903658265	5.908619912	5.918163705	5.772543334	6.041287525
1405_i_at	6.887064916	7.398187335	6.734598452	8.499980361	8.522765747	7.84246612	7.178871369	7.859919281	8.019659282	8.064263	8.974171026	8.287548626	8.314756894	7.432648918	7.464140513
1431_at	4.678334577	4.521522383	4.324252516	4.464063064	4.46933559	4.872976059	4.299714921	4.42750948	4.356275259	4.39809072	4.383075173	4.389767386	4.489317273	4.424728231	4.542957035
1438_at	8.621743518	8.141267079	8.039800831	8.696609601	7.691938892	7.718966889	7.788967382	7.701071336	7.292368658	7.531166814	7.605085472	7.359409881	6.981851796	6.719171875	7.825029181
1487_at	8.832546005	8.810220522	8.693019324	8.429665858	8.441908741	8.025205124	8.807445059	7.753303687	8.208399468	8.487222179	8.603893572	7.968324438	8.267216411	8.008531465	8.294096823
1494_f_at	5.994414409	6.149790203	6.238433022	5.887007409	5.854121797	5.986484723	6.088080419	6.146922855	5.942635249	5.986248118	6.333704205	5.823277967	5.766489233	5.95697031	6.292069289
1552256_a_at	8.826272693	8.618763243	8.964299073	8.501709497	9.210070383	7.975746684	8.483188209	8.683067744	8.51869048	8.34613542	8.527945241	7.950992453	8.2740229	7.673887161	8.361467612
1552257_a_at	9.653685806	9.805418442	9.963701663	9.233901746	9.655821347	8.777950243	9.605932873	8.565758231	9.155215031	9.415291147	9.512651936	8.865227992	9.236234085	8.024805699	9.269947028
1552258_at	5.74300515	5.853109994	5.694523075	5.739524062	6.009325864	6.637069928	5.766924132	6.041393517	5.907540552	5.81952234	6.1275904	5.902429081	5.813033641	6.438721367	6.306564449
1552261_at	5.71248646	5.483733203	5.483733203	5.536878107	5.401247868	5.557878699	5.528730113	5.549025571	5.541664921	5.505859454	5.482736782	5.261066961	5.426309175	5.332352144	5.162985316
1552263_at	6.894389481	7.110772536	7.17048104	7.538114443	7.667645647	7.05709328	6.946339178	6.944573007	7.251974556	6.996919937	7.148888671	7.480915847	7.826063615	7.37523705	7.363805696
1552264_a_at	7.896841229	7.935972395	8.262575906	8.366904863	7.872938897	8.29923867	8.28223464	8.413116779	8.594139675	8.112572181	8.519123623	8.417649233	8.808755785	7.685874527	7.919197999
1552266_at	5.408151794	5.546374038	5.488789771	5.502846257	5.472811136	5.860112144	5.414605705	5.622204264	5.392105074	5.501894939	5.696525523	5.752388346	5.421665468	5.950070959	5.548361276
1552269_at	4.257572706	4.412043467	4.114427826	4.227072557	4.535631509	4.446587358	4.498009004	4.422897438	4.331669535	4.591118711	4.51518838	4.204508678	4.466626759	4.167961651	4.347591359
1552271_at	5.762586025	6.336874463	5.723000568	5.739091878	6.101038487	6.297163475	5.756308738	5.882473572	5.811197251	5.999304707	6.029269608	6.184748491	5.77802148	5.758525652	6.356631253
1552272_a_at	6.409052375	6.391143721	6.487955647	6.238605402	6.265044705	6.838684874	6.399042764	6.493370714	6.372589812	6.519719089	6.304122554	6.102144921	6.227811977	6.116162459	6.198574776
1552274_at	6.54267053	6.34703927	6.586046048	7.07122171	6.918520187	6.922351351	6.448881218	7.16819543	6.918520187	6.293139359	6.710012363	7.143238411	7.547552909	6.618958857	7.021737035
1552275_s_at	6.583955546	6.713013991	6.158988989	7.058362945	6.616369411	7.433690963	6.952628269	7.418139689	7.211997694	6.58194756	7.073211468	7.377723944	7.984933337	7.712381562	7.226760205
1552276_a_at	5.903033326	5.98919919	5.868185514	5.859051385	5.873565094	5.844221666	5.873565094	5.727879769	5.729703326	5.917489825	5.999939107	5.861962778	5.771295743	6.202029034	6.117474233
1552277_a_at	7.080162466	7.142273351	7.072299406	7.398026199	7.585741287	7.325114	7.30422422	7.789343753	7.711471477	6.967268347	7.177406511	7.293032762	7.293032762	7.83044141	7.934557589
1552278_a_at	6.240615395	5.939871799	5.892907726	5.854850478	6.072559387	6.140239424	5.902476411	5.824031458	5.609659056	6.047194163	5.955864476	5.635306624	5.750718888	5.316531571	5.902476411
1552279_a_at	6.731859514	6.716632558	6.916783144	6.58241287	6.84368107	6.643747746	6.826014378	6.593242465	6.569619663	7.269347607	7.118468669	6.912744414	6.562215634	6.077572822	6.864236903
1552280_at	5.180946535	4.872867422	5.007465336	5.100447469	5.52009989	5.197693039	5.135426464	5.575831569	5.932487417	5.154476561	4.999899075	5.773641005	5.775260745	5.070116777	5.017850699
1552281_at	10.11763573	9.432164424	10.0890335	8.607024388	9.140803945	7.510707874	8.927753135	8.137234637	8.533618176	9.300227566	9.600077604	8.180164601	8.322132587	8.250140028	8.137161149
1552283_s_at	5.156889425	5.492260372	5.109677223	5.892534674	5.225756602	5.394382002	5.761899786	4.840665445	4.76096808	4.952592786	5.190016341	5.467136158	5.661206518	5.435566672	4.921634135
1552286_at	5.612318981	5.853183943	5.521502936	5.820227414	5.967710336	5.647774581	5.817282216	5.878710049	6.097612352	6.017778138	5.682154626	6.019423356	6.109464945	6.055385419	6.151104013
1552287_s_at	7.113120684	7.559755943	7.190985068	6.739795974	6.832357314	6.436996041	6.157180162	6.223915867	6.273065634	5.798246177	6.309255205	5.968377514	6.696291328	5.485266747	6.433129978
1552288_at	5.451847567	4.972884101	4.972884101	4.958486528	5.045797548	4.976344107	4.885234067	4.976344107	5.060888966	4.890934361	5.246502975	4.790841975	4.892550108	4.849560704	4.7014488
1552289_a_at	5.175335714	5.394822628	5.100130061	5.246361698	5.215514852	5.673814961	5.258284201	5.39616867	5.048316913	5.65608306	5.199107545	5.260608832	5.16782037	5.311427163	5.258284201
1552291_at	7.167046223	7.269079903	7.617733619	7.516999258	7.945049397	7.443421721	7.71049071	7.347077481	7.469112789	7.198549421	7.219410699	7.267109246	7.459901628	7.723262966	7.35273411
1552293_at	5.597588564	5.400748806	5.518227592	5.578546198	5.820217078	5.448908725	5.671346715	5.707087644	5.812390893	5.599515851	5.648217994	5.693930424	5.518820053	5.462523293	6.245098781
1552295_a_at	7.621824918	7.338627836	7.927211972	7.595491388	7.848870033	7.743021136	7.909602894	8.049700005	7.39373284	7.979239044	8.038122416	7.953657204	7.856090548	7.327830768	8.285371938
1552296_at	7.981374631	8.099510335	8.467463833	6.222699919	7.426852504	4.716819246	6.193055755	4.687824808	6.811837851	6.841989688	6.722187084	4.958768982	4.491573374	4.16292019	4.971401958
1552299_at	5.469454453	5.453058701	5.376465616	5.423500772	5.461343086	5.507739847	5.447288422	5.58202078	5.763598403	5.439171927	5.126743865	5.864257943	6.158308149	5.601440324	5.279987907
1552301_a_at	5.761256327	5.671769272	5.858105697	5.900964249	5.848934025	5.78819868	5.848934025	5.669924548	5.848934025	5.818811286	5.904887325	5.848934025	5.777647331	6.864258653	5.922009375
1552302_at	5.344885209	5.618550895	5.624048617	5.529811572	5.947479964	5.055200201	5.181750158	5.429557085	5.254625575	4.982994186	4.9216963	5.178627958	5.5606674	5.31470208	5.907482486
1552303_a_at	5.792918958	6.009114117	5.814871185	6.107688887	5.974913001	5.620203556	5.761749407	5.761749407	5.539950741	5.625800543	5.64026513	5.822199254	6.132638066	5.680429568	6.025059872
1552304_at	4.756721211	4.888523918	4.726777857	4.706091516	4.923014671	4.82994975	4.785384069	4.720959545	4.657368957	4.922738838	4.659702261	5.041669734	4.7959698	4.945381763	4.478145653
1552306_at	4.719354576	4.920273019	4.895545309	4.821904443	5.632173629	5.166021506	5.475490067	5.440866855	5.012539624	4.891376054	4.898374691	5.340964256	5.268395771	5.223259694	4.858183051
1552307_a_at	5.902147366	5.776531307	5.973731507	5.992056948	6.118919663	6.327275734	6.086498396	5.74810431	5.992108194	5.819674987	5.985919572	5.992108194	5.981538969	6.731381743	6.225536122
1552309_a_at	6.596956254	5.859425247	6.645034418	7.490030282	6.440086759	7.045687846	7.043820733	6.133671441	7.023753677	7.406393522	6.12407786	7.713312373	7.253886397	9.181281562	7.355315481
1552310_at	7.502123054	7.47965157	7.322869029	7.203478948	7.622206096	6.596356047	6.918662308	6.727330812	7.175819456	7.026710851	7.31016021	6.807575372	7.589361017	7.333831646	6.92681604
1552311_a_at	6.747992066	6.749473918	6.80388102	6.618640362	6.56092073	6.952770518	6.605008802	6.383196289	6.525827985	6.596877356	6.430892548	6.625336961	6.718781405	6.520805594	7.097431648
1552312_a_at	5.78834045	5.859165693	6.174220031	6.208202969	6.247974704	6.53505445	6.253632142	7.27306972	7.133685581	6.007806337	6.941115087	7.5062521	7.689365693	5.981963245	5.843315401
1552314_a_at	5.302515399	5.515234013	5.569333475	5.353535381	5.429402325	5.861955913	5.47775484	5.205333384	5.368206891	5.655939948	5.327150833	5.429402325	5.29628467	6.01565894	5.405124127
1552315_at	6.295172843	6.7576538	6.653683628	6.7576538	6.626248514	6.8099252	6.619754055	6.617482488	6.936558757	6.795356547	6.929218412	7.441239696	7.414368356	6.747175612	6.715842366
1552316_a_at	5.908662295	5.340542644	5.885242405	7.106712981	6.833712158	7.156252477	6.896852868	6.653467659	6.937709387	6.719819237	6.733639516	7.544569579	7.128762999	5.878319937	6.999604127
1552318_at	5.544342148	5.599905095	5.896967334	6.159600015	6.401289534	5.902243517	6.403788067	5.870873725	5.957604281	5.895194988	5.965251517	6.364839014	6.216683938	4.623365004	6.012090078
1552319_a_at	5.227965425	5.325532755	5.162262779	5.22769667	5.377372615	5.322592452	5.293696708	5.279425601	5.281695594	5.167873056	5.228952743	5.594705772	5.479948901	6.438325333	5.665551752
1552320_a_at	3.659280046	3.575198167	3.713402082	3.589434981	3.715266079	3.557955697	3.667489313	3.6712814	3.649355599	3.79941273	3.711140712	3.835554148	3.708241296	3.664005774	3.56272407
1552321_a_at	3.837808612	3.949280257	4.078080711	3.937137442	3.989512455	4.131160201	3.976869553	4.021028823	3.713231582	3.849916992	3.842798501	3.636453575	4.055610213	3.848895039	3.96964049
1552322_at	3.414685485	3.502805506	3.44752524	3.561850787	3.48722621	3.533822812	3.528532289	3.652277811	3.549429939	3.475578299	3.449550445	3.407233696	3.730537394	4.31192971	3.633363488
1552323_s_at	4.807702809	4.872696922	4.960790528	4.930895801	5.048154681	5.318031778	4.866981428	5.528877697	5.191397703	5.014365282	4.911881616	4.904859157	4.955424479	5.52697813	5.228085943
1552325_at	4.166702767	4.229973033	4.341470964	4.1451274	3.988152007	4.992218051	4.1991269	4.24987823	4.128693744	4.412394976	4.349390081	4.274294437	4.24987823	4.309259918	4.489687592
1552326_a_at	5.041982721	4.968853794	4.747105348	4.773811282	4.561485548	4.880229689	4.800145995	4.880229689	5.015963923	4.941302239	4.773975441	4.880229689	4.880229689	4.905070062	4.974797572
1552327_at	5.322443944	5.10983398	4.973530871	4.819120943	4.748063817	4.428549599	4.783925444	4.959013688	4.922237467	4.705205551	4.751633921	4.808242989	4.812060884	5.275593762	4.775219792
1552329_at	6.033390578	5.543360328	5.804818953	6.312814952	6.289120594	5.950140784	6.307510542	6.187049493	6.262122042	6.128079188	5.97652367	6.474303398	6.580021457	8.144433006	6.678637067
1552330_at	6.021759761	5.591059697	5.759085166	5.80334012	5.776070135	5.58053488	5.904879329	5.539726375	5.747538222	5.709540566	5.777172519	5.482068461	5.878379677	6.404154138	4.988528817
1552332_at	6.787073091	6.797926648	6.874098623	6.410462837	6.78973933	6.720028559	6.600777296	6.53047612	7.103804773	6.645777834	7.023795166	6.80582381	6.792420482	6.892534676	6.960772678
1552334_at	6.655248368	7.608956964	7.057529639	6.205267345	6.526984923	5.287570895	5.466878015	5.359625751	5.943867927	5.678794096	5.849427222	6.042438599	5.932336536	5.918949852	6.448718402
1552335_at	5.969042977	5.967807413	5.947479864	5.979252371	5.893748531	5.931546227	5.934213477	5.881743348	5.718367462	5.947044075	6.004539174	5.951606881	5.868179427	6.592656722	5.886940563
1552337_s_at	5.86962295	6.178588058	5.698224817	5.825001934	5.394262597	5.929574184	5.711648493	5.639587531	5.693459111	5.693459111	5.555249222	5.902288723	5.478059748	5.693459111	5.606847938
1552338_at	5.300315951	5.443717089	5.132974284	5.04491224	5.169942595	5.436351049	5.325864601	5.203109799	5.203937538	5.356292931	5.337505342	5.078151533	5.099464251	5.155162731	5.14391281
1552340_at	5.009184386	5.003008696	5.042065525	5.042065525	5.172522105	4.94620267	5.026255298	4.983176429	5.043495276	5.02224502	5.040735821	5.025630867	5.254834251	5.040735821	5.365929034
1552343_s_at	5.283123724	5.021134269	4.944268841	5.169394205	5.700854199	4.800940924	4.791530843	4.854989866	5.252562696	5.219111717	4.790929406	4.965425567	5.828264331	5.141861071	5.243216403
1552344_s_at	5.926369707	5.992651744	6.328294307	6.094866177	5.908395457	6.253034564	6.167605246	6.098405357	6.458392562	5.604003782	5.813235652	6.092746916	6.891843902	6.015505508	5.701251893
1552347_at	7.017198353	7.015965394	7.359608276	7.159322756	6.989798736	6.118633652	6.414260605	6.922582851	6.833294855	7.195075781	6.760329317	6.787614779	7.115977517	7.898915628	6.96509055
1552348_at	6.265136587	6.843874878	6.791766318	6.796603081	7.248703743	6.917281658	6.767034692	6.881948121	7.440169305	6.955819218	6.857697046	6.857211166	6.924328652	7.003004043	7.328868083
1552349_a_at	5.572816078	5.199857838	5.731428605	5.561087083	5.627820077	5.644064453	5.441465639	5.610510475	5.958527338	5.652890611	5.858819376	5.478306088	5.684557106	5.156566931	5.407837492
1552354_at	5.166487553	5.673843556	5.239145402	5.291855672	5.205328592	5.292464442	5.331883765	5.734434063	4.985034708	5.365174035	5.188419668	5.255402993	5.49501542	4.918276619	5.292464442
1552355_s_at	5.65512525	5.791535141	5.712833219	5.881095291	5.880505163	5.831670421	5.977976145	5.797320529	5.599290997	5.786315544	5.89570781	6.004601474	5.805697978	5.560043519	6.083446392
1552359_at	3.966862564	3.982171622	3.976636712	4.048061166	3.961531561	4.180550478	4.158232629	3.878953424	3.793635088	3.814517843	3.962174155	3.792237733	4.079042529	4.122599548	3.776765142
1552360_a_at	6.232594283	6.444786002	6.403833114	6.396495153	6.555648323	6.217761904	6.296195396	6.050201085	5.680106717	6.064858944	6.015402972	6.065958835	6.169374714	5.639005303	6.217761904
1552362_a_at	7.004193467	7.446642197	7.389778792	6.017654038	5.771759926	4.897716954	6.066966619	5.457632994	6.018413324	5.999063318	6.832952482	5.978596105	6.503369125	5.310151352	6.066966619
1552364_s_at	5.691451085	5.971338938	6.230766794	5.890354304	6.215490152	6.485046494	6.08150967	6.545341675	6.506121576	5.951464773	6.372754978	6.189144798	6.358759384	6.237561144	6.8927856
1552365_at	8.910278587	8.046606916	8.38018334	8.413202218	8.308146455	6.280390722	8.552960916	7.511559874	8.742906558	7.19045318	8.818390403	7.007538509	7.661193275	5.13239404	5.810130747
1552367_a_at	7.892525619	7.490946563	7.739887703	6.950489478	6.666446239	4.97067332	6.97748995	6.275301694	7.440026097	6.308690062	7.42363546	5.827065704	6.591774439	4.833601519	4.444818528
1552368_at	4.561484299	4.335795156	4.465445311	4.561484299	4.458693387	4.577141091	4.516064317	4.382379144	4.494100226	4.679652903	4.459519664	4.682469498	4.587359832	4.500148461	4.795993887
1552370_at	7.345425265	6.822356798	7.345930493	7.499724591	6.976428635	7.141899817	7.882206596	8.427190918	7.987525929	7.618180717	7.968151124	7.536716117	8.419296512	6.27567871	7.164319034
1552372_at	3.493013861	3.450183027	3.22386876	3.164697644	3.328676921	3.569256629	3.300828291	3.24221662	3.322576004	3.288054168	3.136964753	3.359792324	3.285146179	3.431886855	3.096216788
1552373_s_at	3.559723393	3.753681343	3.569398653	3.698862476	3.335220892	3.869487972	3.568877477	3.568877477	3.472150224	3.972417899	3.609506133	3.568877477	3.464371329	3.469298498	3.479287143
1552375_at	4.805880718	4.813204686	4.988910664	4.84678755	4.789894659	4.351225225	4.623074743	4.763546843	4.623349199	4.481365452	4.448865878	4.717474928	4.835389446	5.050032326	4.937855743
1552377_s_at	6.892643727	6.967772045	7.026143228	6.850502725	6.725258982	6.93553252	7.053207189	7.047129654	6.869618239	7.049987816	7.124447759	7.004275237	6.981647745	6.475619733	6.684073704
1552378_s_at	5.907017994	5.771557645	6.145622566	5.927679831	6.034293451	5.832466308	6.291542179	6.244121147	6.061382567	5.499702902	6.190420561	5.704670437	6.547835617	6.347426636	5.811193874
1552379_at	3.266732718	3.299837716	3.306921441	3.370679524	3.272930218	3.603804679	3.679358079	3.422735461	3.190721626	3.24511351	3.207610722	3.2424876	3.275996818	3.448139767	3.122242833
1552381_at	4.124215928	4.111842278	3.884778064	4.201749958	4.04237328	4.31983208	4.100635949	4.009354358	3.967454749	4.297294864	4.070280388	4.084052349	4.070280388	4.140210044	4.063682047
1552383_at	6.986503614	6.61510212	6.909026371	6.857745845	6.578484763	6.879578227	6.817637843	6.603991679	7.177639039	7.075693521	6.947197943	6.950813496	6.679835004	7.043448376	7.036177887
1552384_a_at	5.593631604	5.566586233	5.665916162	5.347571478	5.598176842	5.702096267	5.640830625	5.55762583	5.782560462	5.598176842	5.420052197	5.900885305	5.630752753	6.171599169	5.515018696
1552386_at	4.998374563	4.780906581	4.815627907	5.624418702	5.620892661	5.854281185	5.163602504	5.996471525	6.82869307	6.077245861	5.630179144	6.871923223	7.553700823	4.971291018	5.506053897
1552388_at	6.692272459	6.665212629	6.420956911	6.336255698	5.81726189	6.243654942	6.44453284	6.267408858	5.921384949	6.267408858	6.198599304	5.769545653	6.182380756	6.048730862	6.27336585
1552389_at	4.444020248	4.676567616	4.488990084	4.273236062	4.512435407	4.485267159	4.435692974	4.370215213	4.558744219	4.435692974	4.322816709	4.616854529	4.201727648	4.705357734	4.178575093
1552390_a_at	5.068537325	4.559358081	4.634335706	4.078551179	4.061672468	4.231971886	4.189296935	4.0910182	4.027162558	4.303972141	4.061187305	3.99961244	3.908103519	4.029250291	3.989300425
1552391_at	5.170650385	5.312615225	5.459191506	5.245618271	5.266427207	6.104923189	5.34737782	5.163588231	5.477756519	5.336091083	5.346088577	5.276291515	5.19102247	5.310688732	5.354945996
1552393_at	3.415194582	3.689842301	3.316557441	3.460805077	3.378706361	3.395611067	3.395949914	3.439320671	3.430957423	3.352213536	3.490620452	3.227003252	3.391436136	3.335246081	3.514486165
1552394_a_at	3.71085886	3.700480599	3.48695531	3.529315831	3.54511127	3.64620281	3.622887219	3.627668141	3.569016989	3.845602748	3.577885544	3.453851126	3.538552201	3.713639321	3.622887219
1552395_at	6.870532851	7.062597445	7.309896538	6.807713692	7.201494312	6.860818458	6.827750197	6.983392125	7.076723612	6.974793324	7.105251284	6.773011245	6.974793324	6.913850986	7.102841051
1552396_at	5.219639259	5.382267099	5.11330956	5.168585377	5.047584784	5.605972207	5.170305623	5.300022583	5.279559134	5.074437752	4.919246019	5.170305623	5.23575938	5.074168422	5.078669394
1552398_a_at	5.041282138	4.836723619	4.450179537	4.987987252	5.703776088	5.188091464	5.034724039	4.939609741	6.541678089	5.090238953	4.935457169	5.38691269	5.634012885	5.323395203	5.417175887
1552399_a_at	5.076212944	5.320797515	5.218582531	5.323250649	5.09823395	5.143106525	5.049760483	4.965001998	5.040676799	4.93935146	5.303117733	5.09823395	4.944195315	4.819329831	5.055725651
1552400_a_at	5.690555355	5.871417739	6.085885962	5.9506181	5.992525722	5.780926126	5.718566027	5.66998032	5.894776945	5.83039272	5.780926126	5.781902762	5.694830909	5.654494901	6.009027034
1552401_a_at	4.245564755	4.166141118	4.173451378	4.417374467	4.564190109	4.421890069	4.164424621	4.512466504	4.322246371	4.452186582	4.363651212	4.654895415	4.799361761	4.860709861	4.556456027
1552402_at	5.528086186	5.716501744	5.601722536	5.313720749	5.281696297	5.674953722	5.406785057	5.404518007	5.379490453	5.252276334	5.511473932	5.618927111	5.352519331	5.378831903	5.892484474
1552405_at	5.416162097	5.100712723	5.23296657	5.007346658	5.001698052	5.196537279	4.922945918	4.979539439	5.083660605	5.132590831	5.377824149	4.931407863	5.195991666	5.358102015	5.300837351
1552408_at	4.460428113	4.687351671	4.308737543	4.563354317	4.645242503	4.61388936	4.538204658	4.551572403	4.565344495	4.387233827	4.644908627	4.499246307	4.740501113	4.777500109	4.514263791
1552409_a_at	6.214470863	6.222088463	6.444988277	6.129687414	6.222510611	6.096643718	6.227405866	6.161468341	6.278999807	6.281674657	6.446350616	6.260127977	6.423560423	6.191933345	6.426322707
1552410_at	5.729751056	5.68092195	5.807603914	5.695076289	5.815213887	5.792802565	5.730917389	5.883448044	5.730917389	5.72445094	5.793235942	5.918287038	5.588833415	5.719583425	5.549162261
1552411_at	6.915708907	7.186028344	7.291755366	6.979076338	7.546446475	6.861246596	7.053552143	6.855141642	7.376631012	7.021379206	7.205764704	6.915657212	7.458276098	7.610842628	7.329676867
1552412_a_at	5.159696987	5.133127348	5.089377269	4.940849179	5.161337547	5.41117234	5.260287584	5.141934385	5.025804845	5.161337547	5.074298232	5.185395032	5.114104921	5.510827691	5.24224447
1552414_at	5.220083858	5.512558157	5.52123974	5.247479428	5.185183278	5.37172114	5.265010541	5.311933336	5.451174524	5.347750676	5.280167402	5.37421155	5.222529928	5.605136382	5.109372568
1552415_a_at	5.900208648	5.677345	5.750717654	5.522153348	5.68606888	5.63374271	5.68606888	5.632629194	5.660895904	5.872661922	5.832186341	5.68606888	5.53195321	5.67596534	5.868790206
1552417_a_at	4.812383143	4.794985202	5.268990095	5.415153067	5.279101741	5.470378657	5.216711815	5.766392057	6.142890103	4.942333522	5.531793811	6.059577093	6.342356185	6.654747916	4.932290765
1552418_at	5.579462653	5.256475553	5.256475553	5.306531384	5.163967398	5.276975037	5.22888755	5.523446825	5.167154783	5.115266586	5.308050141	5.343065736	5.164429531	5.220328584	5.065398081
1552419_s_at	5.918578654	6.185722874	6.353856753	6.152283291	6.082782051	5.880587846	5.927327804	6.110078225	6.278451672	5.911062415	6.534895846	5.947126574	6.091342476	6.012820511	6.19893264
1552421_a_at	4.986840421	5.014470484	4.543808705	4.622234276	4.866112032	4.974254338	4.834615042	4.806471175	4.756558804	4.805024136	4.870653545	4.645387269	4.597843521	4.640810803	4.873687434
1552422_at	5.603140499	5.71731582	6.156148327	5.711544158	5.815282159	5.706973547	5.69787719	5.751168318	5.762616594	5.787899984	6.483351764	6.200507363	5.966567394	5.815282159	5.925321979
1552423_at	7.384781812	7.130846352	7.270047702	6.865068219	7.25947315	6.414813945	6.370374678	7.100973695	6.995623208	6.320979518	6.541871202	6.665261026	7.167869234	6.235882684	6.961095724
1552424_at	4.257040802	4.329079624	4.342271762	4.218907931	4.158061477	4.519955414	4.268489455	4.408325875	4.528129127	4.411123557	4.50405142	4.305441029	4.260148858	4.541812379	4.422873344
1552425_a_at	5.183806244	5.268034024	5.179243097	5.076801793	5.29840223	5.321197212	5.406872796	5.255980102	5.415121374	5.507181458	5.29840223	5.29840223	5.38613233	5.354272092	5.356049497
1552426_a_at	8.389659778	8.039236212	8.091871797	8.686312019	8.347308011	8.115224515	8.404784436	8.424754086	8.559413438	8.627754648	8.792108487	8.772838806	8.894681879	9.006653806	8.362915747
1552427_at	3.911418676	4.256196003	4.032637958	4.099423621	4.141559434	3.690604892	3.889204954	4.01576679	4.013280312	4.003611865	4.133185114	3.782819907	4.121726532	3.688744051	3.702350581
1552430_at	3.351703771	3.646504975	3.389231702	3.592356183	3.182062537	3.477448837	3.447564003	3.499308599	3.299197678	3.356532592	3.27864472	3.37079779	3.397058803	3.14625574	3.377901628
1552432_at	5.907203457	5.719846398	6.113623892	6.028899319	6.095506836	5.572690153	5.800943085	6.127670056	6.167717956	6.027772911	6.229389607	6.392889947	5.998605748	5.925266884	6.034772372
1552436_a_at	4.730108322	4.947798233	4.550046582	4.40330714	4.627460193	4.613513797	4.72757927	4.861730473	4.723720558	4.716335639	4.716335639	4.816691325	4.716335639	4.54211304	4.753164341
1552438_a_at	4.819271675	5.43102199	4.842934001	4.902078105	4.91780198	4.956676445	4.857543497	4.828938081	4.896966593	4.893988308	4.893988308	4.893988308	4.898920586	5.053247311	4.813726844
1552439_s_at	3.596423439	3.597232971	3.565853366	3.643591842	3.543335179	3.673190628	3.778953429	3.551107152	3.614168619	3.535980273	3.797662867	3.614168619	3.576629075	3.574417214	3.728613677
1552440_at	5.075888333	5.270350702	5.220588143	4.935073349	5.280707123	5.930413042	5.310698207	5.217117813	5.150742349	5.303377125	5.26173899	5.313652459	5.038688828	5.097190622	5.445156118
1552445_a_at	5.444795295	5.404203929	5.333675223	5.236786294	5.235697164	5.363388296	5.48150711	5.354361455	5.367290681	5.515283799	5.479661399	5.225093568	5.27065726	5.163798463	5.329375429
1552448_a_at	4.470887744	4.685263299	4.855049759	4.344882632	4.552135324	4.507846478	4.367885574	4.769608131	4.522478935	4.317915922	4.509195381	4.472863559	4.47662862	4.201010372	5.012775643
1552449_a_at	4.904265061	4.749308873	4.765362483	4.832526359	4.772357711	5.212253889	4.704172983	4.830529563	4.835221216	5.139102129	4.780606118	4.830529563	4.799435777	4.98661694	4.68827607
1552450_a_at	6.170343842	5.904663909	6.125099803	6.192138645	6.151086779	6.086888259	6.149404355	6.225187033	6.225187033	6.427071689	6.368005443	6.152872865	6.67208051	6.429364679	6.480151492
1552452_at	4.75591841	4.86152458	4.623299555	4.761069891	4.793116872	5.268374449	5.013840374	4.863614263	4.835936974	4.835936974	4.716046572	4.963397192	4.925407399	4.968710055	4.840303013
1552453_a_at	4.43283913	4.732954391	4.53297177	4.521971908	4.428364655	4.486795939	4.492008338	4.63463941	4.619457066	4.643700731	4.494868497	4.417521826	4.525796335	4.332768633	4.525073985
1552455_at	5.378017039	5.530090048	5.098508444	5.997427502	5.846661209	4.878384531	5.355292482	6.208519334	6.378692342	6.054261241	5.471745289	6.157740742	5.693314666	8.274891019	5.350799069
1552456_a_at	5.632101613	5.401962171	5.546804585	5.552639647	5.429834834	5.915200968	5.871817724	5.556794718	5.357572835	5.439742749	5.482072848	5.576726506	5.6893701	5.442809982	5.645453631
1552457_a_at	3.890983423	4.112250398	4.090103525	4.154760193	3.985886555	4.015784158	4.08773688	4.309020265	4.226336804	4.08773688	3.987611621	4.180316061	3.834877161	4.585249945	3.949556879
1552458_at	4.086501376	4.18953821	4.126324504	4.054947712	3.995785467	4.104615267	3.957385262	4.016953153	4.004444704	4.014623031	4.030733041	4.062890085	3.917858292	4.805953884	4.118122826
1552459_a_at	5.367303247	5.811372471	5.291546693	5.212289525	5.321951287	5.423544369	5.290002289	5.369636725	5.273543054	5.385307868	5.740645593	5.615132253	5.347898456	5.369636725	5.369636725
1552461_at	3.911007666	3.769303691	3.667063177	3.657908377	3.773076453	3.757718253	3.666690089	3.782874114	3.571760122	3.651949947	3.6610482	3.514686467	3.78431162	3.913780424	3.666690089
1552463_at	4.13097194	4.157671863	4.440334134	4.165079811	4.081517513	4.667717829	4.130281059	4.127209224	4.179688255	4.035843297	4.241408575	4.291801041	4.308490795	4.179688255	3.991947173
1552466_x_at	3.847419236	3.993249719	3.902693525	3.904825198	3.909928376	3.909928376	3.760514647	3.670986699	3.882443328	3.87792668	3.819617388	4.025110423	3.913356633	3.973088583	3.909928376
1552467_at	6.472906172	6.590217166	6.560912142	6.432435485	6.66688343	6.573582163	6.585370589	6.617131573	6.435466157	6.669127901	6.761120643	6.590896273	6.648751266	6.115779231	6.700560405
1552468_a_at	5.727559718	6.118027734	5.919631813	5.741002803	5.923336143	6.052834927	5.976018267	6.310136282	5.8550624	5.938505401	5.802882857	6.104118521	5.911333147	6.209654806	5.789557686
1552470_a_at	5.235476038	5.338122732	5.463511224	5.235476038	5.173876789	4.963433478	5.181498989	5.001433292	5.198259208	5.247674169	4.930952329	5.376676341	4.74723097	5.187047153	5.425385585
1552472_a_at	6.852197821	6.905812097	7.135715402	7.010719322	6.843862723	6.995607405	7.014373409	7.524768289	7.36676877	6.736443273	7.596214967	6.970702146	7.732242767	5.802345797	6.807111452
1552473_at	7.619147734	7.900998019	7.598992681	7.827204129	7.576272831	7.759487393	7.84869514	7.83751977	7.799790589	7.740616756	8.789676294	7.6917338	7.820051885	7.369962102	7.809638355
1552474_a_at	7.10491941	7.365277884	7.369396679	7.00312924	7.245468227	7.190177731	7.276855066	7.357126564	7.167144069	7.268860122	7.517149857	7.385526659	7.112126218	7.800323171	7.515783101
1552476_s_at	8.162119655	7.877824506	8.630380665	7.139839244	7.196573476	7.216978824	7.866902164	7.035254472	7.029699664	7.170730837	7.794008511	6.699874682	7.266834988	6.791747169	6.877806967
1552477_a_at	8.206813321	7.829690985	8.502774286	7.978315802	7.389970081	6.63521755	7.870979048	8.17525121	8.116872162	7.590084564	8.310891387	7.390992457	8.026284968	5.473676685	6.725479487
1552478_a_at	6.961391734	6.922209884	7.25134199	7.019300288	6.472237233	5.916139885	6.339134654	6.933532523	6.915308696	6.809345892	7.504457986	6.547568122	6.894720831	6.546963634	6.097039572
1552480_s_at	3.482645296	3.437476851	3.435399111	3.436734987	3.339962319	3.751552224	3.294194643	3.381427535	3.413487695	3.446768929	3.384516749	3.500540557	3.514994286	3.715977562	3.456016568
1552481_s_at	5.521676767	5.762680024	5.711621562	5.83224841	5.627299375	5.751839439	5.901186027	6.124093944	6.154876283	5.430832866	6.361885588	5.923317457	6.176292979	5.668137703	5.642525462
1552482_at	5.90927201	6.254041258	6.178349818	6.071422498	5.865849028	5.209318339	6.060444282	5.493374749	5.833136936	5.662070021	5.792712573	5.711143483	5.753348056	5.408518481	5.792712573
1552484_at	6.175980066	6.120778119	6.18649292	5.981802696	6.328467524	6.267907883	6.002860552	6.219179461	6.287177978	6.501584168	6.197356866	6.033183908	6.04950306	6.176679442	6.1035958
1552485_at	6.053418058	6.186057549	6.647271195	5.877235178	6.06849233	6.107550401	5.742022308	5.63932114	6.711716179	5.816420781	5.866257237	6.245670209	6.794560635	5.650786176	6.109391286
1552486_s_at	6.470488463	6.11610348	6.281929946	6.597402793	6.386598791	6.020199544	6.466454272	7.028570486	7.269936484	6.78134649	7.060508105	7.306678218	7.288265096	6.62063235	6.404961207
1552487_a_at	3.438398059	3.264627568	3.303443606	3.352255824	3.329976802	3.336078466	3.548218532	3.357345654	3.357345654	3.545133777	3.519282681	3.383056683	3.325182793	3.688211015	3.385407181
1552489_s_at	3.885299738	4.012346379	3.830316801	3.773994999	3.756253281	4.075725037	3.936635432	3.89903121	3.85993043	3.975677836	3.593105798	3.913845155	3.599856985	4.157144877	3.797187988
1552490_at	4.964746461	5.066520007	4.957068523	5.098356266	5.165766742	5.099106751	5.097338842	4.763975124	4.793411664	4.903673488	5.034153225	4.972584809	4.896386229	4.90056081	5.034153225
1552491_at	6.030019133	6.281088407	5.626476941	5.911431778	5.73285437	5.972000175	5.917880376	6.125052598	5.760363435	5.843477887	5.855185253	5.901883894	5.534810812	5.91138662	6.065861642
1552493_s_at	5.378622355	5.378622355	5.389164628	5.603436173	5.257326693	5.557630754	5.554831469	5.351500313	5.379956759	5.231532322	5.574137488	5.678686027	5.167360834	5.324824475	5.379956759
1552494_at	4.875845937	5.095896654	5.027439986	4.977842535	5.180793599	5.035411361	4.935510134	4.656441974	5.152159478	5.104936257	5.162069003	5.308027315	5.266924118	4.894353613	5.150356078
1552496_a_at	7.084921357	6.918201924	7.138957779	6.394373218	6.310720528	5.861457207	6.900587846	6.232477635	6.293714421	6.448468667	7.224167838	5.808179817	6.060695459	5.339285088	5.856046259
1552497_a_at	6.569027582	6.607441692	6.653379241	7.498116067	7.732097836	7.826858361	7.703604337	7.999096509	7.903523029	7.703604337	8.086542045	8.241123685	8.769947464	6.818134796	8.036339291
1552498_at	5.095658767	5.058779326	5.27899177	4.8843461	5.202354076	5.177490213	5.086482527	4.925968369	5.260731438	5.078496645	5.088811698	5.050301948	4.94103392	5.24181612	5.163881628
1552499_a_at	5.50867564	5.880677233	5.523871609	5.423498958	5.134860816	5.386670728	5.366821141	5.515845341	5.323606863	5.432246808	5.23290518	5.81125495	5.29478223	5.521598045	5.135792328
1552501_a_at	6.201344144	6.506533573	6.522822468	6.327253742	6.151178898	6.164269014	6.186141058	6.427404365	6.537878703	6.553510895	6.46745146	6.732424322	6.546301288	6.637445657	6.372759954
1552502_s_at	7.970559819	7.923563051	8.224819105	7.465850673	7.041334817	5.644924068	7.582592721	6.972878833	7.822311452	7.330388333	8.178464213	6.605836639	7.395203343	4.786115029	5.519986316
1552503_at	5.648244873	5.824984464	5.573425856	5.726789777	5.444641699	5.641276119	5.49330218	5.842913872	5.746013704	5.551781527	5.812054292	6.049703593	5.778028209	5.762983059	5.881686192
1552504_a_at	7.326978195	7.230104065	7.561157019	7.176509738	7.265466207	7.027904315	7.204169237	7.153115675	7.08093064	7.285265879	8.075520126	7.356921703	7.176069367	6.679216556	7.545030593
1552506_at	4.880053333	4.714460195	4.667944323	4.676229219	4.604678772	4.686465191	4.682153324	4.682153324	4.669813137	4.643829314	4.567014812	4.774698356	4.626413404	5.004972442	4.769575626
1552507_at	5.496382178	5.418792026	5.616399141	5.616399141	5.349153497	5.927912739	5.615394713	5.631231252	5.622506604	5.575860961	5.38032739	5.615394713	5.646286677	6.567031105	5.752955958
1552508_at	4.877096387	4.938167611	4.733775829	4.853535858	4.833522852	4.974592018	5.05780966	4.967364872	4.996356546	4.795857164	5.01313094	4.974592018	5.028512793	5.994806061	5.000773846
1552509_a_at	4.515984733	4.482419737	4.592783195	4.482419737	4.183486458	4.454085165	4.466301497	4.2639649	4.477972116	4.638731536	4.517920528	4.675805377	4.263340201	4.572427295	4.494587668
1552510_at	8.25607714	8.234035899	8.446253812	8.007089465	8.209306723	8.345258104	8.695756335	8.310575424	8.702174589	8.184881038	8.75110367	8.410161454	8.542589694	8.41592472	8.360676506
1552511_a_at	4.704128948	4.316236151	4.633025465	4.280027159	3.926304501	4.08038952	3.913046433	3.93971473	3.907871908	4.77402835	4.171386973	4.288333129	3.635178588	4.87949059	3.818407687
1552514_at	3.96682304	3.890799125	3.799522472	3.597747126	3.568414589	4.115130917	3.689537758	4.115270645	3.683996953	3.662262404	3.381866107	3.834368913	3.603085158	3.94365577	3.65245128
1552515_at	5.1253583	4.99874941	5.018656764	5.086983841	5.309740191	4.902573127	5.042125606	4.886312996	5.239500349	5.0850672	5.000971152	5.012626056	4.932180473	4.946015606	5.305693394
1552516_a_at	6.979609751	6.458773259	6.316556686	6.423632768	6.610067324	6.324055776	6.069299336	6.204222012	6.398187503	6.312435421	6.324374459	6.640999132	6.086733334	6.869493152	6.221285369
1552518_s_at	4.294913114	4.462327728	4.462327728	4.311429561	4.294689096	4.462861777	4.284585372	4.650173292	4.565926451	4.423051244	4.530769926	4.671848775	4.64916637	4.903511906	4.388745845
1552519_at	7.683999482	7.190186292	7.867087523	7.106635509	7.476929475	6.783923995	6.502344289	7.057159059	7.603259591	7.830755679	6.480260432	6.674982139	7.740329065	5.979112766	5.995416175
1552520_at	5.129305638	5.04769572	5.335852951	5.157665262	5.16600169	5.293105458	4.978617242	5.003323938	5.113522711	5.13627849	5.141036249	5.080824437	5.156790174	5.906844472	5.190870717
1552521_a_at	3.477995562	3.320795205	3.453193372	3.519642348	3.350441025	3.578992935	3.473320743	3.501612771	3.384260146	3.473320743	3.473320743	3.42112562	3.438275978	4.026469167	3.569846077
1552522_at	3.53108529	3.549343032	3.38193426	3.513366899	3.45150113	3.408129686	3.283939621	3.679384019	3.462171685	3.176760587	3.854996651	3.404170946	3.462171685	3.459058724	3.385132339
1552523_a_at	5.755043666	5.577439795	5.75738256	5.713117698	5.630158547	6.003353571	6.01682046	5.743701358	5.908007902	5.596217971	5.724264814	5.55267698	5.595897095	6.449497604	5.489747348
1552524_at	6.281322661	6.405105689	6.304748112	6.180100297	6.320680129	6.856500497	6.310256349	6.203093717	6.301468459	6.233248038	6.144042104	6.205332899	6.244270992	6.149366725	6.2841655
1552526_at	5.398156787	5.562217759	5.424637203	5.305748925	5.455552247	5.43369569	5.43369569	5.685306686	5.372054134	5.37085453	5.470390688	5.458437981	5.43369569	5.342499811	5.43369569
1552528_at	6.941934966	6.982104402	7.082259815	6.83599868	6.693386809	7.07998285	6.791866122	6.790148118	6.740613468	6.914341334	6.869419314	6.777899173	6.870732539	6.939510504	6.869419314
1552531_a_at	4.665431227	4.646225591	4.480426556	4.491549959	4.526645336	4.976051429	4.585509629	4.557995255	4.573962201	4.919696933	4.573962201	4.763297292	4.750271682	4.481122256	4.497434863
1552532_a_at	4.069859431	4.349304252	4.545451155	4.40888707	4.418873096	4.828854474	4.380380677	4.4361835	4.36112376	4.36112376	4.339288545	4.459215654	3.969153578	4.30721272	3.888793278
1552535_at	5.898959711	5.790707026	5.760610914	6.015619418	5.753023222	6.310900843	6.046539578	5.82999644	5.938269583	5.900994655	6.242408605	5.909846221	5.713058991	5.926274727	5.821956858
1552536_at	6.436585188	6.515592263	6.088163287	6.057207293	6.322344179	5.873771346	5.756434721	5.882942342	6.023535225	5.787422642	5.970714846	6.02429631	5.830915839	5.00538212	6.132277277
1552538_a_at	4.757230353	4.862051825	4.999388924	4.978471764	4.899249757	4.866671605	4.837394075	4.877743415	5.066829923	4.639693487	4.866671605	4.652558093	4.889317834	4.944771875	4.627338703
1552540_s_at	5.422266163	5.497789216	5.686041361	5.555584584	5.600157369	5.343397699	5.389581601	5.295375421	5.316440717	5.451995125	5.516766259	5.272053089	5.802099091	5.442462941	5.442462941
1552541_at	6.698879335	6.537903748	6.570488943	6.926994567	7.089895034	7.681838897	6.824579045	7.057170957	7.781410514	6.63030272	7.014689664	7.052223285	7.335680739	6.28649197	7.321218139
1552542_s_at	5.359764525	5.294452712	5.469893209	5.437694847	6.687156169	6.179488632	5.593943913	6.238500198	7.139000542	5.237301277	5.47014653	6.35762396	6.437366448	5.554264514	6.606061763
1552543_a_at	5.112654303	5.421243795	4.991592707	5.199382803	5.109250924	4.980995832	5.413261574	5.304618215	5.119349592	4.879217996	5.081882931	4.960156252	5.02567152	5.420922821	5.027505981
1552544_at	5.4311621	5.471247738	5.483647762	5.515327927	5.514483512	5.591209724	5.505128195	5.413188458	5.567071265	5.340581908	5.600066598	5.641852748	5.514483512	5.730267351	5.514483512
1552546_a_at	5.255684277	5.00952269	5.167026816	4.934543954	5.12873894	5.457010472	5.12873894	5.12873894	5.12873894	4.963750193	5.209673979	5.271323642	4.247401599	4.66883377	5.294990006
1552548_at	5.030270125	5.24482278	5.015576622	4.719184239	4.945632571	5.100773434	4.880980946	4.945632571	4.945632571	4.854623936	5.092167651	5.07357067	4.952954259	4.945632571	4.932886541
1552549_a_at	6.088299026	6.235992603	6.035947575	6.11417615	5.877181073	6.074655663	6.281528541	5.911319333	6.113904198	6.194023092	6.348746877	6.402976801	6.037101999	6.003998232	6.255925833
1552552_s_at	4.523890437	4.759613461	4.690081517	4.638380482	4.843198086	4.9864889	4.76453487	4.76453487	4.835932323	4.76453487	4.630053989	4.874936078	4.539295353	4.864154679	4.562403189
1552553_a_at	5.175874993	4.970230665	5.158641047	4.920729411	5.242241427	4.860031664	5.058641359	5.336669842	5.240134654	5.324085716	4.912463638	5.665012223	5.929326336	5.655155373	5.240134654
1552554_a_at	4.196561595	4.300376417	4.373477945	4.273022139	4.242466927	4.456414923	4.492955169	4.47776723	4.637415608	4.273432653	4.512298965	4.972382448	4.544113701	4.657877675	4.271769973
1552555_at	6.11942054	6.128254495	6.073824366	5.985948655	6.057331973	5.879692153	6.195001319	5.925871562	5.934887376	5.99267088	5.924696825	5.866560624	5.99267088	5.959271221	6.308588081
1552557_a_at	3.674735702	3.771786681	3.902535142	4.16039113	3.96644568	4.158090243	3.817717951	4.056889417	3.964447722	4.180408631	3.818993377	3.964447722	4.251358138	4.352739598	3.777725801
1552558_a_at	6.882251613	7.422298176	6.856312621	6.764140813	6.718876908	7.516888116	6.674978103	6.838995077	6.633582223	6.890378986	7.063378824	7.053489167	7.042666831	6.469814506	6.871848915
1552559_a_at	5.749630847	5.802763376	5.891553349	5.73639378	5.572612287	6.12702258	6.03777477	5.969927862	5.711208423	5.651987214	6.012514027	5.802836347	5.949869092	5.532184961	6.345150547
1552562_at	5.242285587	5.214180546	5.217194325	5.151402095	5.270345972	5.200637621	5.186447159	5.42846783	5.158009467	5.260412251	5.234581985	5.069639782	5.763658721	5.552590546	5.366685342
1552563_a_at	4.800973344	4.697821427	4.743492234	4.697821427	5.278240331	4.558248223	4.587445423	4.935038629	4.552656007	4.551337618	4.449574904	4.42077447	4.518118604	4.708180017	5.263863024
1552564_at	4.30791112	4.588815125	4.350806917	4.459356319	4.41421857	4.300076944	4.225639679	4.359155359	4.124147335	4.548084698	4.30442657	4.167994045	4.426726817	4.166405272	4.357211863
1552566_at	5.008001648	5.413606796	5.02410712	5.153243617	5.09707363	5.257223154	5.006074186	5.329252233	5.042065802	5.261240117	5.079478696	5.301768304	5.054698605	5.235382018	5.370737343
1552568_at	5.898291261	5.898291261	5.714891148	6.003879004	5.710252635	5.931526959	5.819264906	6.120848558	5.856810511	6.036906989	6.117884518	5.843672901	6.118967046	5.652385167	6.159641544
1552569_a_at	4.924236781	5.0770073	4.728782227	4.937224542	4.873222901	5.011712812	5.16746743	4.938164321	4.928926081	5.138989032	4.850590652	4.928926081	5.059301474	5.278985376	4.737351814
1552570_at	4.232013083	4.448621829	4.430948674	4.519092158	4.49751826	4.427666482	4.527404893	4.467566873	4.427666482	4.358520239	4.609976588	4.424258654	4.427666482	4.747089962	4.349912718
1552572_a_at	3.405104178	3.447752596	3.422992667	3.415304699	3.355673766	3.566092532	3.619581289	3.467927237	3.388737106	3.409599224	3.308070316	3.393670811	3.32516665	3.38918904	3.275171501
1552573_s_at	4.391462412	4.667964817	4.550381765	4.435117853	4.270583123	4.852153788	4.538861342	4.815703443	4.506983688	4.367824506	4.684555036	4.506983688	4.882248768	4.611830558	4.41839723
1552575_a_at	6.463150608	6.344141761	6.630143858	7.56237855	6.223240175	6.782215627	6.782547776	6.227502749	6.829367955	6.270601161	7.478959509	6.57486036	6.866284144	5.938455105	7.223538931
1552576_at	5.531327643	5.956430784	5.574720336	5.7664651	5.685806229	5.417743611	5.689267604	5.847404216	5.611077821	5.666603032	5.740788509	5.300168587	5.337272735	5.179756952	5.730461037
1552578_a_at	4.135367159	3.948975651	4.193934399	3.957983079	3.983860328	4.557232717	4.125319209	4.05014016	4.291004454	4.342640627	3.875165399	4.408102863	4.134676242	4.401205092	4.070969432
1552579_a_at	5.378460073	5.308259445	5.172427268	5.228050318	5.312000706	5.231884858	5.166598039	5.230275582	5.053374411	5.222325724	5.188625821	5.091864832	5.313194685	6.157099566	5.052845556
1552580_at	5.380326671	5.884279487	5.451954374	5.379983579	5.456934249	5.7222178	5.53893891	5.587681868	5.291707424	5.526221457	5.526221457	5.393730578	5.353351294	6.505406595	5.678195541
1552582_at	5.98295421	7.1612008	6.817814621	5.364496972	5.990504666	4.805860883	5.086656714	4.956830611	6.027614636	6.151281465	4.909823547	5.252360013	5.729724408	4.426438587	4.933787302
1552583_s_at	6.498620637	8.051702324	7.399412073	6.719601117	6.291253383	5.742613638	7.843995266	7.394122949	7.508755888	6.798458432	7.915806047	6.652668799	7.838948705	5.938803828	5.805105913
1552584_at	5.721876404	6.003908543	6.339134048	6.918580231	6.993013442	5.993332874	6.221840175	6.566391891	6.414956983	5.92667277	6.388261677	6.861363687	6.993213962	5.74845089	7.21143174
1552585_s_at	4.043084448	4.350375832	4.078672737	4.010238559	4.0136694	4.250177706	4.143703128	3.971991551	3.963738552	4.038613859	4.02574934	3.807061384	4.200838719	4.552022998	4.060853818
1552586_at	5.989530834	6.003322567	6.04280346	5.998990624	6.024154943	5.903307912	6.199090082	6.08451923	6.015435254	5.844315162	6.28976231	5.91073536	6.041880179	6.1592176	6.317918475
1552587_at	4.39362351	4.428277858	4.327682627	4.342428179	4.656099181	5.018550484	4.283327391	4.283327391	4.103634109	4.283327391	4.092650463	4.235964983	3.959837473	4.283327391	4.2501514
1552588_a_at	4.040126107	4.332555035	4.093446966	4.243668423	4.166798185	4.185337131	4.14457474	4.301105441	3.910652559	3.93792752	3.899548899	4.192354967	3.985388836	4.581619994	3.997834431
1552590_a_at	4.850200062	4.902028751	4.909080429	4.945720154	4.786707335	5.065569149	4.881588274	4.72074381	4.654024747	4.898710916	4.983290032	4.525416525	4.789254411	4.654930056	4.849263313
1552592_at	3.583293866	3.562134936	3.562134936	3.513297956	3.555069381	3.991347239	3.474029668	3.921406498	3.452247163	3.617170293	3.582419762	3.504686837	3.528556564	3.799357096	3.515371206
1552594_at	6.441397962	6.428750599	6.267012656	6.039571858	6.12200689	6.397971707	6.178834803	6.23715798	6.298634212	6.449523151	6.459248512	6.432780945	5.784217942	6.265127839	6.147568689
1552596_at	6.333282124	6.520673095	6.487041651	6.418357628	6.415895697	6.734683382	6.571971422	6.522919364	6.590279063	6.835551225	6.317390631	6.567164581	6.503829002	6.336290108	6.906020803
1552598_at	5.378899756	5.160821755	5.430258745	5.452417126	5.377346136	5.436474972	5.191521394	5.150910859	5.217957634	5.414568346	5.400097869	5.633549702	5.705613805	5.396471611	5.360323555
1552599_at	5.037031722	5.073065984	5.187095849	4.875511301	5.073415187	5.253174044	5.128285165	5.097438677	5.223715697	5.073415187	4.736219591	4.890824601	4.867935359	5.25218863	5.229218648
1552602_at	5.868821922	5.9803864	5.94129149	5.878037069	5.919943038	6.206158555	6.414022096	6.225386588	5.871831804	5.998141822	5.916022791	5.916022791	5.945899294	5.795397988	5.718160728
1552604_at	5.295945288	5.161867777	5.327719239	5.243693957	5.174638203	5.23160755	5.304970677	5.424671206	5.308954271	5.185183684	5.502972156	5.312571174	5.223823708	5.663178457	5.20757473
1552605_s_at	4.671712214	4.540744224	4.620681082	4.45357261	4.586241941	4.620708645	4.620708645	4.583262636	4.573967242	4.900474425	4.597160184	4.882300859	4.683821536	4.601561564	4.411773351
1552607_at	5.64228099	5.46304734	5.684832601	5.434977973	5.600749587	5.439011412	5.542914284	5.439011412	5.304687917	5.414922217	5.448557995	5.340918509	5.370138004	5.353511629	4.942701538
1552608_at	5.595897069	5.753635002	5.649562279	5.563478715	5.485116035	5.601981216	5.626942493	5.611279311	5.601981216	5.800918253	5.69228409	5.601981216	5.320548815	5.446898932	5.549964369
1552609_s_at	4.834315595	4.784340398	4.673444868	4.714924545	4.665184603	5.036342982	4.675035791	4.85969002	4.825739949	4.813754525	4.661253166	4.851746181	4.593650519	4.363918444	4.89837928
1552610_a_at	8.89318055	9.097079796	8.867803203	9.360883984	8.965877852	9.654398764	9.502571293	10.04644091	9.82132559	8.53997441	9.947869865	9.80511194	9.84055518	9.078500177	9.075687024
1552611_a_at	7.674722681	7.713365548	7.865111553	7.997008844	8.017685175	8.386365638	8.051359013	8.439522578	8.400830389	7.309796294	8.151070747	8.1699565	8.54999754	7.089217462	7.551876527
1552612_at	8.529848364	8.865038941	9.158095053	9.099421433	8.183503529	8.824175979	8.532806615	8.016275077	9.440654333	7.714250726	9.029754605	9.139116244	9.704130114	6.567178117	7.923016123
1552613_s_at	8.52798726	8.385151778	8.801333021	8.754965414	8.336577651	8.380631382	8.567085118	7.909384135	8.948031733	7.96957558	8.668651507	8.798550819	9.070058107	7.083572371	8.143030935
1552615_at	7.793702865	7.830595289	7.845450054	7.488606455	7.493117773	7.229494669	8.027810782	7.518480321	7.715299346	7.715299346	7.831135626	7.617005459	7.8655602	7.368143561	7.822992426
1552616_a_at	5.659501847	5.631268372	5.530404654	5.392721099	5.407643262	5.724651022	5.437891777	5.70759481	5.338447181	5.635656938	5.464889488	5.372302713	5.261146057	5.487803641	5.792363041
1552617_a_at	8.467591064	8.366295835	8.7954928	8.699038281	8.673396913	8.271474687	8.756213612	8.624759951	8.918915541	8.731141981	9.10186011	8.585384339	8.812477621	7.669569857	8.35619612
1552618_at	7.039505171	7.171927771	7.038613349	7.407449989	7.384199637	7.385067648	7.526905249	7.407551523	7.384199637	7.30301027	7.452374244	7.530112129	7.742136348	7.362251504	6.959334054
1552619_a_at	6.35217724	6.330978431	7.740008062	6.87553694	6.812932985	6.946512889	7.523669004	7.849508547	8.260892663	6.897705975	6.8187507	7.693453638	8.676420877	5.407966551	6.716437599
1552620_at	6.965948515	6.670316812	6.818099357	6.94639947	6.817682417	6.720517809	6.616431549	6.817682417	6.817682417	6.760323772	6.911912133	6.958906195	6.906098025	7.205017562	7.241913489
1552621_at	8.915766476	8.887048437	8.560003676	8.658482653	7.930147187	7.51825531	6.867929195	8.173834265	7.901173058	7.564508225	7.714880091	8.340518798	8.62266989	7.355975693	8.124814037
1552622_s_at	7.944559059	8.357046482	7.714603432	7.686064795	7.01410532	6.878100602	6.13666295	7.440196277	7.202638803	6.279692967	7.0475013	7.324926253	7.657585979	5.85320044	7.41885529
1552623_at	6.541005351	6.447063113	6.397105396	6.524613014	6.88667559	6.694603777	6.481670098	6.398214499	6.642651199	6.28726024	6.155519745	6.696266839	7.063277272	5.862254095	7.45045263
1552625_a_at	6.434872894	6.481865989	6.224940731	6.635252945	6.108795552	6.936127524	6.591821961	6.774896479	6.831615694	6.422083767	6.702631041	7.030566134	6.827357998	6.105526037	6.24947536
1552626_a_at	5.758995916	6.024066535	5.73933511	6.151605261	7.493325725	6.049612826	6.105418994	6.595890525	7.166279599	5.908470652	6.029985007	5.995297126	7.39944709	5.982959317	6.215033045
1552627_a_at	6.729036343	6.385225303	6.491852292	6.677610635	5.525568847	6.605046333	6.344867121	7.261104297	6.691217623	6.02930241	7.302365712	6.691217623	7.251220017	7.145640314	5.570260423
1552628_a_at	8.970368791	8.195494378	8.553713493	8.672203152	8.939363915	8.210519394	8.600715199	8.38260288	8.425290297	8.240801577	8.5414984	8.473795312	8.42921982	7.937950128	8.607069074
1552629_a_at	5.311586317	5.269605552	5.240404594	5.226910777	5.129353883	5.533672539	5.151886142	5.403819685	5.118944883	5.267614169	5.20335972	5.36173783	5.333675456	5.140734403	5.274608481
1552630_a_at	6.216353857	6.45597923	6.337908594	6.203762516	5.903870951	6.120502779	6.120502779	6.295178357	5.696970429	6.189063014	6.491972915	6.120502779	6.008220827	5.589396752	6.120502779
1552631_a_at	5.826999274	5.81602303	6.024917097	5.735642981	5.810591181	6.199949357	5.667690381	5.819945096	5.810591181	5.649705308	5.953619581	6.040545455	5.630346725	5.574179489	5.707561407
1552632_a_at	5.707819119	5.403635663	5.144702782	5.57078235	5.280329486	5.971787023	5.530897167	5.500250709	5.188650931	5.423678036	6.059528477	5.593081	5.731261226	5.508471011	5.896816513
1552633_at	5.611946356	5.550952804	5.409798636	5.599164745	5.546169419	6.03717374	5.69593027	5.615477668	5.509197377	5.705933435	5.554524627	5.529427665	5.768461056	4.586612293	5.444225336
1552634_a_at	6.228125044	5.749320898	6.161277101	6.170800238	6.281876778	6.032367106	6.125639715	6.4666603	6.234363977	6.266195615	6.297279362	6.397874966	6.948019936	4.964881456	6.359180148
1552637_at	4.600875762	4.612688942	4.59037197	4.494586794	4.579073541	5.095388218	4.745735884	4.62512017	4.506963503	4.677301504	4.361907487	4.60524981	4.466590567	4.491385715	4.653414032
1552639_at	6.05294201	6.025636928	6.093474172	6.211947918	6.098900239	6.423145448	6.712097969	5.768468966	6.150303076	6.428394992	6.087319621	6.56129416	5.988043518	6.005898816	6.206609046
1552641_s_at	7.626319535	7.577778497	7.630121103	7.160449081	8.157829895	7.257748416	7.698345604	7.260467637	7.028027105	7.882913952	7.776147387	7.217256059	7.280555684	6.679253051	7.871508181
1552643_at	5.60573987	5.735658253	5.789083005	5.688394684	5.640626767	5.840048276	5.464370372	5.748766957	5.733128718	5.479877703	5.703066504	5.747922775	6.113293594	7.382544705	5.788321794
1552644_a_at	5.051668215	4.983608173	5.057907665	5.298937827	5.056561753	5.154050221	5.169665524	5.560324768	5.347931329	4.765483548	5.028184027	5.033044127	5.531449651	5.193256729	5.100809855
1552646_at	6.947086327	6.609217988	6.600495283	6.416948783	6.731222626	6.323987479	6.628444674	6.320890142	6.408612729	6.328804016	6.470990785	6.470990785	6.275486256	6.36245295	6.670668779
1552648_a_at	6.547943634	6.870957935	6.804295346	7.248859329	6.924540662	6.739651048	6.844687394	7.234345144	6.885513006	6.828777983	7.357174979	6.524566196	7.293353395	6.867090072	7.113223952
1552649_a_at	5.585085735	5.835483614	5.965635364	5.963267238	5.60233074	6.081067913	5.702546014	5.731752898	5.806088376	5.768438716	5.793250963	5.84626599	5.779583913	5.822171134	5.821836839
1552651_a_at	6.527241511	6.152854971	6.668013876	6.549219993	6.463814944	6.316278122	6.663169006	6.774830124	6.828771965	6.428952295	7.158724809	6.419702379	7.284014159	6.397358899	6.833948972
1552652_at	6.44835022	6.438399213	6.394422154	6.484346205	6.648338363	6.315047177	6.192463916	6.496038023	6.430539171	6.331834044	6.47462416	6.346081665	6.469281199	5.967012385	6.74820024
1552656_s_at	6.777678426	6.309103909	6.80327763	7.237860825	6.215471516	6.42968995	6.401738773	6.767952184	6.716823312	6.124490652	6.702970819	6.716480335	7.506079933	6.360496082	6.571639003
1552657_a_at	6.756789304	6.622802509	6.779622983	6.779622983	6.646603408	6.793063681	6.779132674	6.697552046	6.779132674	6.837655312	6.971505613	6.863263739	6.35489413	6.53017665	6.910726524
1552658_a_at	4.309539802	4.21262952	4.372347714	4.432905149	4.439702545	4.468525347	4.34186543	4.402556073	4.261382972	4.402556073	4.402556073	4.460251397	4.617089656	4.861922594	4.545686967
1552660_a_at	6.077086439	6.728995142	6.728995142	6.934510268	6.117088728	6.817554219	6.595235687	7.908730329	7.496166232	5.823588602	7.166532256	7.244220874	7.765171303	6.46340997	6.30079523
1552661_at	3.116496953	3.082140764	3.19124557	3.180210228	3.0913213	3.196343636	3.267700172	3.045446186	3.122081712	3.098719659	3.026427832	3.234373347	2.996213201	3.145519179	3.058404977
1552662_a_at	5.349660438	5.431387227	5.535053866	5.237736865	5.461948472	5.529791294	5.300142795	5.305845367	5.246398934	5.300142795	5.386011415	5.302256709	5.372392414	5.354829144	5.34363086
1552663_a_at	6.65196616	6.419140713	7.174139334	6.752662332	6.838552226	6.894204842	6.717552129	7.224126808	6.970625204	6.447115184	7.175366804	6.746658566	7.036244086	6.784531385	6.575902764
1552664_at	7.125394923	6.747349887	7.172340692	6.867500144	7.060487494	6.206284291	6.961968426	6.463611755	6.607818017	6.181518726	6.78478633	6.71701709	6.294132506	6.075448207	7.190925126
1552665_at	5.806034543	6.089992167	5.958690398	5.962334168	5.756311581	6.585918329	6.040740103	5.902618191	5.972101905	5.988716377	6.271408352	6.031152339	5.816685432	5.981241527	5.805590445
1552666_a_at	3.668780425	3.671620928	3.688730419	3.883322787	3.551454144	3.758318074	3.679375948	3.826224235	3.602844872	3.650008612	3.763144396	3.69132674	3.580551358	3.650535139	3.393573057
1552667_a_at	5.805209373	6.397180352	6.231019152	6.226110702	6.400526112	6.400526112	6.400526112	6.4806655	7.034684269	6.575425007	6.531393943	6.57220961	6.466884893	6.222681912	6.667504626
1552669_at	5.352823518	5.119421794	5.366349503	5.352823518	5.287960074	5.157828	5.431291191	5.319894116	5.352749815	5.252877959	5.484465453	5.286673366	5.389197867	5.671846534	5.490424629
1552670_a_at	6.760929263	7.021591623	6.78853979	6.810116387	6.370994383	6.036785604	6.323018677	6.231587813	6.85130994	6.301724447	7.682063711	6.457600063	6.684126274	6.777145342	6.440470081
1552671_a_at	5.33840366	5.346268436	5.121342919	4.860537647	5.346109679	5.705845342	5.467178706	5.254341491	5.266691616	5.346109679	5.034989047	5.418255352	5.365037708	5.243846362	5.329193334
1552672_a_at	6.237839718	6.000535216	6.296233246	6.282275503	6.307950653	6.394601752	6.655697382	6.324154369	6.357544084	6.377151055	6.065585238	6.339376681	6.227320766	6.014064175	6.614722013
1552673_at	5.538950739	4.246183545	4.681457251	4.978995039	3.835533245	3.664779761	4.400288477	4.574963125	4.942612062	5.7089258	4.842523518	4.273885616	4.388007937	4.086227908	3.696299551
1552674_at	3.456373143	3.599269205	3.514039957	3.381686194	3.508264762	3.536452733	3.510879163	3.353775335	3.581062852	3.35475599	3.615311293	3.387243129	3.335984759	3.596477814	3.63778983
1552675_at	3.978186123	3.828333918	3.929127185	3.657117008	3.887287063	3.88651846	3.754828995	3.756857616	3.785141382	4.093091101	3.750928744	3.6943653	3.530548236	4.19146654	3.726223887
1552676_at	6.124526852	6.033556551	6.452126811	5.971952587	6.173239418	6.223904216	6.365760034	6.194337489	6.112667415	6.194337489	6.259130268	6.043537692	6.260634645	6.031472663	6.293750309
1552677_a_at	6.579142934	6.632167726	6.299426445	6.040201382	6.16510076	6.035183715	6.195536961	6.702081081	6.086118494	6.16510076	5.960420824	6.098570927	6.39122725	5.575312966	6.098570927
1552678_a_at	6.47788394	6.164650075	6.854324993	6.5123669	6.265111047	6.463405842	6.521602347	7.24490803	7.114428567	6.457641324	7.356868131	6.79341252	7.336778281	6.933511636	6.526722965
1552680_a_at	5.517292984	5.260647038	5.622881933	5.383238268	5.656985372	5.615884629	5.296679938	5.470122367	5.470122367	5.331101707	5.277988573	5.497419406	6.506185837	5.370326407	5.228336495
1552682_a_at	5.0554248	5.302325056	5.211092161	5.098059996	5.1354125	4.940601539	4.886442726	5.30987129	5.095937359	5.095937359	4.975181774	4.998310331	5.506002155	5.492720751	4.951528801
1552684_a_at	4.9098606	4.892216331	5.047743934	4.801628486	4.757714703	4.82052388	4.827204375	4.925824293	5.093337959	4.925824293	4.925824293	5.068315288	5.14183267	4.929876578	4.90242229
1552685_a_at	5.64032254	5.737103456	5.368410648	5.723808115	5.68979014	5.609746836	5.574943605	6.376716115	5.883725618	5.438640376	5.414107415	5.658273304	5.401975798	5.337535417	5.355825681
1552686_at	5.930484585	5.960693874	5.749310713	5.960693874	5.962674032	5.94716229	5.962674032	6.020435414	6.192515967	6.11899947	5.840841256	6.097965362	5.922616966	5.98656446	5.713916444
1552687_a_at	5.172454054	5.134070452	5.182426412	5.134070452	5.005159648	5.078653769	5.051334639	5.049416721	5.121871665	4.988701389	5.316828211	5.091217556	5.042456023	5.703172593	5.13667913
1552689_at	6.394590711	6.655510633	6.501505034	6.306871447	6.271644191	6.318297867	6.57053357	6.388033233	6.388033233	6.62092707	6.486492018	6.286179058	6.363234087	6.321424111	6.335639954
1552690_a_at	5.827319933	6.039794792	5.7917211	5.76494546	5.467214497	5.693574418	5.791521415	5.747850075	5.744246607	5.93239871	5.738537534	5.885160735	5.930046677	5.871188853	5.569464784
1552691_at	4.75886964	5.356151787	4.90127853	5.199767196	5.414453851	4.667099295	5.058758032	4.943694728	5.595570251	5.014584199	4.767643313	5.233458107	5.790278795	4.981475097	4.665458382
1552693_at	3.601552635	3.491141345	3.795058325	3.64110494	3.979554801	3.587201173	3.640239551	3.633314732	3.712516007	3.707699002	3.65324572	3.679021956	3.554289679	3.526887244	3.861370091
1552694_at	4.462592804	3.822409181	4.108301018	4.11282664	4.267518135	4.098065083	3.972955478	4.828464478	4.366700216	3.779540432	3.955313564	4.086579356	4.26263721	4.095099442	3.828789927
1552695_a_at	7.185122249	6.271199633	6.800573994	6.394903598	6.869082232	6.599904757	5.962937454	7.2232736	7.668138382	6.063647113	6.630484783	6.608387035	7.546686818	5.628855598	6.033462333
1552696_at	5.587030747	5.493980685	5.485041604	5.42044894	5.211629848	5.593304764	5.485803129	5.39918469	5.407251862	5.04590728	5.569036443	5.397201299	5.720141581	4.981054311	5.585535907
1552698_at	6.454805599	6.352035436	6.48006461	6.336572971	6.546238488	6.08000097	6.265520789	6.195271457	6.485789955	6.310556828	6.544869056	6.280593051	6.323298504	6.12976942	6.319204028
1552701_a_at	9.017837771	8.937915624	9.111936532	9.922515931	9.98779965	10.01302403	9.362783319	9.951005907	10.33326842	10.01952737	9.783770526	10.42031191	10.36575951	8.880050845	9.797404547
1552703_s_at	8.638509711	9.205559452	9.019510842	9.560174606	9.717933265	9.637107673	9.029850959	9.550701336	10.13151535	9.393873238	9.526949743	10.0945108	9.939095111	8.617026534	9.495948934
1552705_at	3.646642829	3.680919022	3.664316243	4.281203433	3.660327478	3.952273021	3.604333989	3.881940693	3.752817706	3.789679947	3.726096879	3.565988046	3.678998928	3.902251893	3.658493295
1552708_a_at	4.069814619	4.108890545	4.177534686	4.078471119	3.988972126	4.003756738	4.036020959	4.242261353	4.147559863	3.88186598	4.183693407	4.06797216	4.04882951	4.256588553	3.952464978
1552711_a_at	7.118618244	7.635593364	7.587136276	7.577203229	7.549487752	6.99122259	7.821120324	7.168374955	7.832788864	7.495813954	7.548987379	7.332456248	7.567306783	8.007100824	7.59917996
1552712_a_at	5.279846742	5.13256559	5.319899508	5.554942374	5.483719133	5.769764768	5.342238633	5.545951195	5.389905744	5.3489597	5.379843366	5.636185819	5.438388112	5.588794606	5.558160832
1552713_a_at	5.577863522	5.705910904	5.64980196	5.59272467	5.50490934	5.705799018	5.438734173	5.596517371	5.372972972	5.77859451	5.942870099	5.526300322	5.621102544	5.454173624	5.71905319
1552714_at	4.271265872	4.2564802	4.301963045	4.218957515	4.23226735	4.36595729	4.582514346	4.329890162	4.285914008	4.306612714	3.895449211	3.861058926	3.85203465	4.266237102	4.207854374
1552715_a_at	3.892392919	4.224304522	3.737391832	3.939841103	3.900340391	3.986014601	4.072885706	4.488737205	3.817337464	3.903874878	4.209941258	4.086652204	4.042709529	3.826430535	3.915234412
1552716_at	5.014929705	4.938386126	4.957260695	4.881651174	4.724102942	5.037963184	4.988092349	5.985168299	5.077299819	5.305352079	4.68652017	5.441860724	5.094892565	4.618950355	4.878349653
1552717_s_at	5.452464255	5.941110781	5.769441021	5.444682775	5.435465904	5.719007945	5.728685632	5.965263082	5.736827652	5.736827652	5.638125661	6.119358958	6.078965053	5.446700465	5.772195214
1552718_at	5.749034428	5.656296642	5.857734266	5.714532577	5.820269235	5.672746086	5.811232574	5.887461337	5.561900065	5.839108704	5.952525683	5.828169282	5.839217322	6.285947241	5.873830701
1552719_at	6.325334899	6.921961661	6.587105552	6.190250035	6.36814646	5.955956215	5.880861777	6.393050504	6.106504075	6.162299961	5.869503368	6.061512713	6.068994754	5.765456938	6.342368692
1552721_a_at	3.913547303	3.921579424	3.838179604	4.048598494	3.784157777	4.206072027	3.951621602	3.879024832	3.912146106	3.951621602	3.797104178	3.951621602	4.08802993	4.383333035	3.981998096
1552722_at	3.470538921	3.375184592	3.279084563	3.279084563	3.498568369	3.208333906	3.312745978	3.582228464	3.093404393	3.172905693	3.285712223	3.182504681	3.10310323	3.186637325	3.386880783
1552724_at	6.002101397	5.902934835	5.99508095	5.829973229	5.939046156	6.222591919	6.497547653	5.990358741	5.938075632	6.180430219	5.788460528	5.871678473	5.99428798	6.331312532	5.93939161
1552725_s_at	5.24603643	5.250068852	4.975043863	5.139170875	4.881627912	5.260999254	5.085430774	4.942495202	5.187713163	5.134252796	5.197000469	5.085430774	4.774278466	5.154287567	5.322283582
1552726_at	4.966852719	5.464311771	4.764474924	5.190866163	4.872548892	5.184814425	4.930110626	4.959389814	4.820152497	4.918453699	4.926805614	5.045067613	4.807315688	5.017899029	4.969245633
1552727_s_at	5.023762475	5.252462896	5.17717839	5.17717839	5.424206269	5.012794497	5.386657415	5.111356691	5.011852228	5.365329288	5.119144295	4.975099041	4.801499435	5.157344579	5.188399231
1552729_at	5.858384274	6.251567409	5.925849359	5.796122387	6.000624837	6.244662942	5.472509962	5.971189464	5.847953743	5.827581804	5.676093647	5.893123439	6.112903483	5.903040346	5.903040346
1552730_at	4.982264392	5.079056105	5.188749444	4.96368107	4.982575454	5.557626512	4.887423419	5.129817231	5.158910907	4.712619746	5.23725855	4.935279325	4.572332305	4.947415523	4.948617155
1552731_at	3.991394402	4.116263749	4.116263749	4.129569313	3.983990122	4.379900264	4.287681216	4.049957957	4.090013872	4.249854927	4.079545357	4.09953361	4.065896377	4.306741318	4.253383965
1552732_at	3.651109802	3.716929815	3.674843901	3.716929815	3.747112225	4.333200087	3.849147461	3.752957961	3.577459317	3.898602264	3.671954542	3.722233756	3.470926812	4.066277479	3.512530558
1552733_at	5.413122987	5.262200405	4.90685894	5.482211478	5.210090937	5.356852163	5.101604767	5.041404751	5.584059768	5.145650393	5.243877278	5.581872342	5.724408163	6.974843479	5.798270916
1552734_at	4.236708064	4.263099384	4.160528826	4.216248847	4.126046143	4.958084894	4.366933549	4.230463842	4.293572423	4.296234567	4.136713836	4.317244257	5.178848718	4.683546052	4.29096609
1552735_at	4.193364925	4.378483945	4.073944324	4.564114543	4.043295861	4.23038238	4.180698371	4.561077701	4.283443952	3.865081717	3.945160934	4.155774328	4.15774541	5.633447082	3.972574086
1552736_a_at	4.541862278	4.50377026	4.481163956	4.611373624	4.610638938	4.5948077	4.372578494	4.499010846	4.513779915	4.523089898	4.755227358	4.728662445	4.790253373	4.662804707	4.529851101
1552737_s_at	6.943573422	6.45108231	7.055768842	6.463549406	6.747222875	6.357144543	6.343288773	6.224549699	6.578940066	6.187536864	6.927544919	6.481116476	6.957331961	6.105092831	6.094828847
1552738_a_at	3.74394051	3.594526429	3.800980659	3.89626931	3.79668183	3.538113022	3.553943403	3.79668183	3.820689336	3.68033763	3.342504359	3.92229152	3.829364943	4.095529456	3.979001606
1552739_s_at	6.011521305	5.689031239	6.276724219	6.442560493	6.016507065	5.727604756	5.849157184	5.583990573	5.739163027	6.031000786	5.849157184	5.669423153	5.830649027	5.769615671	5.687962571
1552740_at	3.842925361	3.826941166	3.699830346	3.968248069	3.814125522	3.606714966	3.792767573	4.236876478	4.023438236	3.83362735	3.792767573	3.698617029	3.550695471	3.562233974	3.847837035
1552742_at	4.232510093	4.736778247	4.127949094	4.245583673	4.286928344	4.613117055	4.738318185	4.693029459	4.517857304	4.486851609	4.246285059	5.026950588	4.622502388	4.399660619	4.37811628
1552743_at	5.836629446	5.739564287	5.796095489	5.605696274	5.724639208	5.738024681	5.741379353	5.749182563	5.738024681	5.794634491	5.738024681	5.437756089	5.897695988	5.795499177	5.9239045
1552745_at	4.941245631	5.020275988	4.834873388	4.907987554	5.228139637	4.929859413	5.141028424	5.246673291	4.805764411	4.943135159	4.930466825	4.759517591	4.897590658	5.745525466	4.609961402
1552747_a_at	3.677691779	3.569950548	3.731099706	3.684426634	3.305206841	3.526131336	3.63792605	3.57220006	3.783989714	3.649142749	3.63792605	3.737293435	3.429882387	3.778604732	3.535016702
1552749_a_at	7.587214006	8.04465507	7.975958227	7.758037797	7.596271152	7.747420558	7.664882527	7.802904219	7.734962653	7.698148198	8.273820444	7.815788535	8.041959423	8.434023894	8.185268989
1552750_at	4.44412562	4.691253855	4.5314602	4.583828098	4.830088556	4.69229045	4.985973038	4.68238471	4.532952944	4.432036218	4.7256165	4.465471142	4.6426219	4.520479257	4.804935633
1552751_a_at	6.25971475	6.350436979	6.32577382	6.444673009	6.271014954	6.621249171	6.337388463	6.284227154	6.151074068	6.498028866	6.271014954	6.194331532	6.16747695	6.137170297	6.172921749
1552752_a_at	4.332469791	4.521687763	4.305301592	4.345267754	4.266073473	4.292068851	4.3374951	4.3374951	4.328093389	4.3374951	4.3374951	4.36469157	4.483112629	4.86387871	4.317942935
1552754_a_at	3.391220092	3.342848978	3.594557757	3.470106524	3.509768241	3.533123313	3.487036218	3.404247766	3.499752786	3.564658772	3.247147587	3.833881077	3.605891865	4.789687677	3.736138712
1552755_at	4.735569201	4.465326897	4.515753926	4.500958624	4.638963505	4.697114599	4.734223965	4.476922035	4.348930199	4.367212946	4.294562799	4.380044366	4.129491313	3.986051349	4.50561489
1552757_s_at	4.485620397	4.268463671	4.259322416	4.330800057	4.223403109	4.553195539	4.363522049	4.056729605	4.420888433	4.363522049	4.476746065	4.308547342	4.397997325	4.886260741	4.369806833
1552758_at	4.253996345	4.021458334	4.169298369	4.169298369	4.076629846	4.355741355	4.240353243	4.29624354	4.29686473	3.989906707	4.178862794	3.942908239	4.147930268	4.185439851	4.08121217
1552760_at	3.717847363	3.891516549	3.881868077	3.876490701	3.811620204	3.857588732	3.681927251	3.706944385	3.78711812	3.977232435	3.797215397	3.834433061	3.740684227	4.455656544	3.811566381
1552761_at	6.783176334	6.783176334	6.783176334	6.893772678	6.910193805	7.481134558	6.808714954	6.714682554	6.544670474	6.895956718	6.718160914	6.834998546	6.770401042	6.637765148	6.980911655
1552763_at	3.341782983	3.320948725	3.353945876	3.385589963	3.31290714	3.428775612	3.37163412	3.861554114	3.383930073	3.332415118	3.404548325	3.402419365	3.163330424	3.561776855	3.321251903
1552765_x_at	4.253093894	4.213275212	4.008213058	4.219030164	4.259146064	4.151881441	4.565264998	4.324774331	3.964284845	4.106837489	4.236182977	4.200296337	4.572389096	4.389284766	4.31664497
1552766_at	4.03874652	3.962169788	3.969237338	4.05154718	3.854156365	3.840102697	3.617479452	3.850179308	3.854156365	3.891661272	3.886663683	3.833638009	3.891301393	3.780182845	3.762701132
1552767_a_at	5.497593466	5.720355497	5.54987844	5.460923748	5.811946216	5.300446686	5.728126464	5.429255803	5.334774785	5.429255803	5.060959575	5.429255803	5.327374627	5.228171502	5.391895798
1552768_at	6.282781583	6.272138242	6.227160898	6.010710479	6.091166165	6.0794934	6.028532472	6.01476207	5.901009305	6.101302255	6.308716625	6.0794934	5.818702189	5.763251583	5.863498513
1552769_at	4.989132688	5.101947717	4.640091754	4.923551454	4.98853511	4.98853511	4.953237059	4.932179252	4.851802207	5.057242071	4.876798536	5.195370746	4.985701399	5.143594368	4.98853511
1552770_s_at	5.260525026	5.309511099	5.311450772	5.406405119	5.166630996	4.915542865	5.090583903	4.990303189	5.148885167	5.414870307	5.15427976	5.169657521	5.32696463	5.301994014	5.546732393
1552771_a_at	4.127678885	4.37029424	4.105194689	4.141577279	4.052656328	4.546324333	4.030190265	4.204130438	4.117830362	4.151943033	4.536558243	4.160724829	3.864135662	4.107296696	4.121485198
1552772_at	5.380176955	5.663657263	5.442327199	5.45528893	6.022168136	5.678518524	5.32119322	5.818471902	6.746726252	5.42737517	5.916286555	7.125816634	5.886715619	5.55939543	5.835395513
1552773_at	5.366446317	5.344043919	5.171873245	5.201374861	5.447140458	5.743376025	5.248689773	5.537406055	6.002190471	5.580328823	5.258867268	6.427189932	4.957391355	5.621666147	5.365155998
1552774_a_at	4.552510767	4.438253588	4.713226458	4.592735756	4.621672763	4.412768777	4.731780148	4.604011757	4.879187319	4.650377368	4.594821554	4.61943625	4.679042817	5.498113325	4.63688228
1552775_at	5.322857118	5.322857118	5.324656995	5.361430432	5.250305445	5.752637927	5.310736484	5.542962528	5.058534715	5.447187517	5.313512435	5.207673853	5.158720451	5.862464639	5.258954948
1552777_a_at	4.800412094	4.793704498	4.934966238	4.767595248	4.757672285	4.895820605	4.763986274	4.739638199	4.842541952	4.875926703	5.167189976	4.991316697	4.994992276	4.851453171	4.767183012
1552779_a_at	4.462784522	4.24419227	4.440406108	4.117248257	3.900407381	4.049748807	3.650055789	4.511083659	4.125913893	4.000057823	3.974826141	3.935733719	5.111016813	3.909980782	4.090128256
1552782_at	4.706595636	4.134428329	4.093817106	4.339514325	4.314276529	4.134737533	3.987264404	4.438917933	4.366426612	4.442713889	4.017481067	4.119117701	4.078660013	3.915638306	4.217875346
1552783_at	3.800240154	3.899828115	3.827835583	3.764760537	3.685428521	3.722016178	4.019075619	4.024580373	3.742548046	3.901695068	3.395109012	3.802728936	3.611400217	3.827729949	3.785735397
1552785_at	4.118032474	4.096351347	4.183967901	4.077599783	3.815930799	4.174852874	4.048629114	3.937792315	4.193194739	3.827977653	4.111853767	4.107785494	4.006249295	4.6211026	4.084588056
1552787_at	4.474907802	4.805654171	4.267271881	4.430246561	4.20820609	4.801705959	4.029018841	4.934397975	4.496533259	4.569420034	4.16818895	4.57736141	4.74468149	3.910075994	4.407164549
1552788_a_at	5.729174319	5.733882244	5.501595012	5.81926509	5.944104284	5.787188228	5.602212397	6.187246208	5.787188228	5.901245683	5.605918839	6.076467345	6.400603492	5.783278162	5.816925329
1552789_at	4.915481038	5.336305424	4.877603767	5.28041819	5.375825733	5.524826846	5.655795752	5.423640367	5.773734499	5.480433104	5.56961634	5.90609827	6.318976103	6.943871381	5.856005513
1552790_a_at	7.73821348	7.481530298	7.67213474	7.711776755	7.614153732	8.079556526	8.065682574	7.65773632	8.058681246	7.986012429	8.123559414	8.107100311	8.095651636	9.24248082	8.450214651
1552791_a_at	3.541795495	3.506006729	3.449537334	3.528371791	3.432980378	4.226545969	3.59912251	3.442696139	3.483391642	3.452667846	3.46927083	3.484620331	3.359067241	3.597448284	3.480805196
1552792_at	4.359395913	4.416039307	4.7553997	4.339152026	4.162622493	4.486290274	4.58519857	4.876138798	4.771115119	4.60175786	4.709231776	4.916279318	5.163707637	4.84747325	4.053454128
1552793_at	4.995053993	5.44095614	4.916362576	5.182474749	5.487566019	5.513191135	5.626678125	5.048922084	5.145646825	5.202353929	5.421187654	5.146233408	5.400372175	5.451080013	5.337746385
1552794_a_at	3.612335447	3.827654781	3.653900365	3.570675189	3.651990944	3.649329857	3.651990944	3.813262554	3.645674028	3.913019538	3.454334843	3.578031478	3.621666036	3.423968593	3.988579536
1552796_a_at	4.868779986	5.00918992	5.164115375	4.987734777	5.237808646	5.194393766	4.98816988	4.94699246	5.060683393	5.05438238	5.060683393	5.060683393	5.028426679	5.176278498	5.060683393
1552797_s_at	8.986787785	9.216539573	9.404570082	8.028302673	8.421224134	7.055041037	8.142294964	6.729869262	7.83714636	8.138745931	8.341331727	7.303088471	7.1882495	6.99683555	7.604288608
1552798_a_at	5.906472654	6.412143586	6.539457921	6.483968135	6.268172864	6.479480448	6.267146325	7.802395571	7.592280488	6.458482541	6.91727431	8.070659888	7.804222778	6.541528589	6.624581923
1552799_at	5.443776542	5.280029739	5.616647829	5.428299848	5.329628457	5.741277375	5.543043087	5.478223368	5.190866114	5.329628457	5.322245732	5.379833669	5.006782442	5.214876169	5.200025371
1552800_at	7.362958164	7.357865227	7.357865227	7.245045394	7.166796869	7.409745967	7.191046299	7.2895256	7.413910457	7.421061056	7.723119368	7.36672601	7.385641581	7.765292004	7.670683008
1552801_at	5.174336878	6.25137553	5.278028272	5.055391551	5.28074639	4.791646354	5.122084935	4.982085809	5.093971825	5.208835462	5.279117002	4.95937385	5.244338364	5.056481103	5.107351387
1552803_a_at	4.414189397	4.52203949	4.311270847	4.416583329	4.665928691	4.568168547	4.42850595	4.335224705	4.283557473	4.418360907	4.427638473	4.418360907	4.209951627	4.194610369	4.469843408
1552804_a_at	5.670432611	5.684694824	5.925908612	5.799300728	5.595757382	5.698810072	5.776952044	5.682749713	5.828815478	5.679433133	5.556960472	5.648487613	5.374874421	5.411440811	5.94025644
1552806_a_at	6.012085671	6.08615907	5.745158404	6.030727032	6.467197847	6.476053767	5.780147814	6.071748327	6.726967253	6.061425364	6.100146934	6.600014817	5.950044686	6.654668312	6.398585159
1552807_a_at	7.076715609	7.012516918	7.470175922	7.835133461	8.396134252	7.190006595	7.415676178	7.905429131	8.438766798	7.557097587	7.763722984	8.040382938	8.478463977	6.453307632	7.917727619
1552808_at	3.686676837	3.857385841	3.624580871	3.549927195	3.717913856	3.858183967	3.705511607	3.704707986	3.751466883	3.870683276	3.80438002	4.043813013	3.603881107	3.762870569	3.813478128
1552809_at	4.16702908	4.329473037	4.001022165	3.882331928	3.965873671	4.578305364	4.035893082	4.411579876	4.026611446	3.962087888	3.908522388	3.939606484	4.070588739	4.112038687	3.7769569
1552811_at	6.368625087	6.655113421	6.271347305	6.638640692	6.658069914	6.282238315	6.314345067	6.485745328	6.352094746	6.515223258	6.748188108	6.515223258	6.539100198	6.515223258	6.559225672
1552812_a_at	5.674382551	5.861434712	5.980905884	6.140669723	5.459407008	6.093908276	5.798523344	6.661110764	6.424892788	5.613524989	6.472196869	6.190166727	6.875357738	5.874039031	5.796595058
1552813_at	5.616438757	5.697195752	5.878220517	5.841371988	5.604994089	6.047488526	5.62791569	5.801278483	5.623454729	5.745908162	5.789402268	5.721422958	5.547200869	6.338718323	5.873874798
1552814_a_at	5.018700935	5.159180588	5.203139666	4.967451376	5.086493732	5.271147731	4.928851745	5.084543382	5.321317253	5.223624253	5.313914057	5.15794525	5.242747099	4.995350246	5.225346399
1552816_at	3.585328599	3.602941363	3.51119527	3.51119527	3.510114545	3.547918376	3.510114545	3.653270002	3.412277033	3.474377985	3.418736144	3.377736144	3.481553787	3.678950646	3.420068921
1552818_a_at	4.680749847	4.723167539	4.733017378	4.696861477	4.605964914	4.628451523	4.629770788	4.521697983	4.482239518	4.597786479	5.012146265	4.69799526	4.592962171	4.949371148	4.665534305
1552819_at	5.206334352	5.288039968	5.318161224	5.247036146	5.154864283	5.223188444	5.386644185	5.407462961	5.275105565	5.185856653	5.524691375	5.290068166	5.221111335	5.4801925	4.937896498
1552822_at	3.954931514	3.616113623	3.640964246	3.728718744	3.890387135	4.280849145	3.643554028	3.643659912	3.65546505	3.561669326	3.564736578	3.999825843	3.695968742	3.770143297	3.725137047
1552825_at	3.55662148	3.66054302	3.702161018	3.832359134	3.895384581	3.782447515	3.88752747	3.873366908	3.8435458	3.878508041	3.710398461	3.877585799	3.833483116	4.040007732	3.876918271
1552826_at	3.418291769	3.292115095	3.566789646	3.361523708	3.245961072	3.437901436	3.465215025	3.35271547	3.319073325	3.174022392	3.027818212	3.30682572	3.188902441	3.322097211	3.212446899
1552827_s_at	5.02299576	5.020048324	5.077145515	4.840115469	5.585731376	4.945793191	4.954668118	5.038186425	4.934559786	4.983091516	5.63251651	5.051119697	4.925731587	5.024754126	4.995803488
1552828_at	5.458082443	5.735033396	5.566263099	5.366781423	5.390885506	5.621450045	5.447468133	5.605401356	5.216258388	5.641775126	5.566351174	5.366531688	5.444117188	5.447468133	5.447468133
1552829_at	5.76923201	5.745896398	6.081757914	5.76923201	5.995000345	5.841364118	5.80577633	5.654575464	6.097166082	5.545704654	5.463854799	5.820793736	6.397512245	5.498974699	6.122565094
1552830_at	5.57628992	5.602786002	5.868306658	5.694421505	5.820156211	5.972739228	5.914759193	5.603725175	5.618703386	5.774924485	5.686255602	5.66896334	5.581225229	5.43338451	5.572236069
1552833_at	6.756181584	8.078428616	6.840438517	7.422137434	6.409069544	6.7379739	6.990267298	8.060700493	6.751319522	6.540403387	6.672390686	6.862424314	6.405714777	6.221213382	6.541324706
1552834_at	8.290150844	8.929485262	8.07118494	8.209261656	8.572799077	7.301367354	8.5013075	8.962427665	8.064624267	8.430013844	7.750638076	7.624876013	6.921982634	6.233212029	7.015993887
1552835_at	5.093368192	5.13365269	5.23632085	5.109481209	5.079424829	5.149992135	4.850980079	5.158415382	4.991555295	5.096078662	5.048945448	5.135465384	5.240166742	5.31644441	5.201891971
1552836_at	6.062243718	6.28843956	6.310829701	6.500267428	6.315284498	6.331192248	6.469836999	6.085475536	6.300553935	6.497184493	6.404894192	6.269175704	6.43559048	6.388052947	6.079678037
1552837_at	3.434078659	3.360443776	3.330900295	3.223519943	3.239977068	3.539426077	3.268242411	3.343285721	3.378232902	3.324529989	3.231995983	3.474143493	3.320749436	4.05109771	3.327814134
1552839_at	5.55787715	5.630631605	5.702700974	5.861248076	5.617485042	5.688343534	5.439448921	5.669906097	5.647455159	5.875417521	5.817921799	5.647455159	5.601693331	5.929465056	5.647455159
1552841_s_at	5.198168452	5.204883357	5.16225853	5.433474975	5.303136186	5.183506474	5.198502236	5.149743775	5.179235227	5.085111844	5.260720152	5.310630845	4.9241062	5.261704833	5.219500171
1552842_at	4.893227799	5.103558106	5.161728128	4.865235253	4.814821894	4.953000901	4.832906252	5.2683578	4.968134103	5.014681494	5.18748022	4.979439282	4.684210006	4.778155806	5.21706519
1552843_at	4.793726173	4.591814077	4.496096217	4.511116677	4.478549522	5.148712612	4.469286654	4.669568216	4.814481087	4.601971451	4.656994498	4.523451228	4.655456948	4.46091983	4.587208346
1552845_at	6.166338549	6.720072043	6.57951847	5.975054845	6.317850343	5.436443543	5.81420049	5.877606859	5.692209001	5.834787464	5.78018199	5.70646415	5.83115669	5.898735122	5.644280627
1552846_s_at	6.360229163	6.496811486	6.485646982	6.540280071	6.776553061	6.45292233	6.539413464	6.166917744	6.393976754	6.589720477	7.131795637	5.966760816	6.536186493	5.905964748	6.423160178
1552848_a_at	5.26317084	5.025331283	5.116990814	5.248710818	4.746164754	5.180714782	5.355298676	5.662671185	5.099528067	5.490646839	5.160292436	5.180714782	5.148208528	7.56404032	4.989671575
1552849_at	3.462567468	3.297672863	3.370985859	3.356987679	3.436311761	3.540537022	3.499977081	3.661473689	3.45634443	3.46207365	3.804453131	3.408187789	3.411657516	3.783350352	3.583154611
1552851_at	3.726426765	3.844655074	4.130775192	4.055314685	3.959415587	3.865861458	4.044849645	4.059187282	3.908319957	3.851393098	4.136353039	4.184477029	3.860418899	4.037508085	4.17434941
1552852_a_at	4.223696926	4.246334759	4.369271399	4.502007139	4.370709179	4.59748875	4.391582649	4.71440681	4.271076991	4.361210782	4.367737477	4.371036148	4.382055268	4.285297868	4.288236964
1552853_at	5.164080575	5.319741076	5.154430141	5.133227423	4.960831516	5.426789882	5.388841301	5.196553941	5.031668975	5.041626106	5.452622276	5.017000219	5.078620516	5.218573708	5.188630102
1552854_a_at	5.148828269	5.211075209	5.180913913	5.079931065	5.260578823	5.205028575	5.23148145	5.261160671	5.207169265	5.201159134	5.357660617	5.074690525	5.581171506	5.212822779	5.142633457
1552856_at	5.284071189	5.398545581	5.549936914	5.701131575	5.140691496	5.485558233	5.261604781	5.159301553	5.175222713	5.554093615	5.040057266	5.17706273	4.914231828	5.161898721	4.976562302
1552857_a_at	5.480367521	5.492929609	5.413475687	5.423423095	5.359486604	5.452477932	5.517186715	5.434865775	5.284909269	5.474110887	5.970047758	5.55632475	5.465160379	5.526917478	5.204844425
1552858_at	3.255946939	3.098741803	3.062450579	2.968556981	3.105684312	3.089751836	3.19291334	3.164581595	3.122316819	3.111738232	2.907117231	3.192509245	3.005813406	3.468236018	3.185834911
1552860_at	4.750218858	4.738471854	4.740903668	4.549278296	4.636881418	5.11849446	5.115704403	4.776441613	4.759478915	4.687086558	4.480270288	4.602514836	4.328018953	4.823856696	4.756588268
1552862_at	5.550910384	5.958359598	5.733965488	5.17024009	5.657881801	5.730115791	5.532597622	5.550305519	5.621218448	5.550305519	5.280473978	5.37908018	5.550305519	4.960215748	5.654126383
1552863_a_at	7.283029714	7.566733796	7.599339415	7.382464196	7.49715329	7.246605305	7.41449841	7.354110571	7.49715329	7.334153803	8.333091422	7.230551295	8.516871228	7.49715329	7.972668084
1552865_a_at	6.081518072	6.23515814	6.093186117	6.32722083	6.026912417	6.219082066	6.274414213	6.342107203	6.271943609	6.320393598	6.448700755	6.021186783	5.989197432	6.234573905	6.278564292
1552867_at	4.332742413	4.686415414	4.923418781	5.015205275	4.296388419	4.095134197	4.519787839	4.372640686	4.463762964	4.882110455	4.614459617	4.80425378	4.980118904	4.593637392	5.058239863
1552868_at	6.05932257	6.243702778	6.301326349	6.328812361	6.446181749	6.244776615	6.244776615	6.094672748	6.203984213	6.289061945	6.550384763	6.321228197	6.156121021	6.181458016	6.529551061
1552870_s_at	5.203006537	4.511675834	7.025858588	6.146264306	5.67710529	6.105023995	6.823396444	7.172540268	5.565044975	7.515977048	5.433564599	5.473688589	7.974558139	3.965668223	5.594700065
1552872_at	5.986990521	5.888256939	6.122348487	5.906909598	6.287136575	6.386403919	5.918090233	6.058357775	6.124388832	6.189202081	6.294291062	5.976795791	6.154238061	6.115992699	6.115992699
1552873_s_at	6.55435567	6.512196905	6.30756277	6.624351687	6.848513022	6.347481749	6.547287597	6.282836909	6.345585476	6.470751355	6.616953271	6.51390571	6.575353897	6.323333014	6.714021824
1552875_a_at	4.528804981	4.448322678	4.594669254	4.570804698	4.383173658	4.620816807	4.437801636	4.488799257	4.56604789	4.30839937	4.513716102	4.51210085	5.09339835	4.673229357	4.557365119
1552876_at	4.471999987	4.410142716	4.632819262	4.471999987	4.479209698	4.980231925	4.399767502	4.247712053	4.413708443	4.504427072	4.596146759	4.424295921	4.541987511	4.46056976	4.447004008
1552877_s_at	5.767927289	5.879086591	5.880797004	5.880797004	6.057826249	5.758643235	5.843240033	5.743776176	5.967180217	5.925359312	6.014638572	6.00078491	5.902718004	5.920907567	5.783561524
1552878_at	3.816129961	3.953838456	3.728310694	3.705500425	3.644134973	4.263022772	3.981637232	4.022288419	3.76902978	3.890153973	3.567230759	3.626433425	3.462214114	3.716749933	3.600684195
1552879_a_at	5.157353912	5.079707881	5.176050111	4.969130628	4.990968971	5.650309952	5.32854999	5.114160862	4.959420108	5.156974723	5.128921019	5.119556151	4.943967954	5.060675845	5.151258792
1552880_at	5.263654097	5.577366231	5.263654097	5.02666263	4.984475762	5.595477678	5.419798236	5.178060762	5.269305877	5.104987708	5.138027932	5.452438704	5.272197566	5.570034054	5.385780417
1552882_a_at	5.767581571	6.058780618	5.784181922	5.633363744	5.97099535	6.03552259	6.221306067	5.894049153	5.694426485	5.725170736	6.098476198	5.638222378	5.561809421	5.788845418	5.936583118
1552884_at	6.029101832	6.151263358	6.049488181	5.66687706	5.799973387	5.457001753	5.951477164	5.99036054	6.015540364	5.821206542	6.180715234	5.805099092	5.855806245	5.636558002	5.769213428
1552885_a_at	6.632803028	6.619830733	6.787464402	6.843630362	6.764895237	6.514835313	6.503589174	6.723484509	6.862213002	6.764895237	6.783409404	6.621081396	6.725644477	6.764895237	6.862880752
1552887_at	6.224929828	6.315553566	6.336998203	5.993539052	5.853608579	6.127194774	6.127194774	6.161485554	6.004310715	6.320339011	6.243586474	6.00117854	5.897317506	6.179870743	6.00038444
1552889_a_at	7.993951353	8.104387113	8.512266381	7.960506891	7.94713881	8.126602723	7.599423033	7.899377908	8.066126995	8.094921609	8.283667247	7.936019608	8.066126995	7.250804242	8.467170763
1552890_a_at	5.339684314	5.379352597	5.560038756	5.461159264	5.366245173	5.688886758	5.561772894	5.561772894	5.754832607	5.637957409	5.794946095	5.817350903	5.804806599	5.641229927	5.438849194
1552892_at	6.577345168	6.432885762	6.378619673	6.71229143	6.427645565	6.545703498	6.191627901	6.506595912	6.444267212	6.135991466	6.763982335	6.427645565	6.033456019	6.400316113	6.512081804
1552893_at	6.200495231	6.298742484	6.248119939	6.064576052	6.031882861	6.106858331	6.212076224	6.449441764	6.141350537	6.284597659	6.277179236	6.212076224	6.445635148	6.149186275	6.229049503
1552895_a_at	3.739428258	3.774092943	3.722246983	3.717597236	3.759817678	4.37523898	3.721450138	3.786880228	3.682757971	3.632053831	3.717008812	3.944436347	3.755587022	4.065970041	3.821343989
1552897_a_at	4.570752944	4.670986589	4.554814168	4.605649222	4.532164363	4.422267009	4.63856912	4.687618047	4.716406667	4.63856912	4.552798637	4.856697859	4.63856912	4.544044866	4.624367869
1552898_a_at	4.776219178	4.650382095	4.795542419	4.610065517	4.900027507	4.757859438	4.723993606	4.870224415	4.919797267	4.807726877	4.96447813	4.987061537	5.021070023	4.658834352	4.631742846
1552899_at	4.553501447	4.536794029	4.567701398	4.963680556	4.59129133	4.909718608	4.503314245	4.5864851	4.764084826	4.777876398	4.973338442	4.897852538	4.852213422	4.701100137	4.86641237
1552900_a_at	4.046211001	4.194688134	4.147304961	4.083645656	4.102468631	4.14039175	4.051675179	4.289076144	4.14039175	4.245676859	4.298343501	3.894564795	4.222189173	4.198725013	4.388004509
1552902_a_at	4.650554802	4.662778863	4.650554802	4.60706566	4.596365272	4.867053297	4.613902816	4.729963089	4.695210472	4.642674818	4.618230856	4.77971024	5.061449643	6.741547586	4.635444542
1552903_at	5.987595247	6.094162379	6.189933134	6.056676517	6.057472042	6.159021126	6.033620085	8.137836547	5.998389493	6.097583969	6.377703569	5.955646581	6.097583969	5.963910329	6.257189765
1552904_at	3.161757164	3.050865906	3.166803926	3.187328579	3.032882089	3.06999296	3.097121468	3.126637081	2.930080143	3.206259657	3.143278469	3.016926613	2.987484284	3.25870926	3.097121468
1552906_at	3.465393543	3.599575616	3.628271881	3.573256036	3.420259612	3.692158245	3.67558882	3.444427062	3.473553573	3.943071813	3.516862046	3.605400279	3.413063091	3.51089249	3.486182516
1552908_at	4.023737394	3.978918744	3.946542823	4.109190914	4.239851378	4.274868629	4.072034712	4.186130331	4.158745009	3.763624244	3.75946967	3.824919721	3.753653085	4.369677241	3.928338669
1552910_at	4.753803516	5.011238638	5.10248997	4.900106552	5.254302275	4.864931603	5.069652286	4.946697914	4.940859748	5.135219687	4.931383725	5.010655821	5.265430778	5.06556457	5.093953651
1552911_at	5.284047022	5.409950589	5.259050818	5.284047022	5.173208771	5.892884969	5.416759037	5.290266996	5.275855635	5.290641392	5.117133871	5.139282746	5.150342784	5.725672099	5.282565961
1552912_a_at	4.832346416	4.894401974	5.017108807	4.685789366	4.830828301	4.833684122	4.654628237	4.73335234	4.895720162	4.799053694	4.50662684	4.618811307	4.847465001	4.42965732	4.186870393
1552913_at	3.326756753	3.424124143	3.370117012	3.174572896	3.209411885	3.478699471	3.316125674	3.350316422	3.318818521	3.318818521	3.318818521	3.154510432	3.138227854	3.217508211	3.318818521
1552914_a_at	6.060543204	6.140970327	5.845511667	6.083396682	6.210439968	6.462839367	5.789253514	6.769506217	6.033310395	5.841052447	5.84520887	6.188073803	5.944448313	5.937709248	6.044050673
1552915_at	6.052649663	5.533504721	5.725689846	5.63856526	5.429067318	5.849004132	5.659012033	5.773429328	5.817125357	5.460350791	5.680522158	6.014462261	5.697564567	5.235843079	5.680522158
1552917_at	5.326545122	5.578114549	5.647983601	5.570685924	5.619773084	5.619773084	5.587728121	5.602284975	5.51695147	5.548653278	5.835030017	5.69371083	5.88679948	5.567942686	5.771017059
1552919_at	4.117890729	4.330059506	4.047108496	4.435377106	4.200100046	4.364413362	4.122331765	4.245233865	4.224508742	4.081488753	4.239828459	4.224508742	4.261360547	4.625772595	4.067971221
1552921_a_at	5.835573647	6.116289268	6.278494735	6.00084161	5.851332033	6.204588324	5.851295715	6.451871787	6.530754291	5.360573199	6.30709595	6.359373087	7.173819691	5.934192471	5.631263873
1552922_at	4.305230421	4.016499725	4.010494099	3.913340784	3.860194757	4.01176012	4.051109398	4.003388476	4.08896751	3.976282591	4.032416124	4.01899837	3.880137041	4.20415318	3.97709554
1552923_a_at	5.96633977	5.852838474	5.976855063	5.68613315	5.704894106	5.802768009	6.030452101	5.6005862	5.815060679	5.679890105	5.86993164	5.889515324	6.155317996	5.693992687	6.093025886
1552924_a_at	5.891874618	5.836665608	6.028359402	6.11126213	5.783851945	6.420056354	5.810421377	5.806697417	5.727618415	5.872366515	5.995855809	5.842999796	5.855413957	6.621389086	5.877476649
1552925_at	5.050590608	4.981065808	5.113716542	5.08215743	5.075662652	5.069065884	5.457644676	5.097978577	5.033004691	5.026982784	5.075662652	4.892033462	5.127466133	4.992630755	5.425043789
1552927_at	4.598229817	4.927632041	4.714463891	4.541415983	4.181323988	5.006761098	4.515317943	4.758076066	4.642375869	4.52492095	4.936968525	4.513233787	4.943861451	4.998775226	4.251656251
1552928_s_at	5.099796571	5.072088572	4.900722644	4.880363065	4.780034447	4.780345305	4.858171901	5.013965033	4.858171901	4.858171901	4.635733437	5.420496432	4.913488553	5.05514567	4.152168075
1552929_at	4.187764192	3.999533318	4.063995994	4.100241598	4.262424402	3.9728613	3.847900979	3.968660111	4.134014069	4.316941388	3.806929582	3.968707169	4.062935457	4.180411021	4.062935457
1552930_at	6.764721324	6.59441421	7.038791951	6.478809291	6.700820788	6.240622159	6.214281618	6.540037829	6.567128759	6.504350482	6.7203978	6.441666737	6.268169847	5.905729117	6.316464046
1552931_a_at	7.852615076	8.212777087	8.027704627	7.504996881	7.43838238	6.427795391	7.491133985	7.261332147	7.93436426	7.195682602	8.115284688	6.974806172	7.700730402	6.779670394	6.42477071
1552932_at	5.388952127	5.617535518	5.095742373	5.393862859	5.144195805	5.79478768	5.068881594	5.397625323	5.259998777	5.228178749	5.158181541	5.207425919	5.135085313	5.228178749	5.228178749
1552933_at	4.181863852	4.127880279	4.250836637	4.235997594	4.305538326	4.434927708	4.351478597	4.182620087	4.113995002	4.072187853	4.301194966	4.444073022	4.309655276	4.251592872	4.217180987
1552935_at	5.975405192	5.756373964	5.840585323	6.064680082	5.868838657	6.100516384	5.664385853	5.891017203	5.845187045	5.975251076	5.888421647	5.8942721	5.906395414	5.927088028	5.8942721
1552937_s_at	6.498567632	6.017629766	6.433421051	6.171268091	6.355021336	6.091421445	6.157677901	6.475041073	6.219482258	5.981769636	6.212760011	6.460193746	6.199567521	5.559203603	6.180723807
1552938_at	5.482622491	5.804083378	5.516658964	5.658304368	5.521359077	6.067773967	5.483768478	5.726353307	5.624111438	5.760524071	5.656265989	5.776999622	5.624111438	5.699285279	5.562513922
1552939_at	3.305295376	3.550974803	3.323946833	3.377773049	3.314266223	3.418520134	3.30534336	3.30534336	3.164751547	3.245922872	3.14182358	3.30534336	3.128748525	3.410260814	3.261506026
1552940_at	4.040250214	4.276913243	4.276913243	4.179727986	4.409413429	4.307638662	4.370540257	4.250659526	4.277245945	4.065181539	4.273951246	4.280955505	4.24186281	4.939366085	4.280955505
1552942_at	6.098457225	6.096096023	6.133339801	5.910847475	5.66604249	5.987161237	6.132772236	6.071720065	5.888107596	5.787026098	6.228202174	5.939750399	5.727909826	5.980573818	6.111339414
1552943_at	3.40298225	3.304604024	3.304225627	3.426284915	3.371792755	3.627723457	3.538751219	3.248118784	3.303954866	3.569813416	3.615983543	3.463476351	3.335747858	3.704152771	3.354370156
1552944_a_at	7.494729689	7.494729689	7.134539947	7.547911167	7.464268749	7.48665414	7.351099441	7.384750164	7.555886195	7.443482939	7.537734333	7.600356113	7.451526882	6.941637865	7.606676638
1552946_at	4.754148181	4.384990699	4.530249559	4.227036291	4.295589289	4.556360739	4.161441219	4.423386672	4.27980385	4.416474716	4.575842006	4.385407815	4.421132858	4.557243427	4.333406952
1552947_x_at	5.16770877	5.044074061	4.925032319	4.83008813	5.113872093	4.963387759	5.003182044	5.059231076	5.012136245	5.012136245	4.976257337	5.132217081	4.851681788	5.343151539	5.185137705
1552948_at	5.77194524	5.641678022	5.611613672	5.479458709	5.665955887	5.599062476	5.573422639	5.552284079	5.845527801	5.743875685	5.918058859	5.588487381	5.6453512	6.179331876	5.75147668
1552950_at	4.628151166	4.713517413	4.635056211	4.492982164	4.317193934	4.62315272	4.511299046	4.546661516	4.479364976	4.505364929	4.768980819	4.267596218	4.317873382	4.092783015	4.4956255
1552952_at	4.888126876	5.073145438	5.218716093	5.184573206	5.301796303	5.001211554	4.754888245	5.112680223	4.741015431	5.183186724	5.064516722	4.888697125	5.03642065	5.073746363	5.012874793
1552953_a_at	5.627666802	5.477274992	5.615314961	5.665677611	5.490341134	5.495445319	5.323753466	5.536617556	5.750656278	5.536617556	5.98292254	5.536617556	5.512319534	5.575825016	5.737628622
1552954_at	4.983227495	5.502866285	5.050018616	5.105248392	5.011090479	5.10449439	5.355840426	5.440385207	5.241033911	5.159803135	4.871492924	5.253032767	4.90136344	5.037237619	5.178194906
1552955_at	5.677873034	5.614852683	5.530381854	5.522914312	5.348701715	5.501322072	5.661925426	5.486632026	5.294016167	5.501322072	6.00398227	5.37982333	5.604933018	5.232388159	5.435232616
1552957_at	4.450567715	4.02916519	4.234665538	4.371661738	4.171036789	4.234301875	4.1751938	4.594719715	4.234301875	4.214180195	4.220971157	4.166704864	4.247289277	4.292312083	4.425767195
1552960_at	5.442776515	5.649958167	5.407425371	5.329533821	5.126831296	5.334189889	5.230843866	5.420166469	5.349391796	5.395045773	5.612850964	5.265208761	5.393822261	5.33415068	5.28182218
1552961_at	4.763119682	4.763119682	4.952930174	4.763119682	4.51512054	4.826796368	4.684948792	4.74504906	4.900929691	4.727333121	4.671332515	5.000050048	4.33985686	5.111098791	4.778765336
1552964_at	5.670003808	5.717244875	5.730054517	5.750530007	5.736715671	5.663551096	5.657890225	5.636217562	5.63468813	5.892803905	6.154594262	5.734102242	5.865331238	5.58955068	5.833566193
1552965_a_at	6.136828758	5.911532432	5.887285215	6.108829625	5.581806012	5.730973567	5.544818365	5.811725057	5.738765704	5.923312662	5.646520173	5.801589199	5.557128295	5.405550335	5.952130626
1552967_at	5.140514345	5.225206448	5.140514345	4.94975179	5.37650459	5.005200495	5.228759955	5.073132411	5.14246934	5.190182823	5.461046194	5.057844961	5.180001581	5.346233914	5.051462739
1552969_a_at	4.244446042	4.270710307	4.199965814	4.106805497	4.093526191	5.065446763	4.257402093	4.296495404	4.32624766	4.257402093	4.257402093	4.158952426	4.516221603	4.422141636	4.016167074
1552970_s_at	4.352502017	4.542271364	4.419060096	4.692503534	4.452538669	4.306714011	4.318366974	4.442986483	4.365490289	4.24701521	4.765406863	4.62840238	4.263035352	4.586418589	4.791359356
1552971_at	4.437834457	4.618917283	4.522671916	4.50950111	4.396888321	4.974371193	4.496151088	4.887785388	4.499922353	4.782625593	4.403160826	4.439570466	4.535402517	4.737497509	4.561048479
1552972_at	3.045670752	3.105120318	3.015878345	3.205208508	3.201816861	3.277627967	3.201816861	3.160864706	3.244192636	3.323479802	3.201816861	3.191157708	3.095280661	3.300068659	3.290980671
1552973_at	5.981961553	5.514171391	5.677861014	5.774989477	5.653915278	5.880685456	5.816477439	5.918822714	5.743817552	5.743482996	5.653334154	5.74342161	5.852653405	6.043281379	5.708043666
1552974_at	3.641926927	3.518907572	3.296169707	3.344101142	3.400498515	3.38249474	3.193827209	3.427728062	3.160258922	3.38249474	3.282046643	3.321216777	3.410092734	3.415508792	3.304032352
1552975_x_at	3.720481017	3.565179256	3.826811283	3.381877809	3.383725137	3.732913643	3.470926495	3.760998226	3.341633464	3.707253822	3.494979471	3.508135514	3.411445282	3.538059893	3.33765673
1552976_at	6.190147099	6.377446181	5.885086257	6.065298533	5.985554675	6.055513639	6.106663804	6.169640894	6.317980187	6.197119083	6.287532389	6.061187663	6.335046141	6.172041956	6.296989732
1552977_a_at	7.194568324	6.050874261	6.432428135	7.222501525	7.225129925	6.825979069	7.17392346	7.304363096	7.708959524	6.845229643	7.446328074	7.522894358	7.869703492	6.266867845	7.411947185
1552978_a_at	7.898460459	7.898460459	7.653763322	7.637766177	7.193376626	8.331052478	7.804927476	8.672356907	8.56777306	7.235695434	8.681435225	8.465343421	8.760089323	7.916895162	7.260268014
1552979_at	3.865050488	4.143511335	3.906980478	3.72281939	3.849834819	3.627374589	3.84927539	3.676556481	3.820623683	3.876845243	3.716205219	3.815725956	3.874205912	3.685234166	3.76319946
1552980_at	5.224535816	5.391353502	5.706717872	5.610734798	6.224013681	6.153636852	5.621937589	5.621937589	5.839522331	5.465222431	5.746026604	5.456409272	5.884135655	5.391333183	5.438097102
1552982_a_at	5.421409478	5.37559953	5.595824301	5.552765206	5.38309777	5.524612713	5.377623242	5.51305501	5.436933786	6.037114029	5.615668437	5.562650265	5.517893712	5.414560451	5.872692052
1552985_at	4.309684836	4.585371901	4.479470782	4.509194704	4.553194989	4.433009543	4.297662295	4.70296105	4.652656145	4.478054006	4.757329239	4.593983256	4.609202381	4.553194989	4.432695371
1552986_at	4.886133385	5.088550716	4.75711522	4.755662929	4.758626241	4.887386837	4.555835435	4.735519353	4.859448554	4.899514362	4.548401605	4.713483356	4.493340342	5.15043387	4.727681338
1552987_a_at	3.398929698	3.553704898	3.76472012	3.791140876	3.473993397	3.819600261	3.597154157	3.579683138	3.449343927	3.517397751	3.480722493	3.423598694	3.550953663	3.720561241	3.606916013
1552988_at	3.92234797	3.359933867	3.393081313	3.482080344	3.409857558	3.690592922	3.602911574	3.552664701	3.363203116	3.580832042	3.269778594	3.496456308	3.621081426	3.455237683	3.406398264
1552990_at	4.578797284	4.678789282	4.507856705	4.727261287	4.660788198	4.565243249	4.378197125	4.528923694	4.399228975	4.649384425	4.298010617	4.755910581	4.511518564	4.565243249	4.565243249
1552991_at	5.654535026	5.460737781	5.748267043	5.64790826	5.752227508	5.671099433	5.74476488	5.736480538	5.546867316	5.578592325	6.007527178	5.671613446	5.645497787	5.283809106	5.900108962
1552993_at	3.723224013	3.730034489	3.927735049	3.747004747	3.78094743	3.708964876	3.754242685	3.688842049	3.730617216	4.018885929	3.836020482	3.789798542	3.78094743	4.181729809	3.802412679
1552995_at	5.646652228	5.982784897	5.982784897	6.090716078	5.850605423	6.012678455	5.984638973	5.966705981	5.79834544	6.036314928	6.081627083	6.118508539	5.984638973	6.064716578	6.10361144
1552997_a_at	5.39913745	5.549042056	5.429023985	5.518313972	5.346425788	5.908100274	5.255686866	5.199267745	5.517512512	5.398126323	5.581018517	5.403334131	5.261823405	6.675006203	5.482825254
1552998_at	4.80249832	4.777020227	4.60951784	4.649704301	4.692966302	5.482148388	4.657661538	4.895431075	4.395135067	4.650169969	4.657661538	4.896840457	4.594795811	4.896004016	4.608309758
1552999_a_at	5.04423455	5.00775258	5.337785511	5.275198506	5.273808688	5.320964647	5.384879471	5.178841783	5.273808688	5.273808688	5.388691835	5.365617167	5.147751914	4.982354947	5.509129781
1553002_at	4.527840288	4.654931018	4.261383861	4.358739862	4.397454813	4.398144255	4.636126234	4.397454813	4.58483462	4.397454813	4.292522661	4.332957728	4.280048095	5.001952026	4.279199551
1553003_at	5.304708307	5.354561037	5.666206198	5.549307115	5.410940637	5.787391393	5.679008753	5.439952323	5.39494168	5.325037688	5.623783939	5.457448304	5.324592838	5.626082041	5.463086255
1553004_at	4.697928959	4.746922198	4.746922198	4.526220694	4.707369335	4.406307078	4.747392832	4.91100175	4.904957989	4.973651303	4.632765687	4.68785689	4.747392832	5.087513336	4.831565595
1553006_at	5.055858487	5.023110634	5.123660553	5.072251494	5.050303149	5.153348365	5.101821103	5.013615501	4.603456193	5.395113806	5.068636735	5.165541903	4.976590927	5.09333933	5.175174993
1553007_a_at	5.260824524	5.587490014	5.332358483	5.42945772	5.461629574	5.749932074	5.254287189	5.430429802	5.265531865	5.724643951	5.57142733	5.452649781	5.430429802	5.173301789	5.430429802
1553009_s_at	5.129288766	5.524305835	4.838508186	5.216346728	4.900292137	5.431590074	5.192663591	5.09820524	5.144097414	5.131190614	5.131190614	5.266831022	5.120075903	4.829758543	5.131190614
1553011_at	6.078845454	5.932148773	6.272115775	6.173424145	5.983730045	6.069212	5.99990931	6.05528384	6.132674494	6.496332604	6.132674494	6.188133552	6.559679429	5.868888066	6.158149581
1553013_at	6.2136219	6.123785328	6.222384564	5.866238536	6.287354055	6.085033216	6.024162901	6.467640907	6.353195505	6.19964546	6.665576999	6.017917515	6.206761161	6.110818727	6.365068665
1553015_a_at	7.456370975	7.56131888	7.76206758	6.957292769	7.573174688	7.379996849	7.192209725	7.349097897	7.327404123	6.995280768	7.297181914	6.991150632	7.246238286	7.349097897	7.119999907
1553016_at	5.631320843	5.702002427	6.2587129	5.576794253	5.547052906	5.440073113	5.426400085	5.387883004	5.642822471	5.567573338	5.570007389	5.494241652	5.634181327	5.630917049	5.668286798
1553019_at	6.648809059	6.622053512	6.633123848	6.607806601	6.570676079	6.870867427	6.466110327	6.718942093	6.467368839	6.38061694	6.622424063	6.663986742	6.652836942	6.622424063	6.856355304
1553020_at	5.189558771	4.822969093	5.103634879	5.442718828	4.920307714	5.69048116	4.864442949	5.300910898	5.103850551	5.236491025	5.315301296	5.126564374	4.726191525	5.187776591	5.003065555
1553021_s_at	5.811514354	5.637822244	5.606060461	6.02742055	5.649487422	6.219287915	6.486860456	5.829462504	5.595626775	5.627302414	5.859418412	5.885649801	5.658589626	6.314881813	5.704799974
1553022_at	3.604755309	3.645766726	3.549951557	3.5886968	3.447521858	3.743432904	3.677465454	3.929968454	3.737197607	3.609767712	3.609767712	3.527580832	3.516688199	3.496707437	3.588165241
1553023_a_at	4.450047454	4.63479478	4.41898772	4.574809557	4.557814509	4.640842188	4.606023272	4.606023272	4.628733119	4.606023272	4.610693666	4.795527609	4.5017259	4.572624877	4.774656355
1553024_at	4.018553748	4.033006856	4.018553748	3.976183718	3.905592031	4.256811134	4.017830263	3.925785135	4.072188019	3.997878987	4.146915799	4.31476908	4.099194162	3.777169164	4.212232205
1553025_at	4.618843048	4.723802468	4.965682457	4.861448907	4.809024491	4.809024491	4.795024225	4.862406607	4.809024491	4.825280252	4.750560243	4.672138191	4.787937901	5.20521894	5.116023059
1553027_a_at	5.159150667	5.084547791	5.081944036	5.179147078	5.061290639	5.275325088	5.058284548	5.323125365	5.332744095	5.097429264	5.185204838	5.23237037	5.178586104	5.926486331	5.032885555
1553028_at	5.302467047	5.54550756	5.385349285	5.294505764	5.626479813	5.313189056	5.394517919	5.580268372	5.622275885	5.453718417	5.755648561	5.478626301	5.453718417	5.453718417	5.419407517
1553030_a_at	6.615560844	6.524661152	6.721532606	6.317864457	6.411105771	6.279623791	6.385564288	6.51191972	6.365303142	6.835993284	6.431804622	6.012848931	6.072752737	5.933833164	6.411105771
1553031_at	5.571228819	5.571228819	5.365422954	5.892011418	5.943105864	5.622057722	5.586724824	5.547604859	5.563674128	5.467192405	5.830782319	5.312866017	5.69038405	5.2271315	5.533220722
1553032_at	4.800825173	4.606604461	4.606604461	4.596168769	4.567500188	5.00512269	4.488034274	4.55562096	4.671370684	4.574837637	4.901745981	4.641270755	4.787473412	4.688853857	4.481327191
1553033_at	4.878454046	4.830603257	4.949146067	4.977013097	5.029014942	4.714762189	5.092885662	7.150825449	6.185903808	4.98699127	5.959601703	5.026118734	5.956870116	4.787883184	4.791795365
1553034_at	4.787768886	4.838033174	4.803157257	4.850373176	4.787943454	4.813749689	4.68728136	4.895148791	4.975767594	4.895148791	4.97946708	4.898234442	5.713753982	5.075608639	4.913455483
1553036_at	4.165679792	3.99734697	4.531846616	4.104229669	3.946860131	3.892955398	4.411164537	4.280771236	4.197257428	4.567358387	4.13787663	4.2993533	3.873510176	3.951913473	3.983764184
1553037_a_at	4.857000528	4.697588783	4.725620855	4.960238268	4.699042806	4.832163831	4.746612724	4.605548834	5.014203911	4.680707272	4.656379681	4.651845594	4.409789446	4.534462449	4.652238836
1553039_a_at	6.825992924	6.787518263	6.822276365	6.748041912	6.676653146	6.836532097	6.838474905	6.795514336	7.045631275	6.796166158	7.12466263	6.689627202	6.818416695	6.596667112	7.422720562
1553041_at	5.939507165	5.949573707	5.955551822	6.06504589	5.833219921	6.463791864	6.323406801	5.704344771	5.735038714	5.86336818	6.145952205	5.789242589	5.934489134	5.683894212	5.847775734
1553042_a_at	5.477306141	6.089672877	5.583474778	5.42809122	5.897458827	5.688775297	5.41345501	5.817225825	5.809755473	5.612164591	5.688869646	5.672893357	5.53827201	5.547386716	5.786422274
1553043_a_at	6.520233955	6.765220625	6.379217625	6.394927219	8.015959126	6.505427802	6.227679336	6.903132828	7.469392664	6.89505162	6.746085347	7.165346134	7.459818199	5.980144879	7.057851004
1553044_at	5.646334329	5.646334329	5.319280346	5.620127586	5.421877401	5.938642352	5.548436525	5.861432579	5.63779067	5.792671113	5.897130479	5.708684481	5.343983501	5.350568227	5.662770204
1553045_at	5.010262154	5.015762421	4.990513546	4.775943254	4.748792644	5.057475239	4.948832529	5.036975811	5.106228855	4.841886267	4.942963954	4.987360781	4.731533918	4.937012179	4.683235869
1553046_s_at	6.082868098	6.419225088	6.115324691	6.087100269	5.980534174	6.09166663	5.931788248	6.037681209	6.09166663	6.151967374	6.158406526	5.985446091	6.09166663	5.68777056	6.196741085
1553047_at	6.414647061	6.261666356	6.386501051	6.465622741	6.574709327	6.634859806	6.71396808	6.613338649	6.563341448	6.691303875	7.199700288	6.733618143	6.51612316	6.430728118	6.626348655
1553048_a_at	5.354824304	5.40899581	5.464876859	5.581512264	5.353965267	5.353965267	5.353965267	5.319505977	5.428286972	5.861048473	5.076117179	5.326249284	5.099876187	5.353965267	5.34422471
1553051_s_at	5.437308101	5.277917159	5.437308101	5.500729471	5.415155301	5.380105082	5.402361311	5.646050629	5.566330431	5.186411231	5.720660558	5.529537409	5.304420898	5.181092155	5.305967716
1553052_at	4.958735599	4.639607023	4.781781132	4.744173588	4.729557851	4.729557851	4.723992824	4.834674325	4.586825324	4.688127542	4.773222893	4.729557851	4.698851281	4.953879933	4.67243442
1553053_at	5.249968965	5.480806993	5.594089829	5.536889554	5.457675106	5.808840948	5.279422356	5.486775812	5.619388226	5.571193457	5.282565185	5.501341524	5.173467274	5.683568101	5.338116852
1553055_a_at	5.03254439	5.048159076	4.735458784	5.120830002	5.101548842	5.655949488	5.003376732	5.241483931	5.150164998	4.697942575	5.175424581	5.38665549	5.644868819	4.752738191	4.69344368
1553057_at	6.266085651	6.624707215	6.504693121	6.310757683	6.497013682	6.450449072	6.459573454	6.497013682	6.51848855	6.381754115	6.62530896	6.647972716	6.32537169	6.197758561	6.716106566
1553058_at	5.237894598	5.172692137	5.133365143	5.133814971	5.089461416	5.348789713	4.898317243	5.069268648	4.907137393	5.0793217	5.10516931	5.125418822	4.896017545	4.824408121	5.007591565
1553059_at	4.783809594	4.971401537	4.771780186	4.799426623	4.930038952	4.884830712	4.912453838	4.98865859	4.752586034	4.950990791	4.868809631	4.807140738	4.687804613	4.892367823	4.969201963
1553060_at	5.365040844	5.711781014	5.399292097	5.284110528	5.383993699	5.519535193	5.427693157	5.674149789	5.662384783	5.470930633	5.759960213	5.494490813	5.396191382	6.018035328	5.521506371
1553061_at	5.97734345	6.035927182	6.371762608	6.048281742	5.828987764	6.000070761	5.973307245	5.758955097	5.973307245	6.334384772	5.973307245	6.339197447	5.917033387	5.93494327	5.973307245
1553062_at	5.489880569	5.393008342	5.528387683	5.306427674	5.447429646	5.293619049	5.655299498	5.179104758	5.566909772	5.514419294	5.671273468	5.642476965	5.492396617	5.313832667	5.480054648
1553063_at	6.022041397	6.406711232	5.872811647	5.757687145	5.696073757	6.138789244	6.040247019	5.99216041	5.828183691	6.034350228	5.556081213	6.366502606	5.611759394	6.301118025	5.756823225
1553064_at	5.739129027	6.119645144	5.644141626	5.645557904	5.567251906	5.698675546	6.027116914	5.734912456	5.613148651	5.701032513	5.721816253	5.483545774	5.737151692	5.537216314	5.711439537
1553066_at	5.54532058	5.739910554	5.14324177	5.505026273	5.527550459	5.739246877	5.507137447	5.396630722	5.312161935	5.832371896	5.404581701	5.212075001	5.441035157	6.088608671	5.473619553
1553067_a_at	5.894800178	5.865238866	5.681443298	5.620379714	5.595404941	5.984854496	5.965520619	5.968879901	5.544138494	5.763736548	5.763736548	5.763736548	5.782561639	5.699559303	5.755776951
1553069_at	5.46972881	5.696242852	5.408256323	5.361947938	5.294391121	5.350716841	5.427365943	5.350716841	5.232878411	5.472784951	5.463712412	5.179568528	4.919407432	5.196302223	5.262593435
1553070_a_at	4.722889119	4.648770893	5.067276921	4.785910209	4.679314061	4.772945153	4.680304742	4.709015098	4.595864401	5.030331671	4.95927731	4.699338273	4.5687639	4.47889672	4.690162685
1553071_a_at	5.629011834	5.846427729	5.517824227	5.502182432	5.798954366	5.513442465	5.453433013	5.560411658	5.830200888	5.623557331	5.560411658	5.480960326	5.485031124	5.560411658	5.741267876
1553072_at	4.882984304	4.859298541	4.913975898	4.859298541	4.859083527	4.860229124	4.712187059	4.713780015	4.978329475	5.018316581	5.249893581	4.712979003	4.859083527	4.856376208	4.859083527
1553074_at	4.638211323	4.630446766	4.533477401	4.556761538	4.618387112	4.888516226	4.845787923	4.558909295	4.582297118	4.557912953	4.715793866	4.655907263	4.534092508	4.640156474	4.538760776
1553075_a_at	3.417669583	3.962913265	3.544849745	3.544849745	3.439266832	3.536442918	3.682896873	3.393978427	3.402678591	3.741274887	3.451862628	3.536442918	3.344211516	3.536442918	3.404280897
1553076_at	4.049161186	4.229924553	4.065525189	4.377952255	4.197032404	4.16923023	4.222953746	4.248780991	4.039337948	4.16923023	4.035216312	4.27896402	3.919192293	4.079799357	4.184714542
1553077_at	4.540088162	4.52160041	4.382568368	4.251653908	4.593867123	4.560515949	4.419460706	4.531211179	4.392460825	4.419420333	4.49021588	4.49021588	4.546392991	4.890357482	4.477485766
1553078_at	5.242022643	5.04661737	4.848181089	5.074453865	5.16525122	5.121469273	5.017809683	5.077985636	5.192692508	4.975716347	5.049491551	5.156284489	5.198071893	5.071955194	5.352302713
1553079_at	5.338107121	5.375642346	5.442439301	5.338107121	5.484289869	5.305909012	5.256065842	5.35123556	5.765618606	5.317890325	5.061000402	6.397952906	5.291630503	5.112506647	5.529700169
1553080_at	5.022154545	5.090798927	5.094737121	5.196218709	4.858514742	5.013479473	5.05134424	4.918034366	4.907463426	5.127452355	5.269742181	4.745982362	4.966486162	5.252787412	4.97715364
1553081_at	6.778823093	6.861070895	6.861070895	6.556008673	6.862298963	6.673716462	6.533005246	6.941640583	7.042411307	7.112003555	7.293574313	6.722808414	7.039404881	6.862298963	6.836608168
1553082_at	4.655684444	4.882519733	4.762542424	4.749468258	4.607737172	4.977494481	5.080614432	4.881823306	5.129799681	4.908608601	4.765145587	4.897993837	4.674813783	5.311934793	4.872381793
1553083_at	6.122138183	5.846887496	5.808502848	5.796248329	5.620813967	6.359608032	5.891038448	6.005460748	5.902773438	6.151583508	6.073581484	5.943317152	6.03287894	5.749583247	5.850744763
1553084_at	4.195673106	4.269648838	4.039296359	4.068245283	4.269286725	4.448282519	4.230719009	4.274225774	4.330373083	4.354127143	4.507132904	4.272522383	4.166197056	4.513997981	4.319957163
1553086_at	3.947849372	3.955858216	3.939103282	3.890163708	3.981152876	3.879478579	4.322800017	3.825312733	3.691506239	3.894467553	3.700652721	3.838580123	3.661025029	3.841292096	3.987023608
1553087_at	5.235742088	5.371112758	5.429689156	5.377600694	5.2992631	5.182831574	4.935717631	5.376322613	5.343742168	5.501870057	5.319722727	5.376322613	5.545534787	5.782742907	5.515514849
1553088_a_at	7.074681904	7.126893566	7.320306761	6.955991968	6.987320398	6.796078541	7.020361326	7.050780684	7.136598305	6.980705935	7.534213223	7.150519621	7.471386132	7.155699979	7.58318447
1553089_a_at	5.200297153	4.889609553	5.045111632	5.268038537	5.028303524	5.143630465	5.045096914	4.979351822	4.955513044	5.474068302	5.081956109	5.138735691	4.937486068	4.846512312	4.915602034
1553093_a_at	4.327157929	4.280128368	4.089195079	4.392995272	4.285231056	4.19291945	4.230342431	4.281571973	4.281571973	4.287719185	4.393830219	4.465686386	4.298000995	4.225249672	4.202526029
1553094_at	5.758536528	5.809340271	5.769061535	5.859595824	5.533961651	5.861810489	5.76766608	5.552488306	5.353244106	5.94076667	5.665605376	5.147463702	5.290883894	5.158640285	5.702909942
1553096_s_at	7.263409494	7.434784462	7.808352212	7.548149682	7.318114109	7.966918596	7.56559599	7.531005028	7.531005028	7.531005028	7.156299234	7.513120483	7.765110971	7.091562304	7.990949973
1553099_at	5.813231292	5.633845769	5.760879693	5.640118818	5.632243041	5.549610836	5.632243041	5.632243041	5.641780403	5.714129295	5.655254265	5.333193751	6.032105782	4.675909501	5.466672148
1553101_a_at	8.682217468	8.512539616	8.708102098	8.741718112	8.793766168	8.255378999	8.605675569	8.318964074	8.602938364	8.659083372	8.796440734	8.325462573	8.642479189	9.276070968	9.026228714
1553102_a_at	6.372092997	5.859521949	6.237877453	7.164674864	7.56155016	6.645221349	6.856598648	6.791725048	6.932514493	6.907004573	6.565366424	7.24773048	7.157531874	9.366978572	8.027950226
1553103_at	8.312836219	8.264518854	8.147337966	8.281678909	8.285408402	7.733253324	8.207169015	8.142521372	7.989140198	8.002087948	8.129476264	8.0790456	7.95241382	8.373463998	8.540861182
1553105_s_at	10.69625381	10.83276048	10.84844589	10.56267024	10.38995664	10.22276223	10.26326631	9.965768357	10.77158631	9.771543382	10.29578088	9.676960586	10.39157511	5.99465623	9.063285831
1553106_at	5.640040833	5.360409891	6.18788843	5.824126934	5.29525518	5.752516205	5.88676394	5.667035867	6.061813226	5.687375243	5.441183939	5.698426167	5.758819228	5.40392142	5.11531003
1553107_s_at	7.023554233	6.221722748	6.431120644	6.233345422	6.359907559	6.365933599	6.741491742	6.432569309	6.388754079	6.859306077	6.438419202	6.530200833	6.677707647	5.859389412	6.453620003
1553108_at	5.547639998	5.089848786	5.075954505	5.342258769	4.974387918	5.327894313	5.222157108	5.55482779	5.721579353	5.341473354	5.177907561	5.774081346	6.451885677	5.689675985	5.150127781
1553111_a_at	5.27409531	5.211239489	5.226886051	5.219506773	5.353950192	5.163682607	5.624453128	4.962758959	5.163682607	4.870910447	5.11421709	4.906818026	5.32717185	5.454921146	4.625693006
1553112_s_at	7.271623513	7.403231116	7.59793946	7.132473921	7.219877133	7.279787177	7.789085726	7.483579976	8.0825213	6.810932517	8.05654178	7.15961236	7.469970141	8.938237469	6.827672212
1553113_s_at	7.342505237	7.21604225	7.389182285	7.53617541	8.051787235	6.843174773	7.56652441	7.13498243	7.796930021	7.51643582	7.8032213	6.732468048	7.072255152	8.775495531	6.791312866
1553114_a_at	9.028949587	9.057361144	9.090470436	8.273525176	8.662560937	7.905750152	8.460423232	8.446706711	8.127633932	8.373965852	8.296848522	7.250793196	8.341503419	6.745930832	7.87274131
1553115_at	6.220592264	6.46605273	6.539091834	6.096040768	6.211230657	6.452215838	6.593296434	6.47270637	6.265783784	6.346663113	6.596924127	6.430464514	6.028601111	6.161455829	6.59326359
1553117_a_at	8.826091347	9.121484502	8.978619949	8.710053393	8.779244356	7.364322528	8.576235095	8.712436026	8.904159431	8.376090968	8.726370377	8.597299743	8.525905143	7.991328903	7.923824412
1553118_at	6.76023541	6.414341431	6.734195223	6.752807833	6.535596126	5.99475407	7.087006068	6.455004798	6.823968224	6.793285619	6.574463913	6.542208605	7.040180162	5.999306245	6.833042736
1553120_at	4.863814688	4.993333583	5.17266251	4.766278639	4.853158523	5.037300846	4.698969675	4.721824122	4.868151748	4.82385795	4.82385795	4.758946346	4.780845463	4.522400278	4.783468382
1553122_s_at	4.465164938	4.363812096	4.584352076	4.533824715	4.415431342	5.04994134	4.316569113	4.69918194	4.961350058	4.398986695	4.51771722	4.856314129	5.036033533	5.359563177	4.228942
1553123_at	5.515789954	5.743399002	5.766378183	5.821220432	5.412834175	5.759693132	5.328347212	5.738263345	5.502808922	5.386263123	5.918242152	5.519458621	6.071958739	6.067282292	5.62503932
1553125_x_at	5.367538998	5.594252111	5.594252111	5.411877716	5.482050026	5.764015914	5.389300786	5.706661136	5.388952931	5.762925252	5.845977515	5.524485043	5.895234127	6.777578081	5.434928468
1553126_a_at	3.655669012	3.694178125	3.614442302	3.51911441	3.547186821	3.77822596	3.621609512	3.704618882	3.656313543	3.662719707	3.668020633	3.351919222	3.558271382	3.686848518	3.656313543
1553127_a_at	5.075697405	5.099314263	5.027404612	5.302059485	5.306751025	5.134992746	5.1536553	5.172524238	5.344544299	5.133198291	5.147892839	5.116652803	4.915817177	4.804773842	5.356039893
1553129_at	3.399335082	3.520755408	3.209574542	3.570142525	3.222142384	3.853228008	3.486186685	3.565915286	3.787959876	3.722077187	3.295525501	4.222219667	4.193562919	3.564655796	4.346493095
1553130_at	6.502547911	6.473399794	6.294437039	6.463657838	5.988002482	6.216759613	6.382264979	6.509201959	6.32463933	6.125334509	6.222583988	6.015170914	6.222583988	5.996377998	6.577118666
1553131_a_at	6.080423855	6.11079432	6.039089243	6.025214972	5.878199795	6.155789998	5.959479458	6.241415922	5.940797032	6.033734653	6.247065384	6.099242983	6.084656465	6.184228467	6.148408436
1553132_a_at	7.815568115	7.903391417	7.344073414	8.340696968	8.003587944	8.388767234	8.541483059	9.391485769	9.207361582	7.772141864	9.147276224	8.824408228	9.161541985	6.088148825	8.251758853
1553133_at	5.173992617	5.124739844	5.055455188	5.461182913	5.675280675	5.487415202	5.344638055	6.033630691	5.946781343	5.566747277	5.534661043	6.548970572	5.638649707	7.296166776	6.061155176
1553134_s_at	3.553719084	3.538479188	3.646780362	3.715287309	3.772008245	3.635984751	3.494235006	3.834055011	3.777781275	3.700331697	3.606117103	3.712069707	3.826960104	4.202235289	3.872069261
1553136_at	6.979859951	7.55892549	7.021001254	7.158165272	6.93151125	6.828592856	6.61784716	6.940828639	6.990618906	7.220218631	6.978046944	6.932072187	6.841544234	7.149649496	7.111081526
1553137_s_at	5.171965474	5.137239245	4.611831056	5.41031381	4.962974113	5.222323257	5.145632927	5.234426333	5.096147295	5.079466333	5.45814337	5.334047267	5.308482298	5.514469752	5.215917146
1553138_a_at	4.688975904	4.893223597	4.437531094	4.761746422	5.194769836	4.791959896	4.807302692	4.76916034	4.76916034	4.991760196	4.669197087	4.777600966	4.672603734	5.312276473	4.701733093
1553139_s_at	6.413502165	6.284384903	6.047630941	6.316037391	6.211538385	6.355997736	6.510230228	6.281271857	5.96688241	6.327096978	6.619593044	6.104503954	6.330387826	6.517093763	6.281271857
1553140_at	4.297272401	4.285629993	4.193645394	4.479059636	4.110903348	4.381066326	4.415363354	4.506456353	4.08275844	4.248691686	4.130702518	4.277678244	4.055624178	4.306688945	3.869843476
1553141_at	6.100034271	6.527317418	6.119718148	6.366305632	6.02710203	6.708340259	5.830176556	7.118514882	6.41729421	5.634155717	6.255325942	6.239155128	6.736691478	5.550081786	5.791636562
1553142_at	5.139001288	4.90468198	4.98059818	4.912106696	4.485698774	4.989648636	4.709586568	5.098354178	4.835347062	4.490688705	5.249756709	5.049047509	5.670888377	4.935770441	4.48809229
1553145_at	5.760058291	6.14111327	6.212393984	5.921867348	5.949399642	5.546727934	5.725331625	5.658921747	5.900927799	6.883769859	5.630280021	5.746463348	6.583831549	5.131279871	5.66603224
1553146_at	4.486566018	4.474596599	4.999695334	4.581630315	4.581415581	4.295776451	4.336052501	4.489933429	4.501987422	4.359606306	4.517294169	4.38988818	4.501987422	4.523055203	4.857812796
1553147_at	3.736402241	3.843980681	4.006652987	3.887690473	3.887137392	3.857633489	3.892142276	3.587056876	3.808992015	3.72277672	4.070706476	3.857633489	3.762713072	3.820646464	3.914799441
1553148_a_at	6.893514855	6.408579487	7.044080512	6.792159301	6.187644397	6.921289716	6.669128844	6.8376701	7.241972554	6.645158693	6.84174132	7.155944243	7.817504902	6.770501516	6.211505794
1553150_at	5.402367585	6.16076954	5.612423634	5.693731638	6.027823829	5.690706852	5.855233049	5.44879517	5.408093031	5.100620944	5.240375754	5.424175236	5.614073935	5.474428312	5.605744015
1553151_at	5.230328045	5.212475112	5.099108747	5.319808405	4.455040695	4.733801211	4.966738779	6.372219258	5.039851727	5.269822172	6.123751159	4.750339607	6.030225222	4.297181607	4.793824465
1553153_at	7.272636493	7.706523763	7.530640401	7.501010519	6.782340533	5.999429249	6.819501541	7.730947554	6.675542907	7.751914595	7.942843405	6.415166709	7.440405936	6.059185098	7.161663667
1553155_x_at	6.566029911	7.005386007	6.834000842	6.512355905	6.088781189	5.68067449	6.210519369	6.663508999	5.811362127	6.921688375	6.91146636	5.960243491	6.863188374	5.620753741	5.996638787
1553156_at	5.675704427	5.716083993	5.42151467	5.42151467	5.436691575	5.950500506	5.51743508	5.437060216	4.961772016	5.585095031	5.402974214	5.287857884	5.222907125	5.452812513	5.339819778
1553157_at	4.863387725	4.901701787	5.106989347	5.094147487	5.087592324	5.133032026	5.184985852	4.960294141	4.942761191	5.735386879	5.049514911	4.964643871	5.011139069	5.216347048	5.146599539
1553158_at	4.899531767	4.989635123	4.73806441	4.920472625	5.027489715	5.312393931	5.013422478	5.2514393	5.388147371	5.090436667	4.947508527	5.459690026	5.669540715	4.926720316	5.136745135
1553159_at	5.976038987	5.829370027	6.005671061	5.834634295	5.985178938	5.868341605	5.954137147	5.845953005	5.939102884	5.787504581	5.637137446	5.920843076	5.948965071	5.829621056	5.84034331
1553162_x_at	6.07203003	5.990417115	6.187382411	5.994849563	5.961583802	6.402507545	5.75121321	5.748918402	5.674966223	5.979325498	6.38111527	5.941378223	6.05158614	6.141029659	5.995517743
1553163_at	6.176313019	6.245134401	6.139184105	6.139184105	6.414221577	6.185704323	6.042541394	6.024626555	6.087283452	6.098612031	6.215193599	5.881579138	5.954221928	6.338061522	6.144738105
1553165_at	6.10198205	6.596587128	6.200983562	6.125068171	5.849379168	5.83052294	5.520330598	5.714694446	6.125105695	5.775445582	5.744465908	5.67927369	5.74674001	4.839028733	5.815983068
1553166_at	6.072194274	6.054429589	6.06712704	6.057814806	5.804163051	5.959236014	6.054762477	6.111423456	6.07689155	6.495119859	6.526379196	6.053889215	6.169894505	6.296952779	6.129842848
1553167_a_at	5.533546365	4.979969635	5.932313874	5.537125936	5.134423734	5.36848235	5.388689278	5.709778891	5.918664541	5.135497265	5.673654892	5.843378426	6.15803112	4.606928933	5.037593681
1553168_at	5.762854936	5.760845324	5.637700802	5.68213093	5.406047774	6.242518541	5.781493566	5.72484799	5.628411554	6.07345652	5.778745805	5.94739354	5.62172669	6.077663971	5.761189847
1553169_at	5.447506457	5.380715256	5.099444549	5.476784849	5.372570294	5.373082508	5.361018082	5.27122785	5.337257054	5.403792148	5.385852018	5.425975431	5.34322445	5.612797501	5.623379037
1553171_x_at	4.863734501	4.682566079	4.934505929	4.997547959	4.943556073	4.957916861	4.842758944	4.871239729	4.780842854	5.272289058	4.720571849	5.010518184	4.851897452	5.366050268	4.991486047
1553172_at	6.063611743	5.953286309	6.155196397	6.167994674	5.971437083	5.854972878	5.971437083	5.738794567	5.641816507	5.693160502	5.884047804	6.260706954	6.044729085	5.768166731	6.072452823
1553174_at	6.044734006	5.838192678	5.662087979	5.581868004	5.757246112	5.701175848	5.779744821	5.727992491	5.682781287	5.757246112	5.634209694	5.829359293	5.778454022	5.546251212	6.154849959
1553175_s_at	5.11871501	4.967165358	5.668397706	5.433225335	5.143871673	5.225397435	5.041784061	5.274199144	5.590646883	5.136710701	5.704569487	5.524561343	6.200529014	6.109668506	4.952944432
1553176_at	4.35996744	4.455002544	4.420272506	4.337714198	4.476233622	5.015654121	4.414077501	4.363543909	4.447686467	4.261515568	4.696301005	4.276078734	4.112785828	4.474701573	4.681353376
1553177_at	5.283903693	5.285120494	5.398191632	5.505520813	5.821994282	5.73664724	5.451887083	5.365620218	5.581033158	5.451887083	5.130933763	5.410692674	5.48845927	5.775116849	5.185527998
1553178_a_at	6.07865141	6.087771256	6.207319063	5.94125405	6.210605987	6.087783417	6.094975523	6.087783417	6.24391338	6.054374249	6.047166179	5.998475781	5.986200908	6.290680028	6.293257333
1553179_at	5.070030874	5.086921826	4.783820967	5.158185059	4.879341978	5.251184799	5.077306301	4.832406442	5.081570837	5.377613922	5.094092479	5.094501545	5.104461789	5.169415158	5.086525323
1553180_at	3.280944885	3.011084835	3.193590142	3.027510733	3.04256769	3.101508839	3.191378363	3.171442929	3.164627272	3.351653177	3.267311022	3.164627272	3.076978994	3.232165024	2.985448685
1553181_at	5.785674381	5.873434701	5.780753188	6.187168815	6.046822359	5.916521949	5.73063145	5.939229005	6.169464412	5.939229005	6.109827502	5.634186337	6.052197845	6.041253941	6.238133013
1553183_at	4.040127148	4.205642361	4.120085388	4.222250604	4.074152516	4.26474414	3.951261753	3.940877292	3.872312264	3.895092016	3.965515502	4.029853118	4.42310801	4.029853118	4.059996639
1553185_at	9.324131301	9.568801126	8.95652583	8.323356362	8.998598785	7.833822757	8.103763863	9.417107881	8.593063048	8.519940835	8.276282609	8.376370141	8.522536752	9.039455683	7.930979767
1553186_x_at	9.18397607	9.614422633	8.836864739	8.24007952	8.96083719	8.048865213	7.971130894	9.371141861	8.489419026	8.578412943	8.249449535	8.314959282	8.405901886	9.060321692	7.710462074
1553188_s_at	4.99387297	5.45402389	5.155441913	5.249504278	5.100070854	5.042230346	5.085646906	5.21971521	5.085646906	4.951181801	4.853784441	5.085646906	4.912422284	5.154848991	4.967064109
1553190_s_at	6.152158299	6.109297572	6.195846674	5.932298479	5.841789613	6.270825164	6.005127714	6.025559647	6.081317654	6.265837387	6.338209641	6.074171864	6.353024084	5.913038194	6.041464482
1553191_at	3.727998697	3.65123488	3.534512502	3.635538976	3.62836744	3.886074855	3.461565901	3.654817401	3.606824013	3.518608676	3.549483271	3.660349299	4.144987383	3.760114009	3.440668438
1553192_at	4.200937517	3.760017319	3.918374598	3.777760199	3.948770875	4.653627962	3.734895654	3.848624837	3.808841545	3.844083812	3.991791605	4.049043749	4.152039672	3.698183817	3.669424254
1553193_at	3.821269073	3.57082302	3.4477151	3.735206997	3.617566402	3.867509466	3.893619201	3.866718926	3.956694449	4.178886449	3.60183593	3.909949424	3.778727056	4.334863862	3.481201871
1553194_at	5.201477592	5.364413235	5.561313928	5.697823444	4.745682664	5.186987242	5.127517534	5.079895905	5.489953644	4.918364727	5.534307708	5.279305652	5.436739352	6.824343752	4.852222128
1553196_a_at	5.710345631	5.65787229	5.707060966	6.187182069	5.815511484	5.845403985	6.058586477	6.198002034	5.989393239	6.093878083	5.951532501	5.853200708	6.625645331	6.002731996	5.989393239
1553197_at	4.356433045	4.551020423	4.296159586	4.077576392	4.210672041	4.173801112	4.182303914	4.118201502	3.88016515	4.003915427	4.188053707	3.924984755	4.105172684	4.152278304	4.314123286
1553199_at	4.183884878	4.604963051	4.269627928	4.375978148	4.118756804	4.611395167	4.308860069	4.266377657	4.300214657	4.189816283	4.120252024	4.316973167	4.349545057	4.595741777	4.086242194
1553202_at	5.124456234	5.077474326	5.305586366	5.084644914	4.82401772	5.399126529	5.066678885	5.066678885	5.08007328	5.315513705	5.066678885	5.039061968	4.812143803	4.980701552	5.151474576
1553204_at	6.113330738	6.173787693	6.254976713	6.074853124	6.172622954	5.929327533	5.829621812	6.138877888	6.105528208	5.927730902	6.105528208	6.253301897	6.297025156	7.261758123	6.208997633
1553205_at	6.241858157	6.57958807	6.412442796	6.490018662	6.435393847	6.339227536	6.557775395	6.311407992	6.439344875	6.713624851	6.537837843	6.348316177	6.686767527	6.748252895	6.67771628
1553207_at	5.862922884	6.38011406	5.99537607	5.888203559	5.715720275	5.855916037	5.855916037	5.855916037	5.924344388	6.008447367	5.895613829	5.840136841	5.730225874	5.543414677	5.591878391
1553208_s_at	5.313398261	5.357701999	5.180015682	5.313398261	5.105307811	5.316803434	5.210943773	5.276885786	5.614509762	5.271199733	5.602197208	5.338113009	5.111323706	5.316803434	5.557527106
1553209_at	5.452903333	5.691641222	5.481214986	5.415870937	5.385150942	5.851773078	5.582122371	5.426391293	5.554766529	5.915090734	5.465091078	5.288488246	5.591674972	5.35039468	5.649422114
1553211_at	4.792220417	4.879165294	4.990565249	4.732389146	4.552002688	4.792796568	5.189167447	4.721528762	4.804855777	4.754274235	4.621386584	4.862080162	4.898395828	4.803719671	4.792796568
1553212_at	5.926320146	6.271861633	5.902201209	6.126984143	6.059680459	6.323700972	6.351404531	6.29058085	6.080066937	6.009159115	6.318157945	6.118907313	6.118907313	6.032673341	6.099846923
1553213_a_at	4.611838535	4.874136604	4.507315429	4.611838535	4.695732161	4.569306879	5.167735152	4.422751501	4.652343084	4.649449583	4.595840625	4.375109435	4.518654965	5.017202441	4.606093621
1553214_a_at	3.428554761	3.331136615	3.331136615	3.395927246	3.146475529	3.587593002	3.212565591	3.461811836	3.324393385	3.427322297	3.195855359	3.394412746	3.277986002	3.644068017	3.124006459
1553215_s_at	6.553917557	6.424695465	6.700705613	6.509884055	6.50734922	6.587681492	6.619761134	6.433181819	6.510593466	6.409877119	6.909225656	6.286874169	6.54779174	6.727115723	6.626651639
1553216_at	5.098930865	5.40782554	4.888763088	5.113600776	4.950858987	5.06709442	4.810838565	5.829173173	5.262943893	4.825477181	5.071284245	5.136842306	5.275513369	4.890495867	4.733206223
1553217_s_at	5.651576037	5.211636338	5.225102992	5.152988952	5.020397612	5.112927375	4.769813243	5.112927375	5.239018621	5.044970448	4.612011544	5.163056577	4.958040913	4.360480811	4.873037646
1553218_a_at	7.878075315	8.003492638	8.029041424	8.23172998	7.807042815	8.002941999	8.236195015	8.319550002	8.56783249	8.088973768	8.386055306	8.236195015	8.521363557	9.013007643	8.104738697
1553219_a_at	5.807420751	5.888357281	6.077550366	5.517208846	5.422894938	5.659323156	5.582743139	6.746323473	6.217011995	5.588668318	6.100327868	5.841677786	6.467735162	5.351277025	5.529111517
1553220_at	5.876120191	5.77119062	6.019535046	6.073013963	5.720125914	5.774832514	5.931139001	5.29016385	5.857507692	5.917427637	5.771861942	5.618757774	5.789160593	5.352732602	5.457223578
1553221_at	6.017027553	5.967028544	6.014672889	6.010889598	5.333687039	5.984451794	5.715842042	5.966112129	5.725383377	5.829842395	5.94615487	5.572221403	5.783788931	5.886770844	5.918191754
1553222_at	7.263617851	7.278861802	7.478815903	7.405296613	7.294636038	7.16037755	7.180986753	7.501641921	7.272524162	7.370595137	7.465373728	7.161474494	7.298973388	7.04747456	7.655118649
1553224_at	5.390756958	5.788531832	5.344419071	5.344419071	5.150583579	5.520288367	4.876973311	5.135042539	4.987791345	5.043184292	5.494328384	5.526351521	5.364500347	5.188231982	5.414968049
1553225_s_at	5.807785964	5.489290761	5.381219873	5.683469899	5.157163505	5.98445226	5.699332362	6.066839085	5.811704256	5.348445629	6.192105983	5.905656877	6.219805669	5.428822173	5.516902422
1553226_at	5.276478798	5.184435447	5.540136363	5.074157246	5.144849036	5.263392346	5.217759656	5.1184239	5.229340978	5.113753193	5.396741099	4.984995527	5.388588225	5.441441374	5.234710997
1553227_s_at	6.266486285	6.31202036	6.308178559	6.116002028	6.169514964	6.3003293	6.297023974	6.670142959	6.405948608	6.652555972	6.661871668	6.519480716	6.964709032	6.029060023	6.2394297
1553228_at	3.393502124	3.285504657	3.352992376	3.19529994	3.230759176	3.368867938	3.163186666	3.410525937	3.169496106	3.305822661	3.371704888	3.460395244	3.31003688	3.418689698	3.055157501
1553229_at	4.768899017	4.942811459	4.590617413	4.764447809	5.042250637	4.832426051	5.001090555	5.13758537	4.88784621	4.94322584	5.038491378	5.009879294	5.336477164	4.758297573	4.775688224
1553232_at	5.700674924	5.384257872	5.515009434	5.303450197	5.511862665	5.424472192	5.529643073	5.341775586	5.466569426	5.519109541	5.428155186	5.584552784	5.518518196	5.654161795	5.200412489
1553234_at	6.359512189	6.367090787	6.667034193	6.396111108	6.395545762	6.224709083	6.347209692	6.398693321	6.489328385	6.403698219	6.53720036	6.441392862	6.298359461	6.246383816	6.243778342
1553235_at	5.225284932	5.19727021	5.335336995	5.224712344	5.355641821	5.582219403	5.397620158	5.391931934	5.341647197	5.2962433	5.65969819	5.153265771	5.427700405	5.043470653	5.337228191
1553237_x_at	5.411768683	5.318633459	5.408396	5.29474899	5.662731982	5.632049813	5.297308392	5.412560908	5.361071645	5.61598541	5.8598438	5.350201305	5.412560908	5.406681841	5.616279784
1553238_a_at	6.578883393	6.60647229	6.624699834	6.610463028	6.662535099	6.94140371	6.662535099	6.48436986	6.845412179	6.6135555	6.702320419	6.5943056	6.68449974	7.09440739	6.816848537
1553239_at	6.096788826	6.388363406	5.934631456	6.022213495	6.170672928	5.904859732	5.993995619	5.709252971	5.919515059	5.992539667	6.075273742	6.02640668	6.160231319	6.118988735	6.185647982
1553241_at	4.733142497	4.94506183	4.717988452	4.659378499	4.587797816	4.762241912	4.611279806	4.598121715	4.786407025	4.798816248	4.860802784	4.970368625	4.733834241	4.80804304	4.464605457
1553243_at	6.211513606	5.771145179	5.715989243	6.970156824	6.216934219	6.164785675	6.345566817	6.143213825	6.078292273	6.312761859	5.797063792	5.960068784	5.812538253	7.617885836	6.815328968
1553244_at	3.733227309	3.887810641	3.940503839	3.936975482	4.119406758	3.882227991	3.940915545	3.882227991	3.634160318	3.839250079	3.851714872	3.889093203	4.121661996	3.943706777	3.784914665
1553246_a_at	5.993405063	5.818601293	6.061571183	5.995802327	6.05919349	6.341663596	5.914273809	6.1750392	6.04290593	6.162321969	5.951767783	5.949116856	6.142783915	5.969948289	6.084048437
1553247_a_at	3.971553917	3.528743557	3.749500659	3.697811795	3.718228803	3.694110832	3.641576055	3.752633121	3.809327145	3.718228803	3.579412982	3.718228803	3.723817498	3.450884556	3.734705219
1553248_at	5.474011184	5.88345682	5.530412963	5.632532441	5.456101071	5.347773487	5.458234954	5.425310782	5.475120298	5.514822458	5.530511341	5.252982331	5.465733361	5.573694381	5.782599924
1553249_at	4.508259976	4.69064747	4.618850301	4.635713067	4.784267835	4.833356133	4.690689177	4.668748794	4.664082902	5.001176331	4.780485355	4.601135837	4.514191759	4.745889403	4.690689177
1553252_a_at	6.521690016	6.683373622	6.105715844	6.104892229	5.976445148	5.654945966	6.12149755	6.270065212	6.25962716	6.45433098	6.184753123	5.955154945	6.076007752	5.824369867	5.401781567
1553253_at	7.452487977	7.295538862	7.695667194	7.507155941	7.998006932	7.534911056	7.086114991	7.287631425	7.437331884	7.596403683	7.521301594	7.498412295	7.588603292	7.508121561	7.487310554
1553254_at	4.503937156	4.624545922	4.327402004	4.368520713	4.316113099	4.57604546	4.497160105	4.344058508	4.17837146	4.421730717	4.266124199	4.312345421	4.397179496	4.172622124	4.340346993
1553255_at	4.44666182	4.520248803	4.45208493	4.469219156	4.593189944	4.504077332	4.516940593	4.607720825	4.516940593	4.415947664	4.798342629	4.485932618	4.548191746	5.029436682	4.565887879
1553257_at	6.155199309	5.869300128	5.90821124	5.8290907	5.655632221	6.168310855	5.991323285	5.907553331	6.054360428	5.938626806	5.753168822	6.168167637	5.776850224	5.795243819	6.147619231
1553258_at	5.167077691	5.334046301	5.213214254	5.213214254	5.430273124	5.161862137	5.145614288	5.059248761	5.2126145	5.08789049	5.463274435	5.2126145	5.03982889	5.600762524	5.353426588
1553260_s_at	4.189925289	4.307340755	3.892854087	4.170506713	4.160498435	4.878324671	4.308583548	4.308583548	4.337834915	4.750450791	4.113243734	4.588041164	4.180774457	4.177892344	4.334228985
1553261_x_at	3.738358046	3.69834789	3.635950769	3.699979437	3.643788289	3.782859522	3.603352097	3.698206304	3.577916011	3.652657677	3.922406465	3.886413085	3.797719209	3.702889838	3.452158889
1553262_a_at	7.265047028	7.050819566	7.445261487	7.206696348	7.459151164	7.016315795	7.207328401	7.252507152	7.358440799	7.512705426	7.401015116	7.268708778	7.321925073	7.112996175	7.669632951
1553263_at	6.885868748	6.777757145	6.992591954	6.923167251	6.765933251	6.979619374	6.837740591	6.825380958	6.890423279	6.957043033	7.185888913	6.727235893	7.028194786	6.796283331	7.295586796
1553264_a_at	6.560969023	6.44329782	6.448038638	6.400293889	6.621011777	6.515522154	6.559961643	6.694432859	6.597395339	6.559961643	6.910961667	6.875867371	6.636979066	6.364112827	6.74770815
1553265_at	5.969393381	6.284439777	6.373019227	5.755943752	5.660845265	5.769216854	5.654066918	5.794141888	5.469605277	5.442208099	5.65820743	5.533863408	5.170901474	5.392418843	5.411808212
1553266_at	3.3345767	3.444547574	3.251093694	3.3345767	3.150755547	3.975445083	3.392781524	3.410585041	3.189288975	3.605519679	3.373587162	3.415809139	3.015499394	3.399036112	3.226681629
1553267_a_at	4.977572075	4.992846917	5.084768355	4.892976129	4.765471995	5.054132586	4.946204372	5.340759928	5.235921126	4.809344989	4.750122467	4.733755435	5.423067811	4.462128788	4.896910848
1553268_at	5.168763335	5.103416962	5.030570978	5.352133511	4.9505504	5.259065567	5.354792423	5.418432282	5.113291216	4.915785489	5.071302815	5.057964843	5.05511854	5.131044398	5.039281906
1553269_at	4.202890724	4.280628399	4.231102563	4.478993297	4.18273227	4.184696882	3.913929846	4.031940323	4.349004192	3.980676245	3.781622853	4.896169372	4.043549718	4.102741448	3.968652815
1553271_at	4.43649063	4.327608131	4.26612765	4.551130535	4.131245247	3.91695219	4.228678795	4.369741624	4.353940951	4.406041688	4.234435218	4.233009874	4.255646299	4.11176129	4.371275097
1553272_at	6.264696823	6.247381164	6.247381164	6.244553957	6.476148503	6.137642717	6.127521432	6.551245217	6.167905881	6.178188072	6.296384894	6.017847694	6.25939724	6.210267598	6.229252534
1553274_a_at	7.195369078	6.873126006	6.76867869	6.98339936	6.454758686	6.392846051	6.382827189	6.583562021	6.65490485	6.880375251	5.736281229	6.155968242	6.747692771	6.359242817	5.845076116
1553275_s_at	4.210336035	4.269307348	4.238964391	4.248112176	4.10462014	4.175297588	4.328441325	4.261849174	4.254454912	4.211455039	4.119922977	4.306357924	4.378426097	6.064531374	4.039324192
1553276_at	3.516012567	3.729516152	3.56122438	3.554530812	3.488990856	3.710802246	3.608912447	3.511322026	3.420832675	3.753985306	3.351600088	3.479929389	3.239300119	3.487414301	3.421593347
1553277_at	3.578773811	3.761727706	3.505510819	3.599944539	3.518769767	4.006279335	3.637866778	3.522409324	3.475466974	3.411917307	3.530732091	3.562322448	3.612467784	3.702126423	3.484983328
1553279_at	7.070746528	7.045331186	7.325691418	7.088703272	7.031083877	6.59916148	6.68176436	6.86801286	6.934091449	6.931182884	7.30665998	6.870511755	6.992173573	6.67983956	7.461356446
1553280_at	5.280567242	5.193204536	5.280567242	5.507474188	5.023263118	5.756649221	5.436096264	5.648101591	5.287744875	4.987211926	5.198377409	5.411251896	6.02256492	4.854538192	5.150008798
1553281_at	5.683863422	6.15061121	5.814176503	5.745228942	5.878822907	5.787718846	5.558269688	5.648165295	5.83448435	5.648597016	5.912113791	5.53594707	5.822361481	5.630445571	5.740563607
1553282_at	4.27100044	4.570279098	4.593783389	4.400345493	4.577243209	4.744131733	4.460551255	4.484944142	4.577166921	4.549972859	4.391001118	4.549972859	4.549972859	4.793661049	4.567734045
1553284_s_at	5.21465581	5.119836854	4.995246502	5.19478633	5.02172077	5.519131744	5.531899763	5.138766804	5.12555685	5.20426924	5.484381651	5.205861313	5.193018405	5.364745956	5.158001118
1553285_s_at	3.643570016	3.748861115	3.643570016	3.590823859	3.56941548	3.591244613	3.607755564	3.785713916	3.447406092	3.801220544	3.756807286	3.800980836	3.831710643	3.916600356	3.53655805
1553286_at	6.660236543	6.77133886	6.62447903	6.572769598	6.811550113	6.426528787	6.919125869	6.786551082	7.079982354	6.943093298	6.690754698	6.744503438	7.452565137	6.786551082	6.881773164
1553288_a_at	5.820947578	5.781467575	6.104419542	5.862566093	5.837540208	6.056179247	5.833999923	5.787466238	5.760239206	6.028696776	5.837540208	5.837540208	6.053996818	5.745872819	5.982751047
1553292_s_at	4.691417868	4.723782035	4.495113824	4.307416006	4.540682546	4.394392385	3.963284998	4.213898191	4.595548924	4.072801365	4.66472949	4.328514835	4.722780037	4.161220368	4.55418163
1553293_at	4.086615697	4.38648647	4.045550298	4.028589638	4.023457043	4.001988458	3.936959157	3.998503873	3.966095418	4.279140148	4.119253592	4.050167271	3.982657418	4.186815691	4.024714356
1553295_at	3.627321174	3.495961178	3.639844283	3.455131246	3.450943568	3.697873374	3.625371671	3.21305706	3.541741371	3.420409084	3.30149212	3.460302331	3.298360129	3.409516681	3.387853205
1553296_at	6.539131662	7.644830255	5.410889508	6.949105079	7.157627343	5.2375813	7.317306487	6.872028125	8.965216944	5.705792018	8.074689984	6.964185409	8.426304251	5.090704466	6.17345396
1553297_a_at	6.752747941	6.878299207	7.526674409	6.964613034	9.126530831	7.9524954	7.385705605	8.510503031	10.01439201	7.505986624	7.696746054	9.5059099	8.559664174	7.554093528	8.18532287
1553298_at	3.994719473	3.971366668	3.507091603	3.939986697	3.873983951	3.907064593	3.884629574	3.797886137	4.094027696	3.929232116	3.92880666	4.043132095	3.899857207	3.732356696	4.299316537
1553299_at	3.852927842	3.869366014	3.960613865	3.679065994	3.508457988	4.007359673	3.801589581	3.844219464	3.858093705	3.729515878	3.801589581	3.77442047	3.588912592	3.788418398	3.43780714
1553300_a_at	5.346760805	5.161703779	5.269599503	5.187370253	5.038466405	5.445594444	5.118509774	5.124716842	5.257906615	4.800426841	4.643033476	4.648665521	4.98487905	5.304822117	5.131871356
1553301_a_at	3.843306992	3.63891915	3.843306992	4.071762227	3.83986112	3.83986112	3.827063947	4.200985452	3.83986112	3.50930446	3.902184096	3.774093812	3.836836854	3.843317715	3.667563815
1553303_at	6.069217843	5.696621953	5.855757683	5.850021401	5.832924928	5.80877399	5.777440229	5.986533658	5.890370156	5.862289485	5.791035976	5.799783534	6.026398105	5.862289485	5.695745386
1553304_at	5.933904531	6.069335488	5.635542023	5.676797557	5.87440633	5.527734366	5.767683265	5.623906474	5.634854705	5.839861102	5.49592052	5.559033305	5.309578741	5.246620739	5.454875489
1553306_at	5.307501041	5.319627606	5.372635036	5.319627606	5.166948091	5.336774392	5.203646339	5.467404962	5.332472642	5.195410599	5.519109694	5.476729304	5.332472642	6.053039421	5.307136952
1553310_at	4.804456118	5.030664435	5.105149597	5.197022459	5.195559853	5.072831362	4.929074703	4.84388714	4.948025022	4.968651161	4.682068856	4.968341177	4.968341177	4.868124123	4.98563366
1553311_at	3.397930386	3.800377657	3.408591639	3.565671876	3.617896251	3.562708098	3.426005722	3.397949501	3.442671621	3.467718118	3.46805027	3.488118185	3.398060526	3.483023025	3.512055349
1553313_s_at	5.253105425	5.130905119	5.805726369	5.357768394	5.219231676	5.640242321	5.006561152	5.325652225	5.250335491	5.391964497	5.308794675	5.177188557	5.373052535	5.605296413	5.245263426
1553314_a_at	4.829991855	4.965490683	4.826670466	5.018422943	4.653561558	4.737211144	4.596223886	4.630499701	4.91043075	4.718794813	4.686934188	4.803062263	4.868974665	5.076310346	4.927956957
1553315_at	4.451093322	4.232731817	4.392010257	4.101220528	4.090883246	4.090883246	4.190114804	4.090883246	3.937124602	4.064451515	4.148172491	3.892538574	3.766801145	4.008826798	4.037030651
1553316_at	4.832400013	4.968580709	4.919821794	5.207591789	5.015254947	4.888053065	4.876870856	5.030537728	5.40880607	4.818223574	5.081403776	5.252391587	6.604503461	4.894075828	4.550774531
1553317_s_at	4.113476422	4.520534121	4.254709974	4.568192157	4.777017864	4.297192401	4.389709571	4.279661465	4.822166107	4.267361047	4.316067842	4.354976635	6.051114917	4.05456337	3.822646869
1553318_at	5.175384226	5.250355525	5.389914094	5.178906541	5.093266429	5.035188452	4.931873912	5.114553547	5.084233673	5.446548507	5.275210573	5.227896822	5.381065815	5.014089037	4.797365144
1553319_at	5.33696244	5.253862652	5.232037819	5.271913649	5.047607974	5.21470243	4.912399354	5.377186977	4.990105575	5.437445605	5.213828005	5.164539321	5.137144503	5.157872468	5.059373083
1553320_s_at	3.2125517	3.188783675	3.286601091	3.204943129	3.194387385	3.486955855	3.181784478	3.355019823	3.151460667	3.255860251	3.44926173	3.254590645	3.087834416	3.0313699	3.207043878
1553321_a_at	4.430042653	4.37594182	4.36903229	4.39918851	4.068312718	4.431043859	4.572140289	4.456728489	4.398881	4.443901858	4.705541264	4.385664019	4.39968261	4.39968261	4.377520707
1553322_s_at	5.707914028	5.238793065	5.278103672	4.913994361	5.10085513	5.422121135	5.39362846	5.363902663	5.212875944	5.184499833	4.951092207	5.02783511	5.214183707	5.17190277	5.233959665
1553323_a_at	4.714837026	4.441840324	4.665656509	4.318064298	4.521726083	4.521726083	4.415524957	4.461936974	4.288613122	4.645469029	4.641230155	4.632310953	4.360219974	4.668121223	4.638556334
1553325_at	5.173531891	5.521057259	5.352485705	5.474047992	5.43929601	5.785244017	5.392718442	5.332112615	5.392718442	5.322783232	5.552153022	5.516178446	5.392718442	5.464548438	5.259832362
1553326_at	4.565846486	4.558732223	4.711461276	4.591520262	4.529748889	4.608335268	4.50533886	4.494956848	4.475547612	4.520679396	4.571037411	4.605850045	4.928149792	4.886029973	4.490383083
1553327_a_at	5.130743697	5.200653862	5.195286328	5.065688851	5.24834568	5.157451387	5.027583509	5.220029734	5.309838846	5.167808845	5.269796756	5.258559003	5.286275777	5.362121677	5.166970243
1553328_a_at	5.35138281	5.501957111	5.427639923	5.513653057	5.582539039	5.633508322	5.75469501	5.94202977	5.986901823	5.260634362	5.826903093	5.842719124	5.786320305	5.84978519	5.82024757
1553329_at	4.69651157	4.417831371	4.528778918	4.114749521	4.259218875	4.389147574	4.417332787	4.69666123	4.514552426	4.29949308	4.372828673	4.408064396	4.417332787	4.474968031	4.417332787
1553330_at	4.157918459	4.432164208	4.201567857	4.301846405	4.320517327	4.991519178	4.456188661	4.353939174	4.309318615	4.298746822	4.072816384	4.309318615	4.125735176	4.533593742	4.486370122
1553333_at	5.016374787	5.024723782	5.216182453	4.43726346	4.625570524	4.707861879	4.30699947	4.211925298	4.571629907	4.583128749	4.60905596	4.621030231	4.135461372	4.317273371	4.106630988
1553335_x_at	5.032571052	4.887590031	4.863443327	4.863443327	4.777165713	5.151408498	4.845209316	4.984017043	4.826622234	4.973446251	4.678396947	5.191279464	4.594414642	4.855945138	4.847078994
1553336_a_at	6.088970579	6.134221585	6.729467602	6.177297447	5.142957675	5.908362498	5.793067683	6.682716259	6.08061453	5.005522756	6.608318677	5.85812243	6.481304578	5.339302735	5.202394173
1553338_at	5.504500545	5.749603895	5.439059518	5.776664374	5.834354476	6.220591317	5.863851275	6.351548755	6.175243105	5.492315201	5.834354476	5.88324078	6.258231277	5.661267155	5.687592015
1553340_s_at	6.214908287	6.364592643	6.441089629	6.074957192	6.068459973	6.409313928	6.118654528	6.157942309	6.213866373	6.553014706	6.218462635	6.158890516	6.354083043	6.056750722	6.225045433
1553341_at	4.454477055	4.727102043	4.72672696	4.553965979	4.681122939	4.604545908	4.370721931	4.420607933	4.664743147	4.556376085	4.556376085	4.556376085	4.630537489	4.351887588	4.502828898
1553344_at	3.684227425	3.403047917	3.373060867	3.492318974	3.305401444	3.553711116	3.564564088	3.542566723	3.505732919	3.697920874	3.505732919	3.497140893	3.417198539	3.8213022	3.734531509
1553346_a_at	5.516980031	5.545262568	5.758532157	5.44830568	5.401672966	5.445390555	5.450089893	5.421907322	5.478913589	5.232716914	5.781274513	5.454974744	5.371480513	5.271488135	5.773219604
1553347_s_at	5.367588039	5.575667798	5.855844045	5.626458261	5.667074641	5.508692067	5.296913754	5.501032684	5.508692067	5.414124497	5.726444754	5.508692067	5.337991718	5.323402723	5.508692067
1553348_a_at	6.638598798	6.330451141	6.818457799	6.576256818	6.315496819	6.2754843	6.179036471	6.395769509	6.766972222	6.101187616	7.094776283	6.254060534	6.994678159	6.373492723	6.904317038
1553349_at	6.125497804	5.86797169	6.046685585	5.935308103	5.740562117	4.953283824	5.179446258	5.645894197	5.468919906	5.740562117	5.230413858	5.651685902	6.020465952	5.570809274	6.357028461
1553350_at	5.572817377	5.730687697	5.693057797	5.428296746	5.422037122	5.612351287	5.655995073	5.586405161	5.425914312	5.531806613	5.78784562	5.480738462	5.446517766	5.445723497	5.342435876
1553351_at	5.675217936	6.00400897	5.666107564	5.79708426	5.752865257	5.988801875	5.941479198	5.408884621	5.694110663	5.763196771	5.641638645	6.093790392	5.471801476	5.669662414	5.669662414
1553352_x_at	5.674881674	5.433758911	6.259467447	5.564177894	5.549763402	5.828627625	5.591952022	5.55831925	5.4787379	5.570223075	5.331042259	5.839276707	5.591952022	5.494716224	5.702067748
1553354_a_at	6.249001266	6.527678651	6.580992805	6.26812736	6.10801354	6.127713138	6.379401743	6.027550439	6.337345831	6.6087051	6.444025806	6.26552042	6.444360608	6.662838693	6.546846256
1553355_at	5.251565665	5.317747913	5.251565665	5.139902202	5.256397765	5.249505346	5.164305461	5.257478182	5.0899497	5.231608073	4.94989008	5.249505346	5.084815814	5.691633997	5.307914482
1553356_at	3.940567885	3.819456469	3.826186669	3.834753842	3.75916698	3.999376787	3.940378381	3.899767809	4.110108202	3.984403349	3.940378381	4.173435465	4.189678487	4.052199304	3.820311203
1553357_at	3.904747757	3.724809741	3.813877425	3.954319677	3.703040685	3.748318747	3.643062244	3.695980015	3.580785607	3.805534864	3.67279965	3.709606704	3.469732441	4.147481371	3.452893663
1553359_at	7.606218974	7.705782673	8.039262638	7.584945495	7.610991544	7.3092249	7.610991544	7.230619129	7.610991544	7.517609897	7.933624116	7.722702672	8.201924281	7.639079896	7.655590014
1553361_x_at	6.904323341	6.633162993	7.013706995	6.766993508	6.59793286	6.769576762	6.942054939	6.904552893	6.904552893	6.851975468	6.964897736	6.770810037	7.122981656	6.994997108	7.195608872
1553362_at	3.226532598	3.157518692	3.116209637	3.230343847	3.165414001	3.330712766	3.159138144	3.10437147	3.129531578	3.1710439	3.122559924	3.202125126	3.099582978	3.379064814	3.110783164
1553363_at	5.823759401	5.956906118	5.977836506	5.74680205	5.765652718	5.792086703	5.804487735	6.212588902	5.703613658	6.276550003	5.811206998	5.734035211	5.689212536	5.746709018	6.13997546
1553364_at	3.860340666	4.038736772	3.836995446	3.911756032	3.965534848	4.143264801	4.026831605	4.014442009	3.947516009	3.965534848	3.965534848	3.875128549	3.81999282	4.802066834	4.012382408
1553365_at	3.713876037	3.858667541	3.734996953	3.863257207	3.63994355	3.776463668	3.681928823	3.709366197	3.576122985	3.784125147	3.547765374	3.693576975	3.689697842	4.382779003	3.709366197
1553366_s_at	6.289688373	6.452507154	6.40786186	6.257425662	6.440254094	6.524746223	6.523835143	6.206772216	6.448582492	6.440254094	6.445864344	6.241488567	6.380075961	6.711241959	6.525527035
1553367_a_at	6.79774278	6.6322956	6.885657225	6.146632846	6.501480918	6.749686584	6.390272701	6.893114128	6.451526486	6.832032932	6.850469709	6.621874987	6.029337588	6.234349004	6.63737399
1553369_at	5.357398645	5.461842013	5.456400103	5.392130733	5.555010926	5.774272608	5.517157892	5.575114286	5.500535414	5.877310083	5.490403059	5.257610509	5.708663916	5.240149685	5.582838796
1553371_at	5.087181117	5.092299705	5.147026518	5.340623306	5.029482073	5.210362681	5.203899687	4.96808246	5.257147301	5.216549057	5.415899715	5.075114513	4.870013503	5.152870869	5.152870869
1553372_at	5.70210829	5.70210829	5.905903099	5.715541036	5.722315908	5.800778522	5.297607072	5.704968463	5.722315908	6.042476879	5.769756615	5.639017819	5.554983336	5.518776307	5.972210173
1553373_at	5.289219118	5.556903169	5.398138424	5.087769009	5.354801178	5.208403285	5.340573588	5.208622145	5.403964953	5.280294698	5.165940241	5.693364525	5.032806264	5.756342392	5.473007733
1553374_at	3.501786119	3.819645767	3.734843854	3.563520399	3.488159581	3.762136543	3.550439697	3.655192019	3.649761025	3.681607129	3.683573106	3.929405671	3.488570166	3.681607129	3.804504894
1553375_at	5.000581236	5.01774629	5.214311191	5.195773599	5.02147319	5.661610877	5.124962175	5.290760081	5.442710146	5.190410006	5.190410006	5.064045386	5.190410006	5.190410006	4.79505142
1553376_a_at	3.681503294	3.867141084	3.681503294	3.709475559	3.61162122	3.771735359	3.631830131	3.652514788	3.68266151	3.785588444	4.039633346	3.630629566	3.616006865	4.101448997	3.534036059
1553378_a_at	4.916852052	5.175474841	4.97638521	4.898871397	4.950398612	5.535768114	4.969292295	4.931891686	4.912137956	5.048596843	5.052219818	4.809513215	4.89766107	5.820151725	4.756195537
1553380_at	4.059048938	4.003005057	3.837746047	4.190032406	4.10998314	4.304329775	4.08554849	4.182451535	4.284687203	4.09547247	3.806901238	4.4070313	4.460373394	4.005603034	4.117404186
1553383_at	4.062385152	3.857615386	3.699912993	3.917748006	3.671853149	3.969520862	3.801451773	3.773334936	3.616495967	3.773334936	3.773334936	3.705448298	3.66132497	3.494774575	3.826011301
1553385_at	5.6954834	5.624734947	5.607725741	5.519708926	5.321860019	5.677491524	5.670716348	5.78681088	5.684085291	5.681016032	5.883954271	5.77591514	5.56300548	5.405479837	5.670716348
1553386_at	5.444717906	5.486755093	5.45123043	5.367130512	5.454112853	5.591795402	5.523409172	5.720751698	5.316395301	5.458089996	5.286416311	5.28247701	5.306573537	5.551234034	5.32616314
1553387_at	5.257737472	5.2538501	4.970408638	5.502898641	5.50082129	5.189074303	5.237247857	5.12053223	5.459509105	5.166446339	4.958019047	5.531106685	5.395324423	5.163426636	5.29994097
1553388_at	4.405687704	4.329928122	4.216654134	4.412475932	4.213767901	4.225197783	4.250530842	4.29936731	4.180873368	4.19452497	4.433595172	4.431773143	4.309791971	4.976328835	4.309791971
1553389_at	4.889752261	5.036061381	4.796933922	4.575686356	4.858297843	4.888135206	4.602671594	4.888135206	4.632246481	4.888135206	4.978896684	4.892941865	5.198838549	5.179133729	4.609408171
1553390_at	4.772717239	4.797998005	4.643705926	4.823442507	4.726933298	4.870510557	4.968437441	4.652405627	5.291920698	4.875057328	4.962938536	4.918762738	5.015932458	4.715997954	4.718975502
1553391_at	4.523766743	4.680528183	4.684778986	4.544929181	4.680974196	4.680974196	4.680974196	4.752542461	4.700208475	4.680974196	4.735423519	4.781454763	4.426090057	5.043806992	4.630069221
1553392_at	3.717297478	3.764438423	3.724797554	3.856533332	3.973133318	4.320918895	3.861194729	3.674829089	3.62287716	3.807560723	4.006113754	3.778447484	3.708892787	3.745616752	3.675299587
1553394_a_at	4.288428418	4.211285473	4.300814953	4.445318369	4.069724165	4.645998874	4.128355837	4.388408913	4.024450083	4.283824685	4.027334086	4.406765635	4.243639162	4.029866215	4.43027021
1553395_a_at	6.66620667	6.580239307	6.488452846	6.681984234	6.109006512	7.307264526	6.638876603	6.671638687	6.972279443	6.693173232	6.477596563	6.982693429	7.067132901	6.671638687	6.330677489
1553396_a_at	6.552069935	7.066461243	7.448958545	6.2332158	6.109944957	6.326651518	6.213517905	6.209079222	6.415888979	6.455197914	6.683188079	5.98967253	6.473765441	5.736468293	5.988061637
1553397_at	6.666143044	6.58880187	6.498920496	6.563050739	6.4702096	6.453565754	6.570425516	6.59251362	6.348249895	6.361024467	7.141964246	6.627286807	6.633689008	6.570425516	6.708619982
1553398_at	4.936289266	4.663546034	4.724116766	4.475390541	4.489878261	4.946046454	4.668195575	4.593806104	4.62539009	4.309554493	4.356880246	4.49522767	4.304338734	4.420666242	4.412480386
1553399_a_at	6.338049552	6.407853385	6.543249713	6.189705057	6.16703485	6.19594122	5.932644432	6.31669754	6.229034923	6.26116007	6.53594906	6.561811996	6.360380643	5.692766229	6.369171745
1553400_a_at	4.21027345	4.341160089	4.16685123	4.196417203	4.189896127	4.303487931	4.305766928	4.218118812	4.32143073	4.305097437	4.229178694	4.352212981	4.286216058	5.496357942	4.151755928
1553401_at	4.488729042	4.360646456	4.296570282	4.468806799	4.355021349	4.46367561	4.525484045	4.620401651	4.46367561	4.464514617	4.426968567	4.493260391	4.46367561	4.377626183	4.536479508
1553402_a_at	4.684247632	4.598896476	4.648629772	4.684247632	4.487076896	4.678110988	4.698705169	4.652443173	4.570347473	4.674509334	4.968670923	4.898282502	4.90457926	5.142631229	4.55761514
1553403_at	5.488187149	5.419943847	5.358915208	5.205887204	5.255775842	5.505306169	5.632490861	5.369110787	5.485925117	5.506603777	5.244589104	5.677117504	5.450574606	5.485925117	5.72964533
1553405_a_at	4.838235699	4.881658018	4.818723733	4.675268695	4.676482432	5.380614062	4.717294251	5.01723153	4.607958845	4.757159006	4.877225791	4.912104289	4.798838969	4.837966105	4.777525961
1553407_at	4.866120658	5.057733524	5.004671014	5.194519337	4.956794034	4.542016034	4.353523771	4.637508215	4.847294206	4.973686485	4.356443638	4.862373903	4.797136661	4.764071426	5.19069369
1553409_at	4.012242449	4.016296068	4.33424811	3.934937576	4.117818728	3.997083122	4.201507841	4.071421654	4.153556325	4.30479083	4.173363495	4.066998673	4.036288561	3.981526217	4.071421654
1553410_a_at	4.925617204	4.982863213	5.075343199	5.009860736	4.988918605	5.174815278	5.01319643	5.065148441	4.847525064	5.519147876	5.053096208	5.16033228	4.859433762	5.204971491	5.066949146
1553411_s_at	4.57986894	4.599084251	4.473041054	4.5458381	4.621700838	5.093933849	4.534891606	4.527105123	4.792609309	4.908734594	4.616020458	4.425628367	4.614813466	5.074997927	4.555340028
1553412_at	5.024676976	5.277895836	5.26335159	4.886605115	5.052501795	4.952199523	5.35786447	5.298613501	5.17613462	5.563066276	5.962667754	5.280239607	5.180246231	5.089650224	4.994525131
1553413_at	4.756393683	4.818365581	5.158954498	5.02810367	4.985365737	4.854459798	5.133512703	5.104767306	5.242604326	4.962572432	4.993549363	4.988152399	4.988152399	5.116499139	5.675180117
1553415_at	4.003542445	3.884221827	4.002193985	3.61651478	3.545109592	3.740807542	4.351044348	3.703916769	3.720635089	3.948960601	3.538578634	3.703285327	3.330977925	3.554019805	3.720635089
1553417_at	4.513963448	4.426871797	4.414132469	4.569989424	4.515954428	4.619879918	4.477814326	4.554850361	4.458765342	4.525356354	4.44556894	4.576769461	4.588188638	4.63473353	4.420046876
1553418_a_at	4.642920958	4.703796227	4.631597818	4.727058537	4.677589352	4.647491597	4.86740249	4.820410536	4.682053958	4.723761164	4.913708221	4.639055581	4.772953095	4.944566086	4.73571973
1553420_at	6.684698853	5.42329967	6.480799159	5.59087016	5.931447798	5.355461715	5.132749164	5.413400477	5.534275876	5.534275876	5.462289505	5.549262267	5.265084319	5.486401104	5.391157137
1553422_s_at	6.574833241	5.983505705	6.016345938	5.961917412	6.136270755	6.047404939	5.826518705	6.020810044	6.030749606	6.167323779	6.139608856	6.009938408	5.895110804	6.047404939	6.047404939
1553423_a_at	3.924562285	4.034540417	3.780997652	3.750178263	4.115984015	3.994180222	3.699505554	3.955826867	4.103022542	3.955826867	3.784550448	3.980762646	3.955826867	3.771398403	3.926095012
1553424_at	4.594437202	4.346719729	5.069169152	4.465778327	4.535190061	4.540684354	4.506932764	4.64636412	4.315841212	4.65288561	4.540684354	4.472327047	4.540684354	4.42236575	4.593208032
1553425_at	5.727305416	5.868363629	5.820868246	5.873257279	5.502281083	5.812785777	5.845137119	5.830487803	5.535365286	5.776309674	5.831725055	5.536174597	5.812785777	5.812785777	6.184342908
1553426_at	5.871404994	5.942400503	5.822625099	5.766677141	5.522326335	5.75111369	5.78966101	5.758776762	5.768024101	6.033393089	6.268773388	5.71537142	5.733019562	5.842687937	5.805204766
1553427_at	5.615079742	5.663071782	5.87916902	5.690408117	5.638679626	6.072484685	5.573054621	5.71076829	5.434720641	5.811949446	5.624339224	5.741294266	5.688668901	5.242547564	5.688668901
1553428_at	4.523376856	4.4699231	4.4699231	4.77142727	4.422867918	4.498666035	4.534389718	4.430371727	4.382167578	4.447214707	4.56417671	4.436075468	4.467466049	4.905641192	4.542838268
1553429_at	5.537296963	5.590889162	5.390405066	5.556049121	5.592488768	6.244257415	5.901553062	5.54914659	5.65298666	5.592488768	5.64268262	5.593368498	5.465948363	5.581872191	5.512869269
1553430_a_at	5.479983199	5.657559706	5.74917654	5.614276211	5.832699874	5.672893467	5.541734212	5.803567881	5.672893467	5.672893467	5.672893467	5.818122237	5.812694846	6.182613766	5.503378083
1553432_s_at	5.641450757	5.922872177	5.596734969	5.665134956	5.812931412	5.487735221	5.496730946	5.71527648	5.70149942	5.754072564	5.851130054	5.70149942	5.70149942	5.530996873	5.790684305
1553433_at	3.683480575	3.712100472	3.462720905	3.502426864	3.592365184	3.503175274	3.836210887	3.535896299	3.542184573	3.77781152	3.279739879	3.439388708	3.692709905	3.32910558	3.692332242
1553434_at	3.949075301	4.152681383	4.197819306	3.952365627	3.887039912	4.138243731	4.206313965	4.119871544	3.759434297	3.92341613	3.812491879	3.658517519	3.752336498	4.115301808	3.806977243
1553435_at	5.691664858	5.636338031	5.43899813	5.67050488	5.678704764	5.692539077	5.971089695	5.644555924	5.764346518	5.708898371	5.91647373	5.699569024	5.639266166	5.565281593	6.006202464
1553436_at	5.310846554	5.562648663	5.108311125	5.118008889	5.228881428	5.048108463	5.038986629	5.111650504	4.853139151	4.839816357	5.111650504	4.847808277	5.142639278	5.397215689	5.126162033
1553437_at	5.610581276	5.602493638	6.060500699	5.547557243	5.693500332	5.581239326	5.72966512	5.687169091	5.687169091	5.687169091	5.864408378	5.681625522	5.626278491	5.974274637	5.948853547
1553438_at	7.119495193	7.041296125	6.825204327	7.041296125	7.026755834	6.897693744	6.925887594	7.04141112	6.758111719	7.04141112	7.040878545	7.147209363	7.046568467	7.283318073	7.112756178
1553439_at	5.235377203	5.528858293	5.284819897	5.217589914	5.313841469	5.088590539	5.388656026	5.274022744	5.112120516	5.221361344	5.38612171	5.340174466	5.489023878	5.313841469	5.230605222
1553440_at	3.543833382	3.613656732	3.573117727	3.552052315	3.572955487	3.825504577	3.410018346	3.482129886	3.572955487	3.806311611	3.743889297	3.547755024	3.525803759	3.954140466	3.503253662
1553441_at	3.26366574	3.122936776	2.977044842	3.154186661	3.111990306	3.114840001	3.165138111	3.144272364	3.144272364	3.144272364	3.105500657	3.29369276	3.021950021	3.68404286	3.072027953
1553442_a_at	4.527957992	4.569202523	4.478408872	4.527957992	4.440873196	4.511720225	4.396950555	4.713072423	4.561490676	4.627207474	4.511720225	4.302605117	4.6764444	4.544280409	4.41597108
1553443_at	5.370114637	5.264342117	5.487621052	5.370114637	5.436238613	5.542776124	5.100352827	5.32813859	5.372367186	5.242032996	5.368736183	5.457918612	5.345540656	5.364434156	5.4720535
1553444_a_at	6.299486226	6.266635677	6.412762704	6.391496324	6.178888458	6.351721168	6.250751348	6.174936449	6.224408497	6.321792313	6.279124152	6.252604646	6.092166394	6.177647637	6.55217563
1553446_at	4.794799493	4.898913262	4.664453122	4.664453122	4.804070692	4.517351491	4.65936968	5.050343382	4.624876518	4.685905549	4.734520451	4.613331557	4.64640749	4.884396825	4.607220626
1553447_at	4.984744508	4.761109532	4.69927336	4.791597093	4.696061485	4.879940384	4.713285681	4.609782113	4.681284372	4.947358501	4.696061485	4.767903913	4.577535245	4.525145114	4.443621717
1553448_at	4.338663835	4.346385387	4.160213342	4.266107175	4.123890481	4.400819525	4.543319024	4.559151041	4.415296017	4.232607987	4.216389487	4.094785982	4.068945116	4.129709598	4.328529432
1553449_at	5.190523224	5.446058339	5.158051466	5.251355165	5.085504771	5.677666253	5.203848824	5.623253871	5.268154459	5.343584273	5.541798843	5.255544612	5.132858696	5.31301087	5.477936463
1553450_s_at	4.874927593	4.575430338	4.756321069	4.826521473	5.1474045	4.811892822	4.775394146	4.86194867	4.913158464	4.92044052	5.066321846	4.979163927	4.781767266	5.012564919	4.624668364
1553451_at	5.377496948	5.377999373	5.084979144	5.066525365	5.088167744	5.221889663	5.000582637	5.095880265	5.091661077	4.867411613	4.882561207	4.937282985	4.867053413	5.095880265	4.881877909
1553452_at	4.83783645	4.679452026	4.810815908	4.655811795	5.016048617	4.750920978	4.568204373	4.615269515	4.63157424	4.865412569	4.445896465	4.690742235	4.610920264	4.622378203	4.52593271
1553453_at	5.669903751	5.726610317	6.358537275	5.770955317	5.843123427	5.816873106	5.816873106	5.825643271	5.816873106	5.476700268	5.766228795	5.851579038	5.94342006	6.501417411	5.784341708
1553454_at	4.687910973	5.043384327	4.729493807	4.729493807	4.726939685	4.761264224	5.005940777	4.726939685	5.040957136	4.396572417	4.816507111	4.605650281	4.414213825	4.528647042	4.544181984
1553456_at	5.054744597	4.980980908	4.978541703	4.687255071	4.600936492	5.126902379	4.667662386	4.886930831	5.058781882	5.257473188	4.923169809	4.997756764	4.869933772	4.978046078	4.978046078
1553457_at	6.216604181	6.261609475	6.187345278	6.228143686	6.259927083	6.168653582	6.255247429	6.288323325	6.320715496	6.256497157	6.557704324	6.259927083	6.259927083	6.12986962	6.427475458
1553458_at	5.232418307	5.240973621	5.321045996	4.998084277	5.203338923	4.863745381	5.273723256	5.192385151	5.077285753	5.158586174	5.303836986	5.206197345	5.222746042	5.146045252	5.142347814
1553459_at	5.018720902	5.113423439	5.20642064	5.110878818	5.074154395	5.39240409	5.417888537	5.140027771	4.982282295	5.198323682	5.078489427	5.120292141	5.431762553	4.704774258	5.108059415
1553460_at	5.028792328	5.155708894	4.891678245	5.026096245	4.726407898	4.812661558	4.89247075	4.900297675	4.8930249	4.854260101	4.943397672	4.994233596	4.8930249	4.741570594	4.812220571
1553461_at	4.57067117	4.846962719	4.48429079	4.459637262	4.472967828	4.826925734	4.580812277	4.724768537	4.468806139	4.495165453	4.643076876	4.357652407	4.859131091	4.503182939	4.841214005
1553462_at	4.031283059	3.832876675	4.192176666	3.962142192	3.834862755	4.103663859	4.015903951	4.015903951	3.978886512	4.177963685	4.022162579	4.027828396	3.453595982	3.935048649	3.942811013
1553464_at	6.535209941	6.652934767	6.69825968	6.744275346	6.84081888	6.739921932	6.740784752	6.739921932	6.754880229	6.776902396	6.933349869	6.48623891	6.507681176	6.360937321	6.853217672
1553465_a_at	5.030354933	4.881104642	5.140714309	4.750004892	4.875664493	5.467589714	4.695586262	5.03163822	4.875664493	4.954115291	4.918678558	4.710167642	4.809722244	4.919276769	4.832890838
1553466_at	5.554021401	5.585985142	5.55115506	5.376409953	5.515546766	5.339762985	5.556130412	5.669156127	5.547669395	5.370989486	5.405883123	5.524362784	5.378275639	6.075630868	5.442940362
1553467_at	5.287398451	5.250617579	5.055251446	5.184177341	5.216515516	4.976533229	5.125215756	5.200526882	5.038590618	5.210300636	5.259175667	5.377227087	5.216515516	5.216515516	5.375572874
1553468_at	4.713393058	4.872383574	4.643748822	4.80613988	4.86261731	5.122055509	4.662449741	4.78759352	4.55395059	4.519914427	4.551349296	4.776372478	4.694737861	5.428911874	4.683011681
1553470_at	5.124882174	5.434496955	4.812783951	4.843668342	4.916577473	5.272058929	4.990613668	5.149569105	4.786679401	4.991505721	5.119166086	5.023936899	4.757100269	4.58725926	4.849628892
1553471_at	4.169036035	4.187388402	4.169036035	4.270981834	3.988835336	4.330215285	4.173402346	4.083428109	4.103722969	4.014936243	4.168658144	4.123943792	4.411717176	4.296500274	4.264648849
1553472_at	4.565072551	4.294595608	4.534844534	4.353134225	4.408178014	4.425526377	4.336312241	4.425526377	4.397087318	4.635236667	4.316910631	4.51578609	4.655130004	4.425526377	4.381951198
1553474_at	3.686570665	3.48291429	3.249894397	3.511349635	3.528876918	3.638338222	3.321807876	3.460525601	3.35870311	3.450252661	3.461131723	3.460525601	3.402213281	3.582258226	3.20153435
1553475_at	4.624104552	4.374219327	4.585576061	4.651400067	4.690671938	4.338167877	4.40256682	4.647803233	4.593067824	4.609394875	4.63531823	4.794045738	4.404658675	4.564866352	4.593067824
1553478_at	5.734655829	5.667833091	6.017126015	5.662805652	5.734993266	5.770088422	5.48159586	5.790142973	5.759880194	5.666070242	5.55479184	5.60050743	5.921137327	5.734993266	5.865063838
1553479_at	5.158253126	5.158253126	5.24026318	5.129112836	5.141162744	5.562005644	5.200185776	5.106184342	5.071467925	5.174264713	5.056195448	5.366293065	4.891355548	5.14412482	5.458247921
1553482_at	3.806318103	4.337320772	4.020356399	3.936889364	4.036143981	4.313121713	4.061897845	3.995350537	3.964687222	4.517495926	4.082958523	3.902458826	4.163621298	4.049008942	4.040640054
1553483_at	5.902425821	5.92541388	5.925983461	5.90033636	5.771392961	5.900373914	5.900373914	5.840391116	5.502924799	5.933482515	6.194814936	5.873412782	6.007985613	5.743957179	5.900373914
1553484_at	4.095361462	4.096177885	4.018437374	3.919169338	4.016985761	4.372528849	3.942414107	4.072053417	4.014025601	4.014025601	4.050765476	3.733740363	3.802988571	4.168319554	3.892530487
1553485_at	5.252339746	5.629047493	5.244971982	5.354957484	5.156469441	6.221658336	5.148780768	5.047990749	5.032943794	5.334330705	5.149255567	5.187364892	5.09710796	5.334240267	5.163076506
1553486_a_at	4.6513844	4.486941015	4.402977759	4.539971618	4.68856725	4.73150425	4.584353345	4.408919451	4.42822468	4.611939708	4.841908169	4.804143613	4.28129769	4.731301482	4.493815687
1553488_at	5.507068794	5.517729016	5.453166678	5.727989884	5.566061347	5.480599076	5.708473266	5.782581705	5.490332281	5.90809848	5.734236967	5.565562402	5.56993006	6.054062547	5.597582759
1553489_a_at	4.715057349	4.838794491	4.670621626	4.747673676	4.568217812	4.754528057	4.72629178	4.75467428	4.543233578	4.5173815	4.533657855	4.425223829	4.468765121	4.267425217	4.788997811
1553491_at	4.474242313	4.76878389	4.744914473	4.496026336	4.3759286	4.560741343	4.705729653	4.560741343	4.474849887	4.743981302	5.086180161	4.512098644	4.635811659	4.702753986	4.550738634
1553492_a_at	5.465997097	5.439434531	5.439434531	5.367328554	5.421162286	5.421162286	5.249515345	5.569719861	5.43023252	5.421162286	5.413943998	5.144703247	5.421162286	4.891793128	5.532714809
1553493_a_at	5.716882844	6.055928118	5.892200509	5.86752507	6.045903609	5.83656802	5.630015428	6.0579955	5.882316473	5.954826086	6.059227185	6.06587116	5.728096252	6.086834239	5.889355401
1553494_at	3.442181882	3.643399866	3.708156867	3.643399866	3.483981254	3.985416695	3.730882166	3.562482233	3.54171498	3.773678972	3.672173972	3.646655757	3.64041275	3.599694924	3.592087316
1553497_at	3.789284855	3.87352814	3.902566099	3.792340234	4.056401288	3.876346373	3.79227898	3.639829198	3.650792792	3.855775924	4.011564686	3.586873905	3.728670374	3.803951082	4.132729441
1553498_at	5.595312121	5.678456905	5.563064303	5.598622265	5.796858727	5.63990276	5.419315807	5.599134834	5.580144641	5.527164291	5.631412744	6.004648466	5.645624293	5.768977289	5.599134834
1553499_s_at	6.523922509	6.539632652	6.526102598	6.503032859	6.791542154	6.551707916	6.631336468	7.672869825	6.665340404	6.544264304	6.988329682	6.340260078	7.94834163	6.692395484	6.818125457
1553500_at	4.670928924	4.666539387	4.56257047	4.690343168	4.717523872	4.704267829	4.704267829	4.403176383	4.646188373	4.675813267	4.782669566	4.763591357	4.770857741	4.880627756	4.704267829
1553502_a_at	5.102100116	5.060662821	4.535914635	4.966470842	4.87089036	4.641911586	4.564386568	4.787656997	4.718979595	5.220380795	5.038943807	4.767029644	4.857513227	4.778421777	4.569892036
1553504_at	5.406238364	5.569842927	5.608075857	5.525318195	5.647163117	5.619657117	5.580901036	5.559455569	5.491105546	5.872239338	5.97604987	5.588686756	5.566071892	5.703615881	5.797010017
1553505_at	5.045214243	5.116627613	5.292039131	5.0329301	5.213386134	5.316633236	5.111751918	5.131011742	4.945980431	5.131011742	5.143768885	5.213844219	4.810674814	5.165064525	5.131011742
1553506_at	5.895702784	5.371460593	5.804398002	5.264997285	5.440661519	5.697965526	5.440661519	5.294418013	5.406508543	5.344673385	5.298369671	5.675018132	4.96914111	5.389648735	5.803095325
1553507_a_at	5.887044434	5.785738863	5.833632663	5.660387961	5.835011751	6.005801887	5.693137665	5.3705313	5.586023149	5.726449079	5.811806695	5.642394611	5.761729138	5.721921193	5.871680426
1553508_at	5.18793304	5.043917178	5.009919751	5.075170259	5.053541291	4.875953198	4.913081306	5.147485701	5.004314517	5.205395855	5.213091682	5.28015499	4.988557102	5.079724019	5.038247935
1553510_s_at	6.84464056	6.828096101	6.919427456	7.11195164	6.965119082	7.408410919	7.314283812	7.626158775	7.767144138	7.375277641	7.516930478	7.78602011	8.042544331	7.446596153	7.141241174
1553511_at	6.050599334	6.090528537	6.247988427	6.174540727	6.037704616	6.684635812	6.175999282	6.17581678	5.954339854	6.238040172	6.548565858	6.017152869	6.126939182	6.012532504	6.266911879
1553512_at	4.71071614	4.851881483	4.984299855	4.66603911	4.663487476	4.668311731	4.668763036	4.713597275	4.632889656	4.644973287	5.074788651	4.847515005	4.71765367	4.681475499	4.710663794
1553513_at	4.289303186	4.028710393	4.074686785	4.214572063	4.208129336	4.229974154	4.180717068	4.499039757	4.324051842	4.208129336	4.093428153	4.2177629	4.507215677	3.870322061	4.1046127
1553514_a_at	4.939397358	5.181227877	4.990390871	5.268215774	4.807464436	5.168134378	4.794386888	5.27221487	5.375341182	5.420571054	5.210934729	5.173708505	5.076302863	5.170822829	5.018233437
1553515_at	5.498965313	5.489889568	5.16130084	5.354047558	5.76473145	5.74705746	5.937940627	5.312115965	5.231487043	5.370180196	5.204024319	5.274596422	4.714312196	5.249765648	5.355741141
1553517_at	6.618604662	6.592435209	6.544482263	6.463387658	6.44632851	6.634528176	6.801483081	6.235829456	6.35294036	6.451476475	6.44632851	6.321351463	6.246139762	6.153100899	6.44632851
1553518_at	5.323769023	5.648399585	5.46956686	5.502695271	5.493092181	5.78954632	5.600473697	5.788759957	5.600473697	5.452411249	5.849785174	5.600473697	5.767939466	5.679012672	5.638896699
1553519_at	4.120774656	4.183618145	4.229691644	4.076999906	4.115718514	4.300956505	4.608979489	4.078964338	4.339475264	4.054150572	3.892358703	4.120485469	3.874243171	4.072313074	4.012927837
1553521_at	5.465593627	5.39055576	5.565360825	5.270815949	5.417266502	5.417266502	5.283526904	5.28695872	5.492827866	5.375967291	5.601313559	5.446802099	5.51026701	5.525630476	5.388489221
1553523_at	6.004771799	6.00550133	5.699037113	5.913711606	5.795512602	5.911209317	5.86810316	6.067699495	5.589185611	6.088887808	5.721999271	6.184929732	5.64577524	5.813518634	6.092399839
1553524_at	4.050480938	4.12162324	4.169176215	3.824000326	3.990167774	4.420566634	4.1454321	4.026130862	3.988850161	3.870877105	4.04388517	4.181679673	4.128073252	3.903636878	3.845025993
1553525_at	5.597700843	5.498106539	5.570673251	5.603805581	5.614666196	5.541312074	5.614666196	5.664713929	5.746373828	5.614666196	5.792698505	5.568866767	5.563895899	6.149725616	5.89589729
1553526_at	6.163850977	6.03416931	6.085239138	6.046896323	6.19921817	6.677373596	5.896885389	6.078191547	5.676187535	6.127212503	6.033142117	6.017210684	6.295296541	6.237101434	6.078191547
1553527_at	5.354399893	5.396862146	5.402521916	5.467773747	5.24943513	5.660881139	5.222325475	5.363874817	5.275309537	5.095548115	5.417851518	5.312878499	4.916567152	5.011183664	5.324955471
1553528_a_at	6.754630858	6.343906445	6.599408865	6.322302469	6.259890797	6.151764794	6.849125997	6.463609039	6.324153328	6.184726729	5.882789472	6.324153328	6.317626305	5.636449301	6.324153328
1553529_at	5.278792509	5.23289371	5.311658583	5.24831224	5.12362939	5.346760639	5.52139195	5.356978692	5.107254917	5.727961321	5.289429261	5.089022616	5.04116598	4.991821821	5.339449158
1553530_a_at	9.673989841	9.39671064	9.743218475	10.0740845	9.579065223	10.4107559	10.13623649	10.37592207	10.5848197	9.335656839	10.25976624	10.24154786	10.45799731	11.2046476	9.280294467
1553531_at	5.129771934	5.442959019	4.954569823	5.050906955	4.954635813	5.177073247	5.075912633	5.430029867	5.138322528	5.209059755	4.946016293	5.004329979	4.828687991	4.728162046	5.327116928
1553532_a_at	6.177556156	6.08034632	6.423897802	6.158357824	6.121570749	6.121570749	5.905600874	5.890382286	6.042822525	6.177006454	6.099118494	6.127350052	6.149822293	5.862076238	5.950638921
1553533_at	5.169142077	5.645687186	5.424883717	5.396914303	5.424698469	5.614354897	5.423981329	6.338737367	5.206341607	5.423981329	5.440764273	5.183476384	5.452759492	5.759085002	5.181613669
1553534_at	5.071367389	5.356796289	5.219192164	5.219192164	5.111677227	5.529987905	5.211374361	5.326530687	4.993065728	5.751009056	5.44542859	5.299969983	5.159983871	5.005726646	5.18309523
1553535_a_at	7.297945125	7.790904878	7.85798138	8.068964258	7.668562307	7.638748853	7.605334404	7.421649126	7.885156064	7.599087293	7.676682581	7.490341501	7.668562307	6.692395095	7.855315698
1553536_at	4.975475593	4.905640516	4.985939506	5.108654983	4.857757096	5.02072109	4.987557468	5.238964796	4.995537068	4.837730983	5.035471869	5.061870445	5.578889944	5.6139122	4.993344562
1553537_at	4.638713085	4.610403831	4.272908338	4.666911562	4.531286573	4.647482819	4.647442867	4.652972692	4.383646596	4.477483825	4.775823797	4.599006501	4.43083353	4.555551518	4.362600572
1553538_s_at	13.93359888	13.92917543	13.97992902	14.00666552	13.77517219	13.71194912	13.91320775	13.86604594	13.89996051	13.79266577	13.93502906	13.74546216	13.89996051	13.9431631	13.66746162
1553539_at	5.743651968	6.017735507	5.564773718	5.888578564	5.54054044	5.742515755	5.6065785	5.56378975	5.742515755	5.77842106	5.638624635	5.992937448	5.855214505	6.086306954	5.619813025
1553540_a_at	6.239346104	6.308420308	6.42779521	6.189750597	6.269307942	6.208000588	6.033966267	6.084328094	6.602319509	6.12391449	6.369053542	5.795173052	5.886560007	6.110851617	5.926465334
1553541_at	5.46697558	5.881165676	5.053752713	5.56336373	5.075533979	5.317538611	5.265371851	5.590921552	5.4040231	5.546056668	5.405779801	5.198924077	4.980549006	5.391902958	5.263444346
1553542_at	5.828533759	6.102746527	6.37637109	5.878485658	5.56073401	5.829277504	6.005546128	6.617731335	6.263280689	5.928780429	5.961204913	6.317377002	6.418790242	5.533878582	5.933064377
1553544_at	5.491282858	5.714828331	5.618375051	5.512153194	5.719421851	5.67238575	5.750752525	5.648815491	5.715484773	6.173577721	5.997061823	5.764469368	5.717152647	5.727338892	5.877657327
1553545_at	6.051257984	6.438194079	6.19525188	5.861580097	5.91055727	6.585170898	5.973115029	6.167509382	6.046635552	6.13038745	5.597140803	5.968410188	6.075118529	5.51295347	5.625926886
1553546_at	3.368949246	3.678587904	3.320631473	3.285302912	3.280783055	3.86921285	3.278721691	3.307460403	3.264700735	3.254253706	3.111564983	3.216602481	3.164335472	3.280783055	3.117329862
1553547_at	4.334917763	4.449940555	4.373094754	4.404305503	4.420295237	4.397112129	4.397112129	4.593501005	4.111127552	4.229168915	4.530600819	4.416952491	4.467524911	4.099970252	4.629610745
1553549_at	5.196615716	5.111338692	5.349730791	4.820228265	5.168095686	5.344549224	5.213358559	5.191580116	5.191580116	5.26187426	5.112111352	5.23961737	5.029188042	4.890482116	5.269240513
1553550_at	5.113238121	5.132183698	5.259002812	4.926767718	5.047275475	5.181971441	5.676272207	5.270182164	5.117204319	5.110455159	5.2722149	5.118638792	5.221252029	5.596075155	5.093035834
1553551_s_at	13.58049465	13.96432904	13.90080154	13.80830025	13.54287025	13.34044804	13.517276	13.57054669	13.57744382	13.34138228	13.68579317	13.33536739	13.3491607	13.55044158	13.50670242
1553552_at	5.647911628	5.726996111	6.02783222	5.645877151	5.652264807	5.415693169	5.528100544	5.565582752	5.61402412	5.652264807	5.877618069	5.630671419	5.795448556	5.259483837	5.985949188
1553553_at	5.339038421	5.29729874	5.555429438	5.238445543	5.467838763	5.187809309	5.331374696	5.336660079	5.508157479	5.480654326	5.600492166	5.194765728	5.323447206	5.553918165	5.27411658
1553555_at	6.037335562	6.048441327	6.330061135	5.925769768	5.982637373	6.055345607	6.081739291	5.994727309	6.131348176	5.850838715	6.025233177	6.055345607	6.055345607	5.832932074	6.275452416
1553556_at	4.774632844	4.699497807	4.703453776	4.577130138	4.830501658	4.608743678	4.799728039	4.711844414	4.648790088	4.597191157	4.44750493	4.729879268	4.793340649	4.844089456	4.771060632
1553558_at	5.66352273	5.528769578	5.756850933	5.871715891	5.448514098	5.590352313	5.485975018	5.755195504	5.598158727	5.787038733	6.119559481	5.70102782	5.666536518	5.85234908	5.75495392
1553559_at	8.608641825	7.909106454	8.082509558	7.542042533	7.198676272	7.124961901	7.772015896	6.901103943	7.672741658	7.657226249	8.406661314	7.092086488	7.06615714	6.640717019	6.771796674
1553560_at	4.59924011	4.674725699	4.496887531	4.693254398	4.883172852	4.839492297	4.927200561	4.689030592	4.794091918	4.526427841	4.517498449	4.64985461	4.603287039	4.881474606	4.449760047
1553561_at	3.872951756	4.207606257	3.842075312	4.030941221	3.830427448	4.274538686	3.863992294	4.009353781	3.876575726	4.219376662	4.013142699	4.315160805	4.009353781	4.151736017	4.009353781
1553562_at	5.46210262	5.363653582	5.608977751	5.695255867	5.373183592	5.674084417	5.389565757	5.319339532	5.28206789	5.466450877	5.782707776	5.544986291	5.45388769	5.420231946	5.469236283
1553564_at	5.240990788	5.421574639	5.34265795	4.922153987	4.903270305	5.342362014	5.0024162	5.002752721	5.002752721	5.062543654	4.913544201	5.234740866	5.319435369	5.002752721	4.814074445
1553565_s_at	6.258806061	6.710851863	6.883524196	6.561123932	6.155422729	6.457997149	6.510809986	6.671350156	6.849683298	6.121662371	6.656212837	6.408520378	6.528535104	5.383173131	6.305283583
1553566_at	6.293896614	6.239844245	6.222126069	6.05726749	6.209587428	6.591278899	6.084473442	5.974738076	5.989564869	6.013330292	6.113431026	5.858737715	6.033395977	5.938461552	6.145071194
1553567_s_at	14.08581174	14.23841599	14.25728407	14.16120978	13.95712856	13.83212258	14.04711062	14.02380777	14.02531045	13.85158616	14.12210203	13.8937251	14.14975499	14.08199109	13.96881455
1553568_a_at	5.801148368	5.705577785	5.636243523	5.808288112	5.808391006	5.892334756	6.061006117	5.600239041	5.808391006	6.005011973	5.40141657	5.693880257	5.808391006	5.993612975	5.609042344
1553569_at	14.19306001	14.22092866	14.23869585	14.05214414	14.00291674	13.86802444	14.06184173	14.09850707	14.04374644	14.04073169	14.1373631	13.94469203	13.99794698	13.8043552	13.91968638
1553570_x_at	14.23750491	14.28543695	14.30133339	14.12290825	14.087575	13.8968907	14.12589847	14.14091285	14.08914476	14.02862994	14.15372427	14.03029029	14.11183211	13.9046006	13.99569909
1553572_a_at	7.062153295	7.302398462	7.111176638	7.008186078	6.906395788	7.45552548	6.888842813	7.389032609	6.898637839	6.586037065	7.140055924	6.850372024	7.077733635	6.46933866	7.225903335
1553573_s_at	5.018765999	5.044369407	4.924518367	4.909159731	4.86177012	4.979137708	4.744741186	5.064055356	4.900772666	5.476163509	5.19814471	4.932814731	4.731476231	4.721597801	4.817382148
1553574_at	4.74287231	4.544452379	4.250198007	4.437386989	4.497815375	4.474048074	4.423292936	4.646709865	4.74595308	4.263781321	4.52924935	4.265517422	4.335726718	4.714388156	4.567901905
1553575_at	7.892394595	7.75059879	7.315343083	7.949283916	8.125410086	7.178210671	7.867120664	8.390755386	8.232143361	7.575891397	7.782160684	8.622478753	8.473563066	8.443176749	8.043174634
1553579_a_at	4.233029749	4.509448126	3.984949138	4.243250667	4.154005598	3.99785057	4.07709104	4.25136937	3.936886435	4.354020141	4.151439076	4.307230882	3.749637209	4.11923493	4.006705258
1553581_s_at	8.665011716	8.432303913	8.616454063	8.660670058	8.838918421	8.713047118	8.876206462	9.088730233	8.833199576	9.187843562	9.162215912	8.977414461	9.513314509	8.599695505	8.627768686
1553582_a_at	5.399470079	5.315746746	5.478676509	5.378216211	5.215610049	5.527425321	5.171536549	5.703846	5.191898589	5.641027911	5.294284423	5.221103908	5.158673967	5.077278506	5.335434148
1553583_a_at	6.181789471	6.183660558	6.332110734	6.179771007	6.097988787	6.049842131	6.006574436	6.455512865	6.366478096	6.414504953	6.436533099	6.191891312	6.713669397	6.007562122	6.191891312
1553584_at	6.165941165	6.374525294	5.989437783	6.231014585	5.830515104	6.262317296	6.262317296	6.34594925	6.262317296	6.447250195	6.262317296	6.613998451	6.264050785	6.262317296	6.267104081
1553585_a_at	5.173222367	5.252828907	5.205069584	5.291276525	5.447318478	5.36481569	5.168031919	5.060235415	5.231485664	5.513228679	5.298378094	5.154461235	5.073458337	5.665270605	5.194416706
1553586_at	6.469138467	6.552712301	6.400858568	6.307093704	6.313972071	6.355193538	6.211620132	6.009312025	6.283621651	6.16491602	6.217593387	6.560908203	6.130571418	5.968576548	6.11179701
1553587_a_at	7.89346717	7.850311398	8.097344506	7.870041178	8.104605388	8.068476728	8.068476728	8.163971019	7.968498796	8.349213531	7.786416771	7.98045419	8.068476728	8.833098026	7.311237081
1553588_at	14.19987034	14.2882492	14.22298488	14.13635151	14.07215171	13.94878681	14.06987944	14.07178326	14.11126593	14.20428705	14.20153492	14.0461013	14.05428242	14.1432467	13.89108498
1553589_a_at	8.958322361	8.369044815	7.608931213	10.29981774	11.82263681	10.68835374	9.76195292	11.00693364	11.88124871	9.176719284	9.676182346	9.638946812	11.26829288	7.837356313	10.73958472
1553590_at	5.936521786	6.040569705	6.033215173	6.138273639	6.154736718	6.263284376	6.032134979	6.287632931	5.7788752	6.021619682	6.17703798	6.071265582	5.813286177	5.457184585	6.09238226
1553591_at	6.776994667	6.230170797	6.480273419	5.820889221	6.132150515	6.191682083	6.313477069	6.160232573	6.26488357	6.038666402	6.398805813	6.087465754	6.01359258	6.175757626	6.050741991
1553592_x_at	6.562023474	6.236236178	6.341917787	6.132595664	6.283933023	6.304938075	6.338132779	6.509861392	6.320091986	6.238129774	6.002058184	6.312499466	6.306189413	6.112826078	5.896569567
1553593_a_at	5.215326691	5.097927797	5.289383673	5.061894828	5.240393694	5.651286656	5.213965648	5.068377683	5.20359153	5.163250432	5.205868518	5.226278056	5.012966047	5.489690135	5.325403011
1553594_a_at	6.220529256	6.761999352	6.761999352	6.761999352	6.957601426	6.896175782	6.505082539	6.525862307	6.798845833	6.529904981	6.734775307	6.863816916	6.798845833	7.76411312	6.951631693
1553599_a_at	4.671081144	4.3222299	4.94995739	4.508743253	4.555845916	4.473818528	4.738942601	4.723984276	4.576839556	4.758662827	4.509478645	4.572106154	4.769640169	4.879483132	4.702616707
1553600_at	6.210398781	6.288389837	6.442380965	6.158025193	6.231932775	5.93399498	6.083599533	6.122522652	5.984812042	6.118122811	6.269403283	6.217692988	5.903086648	5.956146744	6.130308602
1553601_a_at	4.434493401	4.481382203	4.27866155	4.387297322	4.413913724	4.405587444	4.329725214	4.408517589	4.386774877	4.367863773	4.265971223	4.413299171	4.322178146	4.34925087	4.46167379
1553602_at	6.004842178	6.047817424	5.777225476	5.892514699	5.991684067	6.157072931	5.98008032	6.37613377	6.023061477	6.171518498	5.68189527	6.139077834	5.698821202	6.922279238	5.668168392
1553603_s_at	5.731692918	6.095529195	5.801192775	5.748110075	5.692341166	5.329641396	5.882224047	6.576550399	6.493333113	6.028919617	6.080098394	6.251015534	6.414983356	7.35103607	5.940671132
1553604_at	3.368380233	3.363830222	3.325854826	3.27796156	3.217878654	3.552691738	3.196631704	3.316878811	3.316878811	3.714776368	3.122573905	3.361969343	3.508740678	3.207891209	3.092795355
1553605_a_at	3.873439648	3.621576246	3.482837638	3.620541398	3.548439529	3.657467388	3.729811216	3.480834774	3.520572933	3.634744517	3.394992814	3.71844779	3.475338139	4.184425202	3.324174724
1553607_at	3.305895748	3.499526998	3.514132133	3.515397619	3.524591072	3.574061902	3.428019688	3.440745767	3.524652246	3.426462939	3.452925843	3.561914696	3.590332438	3.583594135	3.4069456
1553608_a_at	3.877461369	4.308067134	3.957150288	3.81572424	3.991158179	4.010948776	3.892637988	3.913632083	4.02150947	3.883740204	3.844568662	3.74850407	3.892637988	4.035046507	3.892637988
1553611_s_at	5.803528275	5.81987579	5.757608068	5.747716877	5.697989794	5.750251599	5.764178981	5.750251599	5.844686213	5.808043015	6.149585313	5.472085714	5.652938935	5.485518587	5.679283466
1553612_at	5.842363514	6.264537021	5.683229521	5.747040781	5.921824807	5.891202601	5.713573086	5.891202601	5.894040705	5.765427087	6.275731063	6.006706337	5.771427224	6.16608174	5.891202601
1553613_s_at	4.949478049	4.9110871	4.927427743	5.948115544	5.392202584	5.570721518	5.547499377	6.153824534	5.417699464	5.529012149	5.26445411	5.585137906	5.584718491	6.317642617	6.002230624
1553614_a_at	4.914413849	4.912061418	4.710924405	4.974836825	5.066232609	4.831761553	4.985118151	4.950714906	4.688153008	4.930990753	4.913117142	5.075792804	4.717516798	5.237654415	4.774974236
1553618_at	4.896349443	5.107278632	5.195557654	4.69746577	4.910846471	4.918356641	4.818893143	4.9490255	4.939462015	5.440662303	4.970258135	4.618747695	4.450252186	4.763603452	4.830055958
1553619_a_at	5.160410196	5.203702619	5.220884887	5.200520717	5.2591209	5.401088511	5.34991823	5.075852206	5.159049211	5.212504274	5.699859349	5.470754479	5.285174487	5.514946673	5.505023559
1553620_at	4.51821666	4.45542855	4.638488718	4.399562236	4.262192811	4.401592895	4.425980697	4.35508839	4.401592895	4.252096163	4.523820415	4.64495554	4.417555932	4.413526643	4.466854308
1553622_a_at	4.528655563	4.617093797	4.483921056	4.205070155	4.369283587	4.475664461	5.04560327	4.273471462	4.244891108	4.376685439	4.469029636	4.145643673	4.376685439	4.860482433	4.347245792
1553623_at	4.863663449	4.8308939	4.693236644	4.722432181	4.884199354	4.779026658	4.777750805	4.623630174	4.814315459	4.784631082	5.01023803	4.692385274	4.864086918	4.670762706	4.924691973
1553625_at	3.158587291	3.177476924	3.156962614	3.198866353	3.157044017	3.159007328	3.162115142	3.063375851	3.115104513	3.219392818	3.096414255	3.054359843	3.446099611	3.333452017	2.970146766
1553626_a_at	4.433528561	4.529133135	4.351444191	4.235916272	4.425974457	4.561223076	4.353307295	4.238981275	4.297813784	4.366301085	4.286493569	4.238909068	4.451984165	4.386830039	4.100802444
1553627_s_at	4.002525575	3.813609967	3.705670089	3.983531139	4.052975113	3.754247629	3.868681768	3.811459966	3.790771458	3.769264306	3.350671239	3.94447496	3.59463664	4.149326208	3.545662795
1553629_a_at	5.462295932	5.56663303	5.453309324	5.497734513	5.629564686	5.812647034	5.541897204	5.868776897	5.472166279	5.61171128	5.427893087	5.359933376	5.378103293	5.381234435	5.399594796
1553630_at	3.635498994	3.648029644	3.501809278	3.55630905	3.57532936	3.620196097	3.713104296	3.747052841	3.484061187	3.748675195	3.61316095	3.66971641	3.588631246	4.819461821	3.642588819
1553633_s_at	4.465264155	4.49397067	4.607887178	4.528439591	4.714895101	4.479235192	4.534795582	4.573936591	4.531392123	4.575589653	4.568461283	4.680437631	4.310456	5.135909809	4.574932027
1553634_a_at	5.450447863	5.606643334	5.466486398	5.466486398	5.476742384	5.52847129	5.469446718	5.527260578	5.325980991	5.469446718	5.742137393	5.39972665	5.553057013	5.373328521	5.622225616
1553635_s_at	4.949162358	4.78038908	4.924302351	4.80268867	4.841423584	5.228488167	5.318019356	4.967997001	4.965528173	4.933489839	4.501087636	5.066458165	4.952520011	5.248636221	4.828593694
1553636_at	3.516648834	3.50426592	3.424260387	3.512699595	3.332495539	3.504686662	3.628953881	3.578458656	3.439810166	3.504686662	3.605725668	3.234776699	3.563438601	3.482295773	3.429277784
1553637_s_at	5.456114695	5.427205378	5.893064363	5.240828559	5.422631094	5.298436543	5.391833573	5.377209893	5.422631094	5.608323137	5.600647661	5.309850759	5.699664873	5.407610457	5.374696796
1553639_a_at	6.94455988	6.750747975	6.738938375	6.516665647	6.688179678	6.427451222	6.477494534	6.194715584	6.450956809	6.538466676	6.24778478	6.211105183	6.433357065	5.796512125	6.353545848
1553640_at	5.526441546	5.484171328	5.492985755	5.436594455	5.596311974	5.506041201	5.340152614	6.043192398	5.52624451	5.541001622	5.679547992	5.52624451	5.411279791	5.52624451	5.628633225
1553641_a_at	5.462139711	5.191319987	5.000171931	4.987335092	4.991933655	5.858009257	5.091179836	5.487774307	5.121050674	5.164558178	5.172702312	5.121050674	5.152886305	4.993394209	5.040159946
1553642_at	6.492784428	6.720590409	6.978160156	6.599284257	6.587565143	6.714210306	6.515098892	6.463257544	6.510355628	6.515983777	6.835678061	6.568598199	6.660405264	6.668161331	6.847619208
1553644_at	5.468612418	5.467454898	5.502658453	5.303013231	5.474015472	5.159784018	5.393336629	5.794226074	5.448004574	5.585485795	5.362972947	5.496998028	5.867058594	5.664224492	5.595537699
1553645_at	3.709501465	3.762414687	3.659730202	3.94943889	3.743819373	3.715780573	3.743819373	3.820119675	3.733623524	3.726952464	3.504176829	3.782643786	3.65351821	4.056634054	3.68341856
1553646_at	4.315136308	4.549267696	4.34765006	4.527823237	4.524347006	4.539358624	4.676199992	4.445948368	4.602684077	4.539358624	4.493856054	4.756648243	4.658552876	5.053604598	4.539358624
1553647_at	6.466338531	6.568616762	6.516057281	6.634078641	6.858974941	7.067798455	6.641835688	6.641835688	6.558210797	6.638004373	6.641835688	6.641835688	6.999387655	6.775456255	6.37579159
1553651_at	3.624232055	3.730783935	3.636838585	3.586942535	3.669074007	3.638836884	3.988496193	3.620124566	3.666220589	3.69125456	3.609715864	3.648082312	3.564346588	4.069703895	3.648082312
1553652_a_at	3.941862594	4.070312297	4.021713882	4.307330142	4.099946908	4.037690045	4.1832407	4.13105603	3.99959293	4.10232952	3.949736161	3.879591254	3.978852085	3.950237142	4.067743566
1553654_at	3.639857924	3.690797903	3.540383136	3.854042217	3.740559867	3.594994838	3.54917545	3.797800369	3.587488775	3.470148553	3.822466665	3.713135799	3.497387456	3.776649247	3.603475971
1553655_at	4.930798986	4.991303014	4.930798986	4.773418386	4.554123104	5.625070325	4.608064253	4.634471696	5.015837661	4.943216185	5.169182613	4.657598103	4.679672576	5.253404459	4.627125927
1553656_at	6.348833719	6.561070279	6.514247097	6.496418421	6.018167849	6.562353999	6.43235328	6.497111065	6.497111065	6.218340313	6.678534343	6.587718365	6.504808825	6.51643438	6.521092017
1553657_at	7.887685513	7.96453152	7.887373958	7.621807755	7.738252805	8.070913697	7.789830493	8.133079534	7.874911832	7.874911832	8.688106752	7.859803274	8.426611672	7.628405627	7.874911832
1553658_at	5.486324433	5.522471068	5.684555825	5.853558196	5.498483747	5.879390622	5.78033495	5.630635614	5.649849384	5.459168677	5.58414334	5.495415865	5.605224517	5.425290634	5.94404394
1553660_at	5.247502304	4.955118844	5.134807211	5.21807864	5.423515346	5.754913765	5.199482817	5.094056739	5.32888608	5.02301902	4.942859109	5.599497359	5.02347122	5.152700153	5.165691405
1553661_a_at	5.036180594	4.564710591	4.728736722	4.362908433	4.795951891	4.696432895	4.752870653	4.837163252	4.658633382	4.746261046	4.715913036	4.684205527	4.368150286	4.793763142	4.684205527
1553663_a_at	7.244759066	7.121019552	7.056219207	7.230036831	7.185160224	6.978235012	6.969493947	7.082635722	7.175142927	7.109513777	7.573941825	6.884559479	7.332979759	6.820336787	7.241595302
1553666_at	4.59212902	4.569650933	4.607492874	4.569650933	4.547083168	4.8876559	4.535989748	4.427677952	4.567651577	4.48902563	4.567651577	4.615206476	4.547076065	4.621593776	4.449350967
1553668_at	5.591530179	5.368756402	5.710086596	5.931879957	5.840357211	5.551169597	5.400487232	5.768546897	5.918142958	5.55885371	5.62786904	5.635644567	6.235316225	5.375323227	6.019890615
1553670_at	5.101152075	5.131082618	5.040412267	4.774771045	4.898759537	5.542672261	5.037423735	4.9358576	5.022621423	5.336075526	4.888711863	5.130501565	5.225708674	5.231890335	5.09282369
1553672_at	5.320243893	5.625179368	5.203230303	5.319553644	5.313963241	5.517860961	4.934142884	5.313963241	5.146283536	5.114664036	5.512218828	5.18291146	4.945493112	5.643436693	5.313963241
1553673_at	5.009947645	4.894145409	4.735914496	5.015055981	4.844368168	4.964604337	4.810151879	4.73549227	4.900953352	5.005417233	4.803565233	4.910997688	4.890228635	5.057212854	4.81717086
1553674_at	4.605727858	4.619126502	4.721597755	4.601835956	4.656011208	4.816868326	4.715420399	4.617649109	4.586256229	4.679247648	4.641370711	4.752623816	4.892340887	5.481936686	4.672415415
1553675_at	5.879272325	5.462683004	5.823458272	5.207213868	5.427304515	5.321437262	5.303361204	5.204744324	5.400957861	5.24620386	5.400957861	5.400957861	5.512799079	5.107934371	5.341620644
1553677_a_at	8.670522631	8.152666143	8.726739322	8.065847532	7.807136399	8.183526843	8.340355879	8.295284033	7.959711301	8.307000895	7.806689393	8.183526843	8.183526843	7.949096802	7.46955214
1553678_a_at	10.28261345	10.22811966	10.51539539	10.65051544	10.00062627	10.74396836	10.74265808	10.79311285	11.10442139	10.20018541	10.90195619	10.99238349	11.10667431	11.6821033	10.27533214
1553679_s_at	6.058510861	5.718051083	5.781741671	5.452399208	5.41929191	5.759291844	5.701585206	6.064066328	5.947158345	5.447375694	5.76804851	5.776382871	5.810854141	5.0752003	5.228455616
1553681_a_at	6.957250086	6.569780687	6.847588503	7.089315618	7.058817102	7.329502645	6.792909054	7.058817102	7.01082134	7.095370963	7.298651572	7.724060861	7.098096181	6.062708374	7.32300074
1553682_at	4.603729139	4.602867892	4.449514062	4.775785418	4.532169459	4.665833318	4.430798059	4.389614679	4.395057374	4.8886298	4.224292966	4.521421136	4.599877746	4.843048447	4.615585257
1553683_s_at	5.517627385	5.485222982	5.405694532	5.348149398	5.474449374	5.446051045	5.654494691	5.22746958	5.258471454	5.754174416	5.83929686	5.409038333	5.688377622	5.474449374	5.455044271
1553684_at	3.971626021	3.885919923	3.944052255	4.053399916	4.007920917	4.256266745	4.150147292	4.181184476	4.20356885	4.078555487	4.078555487	3.879086812	4.20300418	4.399043857	4.125143636
1553685_s_at	7.551195918	7.331803518	7.891556315	7.092935612	6.823022272	6.548542337	6.12329785	7.219540671	7.499268078	5.910114158	6.912048412	6.65866585	6.90078011	6.057752947	6.01481805
1553686_at	4.839162512	4.911502872	5.339042417	5.098063877	4.81192515	5.151690853	5.087105415	5.024553339	5.11388602	5.024553339	5.313428255	5.01505086	5.167650131	4.761886326	4.869487634
1553688_at	6.262717096	6.1980587	6.1980587	6.31720183	6.083824633	6.279365547	6.17240269	6.202855754	6.672026213	6.097426453	6.304326646	6.066731499	6.20460856	6.04401771	6.180587614
1553689_s_at	5.235579959	5.129118668	5.011719369	5.179812573	5.719533301	5.618912598	5.582114403	6.000087989	6.319349162	5.317495391	5.618912598	6.153752797	6.308736351	5.789718109	5.467027398
1553690_at	5.716574592	5.892435855	5.692221107	5.423373713	5.535767332	5.831932475	5.376306702	5.935373717	5.368794613	5.576204951	5.540144162	5.713874894	5.466950947	5.612741551	5.549287605
1553691_at	4.790900469	4.790900469	4.738121629	4.545959004	5.001665832	5.799541786	4.945870171	4.825060909	5.036504569	4.600085919	4.499559232	4.782460512	5.480041586	4.841672279	4.518017296
1553693_s_at	6.275997573	6.354747793	6.575499557	6.227345196	6.181051229	5.445763146	5.289835238	6.394978227	6.181051229	6.113480914	5.452538443	6.205103437	6.726122997	5.458583127	6.26952869
1553694_a_at	7.687471771	7.774368138	8.007621337	7.944456104	7.005242677	8.182913787	7.311304608	8.491141826	8.337730602	6.963222116	7.924248031	8.450690768	8.794825268	8.250157436	6.791862508
1553695_a_at	6.750029565	6.601985232	6.437455939	6.557653581	6.499445316	6.645966137	6.696874546	6.789492875	6.188054251	6.440598142	6.563465069	6.218943476	6.412506506	6.243235308	6.362537506
1553696_s_at	4.641577049	4.427395974	4.587100063	4.64507004	4.559893613	4.650336504	4.464567119	4.503647756	4.999226136	4.623144871	4.494133006	4.623144871	5.027768696	5.450447663	4.636339209
1553697_at	3.825256893	3.898225812	3.772654417	3.825256893	3.625518911	3.732776311	3.876989774	4.039086138	3.907068336	4.210515539	3.539925237	3.804741012	3.741959315	3.878312062	3.825225481
1553698_a_at	4.466859275	4.14258277	4.342298014	4.34409706	4.252581094	4.512568403	4.211164762	4.385861583	4.089934657	4.29687731	3.981234413	4.29687731	4.45036735	4.614132902	3.986253811
1553701_a_at	6.391444416	6.457475155	6.494089788	6.087097597	6.290969391	6.099310152	6.034906996	6.28006036	6.05907991	6.131786849	5.899950797	5.69730996	5.9814974	5.743943676	6.400387452
1553702_at	5.237135391	5.288115628	5.536333754	5.1489993	5.35249145	5.55269283	5.455476459	5.100002163	5.374787898	5.35249145	5.367155806	5.282894486	5.487152054	5.065171173	5.4517873
1553703_at	9.06832271	8.682893242	8.668436097	8.794374577	8.920365396	8.518425561	8.216871114	8.328739328	8.771545861	8.337302019	7.870363488	8.635083674	8.540115558	8.425563898	9.248819887
1553704_x_at	8.153017028	8.010499832	8.005089495	8.097026523	8.339333293	7.558278476	7.628246585	7.32198751	7.84563377	7.583745395	7.256992376	7.794586541	7.877131972	7.930048341	8.644933624
1553705_a_at	5.972502416	6.017411376	6.203310302	6.081740305	6.670636723	6.234276346	5.928623188	6.803595456	6.696715995	6.176740587	6.04647181	5.986840869	6.235363469	8.254849813	6.268888185
1553706_at	5.504949088	5.643762249	4.99732733	5.208158169	5.617067648	4.846905688	4.868279715	5.355597211	5.3936539	5.536671156	4.813102732	5.299510522	5.13328058	5.284328165	5.045455502
1553708_at	4.957096734	4.744722521	4.880762406	4.855579141	5.617267171	4.876857781	5.309273795	4.861406276	5.477350217	4.956188788	4.956899801	5.758494473	5.961124828	4.796798079	5.109294848
1553709_a_at	8.937745788	8.847100884	9.022566037	8.792156924	8.689339247	8.839201172	8.90946073	8.861188442	8.876112817	8.807110489	9.331474821	9.009114196	8.961192298	8.58819116	8.258487518
1553710_at	4.322993021	4.231860767	3.923480395	3.989477555	4.122082844	4.352399355	4.026109446	3.989603869	4.08663077	4.144420112	3.909022828	4.037900898	3.953150104	4.171147332	3.965723048
1553711_a_at	4.796763995	4.716243677	4.854264708	4.861763065	4.706925672	4.723692389	4.825435166	4.947591646	4.864469417	5.121712094	5.128942196	4.908557395	4.823147017	5.55453545	4.802363665
1553713_a_at	6.42855422	6.448036619	6.777928921	6.383671255	6.533585421	6.919359166	6.414922766	6.675951268	6.552068496	6.321659693	6.700206795	6.447731134	6.45888714	6.357505416	6.768300673
1553715_s_at	9.222512895	9.315652987	9.46248468	8.753504126	8.848849651	8.426133013	9.115586043	8.803217567	8.6881796	9.923272247	9.38732247	8.677079991	8.907180161	7.350155228	8.558198082
1553717_at	5.842571724	5.77355706	5.77355706	5.644599339	5.758409422	5.901901089	5.421164106	5.804559235	5.99413466	5.468709009	5.914731686	5.4465373	5.952654522	5.804764447	5.725889916
1553718_at	8.33486322	8.490720075	8.572465332	8.252035718	8.045134617	7.189833309	8.371303536	8.806125552	8.378246093	8.217410912	8.85144007	8.43540565	8.679752618	8.442151357	8.676541675
1553719_s_at	4.86320914	4.804876788	5.01515182	4.968109844	4.901025308	5.075547661	4.902027578	5.573383668	4.87010381	4.968520504	4.988793553	4.868504924	5.42918404	5.568736974	5.301539674
1553720_a_at	5.692359895	5.726426734	5.619860116	5.715180883	5.722663946	6.185339228	5.762487979	5.736840781	5.769586961	5.696426853	5.700350091	5.79693781	5.580320675	5.915083086	6.028558512
1553721_at	4.025372348	3.890053401	3.94937116	3.890600164	3.883550598	3.757584932	3.91859185	3.708558863	3.801318289	4.009266535	4.123868987	3.923907665	3.877136856	3.784178307	3.874122508
1553722_s_at	4.432231507	4.416526926	4.188049908	4.00336609	4.14728914	4.347640587	4.692325345	4.279839908	4.426795781	4.279839908	4.304724997	4.214630998	3.910508196	4.279839908	4.279839908
1553723_at	5.706862235	6.176434951	5.341750297	5.898402727	6.836461369	6.16992759	6.225335728	6.046447797	7.484512073	6.225071867	5.709345332	6.383563044	6.216196449	6.321651501	6.260304201
1553725_s_at	6.533505761	7.088101406	7.33772738	7.223488715	6.625209383	7.569912914	7.275425689	7.677680264	8.153274828	6.114323919	7.830818229	8.042888294	8.077964976	7.615301619	6.716218149
1553726_s_at	4.008345414	3.899051232	3.844096399	4.077360859	3.955253009	4.378868784	3.792076019	3.790921985	4.118872167	4.148133898	3.978053841	3.652537698	3.856074588	3.746576653	3.669012904
1553727_at	7.319220412	7.339581423	7.547789115	6.992119318	7.17519252	6.302764048	6.726655168	7.015871313	6.847994947	6.843460407	7.126733983	6.64833095	6.676026318	6.971205092	6.751886009
1553728_at	7.862496268	7.908785196	8.351044276	7.868827725	8.162843965	7.822326231	7.592960222	7.981055474	7.851317139	7.904581024	7.979206211	8.003174959	8.045441221	8.097294664	8.223602066
1553729_s_at	4.563817057	4.68457467	4.606046353	4.530288702	4.689465068	5.128050937	4.692906817	4.780067544	4.808965957	4.650456793	4.656886377	4.937420558	4.556210531	4.830394342	4.577255312
1553730_x_at	6.774882711	6.904933577	7.034653085	7.005277629	6.93757111	7.030482936	6.746544736	6.901928497	7.092109705	6.914044727	7.187148764	6.916941856	7.251657116	7.36378604	6.996984738
1553732_s_at	6.143409241	6.104544917	6.107865677	6.111637995	6.117255265	5.827980448	6.207339334	6.192028367	6.038164941	6.117255265	6.216617859	6.039931501	6.408584846	6.04895566	6.1050737
1553734_at	5.646312751	5.345587945	5.240790564	5.57791097	5.570363537	5.570363537	5.404770428	5.411875335	5.915119962	5.394241196	5.58372502	5.763800731	5.758576413	5.954948154	5.475523979
1553736_at	4.515571406	4.334269555	4.473203584	4.626787364	4.545792406	4.589423504	4.646120368	4.41545291	4.594025744	4.726412002	4.330411017	4.604687456	4.23330292	4.69755826	4.748471275
1553739_at	3.757563909	3.562923119	3.702444131	3.809101	3.659540261	3.843714567	3.712422249	3.698755923	3.989236363	3.690769286	3.73912259	3.680349731	3.921443185	3.645071196	3.761646217
1553740_a_at	5.353800494	5.960680482	5.889837148	5.905624106	5.661897743	5.795242881	5.990608616	5.87259007	5.871442944	5.637312677	5.571643252	5.535636181	5.672399016	5.771435512	5.646722712
1553741_at	4.806579767	4.703457858	4.941932535	4.638264311	4.653066181	5.053675039	4.775350383	4.913096192	4.597192252	4.694618902	4.786720698	4.667688204	4.793829109	4.774186413	4.950043542
1553743_at	5.238954834	5.211849473	5.448848019	5.470385236	5.336355448	5.487557944	5.641512126	5.619848413	5.449588341	6.029637728	5.577694509	5.621508111	5.541514149	7.526082252	5.190117569
1553746_a_at	4.845387184	4.720966197	4.338557585	4.756309861	4.250518725	4.772783293	4.903232596	4.838961823	4.727583564	4.846993325	4.55734297	4.798922581	4.619942519	4.592063494	4.561713928
1553747_at	5.138117047	4.884274749	4.884274749	5.034971748	4.754001792	4.972677047	4.901445611	4.616835846	4.759074575	4.907800988	5.061576836	5.243259219	4.787290085	5.230746146	4.470571889
1553749_at	4.240204565	4.412454415	4.730973674	5.174094704	5.203791243	4.954131532	4.443302451	5.65232874	5.985087595	4.44021378	5.613422298	5.926456886	6.704341262	5.837405386	5.490761243
1553750_a_at	5.903560211	5.334312564	5.329290597	5.18793524	5.096236595	5.345271379	5.142334483	5.764097176	5.484945859	4.876650843	5.257388745	5.278831378	6.263755087	5.664730497	5.30342195
1553752_at	5.590049397	5.629654146	5.962584311	5.496888728	5.509847697	6.023876996	5.850340108	5.479517339	5.3381879	5.495873431	5.516017795	5.703109984	5.389236635	5.599473014	5.198123051
1553755_at	6.501675653	6.219352214	6.3770412	6.347277612	6.347102516	6.356911076	6.390705705	6.347102516	6.100299984	6.318736478	6.347102516	6.716787514	6.479429003	6.464939294	6.347102516
1553756_at	5.498170572	5.326774728	5.475081581	5.372137022	5.647071128	6.123240632	5.425509947	5.461303	5.50624261	5.413420977	5.465478669	5.380044285	5.286620864	5.410381336	5.404117833
1553757_at	5.792629432	6.227294465	6.052373875	5.861989527	5.757729016	5.7399477	5.717484978	5.644582197	5.615554604	5.929541012	5.905341922	5.505443344	5.969796366	5.76575149	5.478263214
1553759_at	3.890301703	3.88872569	3.844018387	3.859260325	3.84569007	3.987105954	3.998106774	4.018712874	3.812922582	4.264429718	3.898914454	3.87514114	4.048031716	3.898914454	3.964598632
1553761_at	5.411965498	5.844177265	5.197091252	5.36545076	5.26737611	5.201069405	5.36258218	5.294577244	5.353533631	5.32273006	5.560203399	5.392414733	5.078816891	5.209760653	5.46322007
1553764_a_at	6.34407333	6.77986002	6.545171061	6.308796936	6.840901511	6.766716856	6.587590697	6.896901062	6.780060328	6.182676809	5.802854885	6.419599773	6.475197358	6.629192904	6.231163974
1553765_a_at	3.574062402	3.470712633	3.533243595	3.45755684	3.436894558	3.595731837	3.492605397	3.887615909	3.734496997	3.447035983	3.403441026	3.401748307	3.258121447	3.364175214	3.371391603
1553768_a_at	6.889927382	6.7192186	6.636414442	6.682370626	7.067913243	6.333692163	6.502230358	6.881640613	6.898170083	6.396655676	6.777196616	6.731668772	6.183060067	5.38848513	6.223418119
1553769_at	5.698990373	5.824128771	5.856086342	5.752164762	5.870470507	5.745751109	5.592474361	5.85593411	5.721577718	5.810479604	6.186520617	6.082701912	6.0711896	5.700652378	5.935057549
1553770_a_at	6.073699507	6.100446332	6.461866081	5.89620169	6.263424895	6.081236771	6.027940065	6.45446845	6.006139106	6.387315352	6.240996764	6.26731336	6.392180329	6.00080287	6.301011827
1553772_at	4.073240913	4.249581571	4.423286921	3.92360517	4.189757143	4.323300094	4.407432127	4.329961444	4.215157969	3.907011685	4.139003627	3.920870898	4.051436329	4.142766226	4.148751901
1553775_at	6.31126298	6.23511927	6.087352264	6.092720256	6.146547231	6.283211226	6.116714718	6.096607583	6.215772898	6.598448642	6.577350532	6.358561985	6.027276929	6.123957111	6.23895709
1553776_at	3.505130641	3.471628701	3.457638464	3.451916906	3.337428808	3.638257299	3.47133598	3.47133598	3.308267249	3.790850928	3.485208324	3.47133598	3.609306648	3.684697098	3.373580618
1553778_at	6.714388154	6.812973534	6.186751042	6.428673663	6.587599991	6.630082538	7.135254408	6.483977068	6.445742775	6.470616359	6.073358784	6.265249142	6.305917294	5.779374803	6.222803551
1553780_at	6.446353559	6.548221108	6.562142723	6.480556728	6.779694921	6.814018462	6.502890583	6.424702607	6.433874495	6.502890583	6.558953945	6.377486526	6.564676508	6.502890583	6.665883988
1553781_at	3.545910773	3.662984819	3.496335598	3.368875938	3.444352169	4.118808985	3.617060653	3.462469823	3.505717243	3.369841186	3.434028384	3.536900343	3.116157602	3.565694972	3.467690581
1553785_at	5.07093201	4.845574865	4.822105333	4.770550693	4.731153398	5.134950637	4.837817149	4.995682597	5.001564971	4.751183829	4.767853337	4.869135665	4.350248839	4.788257203	4.902664435
1553787_at	5.137030145	4.885195107	4.974061032	4.5803763	4.899402329	5.043858616	4.931637122	5.063916512	4.60363396	4.826462353	4.899402329	4.982196927	4.802242417	4.961853674	4.876436919
1553789_a_at	5.21321028	5.404528548	5.477875889	5.567231059	5.54760392	5.943368659	5.206271475	5.070292824	5.329982739	5.260222912	5.366252805	5.337657542	5.341639989	5.852313145	5.511273156
1553792_at	3.365175152	3.294201977	3.352282496	3.467839649	3.253018589	3.172988772	3.479120896	3.358862243	3.526396685	3.431948607	3.216584204	3.272210066	3.40396046	3.452959073	3.216087079
1553793_a_at	4.98234225	5.138466079	5.172404619	4.830055432	5.214140712	5.1582361	4.901152954	5.373166274	5.321252108	5.0431314	5.256776553	5.07920224	5.240885843	5.262224635	5.04158238
1553794_at	4.586026581	4.958721953	4.713251282	4.636792334	4.485965927	4.763273633	4.818789352	4.576608768	4.712297	4.712297	4.72109914	4.801183357	4.712297	4.956492097	4.685892294
1553796_at	4.687327116	4.547256997	4.799711064	4.625203678	4.692385526	4.822836368	4.537867405	4.545634293	4.681822559	4.75501792	4.851993211	4.883453082	4.706221719	4.965605017	4.572713957
1553797_a_at	3.814480548	3.785847558	3.973485195	3.897570957	3.786837639	3.839003143	3.678926509	3.837485063	3.747825033	3.886983117	3.970909949	3.776364708	4.00578482	3.839003143	3.916854242
1553798_a_at	4.221110244	4.344447536	4.212495251	4.395942561	4.162650197	4.723847184	4.195681219	4.907554679	4.415440353	4.342833226	4.148233506	4.375910504	4.268479974	4.436663962	4.472850235
1553799_at	3.481179176	3.729456868	3.408448049	3.517654824	3.470921517	3.491421101	3.647516171	3.519331905	3.452320683	3.518738716	3.625396236	3.778367057	3.543618981	3.709604473	3.558787145
1553801_a_at	5.036561233	5.262417363	5.29729908	5.449776649	5.186560867	5.171178583	5.301231522	5.939471973	5.456277167	5.292505484	5.412548813	5.03080192	6.001667668	4.962684783	5.418863833
1553802_a_at	5.42230955	6.057702428	5.614522581	5.515794156	5.815376218	5.675665275	5.598255605	5.483954304	5.580409179	6.214721275	5.726449986	5.628088335	5.562812281	5.618762647	5.451588727
1553803_at	8.210721989	8.225263893	8.317457324	7.925308553	8.117924813	7.507982597	7.655716467	7.808169238	8.296983559	7.978627962	8.380955792	7.861334745	8.405715002	7.947790275	7.679419342
1553804_a_at	5.893948117	6.18751751	6.238190055	6.014203232	5.967023268	6.319173034	5.679187697	6.038300988	6.12545087	5.91868754	5.876398807	6.048464228	5.615703838	5.729017456	5.95089827
1553805_at	5.476753877	5.519688943	5.405444279	5.420427753	5.1639757	5.474571516	5.576681188	5.528925123	5.604358413	5.474571516	5.324903577	5.791795865	5.014748023	5.654249245	5.474571516
1553808_a_at	8.04245457	7.572151413	7.764401498	8.347556971	7.61118755	8.407222744	8.131913017	7.364716337	7.068236988	8.154212708	7.390762519	6.753786731	7.559959161	9.144927361	7.416823176
1553809_a_at	5.76488278	5.829898559	6.085091827	5.789565368	5.664425949	5.9145033	5.971172722	5.858205085	5.885802641	5.858205085	6.372671735	5.779409456	6.007390045	6.011923388	5.624483944
1553810_a_at	3.878045757	3.671677981	3.589033181	3.74851366	3.810410889	4.172994324	3.79787529	4.06005607	3.851613	4.059996533	3.441066955	3.8813852	3.819109382	3.894832082	3.851613
1553811_at	4.26859964	4.632135244	4.418247467	4.473606301	4.259216962	4.408174477	4.214154863	4.458119439	4.404522588	4.374760773	4.50470698	4.538267919	4.436527913	4.641997999	4.479751998
1553812_at	5.956691889	5.604987823	5.587314872	5.818981283	5.727813217	6.145132496	5.821442878	5.846566677	5.738841946	5.708324146	5.984434532	5.716149671	5.600557676	5.598198953	5.634897967
1553813_s_at	5.103431335	5.113468969	5.115046025	5.058600194	4.961680107	4.893628172	5.20534151	5.17444151	4.927005858	5.088501958	5.034585331	5.034113073	5.077737332	5.488725077	5.303537832
1553815_a_at	5.519129457	5.557071292	5.608206344	5.666142023	5.655797392	5.639180248	5.629198438	5.629198438	5.566154732	5.629198438	5.556783089	5.518362377	6.086005091	6.274039609	5.558942288
1553817_at	3.818771873	4.211007689	3.904421453	4.090588975	3.965065232	4.405315653	3.85187354	3.867809356	3.923733972	3.965065232	4.113721712	4.026252938	3.9336043	4.229916748	4.218862271
1553818_x_at	5.148261439	5.390635258	5.643264118	5.385227273	5.388335315	5.611726283	5.401711614	5.085767234	5.331258652	5.504414836	5.361587292	5.189069818	5.272240238	5.586452416	5.428735069
1553821_at	5.115607207	4.787482029	5.178363328	4.665448087	4.816277943	5.364357844	4.693248942	4.780938487	4.640473889	4.780938487	4.47327177	4.530901849	4.647336675	4.770638295	4.780938487
1553822_at	3.68666489	3.458885181	3.496554728	3.464389142	3.638656738	3.599639352	3.475264503	3.601089559	3.386739618	3.502243467	3.279379106	3.474049742	3.397194755	3.626697651	3.488151723
1553823_a_at	4.634695761	4.760338117	4.525641291	4.760338117	4.598962885	5.197537008	4.934660161	4.717767637	4.826369828	4.709467234	4.815653821	4.824854477	4.449555617	5.099546584	5.045908832
1553826_a_at	6.753686527	6.910532945	7.247828511	7.067427771	6.586327638	6.543217758	6.98251549	6.806260463	6.827957166	6.894475282	6.780220961	6.786434344	6.743665906	6.950007605	7.142274108
1553828_at	10.39927916	9.718796677	9.866605285	9.098255205	7.880669673	7.954923318	8.56461833	8.16541789	8.978941833	9.742288455	9.822290253	8.469182629	8.878184323	4.444531802	7.486338402
1553829_at	4.703288711	4.754619119	4.675645097	4.421192677	4.587295874	4.692866271	4.718583004	4.40955852	4.475539887	4.908263692	4.522265976	4.587295874	4.587295874	4.401531409	4.533934486
1553830_s_at	4.153070088	4.168750282	4.686187586	4.379838678	4.151092109	4.939397923	4.342118828	5.154083386	4.228071318	4.333778029	4.501019807	4.087082129	4.384881423	5.28415972	4.268759382
1553831_at	5.848762856	5.97783627	5.837131205	5.793770182	5.685718367	6.1107922	5.677274123	5.947046943	5.971717619	5.901913162	5.921196045	5.554654743	5.682002285	5.835524073	5.731855336
1553832_at	6.207308586	6.526024873	6.442711487	6.44947977	6.60763292	6.402530889	6.257333383	6.353668985	6.393655396	6.269505089	6.393655396	6.728950009	6.251444401	6.992297565	6.393655396
1553834_at	3.709819695	3.797289393	3.776993059	3.89031307	4.52790247	4.380489874	3.761524512	3.819432849	3.925337334	3.899027109	3.892018933	3.88828927	3.701200545	3.899027109	4.607976353
1553835_a_at	5.094451847	5.101389632	5.094451847	5.179481987	5.45520809	5.660982831	5.459150267	5.150427412	4.692263259	4.974389075	5.095641887	4.968837227	4.703437822	4.764845273	5.547576915
1553837_at	5.336748022	5.522440066	5.233561628	5.186163357	5.589792826	5.290852097	5.405803844	5.333080923	5.401328861	5.444575178	5.713839754	5.635018804	5.486853396	5.429981596	5.260788706
1553838_at	4.76774957	4.673870973	4.777948902	4.671000485	4.94112844	4.681772107	4.401276736	4.503558241	4.759630766	4.63238986	4.642514301	4.714522968	4.673378679	4.643593104	4.773514902
1553839_at	6.621174611	6.71976595	6.749568009	6.704022457	6.650043524	6.73135836	6.509530609	6.811435741	6.750549973	6.880995669	7.133885032	6.770721238	6.917156262	7.053796603	6.680873113
1553840_a_at	5.434740649	5.964968772	5.593322845	5.601600391	5.60660858	5.613321625	5.353055208	5.23832979	5.730032435	5.487981603	5.487981603	5.454818808	5.285879528	5.113219597	5.453006941
1553842_at	4.531038688	4.452889075	4.34812398	4.494072025	4.114145097	4.458302532	4.403954963	4.430325461	4.47496912	4.519138286	4.474148212	4.403954963	4.070989388	4.097233526	4.270048912
1553843_at	6.454356091	6.671309605	6.37666708	6.226750276	6.620986342	6.216916422	6.754122891	6.380871688	6.352101358	6.662622538	6.294068603	6.459528543	6.679164489	6.145312351	6.54064415
1553844_a_at	5.251381926	5.321501894	5.215458021	5.274491729	5.165147633	5.406868491	5.29226077	5.229433023	5.23583366	5.772189872	5.310366643	5.372249087	5.211505146	5.830121128	5.225837024
1553845_x_at	6.633205151	7.004303569	6.427962133	6.406125908	6.53284018	6.823569597	6.49438565	6.645172774	6.795591574	6.814018503	6.734799745	6.531465105	6.86569125	6.626752752	6.805962189
1553846_at	5.556705933	5.602722175	5.593811722	5.213076577	5.275084786	5.662070089	5.347125267	5.782183069	5.31487619	5.438928072	5.347125267	5.347125267	5.069319691	5.542931887	5.29260277
1553847_a_at	5.572137875	5.413069279	5.496676623	5.538253829	5.198766247	5.917879419	5.29673295	5.332683317	5.294779147	5.453916397	5.678428352	5.50759498	5.453916397	5.369698787	5.442241253
1553849_at	4.152826241	4.253669383	4.163090242	4.264703207	4.385873951	4.199300266	4.5129021	4.346331872	4.251694165	4.241462316	4.096487553	4.215786238	4.189211726	4.287615871	4.065570615
1553850_at	5.123155195	5.951323969	5.113576888	4.806166597	4.986008542	4.703931749	4.804144863	4.823021259	5.004344331	5.618852792	5.592428597	5.103439157	5.012307716	4.805871011	4.762668181
1553851_at	3.476044192	3.638375939	3.476044192	3.408513788	3.467946982	3.551448294	3.319286494	3.467946982	3.467946982	3.722479433	3.386303009	3.325855085	3.462696147	3.67227073	3.505517709
1553852_at	4.346621781	4.451445702	4.346183057	4.381172001	4.548090105	4.819442049	4.55536352	4.823927222	4.892461019	4.548090105	4.518224931	4.907443575	4.897053125	4.409995157	4.229492943
1553856_s_at	6.176428065	5.947854879	5.961670427	6.805074586	6.260830539	7.321854828	6.057639349	7.372246549	7.177321064	6.370718721	7.132371658	7.443786811	7.825926816	6.351086144	6.622129106
1553857_at	6.046319478	6.126528356	6.057765721	5.901651656	5.962857694	6.02374496	5.983195768	6.915797438	6.228358313	6.181930518	6.442723272	6.376714324	6.07736834	6.050832662	6.301517848
1553858_at	6.503968393	6.209564609	6.697730546	6.473303961	6.563821771	6.126423525	6.362788366	6.232804497	6.560898033	6.423125995	6.521455014	6.377995244	6.536796241	6.705551383	6.312995527
1553859_at	5.75366594	5.733540659	5.851166122	5.632618361	5.096713913	4.85047714	4.97682113	4.939732765	5.280238271	5.20807434	5.100540747	5.290293267	5.141721261	4.579303438	5.128141621
1553860_at	5.367477396	5.577229732	5.56604551	5.549005509	5.416641675	5.646031522	5.176677539	5.515573644	5.42275477	5.488509988	5.307966662	5.329618223	5.553195705	5.399986058	5.484864156
1553861_at	4.582385655	4.757113775	4.565824714	4.447450128	4.591667745	4.284400383	4.394053403	4.356899102	4.534136236	4.622053086	4.800763981	4.560805629	4.752909655	4.706691462	4.853512229
1553863_at	5.548180472	5.462645704	5.870856184	5.462645704	5.501025817	5.40926891	5.098036621	5.290745207	5.450937224	5.460334038	5.45889449	5.558386044	5.448553879	5.658859744	5.317593381
1553864_at	4.815343369	4.700623922	4.623832288	4.566947819	4.672972365	5.094159969	4.585906965	4.623310436	4.613027744	4.457814552	4.640150755	4.623310436	4.540119592	4.55463607	4.623310436
1553865_a_at	6.515877562	6.765720964	6.53880402	6.252548885	6.542160517	6.679572439	6.981056576	6.52076542	6.590468923	6.7446578	6.960278669	7.027979622	6.619568943	6.270845699	6.748526023
1553868_a_at	3.103175241	3.205162164	3.144777366	3.076616463	3.153388	3.179506159	3.186096154	3.148150274	3.079030246	3.273649475	3.139027092	3.545687794	3.096683926	3.305432627	3.078490971
1553869_at	4.552563442	4.653287693	4.661805257	4.565644896	4.506059214	5.388562281	4.41539958	4.568893372	4.315702981	4.497736824	4.556049313	4.494018954	4.20429274	4.764190301	4.449234829
1553871_at	6.648890935	6.387031073	6.350864727	6.527254328	6.434073557	6.439592561	6.307992203	6.279285341	6.541211634	6.458179209	6.916881502	6.386408559	6.277085257	6.27892609	6.535455752
1553872_at	6.001937577	6.143554763	5.982793115	5.753169924	5.622627852	5.888482564	5.948864532	5.726649161	5.733026189	5.733261106	6.253178712	5.745636454	6.000685831	5.377043698	5.721299579
1553873_at	5.176815648	4.838723964	5.204358368	4.170153039	4.782582422	4.385063025	4.440227122	4.313460788	4.447320218	4.843289111	4.192794108	4.361072779	4.544927601	4.410258979	3.911429953
1553874_a_at	5.0261134	5.096910621	5.125214867	4.884958237	5.072252172	5.346690242	5.040857411	4.962429538	4.818140847	5.130130913	5.012917401	4.92133036	4.822588553	5.310614409	5.005311459
1553875_s_at	5.173342965	5.007661507	4.897922407	5.058251757	4.963436624	5.262896917	5.050381829	5.084383527	5.020890937	5.097751267	5.219009631	5.035520033	5.048118072	5.166632958	5.115117873
1553876_at	4.57835619	4.594639087	4.67183454	4.368547037	4.338481033	4.492166488	4.734947337	4.295661345	4.45968363	4.510741364	4.590694215	4.449657081	4.492166488	4.591788002	4.515633648
1553878_at	4.526859336	4.589873872	4.791855236	4.55199818	4.599745866	4.599745866	4.763223834	4.698003818	4.718375283	4.63860341	4.413403775	4.427242795	4.521415558	4.865187856	4.454390749
1553879_a_at	5.879177017	5.630368293	5.838592918	5.426434528	5.624207178	5.779032348	5.547730413	5.678476842	5.780241958	5.873846646	5.795403524	5.833411528	5.502222037	5.954795811	5.678476842
1553880_at	5.967414828	6.131048033	5.96691685	5.987171398	5.987967191	6.323909124	6.311740551	6.184762254	5.85636922	6.02136672	5.962783276	6.009546938	5.954107753	5.725736338	5.685513271
1553881_at	4.826595805	4.945685305	4.422458948	5.196171896	4.659078856	4.63582887	5.118372754	4.891289504	5.018351809	4.884610217	4.742469093	4.869727259	5.109741522	4.625078169	4.791692787
1553882_at	4.111550527	4.230182005	4.100868695	4.281505653	3.918993984	4.379592659	4.064801902	4.035814207	4.003113534	4.406865281	4.321945807	4.405185442	4.277218669	4.404962606	4.235168417
1553883_at	3.240814576	3.206390643	3.075857022	3.183301323	3.147369744	3.188927361	3.148750839	3.155520495	3.318320729	3.210451597	3.538816625	3.216504252	3.21785692	3.522546709	3.348469506
1553885_x_at	3.183763903	3.109139213	3.169602563	3.252797014	3.215285989	3.510942716	3.209632996	3.333985529	3.268653501	3.179517488	3.150656886	3.358763249	3.153942133	3.632849071	3.272905824
1553886_at	3.530690992	3.217508146	3.651787454	3.467770144	3.27267338	3.645599897	3.446095629	3.446095629	3.446095629	3.451553234	3.401184373	3.589671186	3.35064622	3.633823976	3.446095629
1553887_at	4.784064378	4.995785193	4.912427571	4.911276017	5.108330385	4.965900438	5.152054359	4.799055151	4.869174181	5.015670499	5.073942039	4.81204735	4.908492135	4.861819121	5.151433239
1553888_at	5.906187077	6.424064684	6.050607659	6.050607659	6.148788929	5.879595456	6.002796646	6.333656141	5.928057904	6.088076081	5.873667612	5.892494416	5.869962889	6.590245259	6.010098119
1553889_at	5.631039848	5.721853179	5.916366819	5.839941315	5.719182125	5.903440431	5.654175089	5.810305324	5.70623856	5.509236981	5.611658294	5.716697779	5.82671853	5.931281086	5.631037265
1553890_s_at	5.520914466	5.575827246	5.492494636	5.520914466	5.470839504	5.736912315	5.57915182	5.535389465	5.330288924	5.608072656	5.328694811	5.625617195	5.331364369	5.471174128	5.731807435
1553891_at	5.220244249	5.387965776	5.546741945	5.175503509	5.60524579	5.381788878	5.386641765	5.420853528	5.494436025	5.31377085	5.208802863	5.381788878	5.527352813	5.010058613	5.674739305
1553893_at	6.386167449	6.099814667	6.56460423	6.235252711	6.072632358	6.700984445	6.337014005	6.292876577	6.228274955	6.23524371	6.168832231	6.23524371	5.990975827	6.17906942	6.384722781
1553894_at	4.492040426	4.758993878	4.5453416	4.631721501	4.841115283	4.514509898	4.186837888	4.514509898	4.294546943	4.353550885	4.360187785	4.508860573	4.790838068	4.232954376	4.250867659
1553895_at	5.185629781	5.278539232	5.324630073	5.119266047	5.160291554	5.311611596	5.277374243	5.388801709	5.309802192	5.50086013	5.514153575	5.300737367	5.286769568	5.361161003	5.381619733
1553898_a_at	3.97460312	4.076495465	4.041540367	3.874909158	4.036181644	4.180037671	3.889398056	3.796695903	3.816938207	3.933438756	3.895103198	3.94102851	3.791654815	3.974663394	3.921867638
1553900_s_at	6.214254411	6.390449273	6.201194679	6.322204348	6.126004159	6.006988348	6.192624144	6.133404589	6.016628583	6.114591417	6.328333751	6.599399311	5.841594756	5.96642931	5.994127069
1553901_x_at	5.124487298	4.9729372	4.850680608	4.841495437	4.87886859	4.710880222	4.629174497	4.87886859	4.725043522	4.690015593	5.040247883	5.197801326	5.092444265	5.256234295	4.905136926
1553905_at	4.924907016	4.617285724	4.470840101	4.587172245	4.302928257	4.616903171	4.82284873	4.779532039	4.500731835	4.720355414	4.333200852	4.51682198	4.51682198	4.396372295	4.474728279
1553906_s_at	9.433013535	9.179448961	9.16096447	9.619461321	9.995607732	9.762805944	9.205160644	9.002702357	9.219438819	8.885573505	8.837165079	9.638003839	9.676669358	8.344206741	10.46422974
1553907_a_at	4.590582612	4.53200935	4.442777099	4.475078551	4.50132627	4.888497478	4.846508343	4.530726354	4.530726354	4.494981426	4.193483167	4.461563479	4.645316143	4.431781736	4.667462807
1553909_x_at	6.186472826	6.20434361	5.976632239	5.792081837	6.421450993	5.276664549	5.483011764	5.659467584	5.574436861	6.05290453	5.775848232	5.581164179	5.728272805	5.350762219	5.616038741
1553910_at	4.902015248	5.410697314	4.907434759	4.916120575	4.955469748	4.859881594	4.88787904	5.37427225	5.2013569	5.077170092	5.620870095	4.961175457	5.63472764	4.843297486	5.180500954
1553911_at	4.436956281	4.381185582	4.480011068	4.502298132	4.430352244	4.608749128	4.428929859	4.580033389	4.555678336	4.725417725	4.570099511	4.410996638	4.507377722	4.749996344	4.467018278
1553912_at	3.771116045	4.096869722	3.941338277	3.792929432	3.736610628	3.912583711	3.674965327	3.841157117	3.825338237	3.771841322	3.914974514	3.765060648	3.791538525	3.68732858	3.786148449
1553914_at	5.198741939	5.058410304	4.866671853	5.043293653	5.022634613	4.915104418	5.09538538	5.059164781	5.006677375	5.059164781	5.059164781	5.132731787	4.979819174	4.906456228	5.012942936
1553915_at	3.371734672	3.362375668	3.437914593	3.349240619	3.298532199	3.234042787	3.306027964	3.425915893	3.321244044	3.762713878	3.360482469	3.421376077	3.206625906	3.977711881	3.338865587
1553917_at	5.940389037	6.075755004	6.075755004	5.886503798	5.980825708	6.052139466	6.07575675	6.07575675	6.148050313	6.07575675	6.186308672	5.984879898	6.196522633	5.820805665	6.403934212
1553918_at	5.841376418	5.79367433	6.384564709	5.735939716	5.70486052	6.005889726	5.785408777	5.803642825	5.760766636	5.891257934	5.916211504	5.781022886	5.803642825	6.494658913	5.803642825
1553919_at	5.867057234	5.697384803	5.727413732	5.297880708	5.638179419	5.815230095	5.630492099	5.748670118	5.634191936	6.052750728	5.791346407	5.756258534	5.693447846	5.578775977	5.919915948
1553920_at	3.535883847	3.374464189	3.467522222	3.523477784	3.580427298	3.558215691	3.483672563	3.695350682	3.522294621	3.581824887	3.347260587	3.413951923	3.624363421	3.727917719	3.602653259
1553923_at	5.141897846	5.086348602	5.086348602	4.960164926	5.05336727	4.941561189	5.093338244	5.086701493	4.938374979	5.240877864	5.21505167	5.008260134	5.364285044	5.24238557	4.935318901
1553924_at	3.878711474	4.242135553	4.137219543	4.108150435	3.824139233	3.846398311	3.802659132	4.013823243	3.962056379	4.044484436	4.030229952	4.096078639	3.853770489	4.101023539	3.9154131
1553927_at	5.203888774	5.39547933	5.387263264	5.275534676	5.309830929	5.571906457	5.633009164	5.321022013	5.474069014	5.12042107	5.420767302	5.123183286	5.321022013	5.50882216	5.276860266
1553928_at	7.31469091	6.836390537	7.321478711	7.479514315	6.999236508	7.486195704	7.619822472	8.092398089	7.990276889	7.622488797	7.613159828	8.145258814	8.075072521	6.73125183	7.271435341
1553929_at	5.314553499	5.487210916	5.124916852	5.218064082	5.129576288	5.794387784	5.330526926	5.223141061	5.34213851	5.507045714	5.293985369	5.326012683	5.326012683	5.077242207	5.284186807
1553930_at	4.005417275	4.064552991	4.070106423	4.158001137	3.696304175	3.962481591	3.877163943	3.877163943	3.743564354	3.758607785	3.975107847	3.832957939	3.782146813	4.130164462	3.797256937
1553931_at	3.862194479	3.914657562	3.963516721	3.832634546	4.143642418	3.954588897	3.887277617	3.914639253	3.994047877	3.925645651	4.057349577	3.994323782	3.954588897	4.628234867	3.957160785
1553934_at	3.918966331	4.025344567	4.167364031	4.027706003	4.040370211	3.903206734	3.912676285	4.245441736	4.183754372	4.023725445	4.058539846	3.862137018	3.966809653	3.95967881	4.011548143
1553935_at	4.863472062	4.807221952	4.790516591	4.769674583	4.832814274	4.894907882	5.223140361	4.797182363	4.633302601	4.395300187	4.663875608	4.85672794	4.850650499	4.852810879	4.464430654
1553936_a_at	5.895874718	5.475845323	5.288932959	5.596309977	5.579233123	5.760853716	5.536020427	5.554322639	5.437421042	5.503284786	5.550205672	5.536020427	5.772989065	5.438717793	5.530108621
1553938_a_at	5.05041014	4.870956838	4.764418973	4.954159526	4.73798561	5.118786431	4.82006071	4.960438315	4.736336665	4.893417295	4.597188308	4.72486307	4.834566387	5.026576104	5.06244065
1553940_a_at	6.111572521	5.525187229	5.802592137	5.757804386	5.450110518	5.672953417	5.929750552	5.907424786	5.573105542	6.353661562	5.847125294	5.9008893	6.339368681	6.091941211	5.781495959
1553943_at	6.123743844	5.909896621	6.107361977	6.276814821	6.424425077	6.530544053	6.189792434	6.476586126	6.250934423	6.147819708	6.196612475	6.196612475	6.413081004	6.112698864	6.471293603
1553944_at	4.422263337	4.801502371	4.150903961	4.170483241	4.303387189	4.322099725	4.292066237	4.435466226	4.480603514	4.464557808	4.42396165	4.648132476	4.776844436	5.259158457	4.298380814
1553945_at	5.770446108	5.827125425	5.702209056	5.621695955	5.76883339	5.760403043	5.623075589	5.716345803	5.715114541	5.799599939	5.814267243	5.948749571	5.951332127	6.101708334	5.760403043
1553946_at	5.314072591	5.423997123	5.60643861	5.580770172	5.34966171	5.480319498	5.412825625	5.599270194	5.524167534	5.462628841	5.462628841	5.462628841	5.108594111	5.867381489	5.456594918
1553947_at	6.392537572	5.887494937	6.259086259	6.018101623	5.984842767	6.19673367	5.983638939	6.095687231	5.715699888	5.962677813	6.006018071	5.938920065	6.12438338	5.788883502	6.016923913
1553949_at	5.798153909	6.23056708	5.898927427	5.621755913	6.057048174	6.035574971	5.853137096	6.191689354	5.904257075	5.901721083	5.840395492	5.860629357	5.901721083	5.62955883	5.712647452
1553952_at	6.051905784	6.003843202	6.17383782	5.973654915	5.883740893	6.427795784	6.423734878	5.91477648	5.988311787	5.911874858	6.365069103	5.844524676	5.995087636	5.9755051	6.097865049
1553954_at	8.449332732	7.912520951	8.361647326	8.049472267	8.292753832	8.088652089	8.143903068	8.008710059	8.5809033	8.429675084	7.969425223	8.531687767	8.604456001	7.053757595	7.953535458
1553955_at	8.03099353	7.670289417	7.165529155	7.941769717	7.781633781	7.42577477	7.864668077	7.718788963	7.760117577	7.592948501	7.631353667	7.828132428	7.896002038	8.608856852	7.025025009
1553956_at	5.423143416	5.735701183	5.646556659	6.268523081	5.756029107	6.429447087	5.941759471	6.542902531	6.208842269	5.73195465	5.502878608	5.550509767	6.309202562	5.923834188	6.042598295
1553957_at	7.868170175	7.49750673	7.68995674	7.434740562	7.59119041	6.76911621	7.407212146	7.42167159	7.520708629	7.932373734	7.511844381	7.107358018	7.343987607	7.090501149	6.984428834
1553959_a_at	8.106062111	7.561961799	8.295919821	8.48481536	8.511492727	8.640037969	8.7685929	8.493896532	8.473764586	8.534713697	8.668354665	8.495505964	8.493896532	7.026734335	8.826684567
1553960_at	6.428190589	6.021877504	6.14647801	6.589633454	6.31695236	6.423073148	6.403507996	6.295619003	6.258032597	6.607003736	6.79530013	6.095378468	6.604929158	7.405578361	6.4793034
1553961_s_at	6.963444926	6.425532377	6.991058783	7.172578871	6.985163351	6.684731222	7.131462805	6.673531518	6.985163351	7.190978767	6.980784526	6.753144252	6.974894292	7.38036138	7.451549472
1553962_s_at	5.879773217	5.674812281	5.898563272	7.006254963	6.056142825	7.832391858	6.964222176	7.507274406	7.08903866	6.048987756	6.386081522	7.530738935	7.388763938	9.181825037	7.357839705
1553963_at	3.463250122	3.175187638	3.169900396	3.241887258	3.090889642	3.422562651	3.228173568	3.173748164	3.063002946	3.198267838	3.033508692	3.174197248	3.019281072	3.472676409	2.981483564
1553965_x_at	4.57980958	4.639488973	4.599778729	4.538015657	4.442717552	4.822144747	4.46647818	4.619913475	4.563960191	4.489360022	4.230965985	4.690612967	4.496304133	5.727074326	4.76585644
1553967_at	6.846139315	6.684720817	6.474648605	6.586322163	6.640005777	6.779680773	6.74162532	6.357203728	6.59391585	6.490523407	6.785606516	6.627731087	6.387797167	6.091179607	6.735825172
1553968_a_at	8.215232166	8.086634601	8.438311682	8.208082121	8.214465721	8.247184744	8.325790316	8.204320728	8.067677785	8.400085527	8.409260315	8.264598004	8.446029611	8.083443824	7.734720707
1553970_s_at	4.882310592	5.109334335	5.063477277	4.780896091	4.578738549	5.417952106	4.672288737	4.570239214	4.461049839	4.572375547	4.764742649	4.615076659	4.668546321	5.716113703	4.503326751
1553971_a_at	6.316276581	6.397780637	6.371233879	6.277192787	6.704783535	6.416989748	6.463354678	6.122759718	6.32740747	6.099203791	6.612570172	6.613993481	6.599073813	7.646172595	6.852879818
1553972_a_at	7.1872973	7.34400337	6.707101647	6.475342997	6.5983288	6.479292355	7.013608367	6.773728495	6.488636484	6.596576575	7.42649795	6.345343742	6.54858471	6.5983288	6.417835626
1553973_a_at	4.908390886	4.937680942	4.961348212	4.924636907	5.162580766	5.028361786	4.972398315	4.992853809	5.082834697	4.924937566	4.722163688	4.694323937	4.838130375	4.924937566	4.926042975
1553974_at	7.264688699	6.888190221	7.376583467	7.333904842	7.180441393	6.33051353	7.180441393	6.487480682	7.180441393	7.6207721	7.067370198	6.907622325	7.460584089	8.677408393	6.890733475
1553976_a_at	7.477169413	6.614020348	7.85866586	7.434596857	7.462923346	7.573232478	7.941474401	7.731264844	7.973089926	8.266192356	7.480688661	7.904464031	8.507549099	7.77784933	7.426384473
1553977_a_at	5.847425855	5.766021654	6.132897646	6.406718497	6.102967543	6.460082996	6.592047524	7.670275069	7.451527822	6.463003086	6.61455281	7.155614315	6.9351992	6.259962921	6.636298466
1553978_at	7.873891098	7.868542804	8.452249211	7.911782567	8.261616785	7.093114836	7.799648126	7.601447315	8.126815646	7.880643021	7.876842733	7.664719999	7.706128954	7.118177413	7.843611641
1553979_at	9.030076577	9.249854715	8.793685362	9.141696673	8.900772693	9.099093898	9.030480794	8.979060923	8.892786435	9.116980548	9.124070775	9.113235338	9.049078481	8.787364309	9.010618345
1553982_a_at	4.872030339	4.827863214	4.932422238	5.268542266	5.043030703	5.460693654	5.247802227	5.453465417	5.291618887	4.891432239	5.094283248	4.985630447	5.310357993	5.587314161	5.441120195
1553983_at	6.343318076	6.343318076	6.512866178	6.534165761	6.560539216	6.241037781	6.678395179	6.341788922	6.308364414	6.169773935	6.402650915	6.284762277	6.526536186	5.879568557	6.341788922
1553984_s_at	8.427318329	8.427318329	9.30200786	8.520427409	8.961456348	8.113215835	8.643481293	8.430345488	8.377348795	8.244641884	7.502522332	8.369957903	8.439308114	7.11284882	8.601211174
1553986_at	9.928825848	8.944250182	10.07633416	9.231161537	9.748998649	7.470636222	9.331311763	8.803209942	9.520602109	8.788779736	9.909339362	8.684738026	8.54318875	6.844663735	7.474459666
1553987_at	8.47725485	8.321837041	8.768144187	8.502770181	8.259298098	8.344637542	8.66032613	8.88474123	8.607861674	8.60905814	8.51907523	8.52110644	8.339757565	8.208899224	8.30616077
1553989_a_at	6.110488859	5.831226279	6.286184455	6.054610908	5.995789571	6.070466955	5.850245769	6.090069703	5.855566924	5.845743825	5.956168642	6.542378429	5.870449412	5.995789571	5.699222907
1553990_at	6.210981367	6.601598346	6.490685244	6.314425053	6.455754242	6.199257069	6.025260026	6.039991946	5.693437655	6.436306286	5.752491545	6.030067926	5.926480861	5.844338748	6.310080881
1553991_s_at	6.81042197	7.182764034	6.758046091	6.414750097	6.026929919	5.875072518	6.093634812	6.025983453	6.144372886	5.692247569	6.02713509	5.825528901	6.009903342	5.404330098	5.65949235
1553992_s_at	6.91736476	7.270172915	6.943162374	6.750288949	6.652281757	6.783369562	6.441433597	6.758620335	6.933256186	6.788208344	7.294399061	6.220094658	6.789336767	6.753931746	6.789336767
1553993_s_at	8.62221136	8.77239787	9.022931632	8.478580565	8.988515099	8.350746043	8.854394922	8.373189306	8.313096139	8.539919924	8.485847638	8.258390876	8.104964167	7.37239477	8.597440866
1553994_at	5.885098245	5.243946928	5.275564055	6.331900478	6.302592244	5.691463032	6.649368599	6.362192226	6.514892329	6.291355962	5.713380602	6.226316813	6.067290253	6.201236014	5.995694954
1553995_a_at	6.414360477	5.946890242	6.239434684	6.474690925	5.930608399	6.092512651	6.690928198	6.84012002	6.769222968	5.94770422	6.297537858	6.42817705	7.405388919	7.255737419	6.232432147
1553997_a_at	6.445320299	6.720493082	6.669884813	6.463112386	6.541292982	6.541959998	6.724221465	6.67750662	6.654906773	6.642927967	6.691100504	6.333583735	6.642927967	6.301101061	6.782908871
1553998_at	4.746858359	5.305785075	4.828587066	5.343937064	4.443298871	5.021574173	5.366971023	5.346779106	4.681289965	4.920169305	5.005211704	5.055198972	4.630849669	4.767565222	5.036424222
1554001_at	5.199313098	5.552775613	5.611304167	5.634991491	5.498187028	5.321653701	5.311818243	5.498187028	5.498187028	5.498187028	5.605994289	5.609112104	5.439076134	5.80896961	5.752706081
1554003_at	7.054136373	7.460322578	7.385853194	7.032113221	6.994894414	6.428985671	7.441096004	6.805802854	7.287405832	7.101028067	7.150357322	6.606237595	7.331939388	6.88618166	7.212225002
1554004_a_at	5.898555338	5.689845297	5.540112085	5.490605466	5.745210054	5.537395082	5.762694619	6.243425412	5.900040019	5.720410012	5.579951661	5.570990874	5.598530852	5.111227244	5.619660525
1554006_a_at	8.897587935	8.705323111	8.753361575	7.768971223	8.326529364	7.535346231	8.026438275	7.517814427	7.776944394	8.096580177	7.861675055	7.48726697	7.525049243	6.735751715	7.720584299
1554007_at	5.739316961	5.201501635	4.928078122	5.821823139	5.645761865	5.016116009	5.486696353	4.996116603	5.906319184	5.743452944	5.21087009	6.244073668	6.670303687	8.823313403	6.096959624
1554008_at	5.14256226	5.009101645	5.163490876	5.045607785	5.482118922	5.290981993	5.557426736	5.608472734	5.669550739	5.11831318	5.060706829	5.290981993	5.300251032	7.243528027	5.406612264
1554010_at	6.727096188	6.489560933	6.155409213	6.637269587	6.744868348	6.579005946	6.770839011	6.264723231	6.579005946	6.527959043	6.495337612	6.579005946	6.688109581	6.554658347	7.462477554
1554012_at	3.727625977	3.473757953	3.461471802	3.914488497	3.468622046	3.561871904	3.574507869	3.519640056	3.484812746	3.837124011	3.597792265	3.465927462	3.681629638	4.320959545	3.597792265
1554014_at	6.305415502	6.041612671	6.123060853	6.455322704	7.085059114	6.68814399	6.342902234	6.824059446	7.028301541	7.178588299	6.527564771	6.743745304	7.300532376	7.054016026	7.037618262
1554015_a_at	6.574828274	6.104850593	6.65009311	6.826760828	6.569955459	7.140123676	6.810197149	6.861052755	7.349346872	6.72220618	6.843377828	7.192388895	7.48898718	6.825698242	6.862733418
1554016_a_at	8.290761018	8.103040326	8.216893666	7.982214669	8.529503987	7.587552831	8.293153779	7.622766066	8.133414664	8.243192393	8.212529495	8.083776795	8.552033248	7.761073065	8.148129409
1554017_at	6.038835316	6.058010339	6.076621446	6.11211731	6.050650877	6.235667781	6.000521246	5.802799861	6.031763891	6.111493046	6.420612676	5.943810722	5.973023081	6.137318167	6.050650877
1554018_at	5.158766328	5.028946487	4.142717091	5.491262873	4.190652427	4.145591858	4.373628382	5.162164501	4.3168206	5.821365639	5.251336205	4.78474331	5.789690462	5.958084089	4.436072919
1554019_s_at	5.051709694	5.230065257	5.260290749	4.98826132	5.30990146	4.995616459	5.203419191	5.212213483	5.358339326	5.212213483	4.890704969	4.947345376	5.913741343	5.212213483	5.083693187
1554020_at	5.367974364	5.490696188	5.210693037	5.35396876	5.433627723	5.894317818	5.816885744	5.599519877	5.543392154	5.269223158	5.698537116	5.598526134	6.185345345	5.936695332	5.673076232
1554021_a_at	8.989161844	8.740327462	8.888206513	8.764592892	8.769943961	8.491295303	8.383685966	8.622652058	8.74435294	8.893954357	8.606817107	8.812750633	9.035765547	8.515301226	8.74435294
1554022_at	4.245816288	4.290338128	4.213589294	4.403113313	4.411218504	4.738695449	4.406411193	4.579672865	4.286820138	4.662258098	4.406411193	4.406411193	4.031599874	4.204040113	4.533306017
1554023_s_at	5.811201438	5.814499368	5.956816194	5.814499368	5.468537384	5.929303125	5.837169397	6.080346755	5.83219955	5.816696805	5.954688186	5.810696796	5.991646901	5.704537153	5.83979556
1554026_a_at	6.418013071	6.206653378	5.633841684	5.845239276	5.419053686	5.215024078	5.619732619	5.418088715	5.671703048	5.410332021	5.30578672	5.351258902	5.355538591	5.007357124	5.654430752
1554027_a_at	5.339745894	5.672958147	5.379488725	4.4098069	4.104873759	3.692716514	4.229051139	3.922074526	3.826925964	4.931377095	4.295248495	3.708291337	4.085301457	3.597767652	3.665554756
1554029_a_at	5.063160256	4.520391163	4.777289985	5.154981336	4.54650598	5.594503911	4.693406765	5.921368802	6.134943464	4.965688056	5.012012816	5.804206393	6.673537601	4.854875159	4.605798189
1554030_at	5.254054956	5.439864196	5.676941514	5.324341585	5.354957138	5.150647923	5.399904322	5.299985269	5.073610363	5.449387964	5.399904322	5.490056923	5.556350963	5.497202054	5.272822388
1554032_at	4.426479526	4.775402191	4.546544786	4.704692349	4.712053526	4.874225291	4.577925355	4.866065929	4.762623535	4.845025556	5.024633547	4.776017727	4.86732213	4.776017727	5.044516789
1554033_at	5.23409574	5.43713443	5.393517564	5.377117719	5.379435279	5.322504797	5.374877326	5.254616556	5.426544745	5.492956867	5.306476178	5.499492862	5.075525242	5.534592396	5.379435279
1554034_a_at	3.96911761	4.163379176	4.105001703	4.088345124	3.908999604	4.264241932	4.036431384	4.131194929	4.03848263	4.229346302	4.109901657	4.111453213	4.0969888	5.366039357	3.910278667
1554036_at	4.227729359	4.225069872	4.385894154	4.544820326	4.481686566	5.005076909	4.428593816	4.422692898	4.159817834	4.379510665	4.379510665	4.110577557	3.936513065	4.200159206	4.388472613
1554037_a_at	4.261957023	4.043165448	4.089500197	4.350166756	4.161467022	4.66851487	4.580907835	4.435240326	4.126232266	4.155954454	4.14801862	4.338842357	4.14990061	4.080750698	4.184571056
1554038_at	6.273689478	6.459302119	6.423426811	6.136958197	6.030828529	5.899169365	6.51658972	6.323252213	6.13493334	6.539716667	6.289678611	6.394793761	6.432480679	6.408557324	6.208051173
1554039_at	6.968262144	7.147889614	7.444959311	7.075556239	6.809413717	6.705906162	6.684564075	6.898972155	6.862602845	7.182206579	6.790126743	6.653253114	7.626309083	6.802897503	7.349062439
1554041_at	5.36428789	5.282199714	5.134297016	5.36428789	5.378714307	5.754091729	5.070493824	5.290589778	5.418006829	5.577974201	5.073873459	5.15333303	5.118414153	5.462261369	4.754466846
1554042_s_at	5.301908048	5.501019494	5.426887067	5.419444784	5.29723301	5.467702023	5.397092637	5.58097059	5.503131655	5.522833668	5.36877437	5.191224383	5.481162739	5.49503654	5.448379328
1554043_a_at	5.549205155	5.521070077	5.681545603	5.711588266	5.696653835	5.789896546	5.712540367	6.112114831	5.724611728	5.877222736	5.796523878	5.666718934	5.864048892	5.611927391	5.807084505
1554044_a_at	5.900720288	5.604985764	5.649424835	5.882575151	5.970866824	5.925816619	5.961736172	5.88558377	5.900682326	5.968514209	5.953198472	6.005296421	5.900682326	5.900682326	5.900682326
1554045_at	5.471602706	5.545692833	5.41336585	5.380404312	5.254572723	5.237756785	5.359658732	5.332312923	5.620134419	5.527029842	5.436388887	5.332312923	5.266879749	5.192621281	5.30887121
1554047_at	4.015094557	4.104803658	4.037386482	4.173315228	4.240137763	4.409694824	4.396535337	4.254572706	4.616780595	4.744409071	4.137972013	4.222376826	5.038461269	4.291479744	4.240137763
1554049_s_at	4.969365366	5.142051955	4.928081844	4.895126582	5.341507257	5.071168691	5.264917641	4.999279864	5.152009697	5.02520096	5.215526633	4.956216204	4.99937847	4.72808177	5.581963918
1554050_at	7.135904961	7.106599886	7.395620138	7.003960627	7.030584502	7.193843686	7.03105022	7.305566792	7.071386405	7.088857864	7.521076261	7.123721862	7.209411641	6.468489372	7.942378414
1554052_at	6.923357884	6.686710274	7.064681692	6.730504672	6.520947121	7.098113515	6.833750582	7.536181357	7.610517709	6.449641559	7.637143043	7.222620199	7.677271108	6.495516848	6.433546255
1554053_at	5.172259448	4.887477053	5.172259448	4.738065745	4.826881247	5.533857749	5.175383331	5.13351775	4.82575769	5.078069875	5.351855981	4.998276631	5.200769662	5.562731359	5.24568889
1554057_at	6.229924247	6.474630783	7.372526831	6.287446627	6.763891468	6.351536485	6.390946064	6.771369787	6.642535845	6.462840256	6.895016409	6.48171282	7.206145089	6.722520266	6.58340757
1554059_at	6.109315005	6.142528403	6.142001528	6.188429397	5.907932288	6.231197728	6.291916171	6.185662886	6.619975649	6.190254689	6.637179474	6.059358519	6.279718198	6.32727752	5.995152051
1554060_s_at	5.11342643	5.165524846	5.318674846	5.298827976	4.983792935	5.01742142	5.298216973	5.300275756	5.368413313	5.423532637	5.394071659	5.420904121	5.665404964	5.358960239	5.221362203
1554062_at	4.986286878	4.929302746	4.604318211	4.837397381	4.616331915	5.47341285	4.900913409	4.692552963	4.57767758	4.78181055	4.750789126	4.78181055	4.66200177	5.062132375	4.588640047
1554063_at	6.231193691	6.364804586	6.269820188	6.346508029	6.389934182	6.683466618	6.65573338	6.916584098	6.367489292	6.334460909	6.465835471	6.34826538	6.206222843	6.68252664	6.245969934
1554065_at	5.814654307	5.704625205	5.595894115	5.678382992	5.705531939	5.923804877	6.141254276	5.705531939	5.529551834	5.578578355	5.718293995	5.705531939	5.455933372	5.36424738	5.7130013
1554067_at	5.126932186	4.771075343	4.594508533	5.440059261	5.527160602	5.618943822	5.541459519	5.34740164	5.358140125	4.56994862	4.855018845	5.829911755	5.9034662	4.889177497	5.075391673
1554068_s_at	3.956300488	4.041452054	4.069277846	4.063652017	4.614070737	3.839238022	4.026977088	4.214116341	4.208559456	4.123499815	4.264618959	4.32754873	4.388360771	4.398986189	4.240373658
1554069_at	5.472593955	5.286281365	5.276736425	5.286281365	5.221082462	5.292201206	5.42873174	5.151280298	5.292201206	5.089666049	5.277472963	5.407076817	5.318190094	5.281494014	5.530698054
1554071_at	3.349273568	3.30394651	3.247570493	3.314412881	3.407949108	3.406425209	3.605810136	3.38026295	3.320236365	3.443865791	3.24695525	3.3220144	3.172808971	3.758046849	3.214494635
1554072_s_at	3.451582292	3.269276526	3.335195576	3.262015214	3.218720661	3.310937624	3.305080439	3.25427023	3.398562714	3.190780938	3.349730866	3.357071073	3.421258433	3.193916754	3.310937624
1554074_s_at	5.815385352	6.149560082	6.245993022	6.165959917	6.091110379	6.282678304	6.058774721	6.095752082	6.277306302	6.21979048	6.198595069	6.167000075	6.203756592	6.096652997	6.64937924
1554076_s_at	5.785187426	5.8001324	5.91689733	5.979604744	5.796735862	6.226443209	6.035017448	5.784927905	6.010444602	5.796735862	5.597557669	5.763977862	5.538769469	6.072920559	5.555776513
1554077_a_at	7.761577007	7.226216272	7.562137568	7.368552282	7.36999402	6.578803383	7.642556037	7.665263162	7.770793562	7.426795743	7.454697092	7.179850104	7.454697092	6.686114461	6.835041936
1554078_s_at	9.220488978	9.45929237	9.455416314	9.21226529	9.243478538	8.708431687	9.528777363	8.644109641	8.964705727	9.317242259	9.223013124	9.078139695	9.207240152	9.207240152	9.283297865
1554079_at	6.902381074	6.581597078	7.101401804	7.231874343	7.157727824	7.016735976	7.355906833	6.839228028	7.292433405	6.877568599	6.474308014	7.073428984	6.846388222	7.033997949	7.415761297
1554080_at	5.532075571	5.651274158	5.632155233	6.140152368	6.327102638	6.121006501	6.119817256	6.178556778	6.412454273	6.047298385	5.78211547	6.58063262	6.884374492	6.877964909	5.720799773
1554082_a_at	6.608367118	6.679428271	7.087553011	7.121641509	6.92696657	6.711201231	6.877284845	6.274598908	6.800305133	6.759891165	6.781829537	6.761504504	6.780132133	6.043382537	6.525773645
1554084_a_at	7.114414708	6.994403393	7.374588207	6.977087442	6.888543695	6.503508949	6.810097985	7.00601457	6.591377979	6.646078535	6.733213611	6.871523718	6.833236992	5.940361626	7.097921846
1554085_at	6.093097935	6.27688994	6.438756911	6.183581404	6.322025747	5.647304523	5.803419206	6.21409869	5.650727118	6.078058248	6.153112582	5.684169908	6.050801611	6.265411246	6.407604888
1554086_at	5.3571891	5.280721697	5.792693127	5.09439269	5.361834105	5.223227535	5.241443962	5.240635351	5.39227483	5.481109227	5.456775673	5.264700106	5.356926023	5.601097829	5.37282281
1554089_s_at	9.493372252	9.614464867	9.455160324	9.485567934	8.786848866	9.506662249	9.958977521	9.852645882	9.662444619	9.663397506	9.898010307	9.579591213	9.844719774	10.16315056	8.858999347
1554091_a_at	6.591600908	6.951198093	7.141491193	6.755763857	6.742365589	6.503122055	6.708937661	6.494408884	7.01479205	6.759024155	6.894726315	6.447838244	7.172771433	6.622292051	6.693268465
1554093_a_at	8.540778013	8.282155924	8.510307295	8.585120608	8.406212165	8.648134578	8.466857289	8.524872744	8.73571589	8.850683611	9.171284675	8.976551232	8.902234133	9.156871474	8.772696652
1554094_at	7.695595603	7.25326179	6.839197028	6.474091715	6.097369569	5.685731514	6.376501404	6.468881487	5.797847506	7.183880824	7.183902089	5.9991595	6.096697256	5.713242373	5.704147333
1554095_at	5.70831398	5.649576506	6.384113144	5.91942974	6.193513722	6.076235256	6.311026043	6.433386348	6.279113717	6.189321391	6.409566095	6.889098848	6.492893733	5.7524338	6.151266864
1554096_a_at	4.199015958	4.36513711	4.436304595	4.501888126	4.336285042	4.336285042	4.193843127	4.737006794	4.41123885	3.935523637	4.106894691	4.365587887	4.336285042	4.444579157	4.495198842
1554097_a_at	5.765856274	5.961074669	5.717290211	5.953077465	5.90029223	6.366522255	6.270216269	6.01667248	5.835110793	5.944821107	5.988987754	6.013204513	6.013181817	6.032357313	5.767194927
1554098_at	3.370528249	3.852337154	3.71913608	3.644698615	3.460867535	3.645992686	3.645992686	3.59057882	3.645992686	3.755552121	3.572880414	3.409366224	3.695455442	3.366723744	3.404958253
1554099_a_at	5.744590952	6.180448989	5.65506184	6.00688969	5.847826762	6.057008455	5.892717851	5.907410988	6.117818238	5.921245051	5.885532941	6.285226902	6.582088369	6.428931879	5.886148258
1554101_a_at	6.172303331	5.69304256	5.813320148	5.360145993	5.47167877	5.807993836	5.925576627	5.609527375	5.724785286	5.603106534	5.638137807	5.322600415	5.710704816	5.435824864	5.281098835
1554102_a_at	6.416011442	6.352173243	6.890195998	6.171529766	6.371733483	6.18971728	6.210627391	6.48665509	6.644271551	6.145307753	7.078482987	6.48665509	6.701524815	6.363492183	6.216259621
1554103_at	5.466646644	5.723915234	5.34102877	5.6749811	5.804497473	5.659990042	5.980205918	5.971537929	5.836978624	5.485277712	5.673679294	5.588162361	5.673679294	5.09302419	5.75662049
1554105_at	6.765428836	6.578299137	7.071869867	6.864239264	6.938916915	6.653496679	6.802192914	6.958414061	7.2013596	6.938916915	6.91667458	6.694124329	6.938916915	6.127129414	7.582632207
1554106_at	8.195386368	8.266784356	7.818859517	7.007589323	7.071320279	5.916493287	6.651831236	6.819410439	6.993029103	7.2963191	5.83632876	7.008719586	7.096258221	5.893686865	6.637964708
1554108_at	3.946986098	4.067362064	3.900891613	4.000456879	3.88305602	3.848581117	4.308749025	3.906875152	3.777542074	4.060230223	3.796378018	4.004241754	4.180200463	4.262916326	3.449764496
1554110_at	5.682953057	5.865189086	5.682368682	5.649377111	5.579120432	5.623985917	5.760774018	5.985213488	5.768249184	5.553535447	5.467262429	5.407828146	5.982209512	5.191635603	5.82610807
1554112_a_at	4.942869069	4.72363999	4.741054548	4.920842225	4.921462782	4.951627128	4.93274141	4.873667578	5.264801302	4.81206335	4.758273766	5.147841699	5.119333004	6.129716133	4.797694491
1554113_a_at	5.488751891	5.689878384	5.598910181	5.675504215	5.527035872	5.63667205	5.502246703	5.896274934	5.360629736	5.604564262	5.538806543	5.570800435	6.11607545	5.742074899	5.829191781
1554114_s_at	4.009774335	4.29396836	4.133042606	3.823873386	4.304549695	4.125449433	4.454028213	3.925685973	4.203588572	4.087323578	4.278768788	4.34706375	4.100332983	3.862303341	4.153281326
1554115_at	5.903172889	6.062405343	5.813848303	6.0571459	5.988658925	6.24990487	5.486843551	5.731438488	5.897773358	5.897773358	5.981094305	5.897773358	5.636553276	6.418683411	5.784676993
1554116_s_at	5.188403147	5.392718416	5.240972751	5.084518147	5.333641162	5.28181811	5.224735215	5.144506124	5.243936527	5.313055897	5.243936527	5.427165054	5.288940729	5.233648528	5.447713249
1554117_at	6.798375618	6.813257371	6.981258537	6.627543584	6.890520054	7.119436145	7.295954738	6.940282029	6.851671437	7.083805846	6.890520054	6.86745868	6.870410423	6.553095274	7.061741697
1554119_at	5.549808008	5.84427989	5.930611742	5.489392157	5.559920847	5.455043955	5.400063247	5.485432329	5.559920847	5.503174489	5.523728441	5.559920847	5.758891144	5.328116991	5.73273188
1554121_at	3.946044514	3.890096807	4.014973677	4.001426815	3.98689702	4.70743966	3.89454927	4.025888049	4.238127402	4.025888049	4.244445672	4.033255704	4.127773587	3.871866259	4.001154756
1554122_a_at	5.042686955	4.837783077	4.74719917	4.91483844	4.673417946	4.546223712	5.414253254	4.828976911	4.848341605	5.869740293	4.994404308	4.67574101	5.251223355	4.926879208	4.529855662
1554125_a_at	4.067539227	4.57502188	3.996966265	4.24512955	4.088303168	4.229248853	4.021136627	4.361989572	3.991878127	4.088303168	4.050635889	4.078147079	4.088303168	4.338124371	4.09694079
1554126_at	7.166989758	6.950588663	7.196651448	7.653611581	7.373588956	7.595057475	7.297108826	7.41978467	7.515184104	7.373588956	7.185928578	7.356473628	7.683447433	8.683810771	7.463896112
1554127_s_at	5.554640084	5.384486155	5.4500795	5.911009356	5.543593475	6.001736122	5.690938347	5.494243778	5.718314584	5.944935269	5.666783716	5.738695958	5.947252763	8.233074608	5.733704976
1554128_at	5.732948268	6.095327304	5.817872953	6.015541201	6.030476118	6.331322748	6.647033672	5.724145727	5.610346666	5.965689886	5.954252423	5.954252423	5.769056341	5.866107182	5.924671055
1554129_a_at	6.458522685	6.727337913	6.736103389	6.440087557	6.668146334	6.650158926	6.380439523	6.663753222	6.528454537	6.57884265	6.633406568	6.372681962	6.883682927	6.398991495	6.577703695
1554131_at	3.322726169	3.319722678	3.13477252	3.181912805	3.030199749	3.155042152	3.259567142	3.339390348	3.152973203	3.188686474	3.188057653	3.064106343	3.188057653	3.589587059	3.241378717
1554132_a_at	6.404043147	6.326786859	5.557485376	6.504413116	6.404913018	6.610327476	6.491032071	6.968720631	7.012254462	6.911925831	6.731603867	6.77750161	6.948737799	6.950405483	6.595045271
1554133_at	3.204255966	3.223887321	3.213845688	3.300338776	3.139878165	3.165030531	3.135136492	3.278010594	3.035642093	3.230839062	3.157222804	3.281741314	3.468597164	3.941945854	3.218885672
1554140_at	4.11631671	3.996065901	3.88234023	3.834253287	4.115214559	3.544771513	4.001475976	3.951789149	3.977704239	4.547505219	3.607151782	4.381103059	4.188524052	3.890063859	3.655851446
1554141_s_at	5.304777386	4.969780218	5.115891054	4.980313834	5.062879185	4.824995201	4.842950792	4.804753758	5.349411578	5.062879185	5.068954885	5.132290648	5.778953306	4.951924716	4.730690605
1554142_at	3.414693381	3.46709221	3.157737435	3.297244845	3.432568856	3.4331327	3.296444514	3.106828507	3.296444514	3.363663629	3.133672316	3.30397277	3.135895165	3.351756283	3.208833276
1554143_a_at	4.380922173	4.234434459	4.140000327	4.051185134	4.23445575	4.370420593	4.256311492	4.284344901	4.340308554	4.256311492	3.941847018	4.256311492	4.245594548	4.521810196	4.03181848
1554145_a_at	7.083552316	7.182885946	6.862068024	7.158545267	6.847974264	6.859310226	6.807894755	7.30891342	7.247780229	6.604275417	7.270250102	7.330894698	7.546502989	7.290067601	6.271358333
1554147_s_at	4.965210257	4.736011089	4.685853873	4.938191167	4.755652544	4.700887836	4.806782938	4.630410512	4.528119522	4.870685443	4.821424221	4.478797895	4.757598898	4.804407882	4.62103697
1554148_a_at	7.0510708	7.004808046	7.619191306	7.454737339	7.24623698	7.776589029	7.942517079	8.064044455	8.018805306	6.97699585	8.000588695	7.733527449	7.701124623	6.331104549	7.436331196
1554149_at	8.783619172	8.64181563	8.623168583	9.242831873	8.965621254	9.70931963	9.172036551	9.088724121	9.24006793	9.264645244	9.215161703	9.440974827	9.532433218	10.18875065	9.35040754
1554151_at	6.289795102	6.139161969	6.516472895	5.987542362	6.023908619	5.990033549	5.998918199	6.132469454	5.906392956	5.871833654	6.238124297	5.784554988	6.012655473	5.6701088	6.507789089
1554152_a_at	6.461587536	6.623843981	6.537303044	6.803027757	6.06739512	6.454019793	6.143111705	6.479473834	6.384649745	5.674028397	6.059994599	6.433362565	7.173220658	5.816131975	6.738664492
1554153_a_at	6.603685381	6.734633049	6.462242181	6.537124177	6.961702227	6.682277784	6.080984564	6.487215239	7.033329285	6.386899437	6.628215702	7.04566648	6.800855463	7.091272491	6.728829736
1554154_at	7.854088074	8.14614909	7.249735775	7.105114888	6.816391572	6.238061357	6.766015397	7.252765119	6.944041091	6.528094347	6.735127407	7.187903051	7.0503218	5.863203722	7.365565327
1554155_at	5.888355799	5.719696161	5.961307437	5.835278718	5.971782935	6.166424761	6.028112384	6.59817702	6.165685679	5.923939654	6.252585951	6.090241172	6.977392216	6.007549787	5.87474173
1554156_a_at	3.631147984	3.638936795	3.647398165	3.638936795	3.704074974	3.961417912	3.695851033	3.663400805	3.444617876	3.663400805	3.76596831	3.734003345	3.533953671	3.832964953	3.7409796
1554157_a_at	5.51574934	6.010477674	5.790420572	5.495017191	5.798785307	5.741273774	5.752459788	5.752165587	5.896007614	5.728914142	5.7856992	5.643532101	5.951468236	5.868815786	5.643879407
1554158_at	4.376060409	4.371698775	4.275282383	4.382254331	4.200648032	4.400437575	4.696526803	4.503994272	4.591591911	4.454612647	4.436098781	4.720952374	4.312355074	4.595890947	4.390561037
1554159_a_at	6.651605442	6.671770828	6.656069977	7.015176394	6.192725001	7.435425145	7.207984813	7.257226366	7.120424199	6.247434016	7.221755155	6.967510793	7.272247625	7.819935442	6.446964242
1554160_a_at	7.211470883	7.095937167	7.30822204	6.98240496	7.295841374	6.936231251	7.235023003	7.111133114	7.032511417	7.319913278	7.28747444	6.960306466	7.08550255	6.74182834	7.164096931
1554161_at	4.462267079	4.533062234	4.339782018	4.606614152	4.349154671	5.379506614	4.508807595	4.436227503	4.601882307	4.603986301	4.437126076	4.754166772	4.753802134	5.359078737	4.683933224
1554163_at	5.673253349	5.72473607	5.828542623	5.564989834	5.186280147	5.749003189	5.670834306	5.562917199	5.50190652	5.600562136	5.696747712	5.569980911	5.600562136	5.384654933	5.522197457
1554165_at	4.950945388	4.825627045	4.308639198	4.362255458	4.289685407	4.395220038	4.554854684	4.462336876	4.411788197	4.540953821	4.447581378	4.203443143	4.411788197	4.005244629	4.339279854
1554167_a_at	8.592893354	8.728946043	8.731632277	9.053398473	8.342678477	9.390328075	8.884510419	9.474083031	9.372893853	8.148044829	9.543699909	9.285107902	9.351172178	9.651718106	8.650454552
1554168_a_at	10.30369834	10.42338496	10.42695089	10.10543608	10.26909384	10.06941842	10.11510206	9.948142675	10.03623164	9.773679818	9.99170122	9.603860181	10.18851906	8.044815689	9.478913983
1554170_a_at	6.817513115	6.783383988	6.760044777	6.683168805	6.631718785	6.529915092	6.625763955	6.794134566	6.751179045	6.694067573	7.223380541	6.676674874	6.796930523	6.916985813	7.063797764
1554171_at	6.097030938	6.211174047	6.67012588	6.09056573	6.360471926	5.97250757	6.041207511	6.322438535	6.161681032	6.211230979	6.511498169	6.173104728	6.342109739	6.545872104	6.547485659
1554172_a_at	6.11699575	6.532579418	6.040980792	5.920614451	6.142968497	6.25141729	6.01882079	6.29081743	5.817812937	6.205818105	6.072288413	6.315135064	6.090791634	5.864163399	6.308860093
1554173_at	6.447212321	6.576755634	6.567185629	6.709927695	6.733210331	6.28650588	6.372035575	6.70961337	6.894023417	6.624429501	7.22126037	6.635043447	6.817016553	6.939152889	6.963158701
1554175_at	6.166680484	6.263931027	6.127305719	6.184419577	6.155910994	6.339894913	6.367905284	6.193792029	6.438437625	5.967860716	6.253359753	6.26144898	6.542747005	6.219267407	6.625589657
1554176_a_at	3.93711334	3.980272868	3.853922085	3.873407201	3.849829859	3.845870383	4.086443089	3.778541766	3.849829859	3.831679339	4.044224478	3.585200397	3.616225913	3.981293333	3.82042544
1554177_a_at	5.591536343	5.460090596	5.739790432	5.717729102	5.329831644	5.402226562	5.451811215	5.550709685	5.483046115	5.629558497	5.200830383	5.450965616	5.466099307	5.08733815	5.120252927
1554178_a_at	8.370889317	8.507588902	7.634967889	7.358404251	7.280067284	6.972194785	7.723404246	7.83810118	7.598956159	7.925690358	7.363855149	7.753664242	8.224312148	7.625317951	7.053191634
1554179_s_at	6.763046316	7.080941476	6.685292452	6.691014459	6.850542902	6.991677272	6.792439997	6.853625361	6.78245244	6.785351162	6.969420376	6.650914251	6.579180407	7.375022599	6.661789873
1554181_at	5.738399235	5.863592105	5.960144907	5.668785034	5.518275924	5.977475699	5.618422126	5.996785466	5.455915981	5.866459619	6.142909419	5.787643678	5.529564027	5.787643678	5.963418741
1554182_at	4.486535498	4.537006288	4.23121312	4.306480702	4.366664348	4.392208391	4.307737718	4.422958275	4.314367668	4.494560001	4.361108706	4.476641159	4.172377145	4.552779451	4.261321572
1554183_s_at	7.583756875	7.591620585	8.106741833	7.427598504	7.324482469	7.353513456	7.237335039	7.630653598	7.131206079	7.395767864	7.52555176	7.354414523	7.256812234	6.805838659	7.49855323
1554185_at	4.006422421	4.265105622	4.245279347	4.4027425	4.306901594	4.167964196	4.226012102	4.360885235	4.159991452	4.347718493	4.213857388	4.284510055	4.295007675	4.097280373	4.247294681
1554187_at	5.533998327	5.44571314	5.44571314	5.439856937	5.520208918	6.221475021	5.60569312	5.309104118	5.389068147	5.407910131	5.456744245	5.453745769	5.238130359	5.852071465	5.467958502
1554188_at	6.601367549	6.335510095	6.39309695	6.376917946	6.229198089	6.456617648	6.671145995	6.238561557	6.567593215	6.392791989	6.278036094	6.224932591	5.944675792	6.127603881	6.335035693
1554190_s_at	4.719780749	4.490131131	4.649338956	4.899254682	4.799597879	5.005103988	4.85833653	5.69350309	5.180800589	4.66349866	4.446336278	5.059367349	4.557738434	5.41491663	5.075482445
1554192_s_at	6.89984528	7.280215342	7.248899378	6.761529383	6.803857245	6.943613106	6.882290306	6.915280971	6.873370374	6.920723745	7.137051719	6.899115807	6.577000826	6.312664532	6.949122838
1554193_s_at	4.316542947	4.303826227	4.255530543	4.864972793	4.535979998	5.9581797	4.777983534	5.262731866	5.332336922	4.544724964	5.01386117	5.935487902	6.214908317	3.992884748	5.312806715
1554194_at	4.887006865	4.948050302	5.010360439	4.947615339	4.773306604	4.879497148	5.004718943	5.042195837	5.003510593	5.024877918	5.281935079	4.920586362	4.962605973	5.004718943	5.190627718
1554195_a_at	5.870118456	5.867389999	6.267771024	5.898501077	5.613043371	6.223385369	5.66865014	5.981165262	5.828782131	5.866521099	6.202665139	6.043160308	5.218531811	5.604498581	6.009582262
1554196_at	4.504828781	4.743659035	4.442193827	4.416272624	4.396731419	4.895220175	4.403271678	4.607823869	4.345728849	4.573714272	4.624264559	4.454509104	3.749385996	4.116454627	4.183310334
1554198_at	5.883628869	6.110000852	6.075671743	5.82037023	5.996201877	5.877025521	5.944518051	6.117571068	6.102638616	6.141414281	6.20533474	6.078348894	6.081540637	6.399363078	6.449235279
1554199_at	4.369688223	4.367097941	4.29941349	4.579819484	4.63458186	4.700885776	4.196776228	4.125200128	4.093962862	4.538306464	4.184336294	4.199719649	4.392415433	4.473756681	4.441289209
1554201_at	8.019279119	8.021489092	8.030627002	7.900991758	8.028559998	8.156510863	7.94557183	8.183018155	7.874872815	8.136636586	8.822182638	8.333184862	8.12168695	7.883118221	8.297179717
1554202_x_at	6.417357863	6.528498306	6.56001959	6.314082877	6.366670484	6.174171631	6.423211087	6.450070412	6.352805182	6.543208012	6.956053595	6.472541137	6.720888526	6.395070032	6.424450697
1554203_at	4.795104482	5.119939165	5.069580191	4.949362484	5.069482304	5.096806982	4.895552709	5.069482304	5.193125791	5.263638142	5.069482304	5.057552975	4.609473935	4.833315521	5.515578741
1554205_s_at	5.458936036	5.780252335	5.186530892	5.156379086	5.168640681	5.685741794	5.255672143	5.312880454	5.345563092	5.258257751	5.345563092	5.348230399	5.617954309	5.443546019	5.358927481
1554206_at	5.521242354	5.236142148	5.082400922	5.356414205	5.19849145	5.948242313	5.521564525	5.391993844	5.484923975	5.859066008	5.063796329	5.184829838	5.268466689	5.151403419	5.259654326
1554208_at	7.336470103	7.164204984	7.328415581	7.648232184	7.774458999	8.675781787	8.001084215	7.624752886	7.998940417	7.285854082	7.802309806	8.51277345	8.403702793	7.125630129	9.296661596
1554210_at	5.02871005	5.080211863	4.850820014	4.850820014	4.582110413	5.098527444	4.892904202	4.688472028	4.787698841	4.866866342	4.692018857	4.778694621	4.899352214	4.944662374	4.851226324
1554212_s_at	6.589631427	6.677900317	6.871789121	6.791753157	6.716146255	6.622915237	6.97435451	6.865702627	6.865702627	6.631624931	7.248505678	6.843412557	7.347026437	7.058023509	7.157720654
1554213_at	5.902497371	6.169353615	6.007003094	5.826925438	5.892047906	5.742780534	5.532611467	5.789233897	5.790499518	5.818019187	5.631893549	5.966642779	5.91695027	5.932406037	6.125522123
1554214_at	4.839049319	4.902883405	4.61258965	4.773713119	4.758089048	5.112545891	4.867088783	4.815579853	4.606387864	4.756010347	4.593429627	4.528875224	4.531236403	4.5328216	4.679282828
1554216_at	3.316813231	3.320735967	3.339217684	3.375422667	3.22248972	3.737211478	3.516999159	3.388057748	3.543058853	3.216208449	3.471666678	3.510633887	3.616467852	3.368607988	3.186734914
1554217_a_at	4.590169629	4.449431155	4.514366534	4.684825397	4.182820502	4.819336845	4.34723521	4.946005713	5.031293957	4.60813947	4.93013125	5.041833869	5.014014751	4.529261752	4.202736615
1554219_at	6.197719165	6.573908587	6.321795351	6.197719165	5.651981172	6.134510108	6.097165921	6.121404138	6.012444548	6.299449634	6.651587588	6.391422903	6.489204397	6.241158261	5.999410147
1554220_a_at	5.592464367	5.637701518	5.995208348	5.604157907	6.006861851	5.798211218	5.550079209	5.574015088	5.938983492	5.640157472	5.843379534	5.750139554	5.75414144	5.509179634	5.640157472
1554222_at	6.348310129	6.187666782	6.503498209	6.650795442	6.168678355	6.186800664	6.171711487	6.311996126	6.269107026	6.543466327	6.867351647	6.230614243	6.399407293	6.161092585	6.533929907
1554224_at	4.368872331	4.705637198	4.627713627	4.305743364	4.379717715	4.515238351	4.13654187	4.555230501	4.516223138	4.82800044	5.564227789	4.370498962	4.732857732	4.514474937	4.798009176
1554225_a_at	3.605827891	3.590295974	3.623113729	3.477777692	3.73773007	3.726890544	3.506916601	3.484775696	3.59111225	3.400146241	3.680313491	3.452111269	3.749598949	3.540816064	3.597601568
1554228_a_at	5.849119683	5.93317375	5.93317375	5.887929775	6.012281309	6.050690738	5.990261178	5.793703337	5.943085401	6.060009399	6.534187527	5.899587113	5.931423072	5.944495909	5.975565007
1554229_at	6.507488207	6.470952793	6.691529417	6.754946668	6.403071917	7.204356642	6.197175413	7.2571121	6.876716828	6.404279885	6.633294129	7.316107155	7.240756949	7.024917043	6.473925836
1554231_a_at	5.529444682	5.353896905	5.398296939	5.353896905	5.354709872	5.357331505	5.225835918	5.676948461	5.472937005	5.204417516	5.347063098	5.269661721	5.609951819	5.280719179	5.481785945
1554232_a_at	4.555097868	4.52959809	4.618915469	4.468087298	4.527294621	4.408591156	4.553183315	4.44824731	4.553841042	4.488064559	4.723110345	4.561351518	4.784027276	4.866747371	4.741906077
1554233_at	3.714517646	3.59518735	3.714517646	4.13457192	3.712482787	3.69272595	3.895093701	3.721748243	3.778848992	3.745554793	3.530273754	3.505688562	3.637425931	3.876490335	3.807477134
1554234_at	4.560243429	4.721707511	4.699818186	4.716343347	4.658003168	4.997361402	4.593771088	4.659005442	4.697378088	4.744593378	4.689257195	4.697378088	4.743171746	5.023158074	4.620374145
1554235_at	3.797696061	3.886824661	4.089027307	3.690005182	3.719699412	3.930989899	3.778594913	4.000974301	3.678560579	4.166371716	4.141832194	3.803696093	3.991420437	3.914213094	3.79544466
1554237_at	5.361866171	4.95070161	5.116958042	4.985059542	5.513752486	4.918569241	4.945034836	5.116827489	5.239168692	5.131412631	5.116827489	5.116827489	5.223610742	5.116827489	5.055762259
1554239_s_at	8.312226074	7.7976709	8.87738058	8.054607279	8.097127337	7.599743131	8.13090344	7.801170598	8.275201886	8.058532106	8.054555195	7.921046771	8.009111677	8.028557032	7.99213468
1554240_a_at	7.467943318	6.747993927	6.966509189	7.598258255	8.53656991	7.197642317	7.041054207	7.38577318	7.567245371	7.078524188	6.956892243	7.335258627	7.767374551	5.439560231	7.865394737
1554241_at	9.529757032	9.569383999	9.443334064	9.26025258	9.370606328	8.864241514	8.792449	9.428976381	9.272972515	7.935710086	9.043812338	9.244698034	9.090364514	10.12046028	9.358136905
1554242_a_at	4.440467775	4.278918626	4.468321166	4.323907428	4.817638812	4.369816581	4.341283327	4.70756139	4.426452117	4.242043092	4.52964839	4.760483227	4.734159853	4.580374757	4.874514068
1554245_x_at	6.876064448	6.664865552	7.249118121	6.52041044	6.364093322	6.601503333	6.565517876	6.484685204	6.837791673	6.680605942	7.026323684	6.441531109	7.04462729	6.063006634	6.653203198
1554246_at	8.075767852	8.329608171	8.941341888	7.7095039	7.942390042	6.386756197	8.458561114	7.233103526	8.136505595	8.522175653	8.465595398	6.837070243	7.794025419	5.634745062	6.490281977
1554248_at	6.174894825	6.124836391	6.124836391	6.298518378	5.922438491	6.230310599	6.29833559	6.203702828	5.864299881	6.340412481	6.171393956	6.069489824	6.101992021	5.661521366	6.3298396
1554249_a_at	6.456007949	6.646400493	6.657401095	6.871948802	6.497648721	7.065210074	6.540270224	7.454662375	7.302543105	6.481194849	6.731916412	7.461724988	8.167706435	7.248245961	6.331940146
1554250_s_at	7.419252621	6.694017374	6.434005112	6.440044969	6.672330333	5.901716296	6.122205034	6.110129146	6.118884309	6.073751321	5.832904964	6.25058093	6.529180459	6.114316398	7.024273716
1554251_at	6.575306801	6.584754673	6.92121232	6.352847704	7.250055857	5.976384649	6.417311271	6.389560238	6.309428541	6.622700609	6.107532691	6.109607718	6.652984396	6.230332388	6.267368874
1554252_a_at	5.161681733	4.993921747	5.136256911	5.051323384	5.198631101	5.466288457	5.110789977	5.137129277	5.227632722	5.080641153	4.962092089	5.198648483	5.032296427	5.799062096	5.093091388
1554253_a_at	6.316099997	6.337299799	6.502242606	6.270890889	6.333496531	6.460164326	6.27885267	6.440441008	6.472341833	6.48251981	6.66607907	6.104783955	6.603907331	6.997453123	6.330992884
1554256_a_at	6.064318009	6.180441743	5.916630906	5.916630906	5.903050603	6.292644431	5.818086527	6.102269841	5.830984713	5.915614932	5.896568638	5.706718974	6.157806207	5.920933019	5.803089664
1554258_a_at	5.953610449	5.793790261	6.354310568	6.453005361	6.114417156	6.110210168	5.997182927	6.813325345	6.307161166	6.367364041	6.205353383	6.745333401	6.446156642	6.056627341	6.544892656
1554259_at	6.379578441	6.214560328	6.226361253	6.152978266	6.227920476	6.057391563	5.945808498	6.072886672	6.073585453	6.25589461	6.284485893	6.189221889	6.202532487	6.158990319	6.157123635
1554260_a_at	9.233871349	9.236762985	9.027907284	8.849385652	8.134505285	8.31502348	8.682205915	9.618254492	9.171697878	8.810173984	8.749287127	8.814305018	8.785745282	6.588193266	7.786995988
1554261_at	4.916188056	4.917826256	4.911297721	4.981561858	4.931976135	5.69886108	4.707020692	5.232601852	5.03032448	4.851385782	4.942838503	4.969395656	4.642324713	5.26954001	4.69497331
1554262_s_at	5.197260117	5.385145243	5.295088875	5.078573313	5.146130824	5.165861132	5.449202876	5.057506132	5.181910427	5.598125761	5.192918669	5.152289382	4.970019412	5.240782061	5.300094763
1554264_at	4.11856526	4.162465359	4.051855677	3.916818401	4.103029505	4.040119904	3.987223637	4.040119904	4.422085193	4.020427892	3.944592597	4.121349301	4.079833786	4.107462817	4.040119904
1554266_at	5.311378176	5.187665269	5.463274092	5.233447443	5.203902741	5.178387211	5.042562086	5.405748768	5.288823977	5.546583948	5.257001874	5.290611344	4.80226015	4.772509996	5.007400204
1554268_at	5.325951255	5.507116951	5.284683453	5.230231858	5.389841979	5.470165255	5.536412921	5.391354296	5.15053447	5.317222911	5.367965438	5.276933813	4.929864112	5.089805736	5.317222911
1554271_a_at	5.75181253	5.822902183	6.295140806	5.942553595	6.090787796	5.348043432	5.832662381	6.389753632	6.336844591	5.796260116	5.741032329	5.922711425	6.92027848	6.204129833	5.82566901
1554272_at	3.267660714	3.354500146	3.461877329	3.478723844	3.406034807	3.499995155	3.309986354	3.323264781	3.355824392	3.362302311	3.360620711	3.292934953	3.142277551	3.280031425	3.402455822
1554273_a_at	5.81049701	6.011374968	6.159129039	5.907752488	5.653026424	7.783360903	6.079298464	5.53304381	6.487984803	5.480652694	6.731666857	7.677739155	8.786018687	5.005749705	6.321697165
1554274_a_at	5.505539569	5.646854128	5.563999187	5.347993037	5.590755561	5.462978232	5.518805519	5.678019268	5.420214536	5.46844907	5.805472292	5.466641431	5.579231028	5.589420449	5.657793105
1554276_at	4.550674723	4.552283724	4.463157253	4.691863068	4.674138543	4.805300071	4.398360797	4.626333395	4.581126382	4.578586692	4.489575339	4.598209959	4.592084772	5.060790405	4.517381757
1554277_s_at	4.345874941	4.21615371	4.419621859	4.499505544	4.541327405	4.838326014	4.403012078	4.512723514	4.451907924	4.520147912	4.114238049	4.467183891	4.451907924	4.547304312	4.776431576
1554279_a_at	5.919079188	6.090834316	6.20765806	5.98800701	5.841537087	5.548110112	5.998478932	6.395084118	6.096557447	5.920542642	6.09013193	6.109164338	6.210002912	5.607622283	5.971364144
1554280_a_at	4.963574287	4.815517632	5.023975935	4.760873534	4.930817058	5.457157458	4.926399427	5.363702081	5.069063396	5.157257225	5.165277117	5.228203381	4.939514046	5.014258722	5.038830456
1554281_at	4.101393421	4.356883644	4.055394182	3.867131296	3.771384872	3.922303036	3.922303036	3.937235294	3.870827361	3.922303036	3.939685464	3.702553916	3.522429774	4.02529259	3.916133877
1554283_at	5.068535078	5.281074675	5.009281117	5.205427206	5.198299374	5.395266328	5.034872884	5.198299374	5.276057497	5.072877546	5.129371498	5.435798025	5.014820183	6.151682524	4.983075113
1554285_at	6.049895248	6.085511423	5.90835946	6.523956572	6.094857244	6.209430861	6.11828586	6.622514802	6.28854576	6.243768024	7.168375851	6.899013629	7.001192968	6.206908023	6.484305853
1554286_at	6.199338055	6.30599564	5.940871676	5.592633201	5.931055456	5.941938019	5.768528226	5.91415585	5.834655699	5.972100886	6.084299022	5.941938019	5.665274034	5.92537284	6.053250231
1554287_at	6.67240768	6.134041384	6.533422255	5.850745456	5.872536587	5.930722766	6.140096204	6.012454783	6.429322012	6.288795488	6.127440326	5.788418865	6.353492544	5.638057698	5.707191144
1554288_at	4.435360717	4.443026766	4.518649309	4.424668995	4.587254571	4.451861575	4.341826447	4.297716507	4.591066817	4.435649649	4.211438734	4.324212677	4.283267276	4.547864071	4.461731246
1554290_at	4.789332287	4.573392299	4.598822727	4.567317331	4.596980525	5.07827534	4.701556489	4.704355017	4.596980525	4.854633026	4.150925624	4.633438833	4.455944363	4.596980525	4.566053158
1554291_at	4.518707757	4.450949717	4.508487112	4.470082933	4.359681793	4.519526584	4.403355072	4.500669915	4.579968241	4.415254973	4.480973091	4.813705564	4.291411668	4.599708177	4.338619062
1554292_a_at	5.56967178	5.305776498	5.252910413	5.323391633	5.174193708	5.084585982	5.309634562	5.28588347	5.217461643	5.383098887	5.452439255	5.309634562	5.605254838	5.789797138	5.168864274
1554293_at	3.846584524	4.032984623	4.103293542	3.985476042	4.054245536	4.21345612	3.993442562	4.339156477	4.149246529	4.183250523	4.010103773	4.289892972	4.078662742	4.697091433	4.263776809
1554294_s_at	4.167504577	4.179480983	4.147421018	4.172923192	4.169833695	4.523428947	4.074276869	4.126418316	4.152267331	4.350916991	4.39529501	4.011138272	4.081464997	4.158437781	4.310982485
1554295_x_at	4.538697559	4.280922087	4.321872992	4.491685195	4.680792691	4.564026673	4.600144272	4.315964677	4.425276446	4.475169326	4.223819433	4.472650528	4.424015845	4.729481451	4.490815679
1554296_at	3.629083474	3.500041061	3.480643322	3.446941596	3.470132461	3.439204732	3.375378542	3.558698002	3.623042167	3.50084167	3.425500665	3.864358581	3.499420275	3.68987099	3.600355492
1554298_a_at	3.224788459	3.42517931	3.295095843	3.242406024	3.205911561	3.305018073	3.21325941	3.123600838	3.167855746	3.308579096	3.226495411	3.218058031	3.301816113	3.288129741	3.293894502
1554299_at	4.585532948	4.602691486	4.66261708	4.845556831	4.506010108	4.857465772	4.533008486	4.638876803	4.637428071	4.801959102	4.533113533	4.581486204	4.478934388	4.641358696	4.737754264
1554300_a_at	4.65840094	4.828985669	4.750069618	4.740886138	4.829699174	4.602616003	4.828757834	4.802276333	4.472543793	4.829032291	4.767041095	4.975746473	4.95262948	4.802276333	5.101126429
1554301_at	4.35198857	4.585488308	4.538221264	4.331920572	4.379914278	4.815273041	4.554421641	4.495955974	4.877353087	4.495955974	4.495955974	4.536567497	4.55325376	4.390723917	4.277326004
1554302_s_at	4.869797393	4.493551294	4.782135195	4.691643515	4.482625409	4.782501899	4.483508039	4.581695275	4.451762944	4.509337617	4.819391794	4.571630556	4.623072221	4.563201234	4.747893537
1554303_at	5.579323216	5.805414177	5.896020486	5.389260432	5.379886185	5.289554356	5.357295779	5.570697469	5.576522037	5.810962961	5.627040759	5.803565551	5.637180257	6.057739222	5.485203345
1554305_at	5.186773168	5.382371046	4.902238515	5.205689054	5.169964444	5.263742405	5.204089523	5.282882294	5.327590015	5.204089523	5.249552722	5.108637929	5.355084442	5.149314452	5.204089523
1554306_at	4.045183295	4.486525716	4.05515464	4.288899307	4.075003241	4.45105001	4.045442692	4.430645331	4.375111645	4.366763621	4.001506215	4.14944459	4.198094208	4.459189503	4.565703946
1554307_at	4.055468077	4.140182602	4.082768691	4.000430397	3.845422169	4.101511812	4.091899121	3.89458393	4.118788431	3.918476458	4.411471673	4.083510469	3.974558566	3.915985277	4.203422132
1554308_s_at	3.891066752	3.806054889	3.703032271	3.609583572	3.832931468	4.106809843	3.772485663	3.938786405	3.773719236	3.890030594	3.743522683	4.025915827	3.925397465	5.473713792	3.71737495
1554309_at	3.97218896	3.742959102	4.016724306	3.996126709	3.767163575	3.602166036	3.450665075	3.922780537	3.83527594	3.71927928	3.462035665	3.997590801	4.149911603	4.242726368	3.555443915
1554310_a_at	5.418943555	5.270694916	5.572139171	5.063449788	5.005675179	5.1426634	4.926905537	5.573641393	5.461756107	4.983407635	5.442559214	5.288770125	5.761684709	4.788483635	4.98023616
1554311_a_at	4.91394744	4.820671041	4.183321321	4.638446573	4.455867743	4.875205195	4.679141902	4.712584227	4.567662345	4.875205195	4.833161505	5.028076492	4.731785241	4.974332425	4.525920841
1554312_at	6.036052683	5.984092669	6.109259113	6.036052683	6.03832595	5.678857482	6.121333905	5.992516085	6.035145782	6.081965518	6.253986892	6.004811496	5.814659353	5.804100179	6.2889355
1554314_at	3.655158482	3.5918479	3.310844416	4.660205883	3.513260856	3.717973662	3.634837622	3.480189082	3.411262418	3.327594999	3.784374945	3.544122259	3.94530883	3.592851181	3.505318794
1554316_at	6.074039062	5.915428115	6.09351463	6.074733084	5.878975896	5.570195969	5.364789082	5.940059085	5.94994637	5.772133589	5.820755548	5.691568095	5.986380833	5.26074813	6.033487567
1554317_s_at	6.111465538	6.087655597	6.068248605	6.260672625	6.183362598	6.037545219	5.881337224	6.037545219	5.973221545	6.03169828	6.037545219	6.118424616	6.2567259	6.459872164	5.988023675
1554318_at	6.292536361	6.345201602	6.205190948	6.092153667	6.259879931	6.209589789	6.110919911	6.372627732	6.350383396	6.526913527	7.335572139	6.487538175	7.055717579	7.069544956	6.414835257
1554319_at	3.526530817	3.386007583	3.480840922	3.646066438	3.530315046	3.452468375	3.471275074	3.503306061	3.496879564	3.35507155	3.387289051	3.374886294	3.487212926	3.809426106	3.496879564
1554321_a_at	6.056475233	6.235596996	6.210697545	6.615552319	5.850948151	6.040561313	5.98264943	6.451252666	6.173745808	5.817957497	6.461730311	6.072737002	6.150606959	5.920215688	6.098494975
1554322_a_at	5.232430402	5.61472629	5.655985115	5.495240639	5.372348195	5.542871758	6.112667508	5.535355059	5.448519752	5.334549198	5.589791585	5.54154099	5.54154099	5.839396449	5.359445536
1554324_s_at	4.090169802	3.872247347	3.699240526	4.049346552	4.060853951	3.97032572	4.252817	4.482511661	4.114152467	4.044740446	4.275997689	4.067180483	3.902228382	3.883110612	4.044740446
1554325_at	4.741764881	4.582457742	4.725741473	4.876350809	4.69811903	4.87654585	4.658592876	4.80340937	4.8888387	4.609336068	4.641307728	4.998192115	4.736204659	4.875171374	4.94121
1554327_a_at	8.59671979	8.708442453	9.005996228	8.233173681	8.009867259	7.905151399	8.413553669	9.181808594	8.859254655	7.072674288	8.740866266	7.911040687	8.444817813	6.239861841	7.873965965
1554328_at	3.558885622	3.315362151	3.383848274	3.25348916	3.542067375	3.366019068	3.29863539	3.236715503	3.366019068	3.366019068	3.216993732	3.631588362	3.326966072	3.475404822	3.553044928
1554329_x_at	3.511644057	3.570518226	3.536861517	3.284184687	3.454161424	3.50555185	3.352292647	3.464464305	3.350098142	3.368578101	3.272201509	3.708330739	3.568206979	3.318666735	3.454161424
1554331_a_at	5.561923382	5.45581152	5.551966784	5.395407291	5.352367803	5.52896112	5.38078887	5.471396396	5.527912123	5.365230133	5.469215618	5.321026811	5.83064758	5.367692378	5.38239607
1554332_a_at	6.292860691	6.397684242	6.065586103	6.332094709	6.163776007	6.692634724	6.479265229	7.625695554	6.759099466	6.522250714	7.039729712	6.404100531	6.026664971	6.479265229	7.102294611
1554333_at	5.23596256	5.808964424	5.318782153	5.082344401	5.187378802	5.342135198	5.243304331	5.808676583	5.574616934	5.115451626	4.871414215	4.893193699	4.868515134	5.119782062	4.773959075
1554334_a_at	7.406878118	8.315316648	7.678091536	7.652391822	6.859536585	7.392453538	7.560965205	8.159817847	7.62241461	7.033599922	7.81414101	7.560965205	7.728834124	7.780191011	7.248056452
1554335_at	5.425487975	5.844400394	5.423270448	5.54970975	6.433149675	5.396748205	5.393357329	5.510410619	5.789216586	5.190002222	5.808261645	5.527635712	5.56837418	5.554659076	6.223493912
1554337_at	4.67225409	4.732195368	4.430623378	4.555510849	4.595548034	4.972973313	4.59654191	4.626862349	4.629614109	4.538883771	4.483097895	4.570979861	4.656050102	4.953765409	4.585884671
1554339_a_at	5.529284091	5.754407707	5.753248678	5.704298363	5.152062238	5.794403195	5.535669688	6.635858858	6.831717246	5.402998203	6.551533482	6.196642246	6.97684272	5.158968963	5.304092501
1554340_a_at	4.863951275	4.875603555	4.863274203	4.898405439	4.863706552	5.340945762	4.857799132	4.862316107	4.829964972	4.875672116	4.784998031	4.995163615	4.849855759	4.530678309	4.648767526
1554341_a_at	5.286724052	4.985752225	5.150028257	5.393584975	5.40308734	5.245704922	5.64378301	5.582702158	5.82396128	5.35014267	5.693266002	5.829712292	5.865507198	5.825653288	5.402712256
1554342_s_at	6.489897641	5.953840598	6.493674711	6.683473854	6.2927016	6.40700611	6.302243376	6.432696744	6.737316849	6.486151491	7.258817658	6.82943631	6.812156147	7.486173239	5.937323458
1554343_a_at	5.175885139	4.750782558	5.258106115	5.569421671	5.765987371	6.177640279	5.402959339	7.001104969	6.171579822	5.831629349	5.712617958	6.257952367	7.529687065	5.251018636	6.599107228
1554344_s_at	8.056711085	7.891686949	8.221268634	7.90631196	8.075999645	7.986330461	8.101935814	8.218722293	8.184215845	8.373491581	8.437512757	8.180723568	8.599290892	8.238518287	8.140203434
1554345_a_at	5.664563736	5.220195126	5.558116653	5.54127811	5.706131191	5.631239982	5.96285733	5.661374137	6.301435506	5.589224066	5.929305278	6.199147784	6.292516097	6.18868337	5.654696603
1554346_at	6.275493166	6.265412678	6.210385331	6.339151272	6.267681992	6.329443421	6.125073821	6.252492769	5.939076525	6.264474325	6.382518771	6.317890374	6.103306816	6.621359601	6.345854069
1554348_s_at	5.570710231	5.322195828	5.604519961	5.273793015	5.281956724	5.275405567	5.43425842	5.394477142	5.154007086	5.370143236	5.317899755	5.317899755	5.04245107	5.270019679	5.0892288
1554349_at	5.44836798	5.627255995	5.172792053	5.274781417	5.274199384	5.380627653	5.159777534	5.458893563	5.274199384	5.553545867	5.057715224	5.196412557	5.187267602	5.018289497	4.892321365
1554351_a_at	7.893761139	7.320562415	8.062151648	7.822021582	7.219774158	7.727034072	7.932557013	8.229550688	8.213549544	7.338169071	7.898151167	8.117497518	8.423862912	7.364565018	7.299712129
1554352_s_at	6.864251837	6.827273785	6.915948174	7.431164276	7.28205435	7.494993613	7.474467892	7.891175088	7.779438825	7.358093455	7.463314443	8.050057167	8.235867781	7.84092172	7.918035816
1554354_at	3.135679257	3.161059064	3.020484129	3.339610216	3.288639494	3.299718018	3.372387199	3.107517677	3.206778146	3.195859109	3.156691053	3.129592233	2.922143895	3.33680016	3.17311439
1554355_a_at	3.856875147	3.982451689	3.668797395	3.762460037	3.525282083	3.632555915	3.731585181	3.749513286	3.834718814	3.609378455	3.731585181	3.573770624	3.482461478	4.046684962	3.81160243
1554356_at	4.48741412	4.56372609	4.540361288	4.390219552	4.467578324	4.234136233	4.754570509	4.269786826	4.276519198	4.23759425	4.016206055	4.40107829	4.550456629	4.074666756	4.60602421
1554360_at	5.46458143	5.408019236	5.405267589	5.581352218	5.615077095	5.493749606	5.449048313	5.596795339	5.582706371	5.49089428	5.584590222	5.516063446	5.87109425	5.464722537	5.705671992
1554362_at	3.873596926	4.037544808	3.845882566	3.873596926	3.786058271	4.092476141	3.872370601	3.872370601	3.818644839	3.92023015	4.33949663	3.944200947	3.966920033	3.729880627	3.776933401
1554364_at	4.44121002	4.372087784	4.246075004	4.264288744	4.153150487	4.435407608	4.253764329	4.266242552	4.307525834	4.661190338	4.166850826	4.170751061	4.274197894	4.092329155	4.411236054
1554365_a_at	8.333763008	7.737315055	8.187403673	8.732966876	8.884390097	9.344981997	9.020960419	9.880122977	9.338630821	8.580693238	9.176440272	9.664196326	9.771488296	9.412565763	8.983558092
1554367_at	5.122606309	5.29330709	5.424778956	5.310769154	5.155158822	5.111431182	4.840112947	5.014853079	5.182268705	5.02926604	5.463291569	5.243733641	5.220714042	5.361503645	5.473394844
1554368_at	4.051364654	4.317545755	4.329404776	3.877396202	4.145012178	4.047503142	4.129476593	4.052007418	4.052007418	4.091367847	4.002872216	3.957250949	3.930356369	3.903563735	4.153693853
1554371_at	5.468607268	5.591720531	5.58086505	5.666428955	5.499883176	5.96875507	5.46841062	5.519655507	5.584527487	5.521120441	5.567410215	5.815734699	5.567410215	5.468177514	5.600539109
1554372_at	5.699276408	5.624278285	5.699276408	5.811109484	5.635797728	5.948934986	5.646409894	5.800799014	5.743524273	5.810983598	5.649527762	5.569650172	5.522379115	5.310488887	5.997883481
1554374_at	4.733981021	4.857731682	4.837125695	4.90969974	4.731732644	5.115535485	4.824457073	5.131134864	4.71056469	5.284062544	5.039652455	4.838111764	4.732551724	5.078916391	4.862782166
1554375_a_at	5.520692826	6.781448901	5.317918818	7.058578813	5.126902714	5.418445221	9.027508977	4.83726162	7.28248513	6.255163336	7.847280106	5.131032574	6.056958613	4.852856148	5.220000058
1554376_s_at	5.873776026	6.169442295	5.953462884	5.343483081	5.633658979	6.330776607	5.799502285	5.935865626	5.949336788	5.934728729	5.601579165	5.677585049	5.473422936	5.301742841	5.875059846
1554377_a_at	5.541895301	5.269795881	5.511009638	5.230263636	5.231091713	5.787714471	5.394288548	5.511301922	5.307237057	5.287258465	5.307237057	5.307237057	5.236677811	5.316730744	5.263516393
1554378_a_at	4.742360225	4.437964022	4.476780425	4.508127317	4.448863703	4.678939418	4.47948414	4.319463548	4.441444293	4.262719182	4.484026194	4.448863703	4.257549735	4.326644981	4.323829112
1554379_a_at	6.113670664	6.409266228	6.048258866	6.147402868	6.159482668	6.081672912	6.164488258	6.241076364	6.38334995	6.325613126	6.508624559	6.089739567	5.845757706	5.981166454	6.255499167
1554380_at	5.200146804	5.104848953	5.228479926	5.210488717	5.130114071	5.465090947	5.297368564	5.107769278	5.305235007	5.0651053	5.345454651	5.218066632	5.241492241	5.872879121	5.021127791
1554382_at	5.168183822	5.395026439	5.32456108	5.60773728	5.613057788	5.702984971	5.449314152	5.44207225	5.395765692	5.539400819	5.431912969	5.628203839	5.319378057	5.304011259	5.431912969
1554383_a_at	6.034591724	5.840495332	5.922502767	5.872910946	5.994181187	6.439330026	5.785223579	6.521319316	6.141866007	6.070774559	5.807758457	5.914041789	6.114999114	6.660288536	6.110448398
1554384_at	4.515676421	4.799326019	4.873712228	4.515676421	4.508313867	4.316965517	4.55560469	4.490413241	4.432303553	5.215240608	4.83718785	4.340298302	4.237743577	4.069057307	4.368128693
1554385_a_at	6.930798356	7.382388001	7.808364271	6.327463627	6.397297058	6.206118708	6.189571334	6.374855823	6.467961932	6.204123996	6.887210728	6.592712612	6.085180742	6.470965045	6.608318812
1554386_at	5.152760746	5.107912947	5.136975467	5.17297856	5.044675565	6.116285496	5.195604224	5.190050043	5.190050043	5.367729788	5.190050043	5.040118489	4.978981768	5.139296375	5.301287183
1554388_at	6.430293249	6.871269823	6.821925543	6.901330357	6.433504609	5.820792127	6.023713703	6.360585872	6.785071985	6.290082868	6.399115009	6.3037101	6.782820961	6.37858203	6.869179657
1554390_s_at	8.990185606	9.638470676	9.073497444	9.071271842	8.588118307	9.557193628	9.012582188	9.841625519	9.249655783	8.826735942	9.063181711	9.057997	9.544635324	8.2397503	8.536855133
1554391_at	4.743773509	5.264084339	4.889475501	4.972118177	5.075401377	5.099399682	5.068443014	5.228652741	4.765630486	4.784864686	4.977213899	4.934740575	4.966373139	4.807041116	4.948075102
1554393_a_at	6.356762635	6.337204686	6.626628161	6.281219827	6.376687484	6.093901523	6.188063165	6.07601311	6.31494328	6.274473655	6.461606657	6.381544651	6.376025395	7.127495712	6.339066597
1554394_at	4.858098362	4.692967485	4.488024584	4.57644611	4.510089172	4.583237691	4.647308702	4.592926467	4.303741769	4.647416573	4.615639304	4.748678016	4.220334609	4.370714401	4.469124345
1554396_at	6.652216942	6.777936846	6.88131315	6.613925545	6.585098014	6.467397707	6.831537774	6.890035218	6.726850898	6.768294943	7.023109227	6.767902748	6.875045725	7.008061171	6.95911395
1554397_s_at	7.261644545	7.606119331	8.058402955	7.677192652	6.621913898	7.97936567	7.751770354	8.222035565	8.266302069	6.90216309	8.194078216	8.141349542	8.735878137	7.003506591	7.172778569
1554398_at	4.525253216	5.024072957	4.827230137	4.694976918	4.692867531	4.762078478	4.8413905	4.733791337	4.925784024	4.888117436	4.914623299	4.896003741	4.8413905	4.8413905	5.062951884
1554400_at	6.514851473	6.396540511	6.595615797	6.623357522	6.891517234	6.743106704	6.565069761	6.552940963	6.709457355	6.899955889	6.664913029	6.64368452	6.698958559	6.816353777	6.561300382
1554401_a_at	5.115876919	5.093407897	5.225850802	5.231375367	4.97930273	5.10852866	5.307081882	5.10852866	5.334160549	5.402489914	4.903090484	4.912957228	4.832618621	4.77259455	4.974331544
1554403_a_at	4.449317639	4.232733517	4.524957642	4.367874077	4.471143719	4.440269502	4.382466222	4.531273958	4.052349439	4.62648849	4.368654722	4.323532083	3.922935333	4.172544676	4.387701385
1554404_a_at	5.451034756	5.441106643	5.521106847	5.464854776	5.642188784	5.448581206	5.86373244	5.496647838	5.522031086	5.502560695	5.542972783	5.509265946	5.684210329	6.1674877	5.522031086
1554405_a_at	4.942717393	5.03449276	5.124869659	4.786550695	4.933515049	4.873472794	4.607329016	4.579928762	4.890930871	4.873472794	5.211586351	4.83060676	4.636377162	4.734369575	5.128096002
1554406_a_at	6.116170739	6.555455834	6.452371271	6.779102036	7.392142746	6.756272995	6.524206707	6.860116709	8.025181149	6.668130729	7.098877261	7.711883434	7.214999451	6.296269717	6.996539776
1554408_a_at	7.928412445	8.263726996	8.988682437	8.281480191	8.429632937	8.222277922	8.278190823	8.762920079	8.370088795	7.767939241	8.125522393	8.166873314	9.031123687	6.271691574	8.663949615
1554409_at	4.503105701	4.79042131	4.60033545	4.226407613	4.489438799	4.55328057	4.495039101	4.495039101	4.484083622	4.495039101	4.444804322	4.479907126	4.313922695	4.437769784	4.71272697
1554410_a_at	6.86251747	7.148332411	7.2143624	7.192971241	7.366043134	7.150586115	7.191865628	7.119687472	7.059054701	7.695314251	7.500692435	6.989099462	7.067871094	8.12675341	7.324782667
1554411_at	6.618885343	6.647579284	6.261008688	7.019277547	6.86949027	6.10652269	6.90398347	6.462244606	8.175874906	6.228709132	6.333604373	6.452108065	7.000001418	6.435811983	6.546635073
1554413_s_at	4.606816654	4.610347691	4.273483391	4.440550583	4.752612378	4.637004539	4.49620035	5.310612236	4.701183533	4.652982904	4.779173684	4.652982904	4.652982904	4.684801783	4.868804392
1554414_a_at	6.218260041	6.970189543	6.736363349	7.011353098	6.814972412	7.113150904	7.070119308	7.546822508	7.383526641	6.468335414	7.603088905	7.616307447	8.266302727	8.616420557	7.049828548
1554415_at	6.695331323	6.471546516	6.45118689	6.736505714	6.754777192	6.416547227	6.647335565	6.641467189	6.712810883	6.067369202	6.126301507	6.14258641	6.525007804	6.918677455	6.471172399
1554417_s_at	8.516293841	7.743497235	8.678151782	8.414572037	7.90467117	7.577765986	7.58476181	8.46672067	8.17198052	7.618120956	7.960026171	8.065093926	8.528518059	7.447812306	8.353116846
1554418_s_at	3.921051568	3.734491698	3.610256927	3.6133609	3.722843196	3.878574666	3.689372309	3.897942661	3.632605822	3.735442418	3.765859906	3.691305858	3.611974383	4.070166639	3.708172251
1554419_x_at	5.215443744	5.212412789	5.524586295	5.39164685	5.295545916	4.996934277	5.067132579	5.164232837	5.105463451	5.202464104	5.191809463	5.033918923	5.19624345	5.459635322	5.158464297
1554420_at	5.634857584	5.465981136	5.534856414	5.528265058	5.672302275	5.585303159	5.795516065	5.782446264	5.465730292	5.44462649	5.439375293	5.567897603	5.578352228	6.301883979	5.567897603
1554423_a_at	9.628768343	9.660060583	9.577037534	9.720857687	9.634360686	9.663837333	9.873138549	9.433741434	9.839896443	9.721432335	10.03963611	9.814138553	9.795660554	9.514361205	9.389182513
1554424_at	5.087352658	5.087352658	5.186614451	5.353711306	4.855337302	4.999839646	5.045929969	5.320102506	5.256442069	5.114094287	5.295781375	4.850113778	4.830692157	4.517120054	4.641734406
1554428_s_at	6.495036207	6.598010185	6.427188148	6.577324801	6.346360367	7.018297778	6.824994904	6.557902895	6.534758572	6.617059597	6.701405464	6.4641478	6.608730282	6.286173475	6.680187893
1554429_a_at	6.918181758	7.075938309	7.086567132	6.666768202	7.066803143	6.621387868	6.918601889	6.951395397	6.783920702	6.643353313	6.850905121	6.879005134	6.918601889	7.023452684	6.830630025
1554430_at	6.423116854	6.408009483	6.361870991	6.248461266	6.15916183	6.230215562	6.490058341	6.431844744	6.093524228	6.824424029	6.23174388	6.955355449	6.674321618	6.325980002	6.416354423
1554432_x_at	6.747076978	6.159046443	6.747076978	6.943689819	6.565193522	6.455907229	6.802104769	6.58380287	7.020047454	6.760549964	6.81789488	6.854813946	6.950882512	6.916604778	6.634388256
1554433_a_at	7.595452992	7.503654329	7.784972707	8.016168941	7.249379116	8.343497055	7.603280748	9.001919717	8.40890045	6.993148767	8.327989358	8.538246552	8.646033173	7.690828398	7.513493539
1554436_a_at	9.902142267	11.05682246	9.705867214	11.3616727	9.123797801	11.60103787	12.33569094	13.34036368	11.78560553	9.396265305	11.23609995	11.49185937	11.43819798	6.976744391	11.62039601
1554438_at	6.079256102	5.858188335	6.068849465	6.211875392	6.069085538	5.227643858	6.002794935	5.820506886	6.346041503	5.586742113	6.575109167	5.781642536	6.203778327	5.10456372	5.490699976
1554440_at	4.630304988	4.624274379	4.42455907	4.628909176	4.827632558	5.05100438	4.786493729	4.627312625	4.586998194	4.943133264	4.867829777	4.660324688	4.603698115	4.998238998	4.688828934
1554441_a_at	7.835190698	7.961329608	8.085734753	8.15044925	7.783425014	8.151525717	8.121507276	8.141888309	8.492566543	7.745031186	8.465626983	8.560841186	8.682573409	8.069841453	8.162016591
1554442_at	7.626881234	7.651963798	7.857049752	7.400065474	7.567448119	7.567448119	7.275528518	7.567448119	7.390116261	7.413817729	8.480297396	7.470292687	7.675160885	7.07815806	7.970940777
1554443_s_at	5.909503703	5.746029933	5.676960228	5.787682027	5.673052858	5.783336517	5.783336517	5.695779677	6.036242888	6.106188875	5.719963568	6.232472547	5.48809722	5.765858125	5.909431223
1554444_s_at	6.568980323	6.967521857	6.524568938	6.526661881	6.586189561	6.761885347	6.653240918	6.770265695	6.641271442	7.034130904	7.071826179	7.054007436	6.979722949	6.597658308	6.92082301
1554445_at	5.276138034	5.381896644	5.439974867	5.399478762	5.357493791	6.039551869	5.46917044	5.420595476	5.638857106	5.135127987	5.184716143	5.376457806	5.803072528	5.469370113	5.34565475
1554447_at	6.545812472	6.083975558	6.294914376	5.785358495	5.828307735	5.587510719	5.462681547	5.886298783	5.82733106	5.569962354	5.840040991	5.879535499	5.968314286	5.617174898	6.051524599
1554448_at	4.681690529	4.935238401	4.58447184	4.657042334	4.519005834	4.612685864	4.605965355	4.498927814	4.597552856	4.279106802	4.362419483	4.58599172	4.754848078	4.741352969	4.257036922
1554449_at	5.890925855	5.961514553	5.934760102	5.975764969	4.826111461	4.927723169	5.959971723	5.615562005	5.651721753	4.887631006	5.853528252	5.598178346	6.302664	5.268194906	4.573657718
1554450_s_at	8.54958358	8.196028696	8.628623399	8.077553743	7.100891212	6.712545753	8.044825435	7.462711037	7.850237156	7.170353773	8.796723485	7.384444494	8.306315349	6.478215578	5.978596731
1554451_s_at	6.48835276	6.881992422	7.174176327	6.737913924	7.156401504	7.059013019	6.775956545	6.832501648	6.775956545	6.521114964	6.775956545	6.576689087	6.587058495	6.395355907	7.066269991
1554452_a_at	7.09496606	7.491989308	7.821605526	7.904406946	7.133455405	7.465114753	7.530072626	7.435457435	7.873459125	7.640041062	9.187494511	7.429190539	7.947885555	9.158374232	8.091198037
1554453_at	5.426706591	5.180954234	5.326485863	5.423772564	5.296262951	5.442995977	5.517163934	5.759013789	5.475598209	5.332462226	5.423004342	5.448001804	5.423004342	5.772120881	5.267107588
1554455_at	6.570413134	5.913559947	6.607709529	6.514157612	6.872874745	6.129685322	6.210743306	5.809731876	6.495561336	6.329514623	5.878048426	6.677691193	6.892181615	5.17978713	6.607997863
1554456_a_at	6.372058015	5.863139804	6.170446789	6.170446789	6.674109454	6.023421079	5.828097127	6.495546272	6.808622017	5.940848799	5.977251939	6.495069843	7.019550604	5.044223044	6.275517097
1554459_s_at	5.036036283	5.014106948	5.16390099	4.949902086	5.039452535	5.05763272	5.039452535	4.978667001	5.07369556	5.043937024	5.125908983	5.086424502	4.97054042	4.815750395	5.039452535
1554460_at	3.421478294	3.346675806	3.370880252	3.359470545	3.206518742	3.360247625	3.475076681	3.370528642	3.483229952	3.453456135	3.542164507	3.481190903	3.330019603	3.437663253	3.429140575
1554462_a_at	8.232279913	7.79656101	7.952798658	8.897237032	8.408456338	10.03757199	8.8453166	8.95847909	9.163779122	8.27283818	8.978245686	9.694642574	9.782040526	8.938571387	9.438755668
1554464_a_at	7.765942082	7.2934875	7.87031356	8.425597681	7.663595623	8.649443663	8.072046531	8.042124231	8.108183763	7.710118002	8.119507697	8.302793855	8.296018066	10.00256045	8.687852181
1554465_s_at	4.569645377	4.707115278	4.534783699	4.73250593	4.232650324	4.849086665	4.509293442	4.63983566	4.650402539	4.494521765	4.398217947	5.158947683	4.987927776	4.873273553	4.650402539
1554466_a_at	7.627524142	7.451704002	8.237867135	7.578610334	7.815228388	7.072771731	7.835802197	7.711694503	7.250856456	7.345437361	7.710626395	7.518563009	7.998421143	7.412731843	7.758674333
1554468_s_at	6.665216769	6.528868347	6.70190007	6.659848505	6.815195698	6.513805734	6.912508345	6.566705524	6.906558086	6.755754837	6.829705394	6.823692429	7.022333877	6.755754837	6.755754837
1554469_at	4.65501464	4.562396531	4.816256726	4.891355913	4.814237881	4.842990503	4.471237835	5.139686852	4.589977951	4.676831116	4.67227528	4.959877496	5.06003865	5.235212278	5.100780056
1554470_s_at	6.214419864	6.270646903	6.297276673	6.406806626	6.479674427	5.961989703	6.217392424	6.344128263	6.801956095	6.160447005	6.51344553	6.32238619	6.98719791	6.726058087	6.208062517
1554471_a_at	7.391305314	7.251956678	7.352332907	7.450600207	7.134859149	7.730223144	7.487719743	7.502026438	7.632570057	6.764393379	7.667025276	7.622353904	7.844238403	7.567367249	7.187285934
1554472_a_at	5.376820837	5.18936137	5.36185242	5.330889815	5.638378997	5.062093826	5.19037132	5.234834872	5.787915186	5.327736141	5.024977712	5.835203814	5.848365079	6.186257584	5.682380672
1554473_at	5.544859987	5.222546278	4.956989853	4.925840863	4.784322779	4.837321221	4.411125883	4.76201281	4.733675983	4.599334467	4.27609638	4.9582297	4.805149728	5.236824434	4.632422533
1554474_a_at	6.353686367	5.620942853	6.660696608	7.130218118	6.248758488	7.302454793	7.190838341	6.349030589	6.545527155	6.195102753	6.385674221	6.838350767	6.794741167	7.770577272	7.129051957
1554475_a_at	5.917264608	6.18921774	6.184933606	5.771738315	5.830203597	5.976334862	5.957668914	5.927574026	5.966167626	6.102794859	6.265617019	5.966167626	6.068233861	5.600932474	6.219180631
1554476_x_at	5.459905986	5.65355864	5.205701292	5.179255319	5.24484932	5.302997854	5.007109751	5.397072995	5.096342062	5.188504032	5.196958295	5.275425469	5.311410124	5.126868808	4.860134018
1554478_a_at	4.744357318	4.706582064	4.77408835	4.954878094	4.415715478	4.798486642	4.358270479	5.120935271	5.256070904	4.99359966	4.666517936	4.834602481	5.235283987	4.867800402	4.659313035
1554479_a_at	7.695533305	7.305748306	7.244563568	8.250747833	8.065156526	8.204984763	7.576573191	8.422572413	8.019118403	8.026623593	7.42123537	8.564447	8.532247465	8.250423652	8.690617657
1554480_a_at	8.25448407	7.777722004	8.314671502	8.419683812	8.25851028	8.324551277	8.229126147	7.85491631	8.180919513	8.399763088	8.018267816	7.843526831	7.312571641	8.343962164	7.99627272
1554481_a_at	6.053500612	6.303256914	5.768033068	5.972308369	5.808868604	6.220398783	5.726472019	6.086591829	5.851504063	5.584932659	5.945595564	6.093061314	6.175944401	5.513528044	5.751226043
1554482_a_at	8.050993083	7.599159421	8.072964265	7.919170244	7.834005632	8.287964467	8.45004743	8.663686472	8.551922245	7.958016608	8.212615628	8.70325688	8.53457559	6.74849778	7.78886334
1554483_at	8.586925647	8.639240801	9.15720659	8.095207621	8.53766368	7.455730023	8.266733161	7.362100806	8.529218452	8.382519404	8.34845772	7.72354059	8.665221003	7.792879779	7.280544708
1554485_s_at	8.994981144	8.574889205	9.431770605	8.282520715	9.114768402	6.335333441	8.523682723	6.703133205	8.403093285	8.369553867	7.970966035	7.468392491	8.53858157	6.236252707	6.533974924
1554486_a_at	4.392573375	4.539993467	4.786313695	4.604897683	4.420831705	4.549085985	4.602805061	4.80762849	4.63265037	4.458642175	4.298007135	4.247112004	4.502291832	4.52900402	4.518873594
1554487_a_at	4.895834402	5.207468415	4.804387725	4.730214344	5.088634093	4.775867709	4.523683162	4.409236364	4.770389427	4.619668604	4.47458901	4.490091558	4.586764879	4.502185649	4.723272282
1554488_at	5.454077547	5.16319131	5.350203052	5.293125729	5.254414104	5.109978632	5.124590789	5.329804975	5.393464147	5.310002848	5.670453198	5.033836785	5.60159274	5.310002848	5.09783544
1554489_a_at	6.584367368	6.257705124	6.554504545	6.390759646	5.737306121	6.849596687	6.107866664	6.587262048	6.947943852	6.584913152	7.120703999	7.387894155	7.29575714	7.101151162	5.877961363
1554491_a_at	5.069149909	5.163412136	4.736878542	4.837271801	4.862369816	4.791975639	4.942696838	4.721914752	4.758218674	4.809706926	4.872019029	5.097564602	5.036322088	5.003503877	4.71451072
1554492_at	3.215464138	3.198370146	3.014874449	3.137111796	3.100622329	3.471349846	3.223698569	3.46047687	3.223698569	3.251383676	3.315282487	3.223698569	3.12265098	3.125682868	3.223698569
1554493_s_at	5.31246772	5.506703521	5.496467953	5.973765691	5.473812318	6.191188171	5.840434002	6.523914071	6.289444858	5.49117305	5.875463009	6.125761592	6.697022324	5.420434783	5.574589752
1554494_at	4.992528855	5.040998368	4.948740488	5.179251181	4.826185571	5.095554776	5.100407406	4.816488261	4.718413586	5.026591336	4.985504679	4.958696541	4.791023597	5.138473236	4.679630026
1554495_s_at	4.684353265	4.771543731	4.602143596	4.667747428	4.653458649	4.666617631	4.938172911	4.751705164	4.648371698	4.656841811	4.630907066	4.595483119	4.878382131	4.873958649	4.723485962
1554496_at	5.905310522	5.748051924	5.649015154	5.578326219	5.811633806	6.443900751	5.74163327	5.33650864	5.552352874	5.808644904	5.623473206	5.460414537	5.466555886	5.850733174	5.546972518
1554499_s_at	5.315315385	5.582176853	5.436057075	5.39126096	5.533772272	5.866877387	5.787170456	5.786165006	5.59120428	5.580946919	5.416245364	5.35420689	5.596028668	5.1445976	5.667669854
1554500_a_at	4.099408816	4.18837854	4.103968489	4.089269749	3.931590727	4.408978715	4.179265237	4.137353433	4.102392939	4.220760962	3.912129189	4.211111688	3.982906908	4.58086044	3.933792344
1554501_at	6.56020905	6.493564732	6.772616134	6.229282777	6.961629362	6.062256832	5.657181337	5.869150839	5.829426973	6.018923146	6.164877847	6.100344834	5.984361322	5.768811054	6.704968529
1554503_a_at	5.55287325	5.878891315	5.948059844	5.322141281	6.299311847	6.017772604	5.713808375	5.474235013	5.624029237	5.865742027	5.521162948	5.713808375	5.985820663	5.362246014	5.670178232
1554504_at	3.389111664	3.425921458	3.064484075	3.215506275	3.178355171	3.372525564	3.178355171	3.057567438	3.121912444	3.178355171	3.178355171	3.304978517	3.133036313	3.345935717	3.115349627
1554506_x_at	3.456388428	3.402612019	3.314357336	3.218612158	3.434165235	3.443383108	3.375951328	3.516618701	3.316218715	3.431004871	3.22779346	3.397009744	3.415564111	3.618183279	3.360248215
1554507_at	3.236353526	3.22333523	3.161516154	3.248907505	3.361081295	3.458907883	3.258139302	3.294011322	3.030326262	3.267668092	3.170082378	3.22161914	3.22869244	3.347839557	3.161943369
1554508_at	5.96503372	6.263511627	5.916955609	6.099314486	5.992531137	6.291721037	6.148210509	7.349598069	6.752929076	5.705781717	6.52984401	6.736664583	7.229309153	5.263405228	6.013698598
1554509_a_at	7.312826519	7.0264886	7.068970532	7.150033636	7.046989026	7.426069278	7.310263704	7.722018136	7.586623657	6.826218444	7.304627993	7.639947927	8.202254836	7.761311197	7.048099856
1554510_s_at	10.28065939	10.03712216	10.45316203	10.35869637	9.826863307	10.32959613	10.55682534	10.33001314	10.55659173	10.45146513	10.55950022	10.3299504	10.78116825	9.875307608	9.639636726
1554511_at	6.218643237	6.28886413	5.798450789	5.984287326	5.723689518	6.371134489	6.068476407	6.294370838	5.969097301	5.969097301	5.658302315	6.007644908	5.875538034	6.020220266	5.826574505
1554512_a_at	4.356854121	4.564932752	4.393505546	4.094215246	4.260685148	4.500566366	4.001007273	4.356883447	4.425929859	4.40926116	4.140807904	4.356883447	4.439909118	4.277689776	4.339759132
1554513_s_at	4.878933412	4.693842815	4.930765269	4.604506095	4.595432537	5.232784136	4.574986334	4.975996622	4.587663314	4.489196454	3.996762837	4.96039721	4.805451316	4.70278469	4.3929519
1554514_at	5.244561771	5.443781473	5.4873005	5.412730462	5.374594136	5.992079904	5.373142909	5.233333723	5.48437232	5.456338134	5.416054505	5.507928289	5.250068161	5.370428529	5.336264114
1554516_at	6.840744656	7.137412437	6.931916445	6.957518489	6.916138131	7.108613169	7.186234223	6.988736794	6.907494758	7.423678293	7.31936404	7.157404078	6.719223947	6.790565392	6.94194674
1554517_x_at	6.507722422	6.272834118	6.313137448	6.045204793	6.355122161	6.278143325	6.18830137	6.216249609	6.376617603	6.017028249	6.217597967	6.045308789	5.88103064	5.906378772	6.116860046
1554518_at	5.671098622	5.563023888	5.793563628	5.613750419	6.04231056	5.716422293	5.676678956	6.139860694	6.089010866	5.713863214	6.401925447	5.881330753	6.062957049	6.047567095	5.900612103
1554519_at	6.163794285	6.307561689	6.203533467	6.4595153	6.950746328	6.572256693	6.238500536	7.085017849	7.001616298	6.153808784	6.700371274	6.874047984	7.07593483	6.360051155	6.607557581
1554520_at	5.831500892	5.355246277	5.402785085	5.524669722	5.444426109	5.442850838	5.579931602	5.20392739	5.467890759	5.067634734	5.640813442	5.256184452	5.734733464	5.418082124	5.279949604
1554522_at	7.030638193	6.404389269	6.654447167	4.820665684	4.88874755	4.270116251	4.241376904	4.004457525	4.436394232	5.047446046	4.980380438	4.48202091	4.405459551	4.370987218	4.101615028
1554523_a_at	7.967457761	7.611016177	7.467335287	7.315194725	7.048775109	6.99647517	7.151370419	6.719711154	7.067440476	7.107541207	7.574056325	7.151370419	6.77517571	6.560875656	6.753219005
1554524_a_at	3.961387324	3.812461065	3.713732459	3.882763458	3.526648051	3.787009009	3.853263813	3.898588952	3.904074543	3.90322073	3.713991905	3.884463314	4.127360415	4.315813264	4.180689253
1554526_at	3.202525393	3.28014013	3.119071013	3.352421095	3.104182225	3.346151357	3.1705418	3.201244164	3.369848458	3.051685068	3.201244164	3.296057572	3.136271407	3.239273971	3.305044966
1554528_at	3.890661453	4.09512873	4.051533732	4.19932808	4.032945098	3.989065744	3.936793831	3.778364574	4.052505529	3.920466119	4.427522121	4.052505529	4.149755223	4.358526835	4.310118911
1554530_at	6.420259912	6.328630853	6.097300144	6.109519535	5.426892959	5.459454732	5.365597776	5.062196963	5.223805264	5.465000774	6.318503444	4.832430522	4.685472908	4.846302091	4.833874131
1554531_at	5.980916829	5.971690808	6.0408936	5.971690808	5.969211781	5.730184184	5.709810053	5.771361696	5.972867086	5.969211781	5.974555471	5.992082241	6.113548652	6.128295787	6.027091902
1554533_at	4.946982341	5.199932207	4.342769022	4.815567126	4.810779256	5.083052206	5.010505132	4.829025835	5.05652962	4.835112829	4.873875409	5.202977501	4.91388611	5.06565771	4.977625526
1554534_at	5.669174505	5.603677059	5.603677059	5.325110261	5.445154937	5.542808494	5.819258894	5.496908717	5.665449752	5.50192628	5.798508293	5.749410237	5.469591471	5.834808926	5.750013077
1554536_at	3.397646955	3.407400656	3.407400656	3.407400656	3.454856428	3.374397493	3.526033283	3.610677462	3.434982649	3.266318635	3.266676307	3.862831132	3.499925554	3.44010718	3.271196277
1554537_at	5.694490102	5.619858031	5.628815889	5.80049607	5.582235077	5.616873057	5.97977606	5.75346876	5.872840819	5.442129717	6.021317079	5.555597775	6.422720266	5.745537847	5.770475667
1554538_at	5.949698412	6.168926468	5.891868521	6.132910759	5.927705423	6.382645626	6.176039871	5.89247111	5.873507257	5.875975516	6.497183847	5.780321447	5.705355891	5.609929421	6.090217755
1554539_a_at	7.229265056	6.807711785	7.547331216	7.341528816	7.499723668	7.062101129	8.285471438	7.788584572	7.385265332	7.189172896	7.79527099	6.819260905	8.012801538	5.864773402	7.306351679
1554540_at	3.597574913	3.620825683	3.512793753	3.567297692	3.516391266	3.796548407	3.478482999	3.442516564	3.4163471	3.543077515	3.46640577	3.729389171	3.381020931	3.382339877	3.540962811
1554541_a_at	6.218833205	6.233246761	6.348904557	5.991532381	6.312762952	5.365765972	5.826527445	5.985189747	5.688065235	6.064283647	5.664821144	5.543262539	5.45020129	5.329690726	5.578908992
1554542_at	5.998251982	6.305118626	6.074207605	6.415979869	6.116423614	6.015839391	6.150262779	6.022818913	6.12324492	6.252033621	6.335326253	6.143163093	6.377042164	6.143163093	5.934012759
1554543_at	5.519346736	5.946003274	5.558244496	5.860395217	5.623969513	5.361594266	5.012938396	5.345367423	5.734271815	5.431072021	4.900462325	5.227635529	5.786098756	4.821294321	5.977064634
1554544_a_at	8.69725587	8.683238724	8.19371512	8.137718722	8.562934723	8.037766063	7.998104563	8.237572961	8.441952595	7.840442472	8.201094644	7.836552351	8.42683228	6.474121106	8.468620871
1554545_at	5.579007681	5.443479062	5.825662507	5.579007681	5.60151665	5.762044661	5.60151665	5.715677828	5.457815515	5.465419836	5.60151665	5.58595758	5.767557668	5.520456044	5.60151665
1554547_at	5.610081536	5.383915664	5.047295444	5.912881087	5.486713169	6.522601136	5.933001876	6.2656167	6.138698918	6.16307996	5.212767535	6.697069601	6.441949638	7.487872062	6.249204516
1554549_a_at	4.316432713	4.446756278	4.247901484	4.380729666	4.75887009	4.304510978	4.25401299	4.304510978	4.140007741	4.018888397	4.455475533	4.24478716	4.304510978	3.807688296	4.377341308
1554550_at	3.36382572	3.44893046	3.271922294	3.371268337	3.317049741	3.579627996	3.37242625	3.788539231	3.443517914	3.392896411	3.243606139	3.403094811	3.301860697	3.374915273	3.269962073
1554553_s_at	7.130943324	7.06192323	7.984552165	7.353076588	7.85226933	7.316072732	7.806276602	8.313184508	7.494279158	7.376785448	7.506118142	7.778531334	8.084236036	6.855115393	8.080663095
1554554_at	5.954708419	5.95940143	5.946702103	5.925066285	6.191562173	5.835185285	5.894140428	5.812598222	5.954712087	6.02193544	5.986610919	5.963148871	5.992371574	5.759644554	6.116364614
1554555_a_at	6.857229929	6.32099224	6.444758109	6.335651651	6.312685804	5.685553795	6.328290138	5.945362295	6.185196306	5.956382172	6.343165661	6.017138434	6.23505205	5.810471657	5.963042746
1554556_a_at	7.479089604	6.976483806	7.522857403	7.576009057	7.595896937	7.301943749	7.733903696	7.347028417	8.008287492	7.872905119	7.95749923	7.402872466	7.992065956	7.378166524	7.639862819
1554557_at	5.377925142	5.378545929	5.729320465	5.604655092	5.86402254	5.160915764	6.28176062	5.611476226	6.223384795	6.106214765	5.473351788	6.103395664	5.726979001	5.189390555	5.54345265
1554558_at	3.644466202	3.645535743	3.673474932	3.627427248	3.761642251	3.64873968	3.676499756	3.697132985	4.006183214	3.823594217	3.961744983	3.509594789	3.809762171	4.241293705	3.756546505
1554559_at	6.62191108	6.492643863	6.526879907	6.526879907	6.526603317	6.526603317	6.193858967	6.545369099	6.360947128	6.526603317	6.436274776	6.436525371	6.178103307	6.245006192	6.805604993
1554560_at	4.161896514	4.178001739	3.957571995	3.864691129	4.077051587	4.297003875	4.094357146	4.094357146	4.367965258	3.86158828	4.205876657	4.175477862	4.180445416	4.094357146	4.094357146
1554564_a_at	5.975375368	6.223386491	5.903413706	5.860717831	5.823723328	5.787866099	5.936822016	5.347884956	5.823723328	5.910978319	5.717288953	5.823723328	5.020989588	5.797470088	5.763375557
1554565_x_at	7.042435987	7.096188711	7.089331356	6.815714866	6.532926261	6.271284059	6.351087714	6.20592175	6.282808699	6.528427016	6.517290163	6.632662134	6.071583335	6.384971006	6.693164187
1554566_at	5.890562908	5.771672191	5.629252016	5.545082578	5.710173969	5.616407749	5.452799974	5.752492305	5.663260057	5.924998379	5.87685241	5.732504539	5.710173969	5.826874467	5.694791255
1554568_at	5.155347661	4.949529358	5.001404879	5.121440181	5.201786722	5.101428446	4.935945223	5.13999707	4.943489965	5.398675955	5.01662244	4.942828552	5.030712748	5.030712748	4.957410886
1554569_a_at	6.301564341	6.137492157	6.410006198	6.555291859	6.433581868	6.626286105	6.403383038	6.499529862	6.778825999	6.537504925	6.603096869	7.164938782	7.518375965	6.144611604	6.72634325
1554571_at	4.639718659	4.913507946	4.776758524	5.010926416	4.829926435	5.196457223	4.872304464	5.301205079	5.16798965	4.900017743	4.919474784	4.990375058	5.358609203	4.863573269	5.10336292
1554572_a_at	7.408193354	6.765414076	7.867380057	7.131449517	7.401393165	7.591805071	7.410921452	7.538617873	8.03399988	7.458765657	7.842469232	7.649128618	8.576554847	7.744151777	7.626914595
1554574_a_at	8.737788565	8.701541349	9.088211867	9.19330521	8.756500376	9.305867608	9.117441652	9.040902471	9.304929357	8.036982258	8.985982724	9.143386397	9.353991892	9.060717575	9.469001428
1554575_a_at	7.215817636	7.365316466	7.512463408	7.029610701	6.442786647	7.156999138	7.133890245	7.284005539	7.323217243	7.549366315	7.137691897	6.992052443	7.484619085	6.217784657	6.368559339
1554576_a_at	6.842628029	6.829392233	6.794900381	6.842628029	6.800433541	7.024889858	6.744810288	6.806889388	6.517510605	6.619371887	6.704164252	6.733965362	6.704164252	6.08685235	6.822983508
1554577_a_at	8.652103191	8.700859061	8.905010275	9.076783871	8.477962295	9.663450689	9.294004847	9.857677646	9.755327346	9.248053602	9.727737482	9.756578534	9.968073267	9.13060121	8.990722151
1554578_at	6.090136776	6.177464646	6.098153627	6.04317585	6.097855813	6.097855813	6.111092988	6.106384645	6.097275777	6.097855813	5.859897629	6.362139674	6.074972662	6.028974972	6.077931473
1554579_a_at	5.197107394	5.292199646	5.120958404	5.197107394	5.161457209	5.154786095	5.260106226	5.197178507	5.197178507	5.270230584	5.508012973	5.143967601	5.197178507	5.09331312	5.214058976
1554580_a_at	6.262268762	6.225431837	6.463567786	5.99178537	6.290070678	6.272095325	6.297664977	6.472399205	6.087354748	6.560552327	6.666757485	6.260293881	6.320056612	7.023818498	6.379902998
1554582_a_at	4.738554696	4.995102334	4.517716638	4.757488547	4.825542659	5.08605288	4.721623985	4.546074858	4.456755712	4.787833144	4.630041635	4.759965118	4.983075419	4.759965118	4.787576655
1554583_a_at	5.326680767	5.227641427	5.317762771	5.38921453	5.331681986	5.723213867	5.292721147	5.393500729	5.359494732	5.51046469	5.177521383	5.20543713	5.342645636	5.409795295	5.342645636
1554584_at	5.585114213	6.008105654	5.491536549	5.418488065	5.489408048	5.408399289	5.489408048	5.656902421	5.292045056	5.862922676	5.511195136	5.50554149	5.43319462	5.524512862	5.328667876
1554586_a_at	6.110783512	6.162278706	6.153090497	6.366267142	6.130810361	6.164881478	6.520531634	6.549043866	6.164881478	6.005476646	6.244091732	5.8996316	6.164881478	6.112229022	6.164881478
1554588_a_at	4.74744857	4.786064364	4.786064364	4.786064364	4.704728833	4.760762078	5.139672201	4.739126025	5.275096957	4.734622094	4.78015537	4.693853535	5.204899439	4.524714744	4.312735423
1554589_at	6.879786435	6.990469417	6.84909941	6.667249659	7.083404796	6.708517658	6.503778599	6.591585859	6.75040817	6.552939206	6.923829548	6.60648044	6.399981884	6.284631821	7.123784904
1554591_at	5.934213872	6.002109668	5.921187603	5.837032696	6.087891117	5.939434501	6.003760701	5.953143464	6.01069682	6.390179151	6.288400767	5.808056432	6.022767932	6.245886043	6.007168042
1554592_a_at	3.899000257	4.076536059	4.037493631	3.91224981	4.058093761	4.059142271	3.919980315	3.833371613	3.641802442	3.841788211	3.992707392	3.798992142	3.866564523	4.062261558	3.928679863
1554593_s_at	3.785727126	3.7834273	3.588207233	3.791968206	3.992843181	4.00859905	3.960552336	3.88840911	3.600675664	3.803557856	3.963661445	3.782867647	3.777220956	3.588755887	3.777220956
1554594_at	6.001259058	6.134933163	5.91109597	6.067394515	5.883595509	6.36917319	6.303209099	5.830195623	5.623027372	5.942424696	5.374603087	5.607328164	5.434744741	5.297660438	6.278464753
1554595_at	8.092119397	8.409989441	8.092840779	7.964754297	8.543084155	7.116363723	6.987426115	7.695413405	7.271785622	6.555305595	6.856117509	7.349838727	7.3510954	6.595832	8.460146707
1554597_at	7.760313768	7.863835009	7.519881672	7.433146127	7.691824522	6.54123358	7.46959518	7.432175073	7.526642708	7.400039336	7.632206676	6.936251693	7.326174827	6.986399101	7.517606012
1554599_x_at	7.791882803	7.58910492	7.602643106	7.284157602	7.613111414	6.659406177	7.359072121	7.334251977	7.357232707	7.113569258	7.359072121	7.448511462	7.470979001	6.671950107	7.359072121
1554600_s_at	9.405079934	9.391420268	9.663667858	9.364619433	9.373637176	9.096661964	10.04010481	8.719811038	8.987858911	9.541168508	9.277520786	8.99148179	8.401822013	9.403903742	9.796166489
1554601_at	4.540590466	4.899635814	4.546438035	4.59506818	4.660362933	4.575388348	4.564368646	4.502076349	4.485386947	4.45599565	4.515502505	4.66532581	4.532552294	4.308847347	4.434106214
1554602_at	5.868932151	5.869420776	5.95927915	6.378082425	6.520062209	6.113325816	5.940752734	6.168086108	6.025691498	6.104850601	6.210949005	6.174113689	6.339238391	6.036309633	6.312926549
1554604_at	4.21666442	4.143687931	4.121892183	4.136720249	4.133987637	4.063481213	4.155088492	4.070243411	4.136288882	4.459153788	4.205684331	3.885026881	4.015149956	4.359399642	3.822145515
1554606_at	5.395353453	4.895261366	4.985947622	5.16164558	4.655818399	5.440357221	5.009881751	5.337728357	5.392943456	4.881802311	5.22334088	5.516735371	6.18811334	5.22334088	5.043089314
1554607_at	4.637195216	4.720985413	5.279892521	4.738440154	4.737234554	4.852560381	4.623207945	4.79333782	4.650914458	4.868254766	4.884867512	4.691005142	4.884918423	5.078069014	4.745807233
1554608_at	7.607211863	7.131633606	6.534434641	6.582135026	6.512716192	6.306912815	6.099778523	6.503295272	6.249276115	6.64903325	6.799338324	5.983970076	6.816550908	5.519016816	6.565867973
1554609_at	5.56124558	5.824694014	5.795923446	5.942800024	5.436703053	5.65308399	6.38188886	5.57336746	6.416525657	5.590162919	5.257180413	5.660466544	5.978604709	6.128110839	5.257180413
1554610_at	5.342336453	5.748677213	5.077112396	5.223831228	5.399927081	5.398211235	5.051611332	5.40356484	5.298401174	5.589177568	5.30716162	5.327594377	5.372976801	5.266638862	5.327594377
1554612_at	3.949537172	4.02068129	3.907946758	3.912851868	3.812133244	4.223795336	3.785795253	3.711501825	3.725883183	4.149282189	3.664241678	3.879170077	3.550032585	3.906249255	3.874747373
1554613_a_at	6.391489188	6.566317526	6.563000634	6.262125985	6.326220718	6.351721916	6.416381482	6.620807992	6.381501667	6.472686675	6.50362465	6.311229035	6.146854681	5.942864488	6.436787024
1554614_a_at	4.829952961	4.848133954	4.940163623	4.884004066	4.061908795	5.192805472	4.974199678	5.395749843	4.988258471	4.691372729	5.088200708	5.166059994	5.399477809	6.564945169	4.887433798
1554615_at	4.692320518	4.851350351	4.841015259	4.838900904	4.685813543	4.962580357	4.714879558	5.1075488	4.774247821	4.873965703	4.921270788	4.77187742	4.750348472	5.03021687	4.842771255
1554616_at	6.610553986	6.674971342	6.804222876	6.658432267	6.633538419	6.741891575	6.525379939	6.723780763	6.522698669	6.764303168	7.196879761	6.339858765	6.991406118	6.590208145	6.674619771
1554618_at	5.766237488	5.882000571	6.28510463	5.385971777	5.42483435	5.498752622	5.45674268	5.53170214	5.544803033	5.47570395	5.482947073	5.398529141	5.53170214	5.355016516	5.833538054
1554619_at	3.434371957	3.408772997	3.397812052	3.603195107	3.580940667	3.332265195	3.663708881	3.36518121	3.447382445	3.288689777	3.381077118	3.553621252	3.443526792	3.429143479	3.403929011
1554621_at	4.8221011	5.302479428	4.998970432	4.998970432	5.23949309	5.081164129	5.207656111	4.964849746	5.018356505	4.72387693	5.282352162	4.970577116	4.843510005	5.074142979	5.184682151
1554623_x_at	4.812234705	5.028677156	4.921828822	4.755493981	4.716346665	5.213785055	4.790315598	4.82248192	4.82248192	4.880190005	4.759801722	4.619825925	4.9350831	4.762000836	4.82248192
1554624_a_at	5.407416791	5.18570505	4.821475638	4.964737823	5.762650934	5.006666176	5.170839254	5.158116849	6.04394846	5.34773122	5.335983132	5.685799446	5.237695488	5.178600965	5.415705984
1554625_at	6.200527743	6.174304064	6.076908465	6.281592062	6.12880898	6.492917265	5.952063343	6.147556777	6.410138665	6.006021885	6.26385852	6.247535845	6.239858586	5.953277625	6.129926877
1554627_a_at	7.51764898	7.031779826	7.37577135	8.109221063	7.995020488	8.683035027	8.445985036	8.874433452	8.672573899	8.205808657	8.385584862	8.932196543	9.086981021	7.782921853	8.58228006
1554628_at	8.38607469	7.901130868	8.336666725	7.928379954	7.79898564	6.859965711	8.147432339	8.253631079	8.029353235	8.423930225	8.387554151	7.458023877	7.649144618	6.171777129	7.122545543
1554629_at	3.704257356	4.418567108	4.092909356	3.606087779	3.724309596	4.262811955	3.884858866	3.892233504	3.723097986	4.187343665	4.254679879	3.912564058	3.985499778	4.51563532	3.617372978
1554631_at	5.667001841	5.075364395	5.164520601	5.193670855	5.280894075	5.150255219	5.444292795	5.242033729	5.3387698	5.296795074	5.154536702	5.280894075	5.241872857	5.473497724	5.306373736
1554633_a_at	4.072347703	4.170784045	3.917705681	4.108477761	4.035657837	4.031048383	4.11924823	3.930343363	3.990145827	4.01475225	3.664242021	4.129297921	4.118030731	3.955279969	3.848268699
1554634_at	3.658751343	3.499167599	3.674313808	3.657236244	3.738050184	3.392215137	3.509080733	3.747415846	3.607828262	3.691112529	3.773236798	3.455387131	3.578007627	3.605092289	3.538998317
1554635_a_at	5.468334947	5.853358772	5.717990695	5.590619431	5.558273599	5.95506999	5.726991504	5.689829479	6.137534556	5.901758794	5.691740466	5.771113965	5.502128809	5.722654009	5.820460086
1554636_at	3.516264713	3.643382928	3.97903395	3.644633908	4.082682753	3.492332017	3.569897107	3.477220441	3.663271415	3.607533916	3.412996242	3.726154581	3.789902474	3.560095415	3.932076931
1554637_a_at	6.565962273	6.871059144	6.658088975	6.246695858	6.012285337	5.984471962	5.789526872	6.374521564	6.394692192	6.095734001	6.025946249	6.150794234	6.192397576	6.845610477	5.904949055
1554638_at	5.629166083	5.252541479	5.669625	5.61627163	5.540674216	4.814319257	5.063116658	4.984195635	6.023777854	6.246271013	4.806849195	5.765164185	5.69578102	6.04806777	5.478772175
1554640_at	4.41883048	4.556527697	4.495915694	4.545646165	4.53931596	4.511725837	4.877801207	4.630017167	4.392442307	4.852554746	4.53931596	4.656868491	4.316219777	4.485177467	4.653655387
1554641_a_at	5.834301124	5.877564107	6.130964216	5.654380783	5.591203811	5.525350821	5.662192053	5.885374498	5.777948575	5.626525056	5.901783199	5.757624871	5.763544003	5.603295452	5.757624871
1554642_at	5.416779557	5.615333103	5.702974872	5.650015162	5.655487169	5.442872701	5.542719855	5.402565387	5.564300295	5.730520801	5.593000819	5.564300295	5.453664027	5.658675993	5.20053755
1554643_at	4.709527755	4.863741214	4.930971028	4.709527755	4.58935413	4.773856693	4.692428789	4.578431405	4.618037648	5.424812997	4.760538963	4.710710005	4.543491374	5.126406282	4.543747381
1554646_at	6.060827019	6.19043391	5.801520597	5.976606704	6.312430105	5.980795803	5.960411801	5.738538366	5.980795803	5.922503339	6.101449047	5.924583818	6.032103483	5.996554535	5.854540669
1554648_a_at	5.267023125	5.404139268	5.389734624	5.423216089	5.276680711	5.419895153	5.408119675	5.544168217	5.319480351	5.184193243	5.497725304	5.030583919	5.190645513	5.328043921	5.507754833
1554649_at	5.040252011	4.879919967	4.786849719	4.944388933	5.087222171	4.846290162	4.957508071	4.870068195	4.79184374	4.94794412	4.902283188	4.902283188	4.808518172	5.212763077	4.772367307
1554650_a_at	6.174853611	6.227078188	6.352098086	6.220142905	6.212097668	5.949147696	6.002980732	6.250402228	6.565518651	6.263416512	6.680123477	6.0907918	6.314891517	5.937944012	6.222353109
1554652_s_at	5.178181792	5.810416226	5.485272022	5.468068047	5.351613676	5.218056382	5.610562186	5.391647187	5.460509568	5.533344944	5.486194575	5.55139797	5.662389455	5.770747456	5.568917848
1554655_a_at	5.142259178	5.38749394	5.453450828	5.522664079	5.309273475	5.309273475	5.309273475	5.230116854	5.414434454	5.24141744	5.071150669	5.311154718	5.127614205	5.145491977	5.180676942
1554657_a_at	5.393432904	5.837554724	5.520453842	5.376618258	5.360750745	5.45726422	5.531435971	5.681668902	5.45726422	5.685794517	5.45726422	5.34885514	5.434325988	5.241888825	5.624364627
1554659_at	5.693477564	5.767367321	5.736461949	5.999391984	5.858111084	5.67492061	5.884390005	5.559670245	5.606277388	5.693621902	5.736606286	5.509300563	5.685470434	5.518980169	5.724785817
1554660_a_at	5.116262567	4.836270553	5.209751995	5.345806431	4.89767885	5.240261997	5.265462524	5.18280197	5.592410801	4.840063105	5.421309128	5.439113418	5.769034774	5.914740702	4.945409906
1554661_s_at	6.236924539	6.214013827	6.224177014	6.445574105	5.750689522	6.790127917	6.477740177	6.415273597	6.546197352	5.880769124	6.619086515	6.594766164	7.117137514	6.992165075	5.88585257
1554662_at	5.527461962	5.545581663	5.807058829	5.481374578	5.325911499	5.609795222	5.423032882	5.950350885	5.505252338	5.493840714	5.519144108	5.531314401	5.531157616	5.531759502	5.531157616
1554663_a_at	4.4598843	4.540633644	4.628029141	6.307077849	4.455703734	4.778032397	4.486937273	4.477298391	4.405764086	4.462868117	4.524740389	4.601483698	4.355108533	5.25046138	4.257563049
1554664_at	4.891622193	4.774921462	5.000421056	4.78212053	4.85705276	4.862902888	5.083831559	4.808813451	4.862902888	4.854856102	5.050570058	4.720281374	4.793437934	5.153623396	4.852523242
1554665_at	4.09055511	4.137753933	4.233553373	3.937058144	4.126396812	4.193699303	3.925553523	4.393157187	4.058879081	4.090973931	4.260430368	4.014399716	3.950687478	4.125487776	4.097129586
1554666_at	5.44630258	5.745966999	5.588649106	5.559093223	5.503857694	5.60271613	5.484220326	5.500787867	5.612631242	5.547149525	5.632764366	5.591237742	5.691881805	5.428759226	5.836695766
1554667_s_at	7.143351717	7.104552585	6.90725256	7.513304002	6.90772354	7.447833521	7.263590648	7.242442716	7.133288032	6.947194921	7.228908785	7.708931047	8.093312906	8.295995063	7.301902658
1554668_a_at	5.726413158	5.786619119	5.76847616	5.87765761	5.666807696	5.777444536	6.069607336	5.86137163	5.667253703	5.761825654	5.70565352	5.777444536	5.465673503	5.50583758	5.731546618
1554670_at	5.824811494	5.977580796	5.950542902	5.20282121	5.794335993	4.853331873	4.79108462	4.669051033	5.139570579	4.739562702	4.565263584	4.972361557	5.154955462	4.242130425	5.950550949
1554671_a_at	6.132779216	6.1096005	6.331870733	5.748610448	5.918102692	5.81637779	5.82961434	5.875235285	5.886537244	5.638215107	6.219653173	5.83464929	5.960481803	6.019606891	6.245420507
1554672_at	5.076975139	4.877747885	5.03054496	5.0294017	5.109330632	5.15994734	5.115720274	5.144108513	4.952712181	5.102026586	4.867402015	5.190691263	5.195440266	5.176244894	4.814403177
1554675_a_at	5.188762311	4.947371126	4.902686651	5.012579806	4.702588589	5.194369436	4.847232924	4.584636892	4.739968519	4.847232924	4.753105442	4.764139025	4.690338719	4.655939801	4.847232924
1554676_at	5.030473684	4.907488185	4.645228032	5.126920883	5.536306794	6.204655137	4.70589394	6.401171329	6.544195277	4.82423341	4.80692257	6.439370604	5.188167333	5.24420529	5.450573684
1554677_s_at	6.494531093	6.278662384	6.426615236	6.28628153	5.986119357	5.884991683	6.136353597	6.193808704	6.135575575	6.186905784	6.349278384	6.168223124	6.085102406	5.896326695	6.011444584
1554678_s_at	7.538141553	8.057695393	7.755849426	8.448238379	8.118480302	8.94374106	8.136885607	9.097433834	8.945781525	7.497563141	8.786386756	9.155462197	9.403165422	9.458283682	9.065746488
1554679_a_at	8.228630247	8.250767471	8.984749417	8.691632359	8.148574088	8.766949228	9.13833249	9.00080217	9.227630441	7.388339918	9.761930719	9.230196038	8.980508201	8.846639814	8.293226318
1554680_s_at	5.417617857	5.417617857	5.291580887	5.302289938	5.364544719	5.99190351	5.402488147	5.362462847	5.452064967	5.597880976	5.239832805	5.439018967	5.370818955	5.53774832	5.532682124
1554681_a_at	6.14710095	6.267691173	6.094716664	5.909959288	6.010225159	6.288460827	5.690724387	6.099517546	6.222955404	6.57460841	5.995065015	6.099517546	5.897096766	6.21578455	6.110189913
1554683_a_at	5.465565401	5.449859039	5.550264397	5.342466252	5.358189151	5.583723433	5.559555835	5.376515251	5.370240601	5.514665005	5.490599389	5.696163793	5.443347615	5.455632638	5.313036238
1554685_a_at	5.929239452	6.10394566	6.25291973	6.242941916	6.399649776	7.213412317	6.220842882	6.220842882	6.161267788	6.133025824	6.298157803	6.332181868	6.040611704	6.220842882	6.00642777
1554686_at	3.842645832	3.768517647	3.741852447	3.768517647	3.879014449	4.013677421	4.298252256	3.630581123	3.718590303	3.73151573	3.435878156	3.811261873	3.471924831	3.86040406	3.770989875
1554689_a_at	5.376505516	5.272397062	6.085917256	5.490747302	5.299911631	6.230296992	5.505237412	5.187333878	5.308505646	5.346965038	5.230164409	5.398700935	5.386912292	5.094589339	5.496926841
1554690_a_at	6.825092901	6.71497386	6.294009104	6.92042219	6.720378823	6.563766607	7.189579342	7.504112678	6.623012878	6.359347077	6.080948241	7.015309999	6.897763359	7.193881276	6.593462169
1554691_a_at	8.835927225	9.373169023	9.434171675	8.966222991	8.419917665	8.30933155	9.002263579	8.733266525	8.965710136	8.609277777	9.163622692	8.683847686	8.873897268	7.952541622	8.270585786
1554692_at	5.04235395	5.009864837	5.009864837	4.814260241	4.985537154	5.022272867	5.264023922	5.072141908	4.881752832	4.822836775	5.218966599	4.983910644	5.011425696	5.108927968	5.011425696
1554694_at	4.516376685	4.389829296	4.468974294	4.279326741	4.345398571	4.435828142	4.460594646	4.371155941	4.391591387	4.315545282	4.443019874	4.231012645	4.371155941	5.056849255	4.391591387
1554696_s_at	7.585260995	7.78605962	9.186361882	8.0090526	8.001935803	7.904818936	8.243334829	8.001935803	8.260318644	7.509217684	8.043212841	7.977221297	8.252832535	6.686278945	7.700416246
1554697_at	5.571873331	6.083054256	5.233797001	5.810289368	5.870843203	6.913134744	5.726973011	6.172235171	6.427902118	5.486399928	5.792478396	6.252862646	6.492302118	6.338810351	5.644767587
1554699_at	5.166958204	4.972043288	5.10701566	4.996981942	5.310930768	5.26814948	5.203300522	5.30146982	5.200459378	5.347931541	5.101445818	5.280154401	5.19671429	5.029998194	5.21559018
1554700_at	3.433209827	3.528673433	3.433209827	3.505843127	3.250650841	3.399505741	3.395635106	3.357058454	3.505866592	3.337412356	3.326169251	3.519456606	3.3265107	3.479654443	3.527698138
1554701_a_at	6.089252716	6.596265084	6.167069591	6.180910012	6.401846513	6.845987596	5.798033417	6.666915858	6.266517847	6.065380022	6.406191661	5.94771111	6.325757181	6.25313154	6.281971088
1554702_at	4.542309672	4.768419986	4.552868222	4.561343304	4.549187382	4.885906271	4.508011862	4.579746254	4.362077131	4.568144356	4.549187382	4.395344027	4.50170094	5.30112235	4.489903768
1554703_at	6.247931455	6.565217394	5.659443095	6.195721804	5.953600994	5.805082678	5.843028833	5.994586271	5.902276686	5.322865603	5.666091549	5.47538968	5.7672	5.952079762	6.183386044
1554704_at	4.363790277	4.216192697	4.281529868	4.363790277	4.356811123	4.371191965	4.546764784	4.62633084	4.158083931	4.216087165	4.099576838	4.356811123	4.578485636	4.359344632	4.406725967
1554705_at	5.654759321	5.868261111	5.770596973	5.492752886	5.584398328	5.678837604	5.65223573	5.59742859	5.481789748	6.050184579	5.657438368	5.531558636	5.700835854	5.273024123	5.499077652
1554706_at	3.717469951	3.948142903	3.813867552	3.846127192	3.708300893	3.814075326	3.664121383	3.668710837	3.599031031	3.569795618	3.702357754	3.829311768	3.698220436	3.708300893	3.502465467
1554707_at	4.986281252	5.215443526	4.883800659	5.452303266	5.172416998	5.485158551	5.068251442	5.096766668	5.068056507	5.118778401	5.150468619	5.014768792	4.856842805	5.186514399	5.267609486
1554708_s_at	6.464758705	6.695712365	6.385194289	5.952670843	6.50161706	6.074562631	6.11189537	6.665433298	6.487347058	6.224375905	6.65810252	6.147020549	6.057414475	5.779876278	6.518256645
1554710_at	4.535566415	4.753437229	4.691518096	4.631306658	5.016994518	4.693908546	4.524173846	4.504436971	4.72231993	4.820982445	4.477761217	4.806848413	4.430614983	4.824948039	4.561706703
1554711_at	5.726988045	5.543274082	5.543274082	5.756297648	5.53170757	5.732145522	5.497172052	5.550185179	5.462636533	5.163207987	5.473956703	5.666797751	5.181546873	5.754396168	5.550185179
1554712_a_at	5.335192429	5.396643113	5.481331999	5.60006201	5.228775477	5.481401421	5.400671824	5.396490737	5.461353025	5.231000267	5.650932896	5.396490737	5.515066073	5.51882302	5.079863432
1554714_at	5.388023362	5.08135725	5.041602802	5.059936338	4.929321283	5.200641191	5.028946274	5.088893293	5.182416232	5.183456687	5.381806893	5.249679482	4.917847008	5.807171747	5.024442671
1554715_at	4.949766185	5.055474887	5.279208778	5.109078272	5.175038853	5.03356811	5.125471932	5.150959427	4.971390506	5.086253106	5.593117194	5.098237657	5.185099529	5.112118021	5.146581349
1554716_s_at	4.738686022	4.780916197	4.804160541	4.81000875	4.677914903	4.805598096	4.832873128	5.01791556	4.557381781	4.853959229	4.949498629	4.815593958	4.676514384	4.476863634	4.906440551
1554717_a_at	4.817355465	4.683521154	4.696267793	4.819787228	4.245257706	4.53397315	4.606316631	5.42541453	4.832293961	4.194540038	4.815407044	4.625061227	5.025152011	4.526192097	4.417758818
1554719_at	5.73560033	5.684656643	5.896681097	5.649397418	5.564092631	6.268170424	5.591023226	5.668702417	5.624199406	5.623578661	5.893557678	5.638480984	5.677853977	5.679860758	5.473441635
1554721_a_at	7.619086713	7.770743089	7.895025396	7.661187592	7.572306513	7.831331167	7.668759463	7.820632715	7.960968467	7.781152807	8.534638034	8.243468036	8.590780487	7.589268223	7.72971395
1554722_at	4.644532469	4.729074982	4.424527321	4.697557166	4.605215274	4.471997719	4.52363531	5.111409097	4.395912372	4.625802898	4.512533972	4.507745613	4.625802898	4.726216424	4.365656106
1554723_x_at	3.353172677	3.453529243	3.258425455	3.443200472	3.291541806	3.387802393	3.228015216	3.255675342	3.277419899	3.65518727	3.181138164	3.377715557	3.155086147	3.268085939	3.278078876
1554724_at	3.633011633	3.504914389	3.633011633	3.623684325	3.612453116	3.578565423	3.674595269	3.69500141	3.550606421	3.746012092	3.720146767	3.972861133	3.605505604	3.953680974	3.572112889
1554725_at	4.065100757	4.285357453	4.133043133	4.610391895	4.143529873	4.124081875	4.050970854	4.143529873	4.152334857	4.025132247	4.130627656	4.12526043	4.230271856	4.500365891	4.113070334
1554726_at	4.814535874	5.084066671	4.832988795	5.034042027	4.455071096	4.560936032	4.469776322	4.981873359	5.148923904	3.944265597	5.200562969	4.971826623	5.696565258	4.808613359	4.247718825
1554728_at	4.587901997	4.438801165	4.322270417	4.291803604	4.460982906	4.309250004	4.268919685	4.309250004	4.257746506	4.309250004	4.054310514	4.31076245	4.227960374	4.124364145	4.303609739
1554730_at	5.484082918	5.727182517	5.461275843	5.513521451	5.724278611	5.698119658	5.642206827	5.698119658	5.586117865	6.017297963	5.686317325	6.051368979	6.04470368	6.731003374	5.609400264
1554732_at	5.920292572	5.950651984	5.681235443	5.606719092	5.857818361	5.857818361	5.857818361	5.857818361	6.065850248	6.005670959	5.891990885	5.857818361	5.97684629	5.483967585	5.723714793
1554733_at	4.276069689	4.42147716	4.230718774	4.648796815	4.431040674	3.960542561	4.043141723	4.175070866	4.175070866	3.771076284	3.876876801	3.803857004	4.038511377	4.674074596	4.206731004
1554735_a_at	5.852271208	5.722059088	5.902787996	5.614217966	5.804568966	6.05685114	6.397187195	5.65801555	5.52386735	6.041308306	5.713043837	5.43348181	5.91493574	5.483912379	5.566796873
1554736_at	4.365111342	4.511806463	4.30700848	4.412672144	4.406367979	4.651053841	4.374023947	4.43353911	4.435343172	4.375622693	4.379966028	4.421405852	4.371040829	5.502185215	4.43288995
1554737_at	4.581147624	4.654486374	4.930177824	4.670595475	4.680254294	4.8840203	4.651712363	4.60065502	4.635582834	4.673028042	4.480718923	4.55711922	4.619458876	5.143766081	4.860784306
1554739_at	3.840768167	3.842472272	3.696263984	3.917585362	3.733054928	4.155304125	3.751039106	3.783927428	3.82021869	3.779324689	3.800623742	3.779324689	3.753842148	3.253582732	3.709395419
1554740_a_at	6.07102142	5.99394698	5.579925084	6.352691319	6.206214783	5.999102272	6.157230255	6.177383219	6.916642798	5.948135277	6.071908664	6.320648223	6.725000287	6.442494257	5.621850462
1554741_s_at	6.013794695	5.257187852	5.690330948	7.299432204	6.483453619	8.226345035	7.479838643	6.976446233	7.662749335	7.346059896	6.818525072	8.488954134	7.894696288	8.4915227	8.054721636
1554742_at	4.083316402	4.37513544	3.696053694	3.897761869	3.935048691	4.170097933	3.793869594	3.984106091	3.993077623	3.898557424	3.734559466	3.838001555	3.935048691	4.324754814	3.747984457
1554743_x_at	4.835995418	4.761707648	4.746084242	4.752396275	4.798458289	5.552269198	5.110502914	5.48494576	4.870464948	4.830893357	4.749348068	4.811637702	4.76754422	5.377279762	4.804658632
1554744_at	3.723899295	3.803647298	3.629526281	3.797084543	3.960683134	3.701734043	4.014612088	3.803881628	3.96501788	3.548210374	3.680444481	3.863969693	3.944335554	3.820861229	4.210718421
1554745_at	5.052293495	5.240243619	5.258049472	5.122410678	5.187230399	5.228255196	5.232734687	5.187230399	5.304769668	5.144703508	4.850100817	5.325962671	5.152134602	5.49798307	5.187230399
1554747_a_at	8.186542235	8.576292518	8.577708061	9.032938587	8.124932451	9.548615866	8.997298152	9.578641505	9.409465635	8.027711799	9.1101558	9.389602586	9.642223496	9.422248395	8.60830494
1554748_at	6.183214779	6.1112106	6.084450451	6.23473431	6.283247712	6.881868439	6.337532612	6.244189922	6.123888719	6.252713245	6.28746384	6.235534056	6.060409666	5.900746816	6.510252294
1554749_s_at	6.363933522	6.427799902	6.661011167	6.54240144	6.426169803	6.487840056	6.487840056	6.489842002	6.383293786	6.545054475	6.487840056	6.860423721	6.486498838	6.535929725	6.720874325
1554751_at	4.126547171	3.97039276	3.79725637	3.915385146	3.800436333	4.053090583	3.963763135	3.907152615	3.772955565	4.087176109	3.970578672	3.774516315	3.680286034	3.902309584	3.773452613
1554752_a_at	5.974966132	6.004292656	6.076674347	5.797013512	5.956548551	5.772053597	6.072382052	5.821782173	5.973127782	5.973127782	6.146605627	5.893910833	6.194205095	5.68110262	5.973127782
1554755_a_at	5.037304767	4.837514699	4.983919616	4.983919616	4.937416319	5.271267955	4.935390123	5.110742042	4.78362486	4.982467984	5.214524083	5.103614446	4.618701611	4.878284295	5.084917499
1554757_a_at	6.476123494	7.012070712	6.930210959	7.026728223	6.272481667	6.953802876	7.017593763	6.679128142	7.147158357	6.375311663	7.057397843	6.576463545	6.842992374	7.929972586	6.525708667
1554758_a_at	5.204400382	5.50461426	5.276603074	5.33965555	5.275034037	5.320147536	5.166945095	5.655471418	5.27050811	5.363458485	5.542434651	5.5003811	5.382387027	5.738241717	5.376646365
1554759_at	5.645378119	5.937482889	6.136996231	5.707481501	5.646981318	5.667839849	5.447214397	6.013196291	5.943816318	6.103887499	6.345737221	5.847002631	5.888347451	5.84400438	5.794315823
1554761_a_at	6.401918632	6.628622364	6.274748985	6.386445101	6.562727164	5.858941603	6.817308232	6.232112208	6.346907842	6.141574175	6.773570069	6.331323164	6.321272931	6.136484318	6.114574559
1554762_a_at	6.039191484	6.179397407	6.490340221	6.318640051	6.338820043	6.526646564	6.587365698	6.420577907	6.642472276	6.244571263	6.637696161	6.484106318	6.697963651	7.103342073	6.592582316
1554763_at	5.567180318	5.702003599	5.479582565	5.482326204	5.289832024	6.01122694	5.564306032	5.495654622	5.435188594	5.508924926	5.249194873	5.495654622	5.394704603	5.879977676	5.240117021
1554764_a_at	3.462796391	4.16493627	3.248782546	3.421204481	3.192829224	3.933168016	3.488557219	3.433132	3.516038471	3.470870291	3.438501283	3.585000834	3.420993448	3.758046457	3.470870291
1554765_a_at	4.650696301	5.005627949	4.901763762	4.733505663	4.677917718	4.894499631	4.75749853	4.809356267	4.784757303	5.051790421	5.123109142	4.752764685	4.747060232	4.657050204	4.920912668
1554766_s_at	4.774199395	5.065009304	4.744308675	5.054730103	4.933176894	5.058055806	5.133657676	5.608194351	4.877268995	5.038516989	5.578232703	4.978262994	4.972419435	5.216377144	4.611476184
1554767_s_at	6.337391063	5.830893514	6.296923964	6.3201569	6.072195099	6.227423583	6.231668047	6.451424113	6.738927751	6.188953569	6.814933501	6.7723235	7.338227764	8.021117491	6.000314304
1554768_a_at	6.809996666	6.681494871	8.336755888	7.318094335	7.354791744	7.669716542	7.714908704	8.657052294	8.736526754	6.774828131	7.55221692	8.781563036	9.299173744	5.389565355	7.637256909
1554769_at	4.165897165	4.148623924	4.147060543	3.941098756	4.182227102	3.594192043	3.83872647	3.978281411	3.695179174	3.973613	3.672620621	3.775118014	3.990594088	3.523582782	3.885371946
1554770_x_at	4.260030954	4.61552799	4.528702709	4.133376068	4.567863727	4.057563632	4.381008377	4.204352727	3.994397324	4.401867993	4.116332308	4.108829696	3.97818507	3.931615125	4.293224607
1554771_at	5.555602353	5.687178545	5.776362424	5.560707175	5.670454733	5.021448325	5.080602159	4.967413045	5.20743582	5.047428735	5.138922617	5.335093351	5.17893944	5.35223195	5.393018774
1554772_at	4.739859282	4.767907064	4.707121445	4.880184259	4.658608528	4.767076674	4.83268931	4.590245529	4.932824929	4.856499572	4.495132192	4.767076674	5.213993122	4.453219691	4.655529639
1554773_at	5.913113435	5.79785307	5.323778671	5.325255579	5.357927453	5.681530321	5.567254877	5.470367405	5.470367405	5.470367405	5.297957964	5.42606488	5.111355631	5.620275043	5.3056254
1554774_at	6.316430906	6.127161922	6.276506358	6.367325987	6.413732294	6.656152451	6.884375446	6.656152451	6.656152451	6.467522676	7.248111706	7.082571943	6.917790667	6.406931399	6.351325339
1554776_at	4.199426077	4.532188538	4.088591421	4.021453398	3.929824539	4.170919618	3.973525492	3.993398399	4.067925399	4.180230362	3.940709995	3.955752922	4.02651775	4.434032581	3.913644681
1554777_at	4.198814656	4.400015322	4.259034522	4.521798632	4.450460596	4.222002034	4.204472545	4.233585199	4.363439587	4.721028989	4.267607945	4.31766933	4.311444473	4.491779647	4.287099976
1554778_at	3.155922267	3.284942972	3.115637384	3.200177703	3.24451637	3.338109806	3.063973968	3.145706675	3.205205557	3.71666632	3.108276799	3.205205557	3.058036883	3.686894597	3.209869348
1554779_s_at	4.71402217	4.61588776	4.570562333	4.5007158	4.522202242	4.63048209	4.607650501	4.491755327	4.543743406	4.766340232	4.63048209	4.692116552	4.674383808	5.355585922	4.710479362
1554780_a_at	5.278551316	5.389927917	5.2101592	5.293744924	5.508733531	5.41417261	5.342148518	5.461117234	5.489804811	5.329390149	5.41417261	5.538715015	6.224512261	5.487991806	5.265935849
1554781_at	4.598358755	4.705116337	4.624603268	4.950446458	4.47511912	4.872074008	5.262300347	4.690137234	4.586035997	4.534639168	4.457658086	4.710700673	4.402013691	4.679473009	4.539907137
1554782_at	5.379054104	5.528821451	5.556311974	5.359949271	5.318585816	5.467866823	5.600606355	5.78862758	5.316469498	5.448743322	5.616537693	5.505869179	5.441687945	5.460796708	5.448743322
1554783_s_at	5.547824252	5.446328349	5.825933914	5.29195794	4.800234935	5.5989568	5.180931946	5.520546464	5.156715782	5.087326349	5.182887573	5.289816836	5.249154496	4.763824747	5.368368496
1554784_at	4.309516217	4.56577328	4.674312318	4.453206971	4.300849416	4.599716163	4.439952121	4.411447827	4.527712097	4.527712097	4.701878226	4.651209228	4.055492153	4.719962365	4.527712097
1554785_at	3.691655731	3.80944445	4.057804814	3.83765399	3.751901718	3.968561201	3.88755926	3.88755926	3.88755926	4.045699365	3.88755926	4.186107003	4.138337411	3.801528406	3.925011541
1554786_at	4.003138925	4.275027589	4.141212354	4.141212354	4.999665835	4.141635563	4.141635563	4.252288892	4.4832428	4.121173753	4.062694952	4.205739312	3.823904993	3.931068546	4.00399342
1554787_at	6.067879633	5.997195219	6.114804663	5.789467075	5.950113211	5.947158354	5.946744417	5.840005015	5.83950019	5.947158354	5.660305041	5.895536771	5.713438136	6.304706948	6.141483439
1554789_a_at	4.058949891	4.138882608	4.060799355	4.246087222	3.992856556	4.086197435	4.145261639	4.285839933	4.292447103	4.098311335	3.898698725	4.091642576	4.099764097	4.628269758	4.037369589
1554790_at	5.079879165	5.115070422	5.077135834	5.182683042	4.983364366	5.349111092	5.002670873	4.894376247	5.144294152	5.188039287	5.237752315	5.068776449	5.128013993	4.956469512	4.979939545
1554791_a_at	5.152163721	5.299416735	5.292443746	5.364561968	5.405939328	5.516444677	5.136259434	5.522704988	5.524010728	5.24380752	5.191144713	5.300234757	5.869815523	5.741255991	5.364478336
1554793_at	3.38054707	3.578745457	3.323474212	3.38054707	3.589028835	3.520333376	3.274058059	3.441137615	3.325076733	3.24863766	3.33767566	3.316885636	3.319694969	4.025335371	3.417149801
1554794_a_at	5.70278958	5.644076187	5.684069025	5.820298267	5.373177515	5.671227271	5.435525096	5.699171934	6.021329881	5.259487538	5.556941299	5.742946971	6.611045143	5.268838935	5.23031635
1554795_a_at	6.787301985	7.175784707	7.182904549	6.527676609	7.374816668	6.210546593	6.982737575	6.507785361	6.57143464	6.843441215	6.906154502	6.718534837	6.85020106	6.339945734	6.068030059
1554796_at	6.154433224	6.34933896	6.091560406	6.194111046	6.074523576	6.740637548	6.096496096	6.349707992	6.18880266	6.393911264	6.416120954	6.138423823	5.880298214	6.193837247	6.237552444
1554797_at	3.512203794	3.443715749	3.443715749	3.320855898	3.376065348	3.407746945	3.398204181	3.45605881	3.699634372	3.444173134	3.593462692	3.1881562	3.478566667	4.246613149	3.362459001
1554798_at	6.098048753	6.013870811	5.970487438	6.121295097	5.831714915	5.971890172	5.94978324	5.970771919	6.022656981	5.752161275	5.9004161	6.09494356	6.031997626	5.902905457	5.876632316
1554800_at	5.978354152	5.893014661	6.048962332	5.906688873	5.933873008	6.037663514	5.788670306	5.758059813	5.970737217	5.950585199	6.224561123	6.183365454	6.029808075	5.976933256	5.860239141
1554801_at	5.43870306	5.240299469	5.323934719	5.323934719	5.14606833	5.270357744	5.257670985	5.319588912	5.338371487	5.426320642	5.724666414	5.164509118	5.182101905	5.299307094	5.480673994
1554803_s_at	5.804391113	6.178298284	5.930012369	6.017017222	5.789062547	5.907875079	5.93181035	6.033296474	5.674858348	6.156804777	5.956696882	5.93181035	5.625985619	6.073086099	5.93181035
1554804_a_at	7.435195815	7.607394594	7.556751479	7.480492085	7.440488241	7.593986709	7.340286299	7.592639537	7.452071555	7.806715261	8.139404885	7.501956942	7.347065821	7.714559056	7.350184966
1554805_at	5.621988264	5.945922048	5.749175207	5.658220508	5.629430404	5.85738455	5.487785619	5.705671858	5.744819708	5.705671858	5.736654809	5.855319287	5.569265349	5.961306737	5.756032423
1554806_a_at	7.613752561	7.030768161	7.630305119	8.011925872	7.763635739	8.122003236	8.046226243	8.484856745	8.647288746	8.00065526	8.002040147	8.355028581	8.640487037	8.969288573	7.752065752
1554807_a_at	5.195445869	5.517660012	5.173923272	5.454725355	5.599435242	5.596955607	6.178151791	6.53735936	5.995854175	5.446079486	5.616417609	5.644369861	5.881197938	6.394854697	5.457957602
1554808_at	4.448773767	5.129538198	4.434158641	4.685107673	4.633887799	5.156237645	4.852268403	4.703518953	4.705180212	4.732114696	4.610198374	4.611345434	4.472222387	4.611924732	4.7255636
1554809_at	6.287151543	6.543146872	6.618693341	6.64867398	6.414081746	6.549093155	6.287054272	6.973689821	6.699856563	6.946410015	6.66873688	6.689588817	6.977609831	6.677038896	6.640431689
1554810_at	5.195782132	5.274101642	5.544314511	4.924999021	5.383499492	5.038590089	5.028988132	4.952328974	5.226874406	4.969465219	5.560791616	5.272083351	5.160270612	5.397456522	5.138933645
1554812_at	4.548756012	4.529209091	4.529209091	4.633192536	4.864594736	4.357524275	4.614193168	4.412504478	4.513664745	4.375084314	4.524600755	4.548617347	4.491439284	4.670496872	4.562873527
1554813_at	3.761110498	3.80094885	3.879229523	3.70702334	3.814663027	3.777366582	4.02904874	3.667461348	3.777366582	3.922260369	3.773390312	3.818248932	3.748117495	3.934813561	3.640497961
1554814_at	6.490944954	6.669349705	6.644358986	6.361881834	6.165336678	6.201894947	6.427333653	6.477060809	6.375829258	6.3942369	6.414675152	6.353154418	6.347199299	6.321232466	6.72094726
1554816_at	3.680282742	3.620902356	3.603160731	3.607601112	3.726733145	3.808275638	3.451659772	3.954835699	3.788072188	3.85059287	3.757688837	3.603538624	3.724129182	4.059130645	3.567802368
1554818_s_at	5.443811063	5.436836875	5.473055974	5.263366505	5.357063906	5.406863075	5.37684019	5.315518151	5.443088082	5.74678925	5.369360812	5.338383679	5.793336686	5.443088082	5.52240199
1554819_a_at	6.243212767	6.143229043	6.179970822	6.415524311	6.402266537	6.261167229	6.372572858	6.342331771	6.715370041	6.363129622	6.708700216	6.183385338	6.219325102	6.103424729	6.317973952
1554820_at	3.663702768	3.72516636	3.507924187	3.403328358	3.563032298	3.782850637	3.431465257	3.52168485	3.80977862	3.55333639	3.625793678	3.49892549	3.419421685	3.548383448	3.550404678
1554821_a_at	6.929713576	6.956394724	6.361657873	6.318345664	6.494805921	5.957474207	6.786619226	6.038961777	6.08996946	6.312175162	5.981733927	5.980539248	6.163771356	6.223696809	6.045876835
1554822_at	4.720977536	4.618464593	4.618464593	4.562938297	4.777633356	4.525741157	4.367764104	4.608596108	4.608596108	4.484210712	4.583010272	4.608596108	4.898837584	5.12746582	4.674602736
1554824_at	4.83618203	5.023413349	4.877577375	4.803516032	4.725678213	4.436455082	4.712061192	4.825942993	5.108247127	4.677913587	4.774341222	4.92208626	5.037795617	5.019667664	4.776192325
1554825_at	5.033152543	5.206295062	4.958532077	5.047310023	5.194216579	4.889564066	5.055594575	5.141605164	5.083416494	5.040253579	4.792056456	5.180540142	4.926559603	5.297698495	5.055594575
1554826_at	5.740968552	5.817152123	5.829155205	5.638532902	5.714476294	5.786272921	6.012133983	5.86395007	5.786272921	5.665005683	5.995116674	5.918104122	5.784621009	5.565045883	5.704679794
1554827_a_at	6.236679012	6.36876718	6.328190194	6.444537385	6.575300148	6.507527108	6.158070624	6.370851953	6.370851953	6.451438632	6.25401366	6.075025679	6.379755133	6.370851953	6.532269486
1554828_at	5.482110078	5.810029511	5.582638489	5.463463321	5.447975189	5.562600625	5.526500041	5.840751942	5.288794427	5.703202191	5.555955547	5.712700262	5.750347021	5.320041257	5.273018036
1554830_a_at	5.570358617	5.551507468	5.361406035	5.406516508	5.2194759	6.141004432	5.563159463	5.406595136	5.421678578	5.496852884	5.714046469	5.694095398	5.028998012	4.868051873	4.847172283
1554831_x_at	4.230643393	4.265605064	4.06148331	4.326513212	4.422447932	4.697976873	4.357343456	4.327060484	4.3197012	4.160420517	4.350360209	4.450574257	4.147652697	4.489084585	4.381652388
1554833_at	5.3301928	5.365306647	5.528523102	5.147598445	5.327916676	4.878715146	4.986211997	5.941038623	5.692262082	6.218463074	5.145706875	5.218915088	5.108224177	4.986925005	5.066273413
1554834_a_at	6.745199647	6.55894615	6.724242049	7.066511826	7.361246753	7.546363834	6.694117471	7.257771751	7.979054048	6.390774566	6.981879417	7.580250472	8.084371752	6.774027309	7.524361871
1554835_a_at	7.68458371	7.452770945	7.324924201	8.017082156	6.528750053	7.834074114	7.462209457	8.557616838	8.440361514	5.878696928	8.420834564	8.22401637	8.407385889	5.734464926	6.102677616
1554836_at	4.791874187	5.169438025	4.877022123	4.832937132	4.876952428	5.142242921	4.896661706	5.001205391	4.862415911	4.896661706	4.896661706	4.853120477	4.90542648	5.198650071	4.651808627
1554837_a_at	6.077797736	6.312476071	6.010133421	5.747376064	6.061522171	6.064865106	6.073282686	5.927657734	5.878962584	6.115882135	6.061522171	6.135968336	5.667411153	6.003284238	6.082819343
1554839_at	5.513962336	5.768570785	5.539030471	5.601042393	5.397823348	5.416620215	5.394099455	5.486570206	5.534701798	5.531965729	5.362501204	5.864187258	5.81104478	5.539762679	5.49538159
1554840_at	5.938902719	6.04045085	5.879886765	5.882139112	5.45860695	5.442762504	5.528790412	5.542410881	5.501059084	5.713467682	5.590006027	5.524557256	5.790283561	5.234901155	5.537301306
1554841_at	4.164493198	4.063241891	4.157402782	4.134781894	4.28065382	4.156235896	4.255223292	3.948512921	3.958875682	4.286376372	4.156235896	4.109670804	4.163712068	4.608859198	3.790536259
1554842_at	6.254950428	6.254950428	6.580704866	6.115835258	5.998949508	6.509491536	6.136413556	6.253515097	6.146548642	6.481572394	6.864494553	6.320461468	6.38117071	5.949227223	6.465469244
1554844_at	3.638225211	3.518396789	3.752608126	3.694508539	3.670559528	3.829133364	3.644701271	3.679429328	3.519179867	3.644701271	3.582908114	3.527889409	3.65936871	3.615251922	3.686631134
1554846_at	3.789008059	4.09953035	4.022025636	3.676828335	3.832909737	3.944659579	4.112083294	3.834261497	3.757151523	3.801220203	3.801220203	3.711339613	3.808453835	4.183883482	3.610340921
1554847_at	5.224955393	5.39459769	5.288657709	5.196896194	5.218727757	5.569863493	5.330071349	5.288155458	5.134567727	5.230749033	5.653575996	5.704486808	5.199856729	5.854595109	5.431671984
1554849_at	4.9919667	4.9919667	5.113029283	4.9919667	4.802278619	5.124095089	5.092965598	4.819077257	4.894727323	4.801955799	4.985632465	4.954040265	4.853776907	5.023797057	4.904086735
1554850_at	5.708964297	5.632083312	5.601120479	5.647247923	5.646560964	5.701882933	5.606325241	5.911019435	5.707795679	5.822662735	5.660021611	5.393535203	5.440941337	5.904268565	5.656120556
1554852_a_at	5.577830956	5.828938331	5.562634226	5.575143312	5.798589315	5.678439915	5.820371179	5.855079717	5.699177808	5.770057603	5.981228467	5.770057603	5.272394564	5.873730829	5.73376223
1554853_at	3.802864482	3.841776519	3.68030461	3.776439955	3.733362736	3.810054347	3.752083472	3.800482227	3.635659724	3.512941915	3.671222338	3.700513119	3.788317609	3.721463685	3.677051949
1554855_at	4.396893602	4.286152371	4.216136698	4.145555019	4.076707217	4.451241094	4.298715325	4.195716563	4.212616036	4.652232008	4.330258894	4.041823345	4.060598615	4.161265124	4.212616036
1554857_at	5.808285078	5.985448037	6.11832919	6.156247044	6.044067003	6.557036702	6.516108153	6.170090849	6.329536553	6.346599195	5.731886465	6.15533722	6.170090849	6.559235016	6.202668074
1554860_at	5.112002933	5.412958945	5.22613267	5.158842581	5.500053494	5.404367859	5.206928809	5.233683728	5.162475435	5.276661045	5.125421645	5.139446721	5.233683728	5.191868564	5.45046186
1554862_at	3.788832818	3.904611872	3.749891189	3.687035499	3.745383925	3.966224671	3.830614444	3.662217759	3.675620629	3.569454072	3.569459359	3.748976057	3.630233076	4.029528827	3.898400615
1554863_s_at	6.033718979	6.061976169	5.815888151	6.211643797	6.12054986	6.256616036	6.252417065	6.373443865	6.347414837	6.496134372	6.340163983	6.281820386	6.174030533	6.437343995	6.296083876
1554864_a_at	5.408821298	5.462566605	5.712084242	5.5306062	5.255897841	5.691693911	5.273626069	5.176116621	5.62631596	5.453342606	5.871835892	5.672592945	5.560112271	5.546563034	5.776159206
1554865_at	3.546966048	3.705597829	3.55660206	3.502066782	3.677941622	3.948124643	3.660776445	3.558257328	3.556914224	3.717130158	3.556914224	3.503835385	3.409160065	3.338926199	3.470109766
1554866_at	3.607037127	3.472141415	3.622548223	3.443866371	3.623504418	3.602985817	3.738024702	3.612517616	3.580541527	3.609742728	3.695998705	3.397608306	3.609742728	3.792738587	3.43481203
1554867_a_at	6.002664387	6.065212006	6.007528011	6.383996146	6.341026703	6.255353123	6.987989789	6.591407147	6.25979663	6.160011964	6.404133262	6.465938064	6.205720776	6.57049746	6.565268516
1554868_s_at	9.222006286	9.1765278	9.412578675	9.522842637	8.882464878	10.25348964	9.451935932	10.15898162	9.86113824	8.919079553	9.66575591	10.12723306	10.12005268	10.67231735	9.497616099
1554869_at	6.071907592	6.204663796	5.902722142	5.741495795	5.813351028	5.77424142	5.732552108	5.739972649	5.742915547	5.77424142	5.820693743	5.734906633	5.726904983	6.19773012	5.77424142
1554871_at	3.484029256	3.609179249	3.601944301	3.601944301	3.574227145	3.656877306	3.836090381	3.608733335	3.65469696	3.542053184	3.492713586	3.561769156	3.608733335	4.466618538	3.576836506
1554872_a_at	5.473479571	5.748067812	5.244244341	5.593217015	5.209500441	5.646002565	5.674301001	5.780200326	5.497995934	5.335092031	5.354567148	5.448940763	5.654835634	5.258846325	5.354567148
1554873_at	5.486356222	5.441231967	5.26996187	5.255450818	5.213067579	5.191326696	5.417956284	5.246581348	5.174962447	5.145839613	5.184014638	5.506249842	5.73665366	5.000290198	5.21789843
1554874_at	3.702638996	3.813911995	3.908788015	3.793207418	3.792943837	3.792943837	4.252919414	3.746916288	3.655228406	3.703292957	3.934665967	3.901733435	3.655146253	4.057647277	3.73973333
1554875_at	4.049667703	4.02973582	4.053505943	4.05949716	4.058501033	3.948190748	4.198818998	4.011786357	3.957953626	4.092080639	3.947404292	4.059085258	4.031835585	4.801146376	4.003615533
1554876_a_at	5.540355608	5.403223424	5.095226251	5.113840022	5.424943834	5.799046982	5.646979244	5.726417287	5.443292578	5.692028191	5.586623864	5.719779873	5.143517487	5.454625188	5.424943834
1554878_a_at	7.144703093	7.292861059	7.612312523	7.600315537	6.722620148	7.475092617	7.307601047	8.547531805	8.337426904	6.463068056	7.679540285	7.86862066	8.673108905	6.680386529	6.096176589
1554880_at	5.993695688	5.849221557	6.351597696	5.806939617	5.933198913	6.125790416	5.927513998	6.02329719	6.116876954	6.023356863	6.053407731	5.973594491	6.141249143	6.241497972	5.966291295
1554882_at	3.782235123	3.610760159	3.760213483	3.753096054	3.463644159	3.561754717	3.649754324	3.838644253	3.812932564	3.892801201	3.736648003	3.796595448	3.663211137	3.964125844	3.736648003
1554883_a_at	5.715668653	5.56090419	5.546560906	5.458822057	5.272588138	5.811314879	5.752124574	6.244076081	5.784386326	5.35538711	5.417569362	6.10661364	5.859250362	6.32386754	5.371583886
1554884_at	4.036165844	4.19833646	4.114543279	4.063106701	4.270976861	3.946473648	4.032984827	3.652145121	3.910196726	4.018865511	4.018865511	3.983772591	3.896226857	4.206654142	3.9282595
1554885_a_at	5.049040486	5.08205254	5.09015531	5.402616589	4.787752571	5.110834367	4.975987071	5.220188918	5.428964957	5.093267054	4.538602801	5.224946367	5.236917711	4.339069086	4.604872117
1554886_a_at	5.427730769	5.265791556	5.63220374	5.222676128	5.12858716	5.622406403	5.143532871	5.374103299	5.367088302	5.267971373	5.411093228	5.267971373	4.899812237	5.209317884	5.256346716
1554887_at	4.139454306	4.083109365	4.297364863	4.141176663	4.271613921	4.353120139	4.035173784	4.450932035	4.149138809	4.35558959	3.957082292	4.21964854	4.050761052	4.307148457	4.337582417
1554889_at	4.418403478	4.507770157	4.291682909	4.613068248	4.370334305	4.562256782	4.354511251	4.313728802	4.216846519	4.249636406	4.057551854	4.478459892	4.1391751	5.126616057	4.378504687
1554890_a_at	6.821760387	6.730321484	7.067678335	7.067678335	6.558091265	7.728184022	6.720525752	7.429274817	7.322624893	6.647004353	7.251603875	7.434871954	7.54407839	7.061488907	7.061725702
1554891_at	5.264747418	5.156138538	5.376605552	5.166028639	5.042648162	5.578520446	5.114087343	5.286043999	5.455867424	5.192346878	5.395922119	5.286043999	5.329316022	5.340458137	5.27708951
1554892_a_at	4.067411945	3.978679662	4.055114988	4.107403216	3.923873264	4.233414768	3.986591109	4.092069384	4.046658097	4.098674232	4.101736414	4.2773482	3.9778623	3.613873116	4.04883029
1554894_a_at	7.474983126	6.951584319	7.582334387	7.263316959	7.177852064	6.651551027	6.859274043	7.382827548	7.284020051	6.869549931	7.305313224	7.082665978	7.290159417	6.478310821	7.167060242
1554895_a_at	7.353854343	7.583664978	7.71675822	6.989384663	6.774229408	6.092954928	6.951129646	6.75167475	7.715704234	6.890831137	7.658175701	6.786900784	7.497970061	5.311101397	6.155768234
1554897_s_at	7.789382633	8.074643317	8.267303118	7.421131348	7.057316593	6.039389333	7.319735517	7.151580079	7.915028483	7.226541813	8.246026811	6.770618255	7.958029513	4.871370315	6.22184603
1554899_s_at	7.906265357	7.726701459	8.081849774	8.857708572	9.233389208	9.41692971	8.762528054	9.3693716	9.530374178	8.839382204	9.378495921	9.911497024	9.385291444	9.022167861	9.081718126
1554901_at	4.763141169	4.643727565	4.627460257	4.693064778	4.575962703	4.761452931	4.665278509	4.898349867	4.665278509	4.738626244	4.629154237	4.917142214	4.665278509	4.646984494	4.578215925
1554903_at	5.869010012	6.084678665	6.177909888	6.126750893	6.46479743	6.110687883	6.228611229	6.175878396	6.32085834	6.014854992	6.075985341	6.065307064	6.453615933	6.699799532	6.400968676
1554905_x_at	6.065405569	5.938330345	6.337987974	6.072026011	6.183708693	5.881994726	6.175036927	6.140772599	6.25430082	6.140772599	6.550946809	6.067852991	6.788071992	6.044324712	6.269801967
1554906_a_at	4.209333126	3.997870584	4.524468201	4.396751949	3.978337516	3.995122927	4.325317756	4.175589743	4.175589743	4.558667363	3.663809183	4.06206121	4.022945184	4.459568409	4.026597352
1554907_a_at	4.321930277	4.415406561	4.426640071	4.340203941	4.336388557	4.341640239	4.260706697	4.394691858	4.336458013	4.695774948	4.592858835	4.319212286	4.302858191	4.987765485	4.375581259
1554908_at	4.552177196	4.700006482	4.530343307	4.632451389	4.424983595	4.712261331	4.58428029	4.578186622	4.569588404	4.851748347	4.644869857	4.485771843	4.580539241	4.508648223	4.381708505
1554909_at	5.025364276	4.740474164	4.949137822	4.921745053	4.770422995	4.800368381	4.962569095	4.879012376	4.867125691	4.739034318	5.074392854	4.867125691	4.827609056	5.072349697	4.831466698
1554910_at	4.057279946	4.002467822	3.815554796	3.942399847	4.269489605	3.952821577	3.862845103	4.172070936	3.885270009	4.199142793	3.992533695	4.293425546	4.377208672	4.013371669	4.042527237
1554911_at	6.372414559	6.344219089	6.524335889	6.351304523	6.360872954	6.363316743	6.338484071	6.276924673	6.303960379	6.424121518	6.225471791	6.256178357	6.363316743	6.603635137	6.318786203
1554912_at	3.835419615	3.835419615	3.983915524	3.888066636	3.81014599	4.417011461	3.809382284	3.930738491	3.849660922	3.876043764	3.763271641	3.840955892	3.737312488	4.583041418	3.761406495
1554914_at	4.920236356	5.23569786	5.134992305	5.148930766	5.127221914	5.036139256	5.072365313	5.062256145	5.12226146	5.12226146	5.659180174	5.067605937	5.007316229	4.902074005	5.293316223
1554915_a_at	6.598347776	7.040290683	6.473633796	6.237110048	6.146908825	6.554366756	6.883464235	6.415838499	6.154643429	5.774365784	6.779266377	6.086582579	6.592351916	5.632582731	5.75272029
1554916_a_at	4.497174606	4.944968934	4.675522751	4.700771615	4.506873527	4.650270043	4.503888577	4.37076823	4.666547755	4.816638115	4.704102706	4.715510337	4.765915054	5.035693005	4.796590141
1554918_a_at	5.780958472	6.158161997	5.889220868	6.366472466	6.616607415	6.323523319	5.974716749	6.445195073	5.937236987	6.186828822	6.303052705	6.156191495	6.787594585	5.710954781	5.377288869
1554919_s_at	5.507195342	5.835050677	5.946990607	5.905771944	5.990331558	6.054819636	6.044597111	5.990331558	6.123311267	5.990331558	5.82339471	6.865927225	6.311417423	6.088109385	6.058044435
1554920_at	3.222785004	3.292332638	3.232475641	3.180902143	3.086014861	3.23307576	3.211680007	3.320677195	3.2527891	3.360685975	3.075139515	3.335032525	3.130924173	3.390208265	3.23307576
1554921_a_at	3.512372365	3.620913997	3.737633964	3.634380822	3.57719262	3.732626698	3.755399704	4.27131883	3.779159263	4.002121121	4.149163262	3.755399704	3.648273489	3.830386891	3.457882016
1554922_at	3.641142674	3.493229775	3.631902242	3.303913751	3.584857377	3.507659954	3.556987144	3.610110037	3.584857377	3.655572853	3.438218928	3.772765174	3.75611795	3.474673193	3.485225532
1554923_at	4.956867502	5.102830605	4.619454794	4.940475363	4.857998477	4.945089285	4.881425294	4.945089285	5.369798544	4.826928403	4.963981105	4.93548378	4.945089285	4.897036764	4.932629337
1554927_at	4.696761254	4.829099619	4.763843907	4.839742658	4.915350952	5.072547224	4.837024719	4.978461996	4.707095504	4.856077093	4.856338957	5.06679581	4.754289563	4.586226795	5.063804447
1554929_at	4.305667995	4.282668247	4.525259033	4.437413215	4.387224235	4.307070916	4.308942284	4.43647105	4.373495444	4.904011133	4.763604281	4.610796676	4.271520345	4.324358922	4.72498087
1554930_a_at	6.931173076	6.476386189	6.647695222	7.420587098	7.293997021	8.096634418	8.054014866	8.896182681	8.312846312	6.57833371	7.836926314	8.463552228	8.705128856	6.743219477	8.172046959
1554931_at	4.498456198	4.953815427	4.512656339	4.511492902	4.679630083	4.656846269	4.26648672	4.460192661	4.421451117	4.54493257	4.904804757	4.541928063	4.66871332	4.363282851	4.5495277
1554932_at	4.046860385	4.025033888	3.977288427	4.226846378	4.042589015	4.106564805	4.042589015	4.045426395	4.042589015	3.99612671	4.064729083	3.932786082	3.979613285	4.994944758	3.987042762
1554933_at	4.692979014	4.678498439	4.4974292	4.555842484	5.008853937	5.069146863	4.60462336	4.445788214	4.618559088	4.618559088	4.448875416	4.660507559	4.525256134	4.343508569	4.853689088
1554934_at	4.935783967	4.869190274	4.841137008	4.916257936	4.748827883	5.26717309	4.880606265	5.145427381	4.868230612	4.856931801	5.055249408	4.77822497	4.757749782	4.794891921	5.09684446
1554937_x_at	6.252239525	6.641530693	6.351566884	6.236762941	6.145043913	6.650448933	6.582425399	6.194030148	5.982964789	6.141573156	6.29799222	6.036278225	6.385168715	6.123376696	6.346346907
1554938_a_at	7.08413901	7.098751439	7.341693782	6.96775062	6.349673029	6.592546958	7.081267088	6.71377621	6.776770054	6.363530438	7.338741906	6.542540108	6.657022816	6.03128644	6.313705749
1554940_a_at	5.602138858	6.065919276	5.835823198	5.661008818	5.673792577	5.822432997	5.763860613	5.78615056	5.526628174	5.59651212	5.688279811	5.673792577	5.682527272	5.352559561	5.673792577
1554941_at	4.455645396	4.439889969	4.395307742	4.763861371	4.655963286	4.4768807	4.46457783	4.404431731	4.462826467	4.477449665	4.597958503	4.404431731	4.377047298	4.388420897	4.462826467
1554942_a_at	5.711544968	6.089231517	5.922937604	6.224598507	6.098504732	6.087967225	6.139436486	6.015584085	5.948912568	5.96982542	6.129513761	6.188153085	6.23401028	6.087967225	6.087967225
1554943_at	7.685882289	8.792275984	8.375310637	6.837692503	6.995174828	5.885538313	6.679147139	6.253871126	6.203303871	6.948211792	6.700532019	6.00309129	6.195130702	6.038598517	6.002040154
1554945_x_at	8.006128776	8.919525498	8.520158809	7.072070111	7.3854764	6.06543551	7.275911863	6.51875232	6.7368755	7.424822793	7.049968633	6.68694971	6.856620886	6.60894657	6.572163679
1554946_at	4.985223311	5.272875816	5.282661565	5.045560274	4.640935512	5.226268907	4.911069859	4.75004407	4.677494132	4.949939999	4.669627022	4.760894483	4.593236351	4.788719928	4.716604318
1554947_at	3.593668872	3.717205978	3.648272898	3.470617007	3.676289541	4.255727013	3.668095929	3.59625375	3.548619686	3.542806956	3.767723409	3.785323344	3.755822902	3.938532796	3.575030528
1554948_at	4.125578341	4.450045737	4.818658246	5.399573343	4.531566305	4.387382637	4.188640328	4.825709444	4.73379791	4.699794534	4.051986601	5.052993398	5.873979631	4.961861865	5.300916312
1554949_at	5.617196416	5.753737994	5.762718114	5.697766292	5.970519223	5.559414431	5.371620527	5.741513048	5.565772285	5.68467922	6.308780892	5.690059414	5.560809588	5.823676765	6.150026209
1554950_at	5.638638213	5.781362696	5.640732764	5.605618778	5.608710779	6.659873605	5.661884804	5.891396988	5.594409501	5.536411789	5.30535895	5.377602466	5.636666982	5.695197577	5.419706975
1554951_at	4.820996991	4.610826771	4.727941901	4.818099876	4.338872784	4.819131036	4.73255909	4.73255909	4.743297922	4.863540364	4.526334003	5.098708148	4.664150829	4.697447989	4.644162321
1554952_s_at	5.01545674	5.104557744	5.352688259	4.914609099	5.349961989	5.44985153	5.116962934	5.191989653	5.191989653	5.520095906	5.109787671	5.184723476	5.128200216	5.579545918	5.179978431
1554953_a_at	6.277620981	6.341585559	6.261962762	6.365144843	6.208235436	6.143155022	6.196323161	6.423397412	6.348495708	6.759249035	6.338960089	6.297104959	6.602877336	6.725724551	6.347737498
1554954_at	5.192221022	5.267791486	5.267791486	5.126986586	5.374587743	5.072485586	5.199322064	5.217192431	5.160241357	5.177206688	5.283211013	5.221301031	5.266975101	5.793786628	5.422305495
1554957_at	5.441394397	5.10587568	5.418928365	5.034988263	5.207362265	5.090654457	5.261654706	5.379435283	5.122272898	5.667391771	5.255161633	5.194330009	5.093339201	5.222492066	5.240507991
1554958_at	5.690561919	5.605305432	5.206675314	5.660163532	5.634693967	5.775490392	5.844167075	6.029895287	5.904817679	5.78441222	5.547373249	5.634348146	5.50648436	5.22937025	5.339622116
1554960_at	4.013447145	3.968278601	4.036411891	3.878316901	4.083809152	4.044177824	4.094934449	4.260580927	3.840383255	4.171564308	4.136135485	3.941869037	4.044177824	4.19474574	4.000856714
1554961_at	5.723964893	5.778342197	5.761493384	5.831929166	5.940694163	5.768588561	5.715160788	5.896933315	5.840162425	5.692679145	6.060461524	5.759870037	5.706088871	5.700657012	5.674973383
1554962_a_at	6.196634128	6.643144251	6.318018858	5.907075758	6.289807598	6.401950995	6.304460515	5.995756189	6.099157582	6.225316691	6.612699048	6.098511993	6.614470924	5.6884539	6.620115404
1554963_at	4.50385016	4.458290368	4.189748073	4.317812272	4.261813595	4.947348464	4.227022976	4.431296152	4.385202265	4.313866601	4.348902247	4.295721797	4.362200163	4.709297607	4.58188441
1554964_x_at	4.236051167	4.641817226	4.273618775	4.504927852	3.973729086	4.546278183	3.948270869	4.549314504	4.158809897	4.366286232	4.449628672	4.260393705	4.328205856	5.083083662	4.387851804
1554965_at	4.725408205	5.091606022	4.830471422	4.6613195	4.773900799	4.880810331	4.785353677	4.679599753	4.683114598	4.757134784	4.898717649	4.604276826	5.154428762	4.829148238	4.755824891
1554966_a_at	7.689569755	8.095784738	6.839145091	9.164307791	8.187910498	8.997335302	8.68125363	8.853836658	8.853836658	8.17198469	9.177483821	9.379560713	9.274770556	9.966394042	9.101093567
1554967_at	4.54096328	4.77477669	4.341179872	4.529410981	4.54289495	5.120030384	4.640990322	4.631994225	4.555208637	4.511352761	4.805792371	4.437643125	4.72809266	4.466911024	4.569279144
1554969_x_at	5.419383896	5.535546655	5.267074794	5.66943197	5.335534427	5.50658741	5.400744351	5.378979535	5.45819063	5.480202756	5.148538579	5.628446901	5.47149996	5.677470564	5.191561069
1554970_at	4.584024153	4.679906137	4.63654236	4.499082127	4.491087075	4.64980767	4.390701418	4.39806128	4.629962255	4.706989779	4.563850038	4.659342541	4.556277358	4.985589764	4.530476346
1554971_at	4.789868684	4.89899562	4.799905917	4.680444531	4.716309621	4.768577184	5.022346603	4.778188938	4.582766742	5.006319936	4.718069034	5.009595505	4.758715096	4.590366096	4.569552127
1554972_at	5.660249019	5.892683179	5.864916506	5.621162249	5.499641132	5.456647478	5.630882923	5.632411401	5.513823886	5.632860777	5.50336667	5.485965545	5.624818834	5.411008383	5.742908149
1554973_a_at	5.429952801	5.597971576	5.551153154	5.675405394	5.63828623	5.645609076	5.465553287	5.793169797	5.581721818	5.918809771	5.84575373	5.533477245	6.074236812	5.8375632	5.850203659
1554974_at	5.868319906	5.925836159	6.113825743	5.946938778	5.871784054	5.931888044	5.8948263	6.54057828	6.366380556	5.900020588	6.449380991	6.107121427	5.983480061	5.981740793	6.408412713
1554976_a_at	4.208915745	4.459022419	4.498476262	4.41940579	4.391706569	4.367998109	4.439762047	4.369722213	4.374262265	4.38936909	4.692199005	4.580615178	4.689025106	4.507868221	4.506393244
1554977_at	6.274326649	6.011463687	6.19140767	6.060916564	6.089284364	6.299308125	6.105404605	6.207912347	6.030074542	6.280821281	6.270080422	6.724765953	6.278729751	6.235721553	6.235721553
1554978_at	5.4156161	5.814393088	5.533544706	5.527923149	5.389094373	5.824278527	5.299916662	5.432914548	5.429067701	5.655655452	5.736235371	5.549476175	5.771561164	5.518704355	5.670127908
1554980_a_at	6.715822817	6.43513332	6.524783261	7.00230023	6.425930217	6.975604858	6.987524162	7.238967435	6.837675687	6.478275494	6.820669692	6.768043323	6.885515996	9.025849131	7.56692153
1554981_at	3.341524273	3.46127746	3.341524273	3.435758095	3.363048027	3.272647706	3.254630076	3.371027201	3.421213361	3.324866042	3.243139192	3.548579335	3.168858988	3.39546577	3.274197196
1554982_a_at	3.786930863	3.862654036	3.786930863	3.638050622	3.823293367	4.049299098	3.78611178	3.99803375	3.596837511	3.778047978	4.029931163	3.94483132	3.547184154	3.641601996	3.554581422
1554983_at	4.583504929	4.761384449	4.725342657	4.552639162	4.380450471	4.761860809	4.445766322	4.519096545	4.552843678	4.588696918	4.858090023	4.573298816	4.37473991	4.279379317	4.69595825
1554984_a_at	5.96778956	6.133968324	6.511263601	6.242584883	6.151150845	6.501577723	6.174927092	6.127456363	6.257312673	6.305572925	6.228495084	6.27711493	6.426092115	6.516164556	6.23848721
1554985_at	5.161947745	5.242122086	5.226866684	5.13818766	4.824220546	4.80782135	4.902954882	5.114218506	5.110424348	5.620805225	5.195603205	4.743024446	4.978731548	5.176769979	4.903466316
1554986_a_at	6.022778727	6.458948451	6.065833025	6.23778223	5.828984497	6.232756352	6.360909368	6.072224187	6.209447384	6.071917775	6.369041595	6.627406792	6.547954524	5.809454936	5.958346411
1554987_at	5.128818848	5.20858199	5.238959894	5.146095083	5.423383372	5.059794903	5.322027521	5.515193734	5.15117484	5.192126366	5.349878318	5.382315311	5.157948875	5.04922128	5.52073288
1554988_at	3.642464177	3.460370546	3.6707146	3.647095729	3.646279141	3.442441245	3.355429162	3.51025588	3.459554931	3.758530798	3.528036915	3.420908079	3.51025588	3.51025588	3.611234607
1554989_at	6.139222307	6.345376209	6.139222307	6.049744412	6.250696842	6.246080786	6.331864252	6.234508957	5.926190928	5.990602689	6.012550081	5.867330053	6.03611362	6.139021562	6.170510035
1554992_at	6.407728171	5.87104984	6.162230611	5.991833058	6.186696263	6.089887346	6.063113507	6.168703043	5.945126494	6.042109757	6.026874987	5.787854897	5.884832608	6.207236939	6.102570217
1554994_at	3.892132923	3.812532208	3.85812805	3.765042744	3.655568839	4.028671232	3.728695188	3.978371213	3.852917014	3.857657438	3.813734802	3.769018667	3.758779587	4.063531322	3.739426041
1554996_at	3.955239302	4.029543723	4.046425587	3.950842435	4.092913139	4.183063834	4.201059395	4.225078927	4.12362802	4.033041149	4.146301286	4.330881065	4.03109898	4.562147499	4.173567128
1554997_a_at	6.02031519	5.493084849	4.823436097	6.135841194	7.950228715	7.303902683	6.004040741	8.443292488	9.065112815	5.4650521	4.847984444	7.869052791	5.903294261	10.171377	7.092255344
1554999_at	5.223898342	5.010042327	5.328566685	5.477239701	5.250727693	5.453656489	5.33140708	5.323578706	5.512407761	5.306193756	5.641585145	5.351802027	5.292805882	5.390074921	5.548307764
1555000_at	5.843399177	5.67929939	5.728776846	5.728776846	5.839596677	5.579389659	5.751888784	5.62504913	5.487666042	5.721202346	6.379447831	5.751888784	6.299617335	5.571872103	5.959655699
1555001_at	5.064198863	4.919179789	5.09204632	4.804764362	4.76526729	4.763844499	4.903675231	4.9409794	5.130816367	4.9409794	5.065447474	5.135017695	4.979697669	5.309839631	4.85781818
1555002_at	3.191377541	3.450425841	3.402496852	3.270991608	3.275493884	3.286781061	3.074948698	3.261110304	3.241053388	3.268325182	3.311161576	3.275132474	3.1121233	3.18944015	3.330592463
1555003_at	3.988732554	3.710651088	3.933981592	4.036434925	3.959876456	4.556859348	3.872547412	4.094901865	4.003730683	4.137826091	3.988762564	3.988762564	4.13470573	3.926313312	3.965934981
1555004_a_at	4.988130931	5.314833473	4.951410147	4.904572287	4.971962119	5.158637596	4.971962119	4.985598033	5.120950505	4.91419109	5.145929875	4.971962119	5.013755454	4.554974899	4.907416853
1555006_at	5.353505674	5.367143535	5.257755538	5.257755538	5.309549205	5.822034914	5.211084087	5.214479435	5.282445657	5.193590819	5.25725824	5.255702193	5.321609729	5.304038706	5.217979385
[truncated: 52,676 more rows]
