# Supplementary material for: Layered Signaling Regulatory Networks Analysis of Gene Expression Involved in Malignant Tumorigenesis of Non-Resolving Ulcerative Colitis via Integration of Cross-Study Microarray Profiles
Source: PLoS One. 2013 Jun 25;8(6):e67142. doi: 10.1371/journal.pone.0067142 (PMC3692446; doi:10.1371/journal.pone.0067142)
Supplement: Appendix S4 — Cross-study normalization and integration results (part 2) using ArrayMining. (ZIP) [file pone.0067142.s004.zip › Transformed and combined data-2.txt]

ID	GSM95511	GSM95512	GSM95513	GSM95514	GSM95515	GSM95516	GSM95517	GSM95518	GSM95519	GSM95520	GSM95521	GSM95522	GSM95523	GSM95524	GSM95525	GSM95496	GSM95497	GSM95498	GSM95499	GSM95500	GSM95501	GSM95502	GSM95503	GSM95504	GSM95505	GSM95506	GSM95507	GSM95508	GSM95509	GSM95510
1007_s_at	9.759150849	10.24113354	7.509034461	9.754652187	9.926160688	10.14981241	9.534356407	10.21154896	10.29982132	10.23364456	10.33247645	9.86259258	10.18978231	10.1001403	10.29190482	10.55227285	10.41419199	10.59400554	10.49774333	10.47185625	10.38518049	10.43939482	9.871865326	10.32547263	9.927608627	10.15498765	10.44320808	10.39960372	10.87533642	9.883121725
1053_at	7.303353821	7.081627078	7.167347059	7.18550514	6.884776191	6.803946319	7.396274708	6.894232034	7.134158018	7.066174726	7.076515493	7.21014972	6.714641565	6.816083392	7.005987189	8.079436928	7.155218132	6.522533116	7.045842372	6.90872431	7.412187957	8.15274446	7.802626393	6.829920061	7.681151779	7.721556425	7.494453502	6.953407557	6.532828804	7.797965599
117_at	6.952240854	6.592766031	7.996852271	6.626602962	6.90854001	6.8481626	6.394400763	6.469988803	6.228886137	7.21323746	6.685324447	6.997643305	6.798117331	6.65020119	6.225386373	7.597087544	6.847043884	6.447213289	6.319581449	6.501114423	6.513069267	6.998978888	6.547383768	7.112503701	6.903755419	6.567837296	6.491118659	6.889924553	6.42428989	6.493218932
121_at	8.013319527	8.200318997	8.025848763	8.328882362	8.277998162	8.285329725	8.282258076	8.173223688	7.956783858	8.376975585	8.357859745	8.34898711	8.395010707	8.375593211	8.225066632	8.091759521	8.307468817	8.383339355	8.446664917	8.307371763	8.307766539	8.295520598	8.381311699	8.282424772	7.787199278	8.157076016	8.374579513	8.205493191	8.324404861	8.332524666
1255_g_at	3.98748966	4.003046258	4.659415005	3.953597524	4.071896745	3.955040163	3.957196123	3.939168311	3.972531573	3.935058719	3.828856775	4.000282376	4.024042161	4.084298923	3.897530343	4.17989013	3.939940588	4.039392337	3.976667184	4.072797946	3.973182453	3.971935554	4.149221112	4.528862903	4.02662597	3.906697781	3.989280159	3.892712746	3.846062714	4.138408377
1294_at	7.728430883	8.259857962	8.562233714	8.515694239	8.018159944	8.081103374	8.133261299	8.291878657	8.225717674	8.235397589	8.266611442	8.17844659	8.112532021	8.10517014	8.553453319	7.661567995	7.802235315	7.865601792	7.634256418	8.338745494	8.103616689	7.57473116	7.545508242	8.327056109	6.994025707	7.320747348	7.706314974	8.414342157	8.156533482	7.393447015
1316_at	6.090589376	6.006852106	5.764300542	5.873175171	5.977438379	6.215179161	5.987605843	6.029155603	5.927804541	5.948743817	6.065547001	5.985088245	6.091328373	6.043357276	5.876001728	5.970946572	5.923453527	6.26566836	6.010068499	5.936731455	5.910051389	5.57334354	5.92475199	5.760713575	6.006100046	6.098896285	6.083494264	5.988889154	5.972488235	5.922746888
1320_at	5.902076105	6.132497369	5.697813724	5.802184133	6.107068578	5.975230018	5.91026312	6.152041583	6.367481702	6.031970135	6.257400063	6.164397051	6.127265389	6.015212707	6.208908141	5.989117766	6.259227031	6.27043128	6.134375321	6.157433354	6.176404509	6.318535723	5.602220424	6.101631343	5.921556801	6.039379854	6.036414623	6.6603326	6.351901706	5.834821765
1405_i_at	7.351798862	8.156259134	9.732939	9.110909641	6.756479673	7.877454217	8.417992876	8.126327987	8.843118868	7.457466829	7.984413566	8.327981048	7.690430173	8.38816145	7.885037971	5.811599839	7.430268073	7.939676943	8.158659455	8.184566874	7.702989034	7.972255673	7.071226942	8.178655435	6.761828734	6.665955327	7.857871126	8.730588173	7.453669513	7.81928024
1431_at	4.486826816	4.29555026	4.388086437	4.581273357	4.618743027	4.546367345	4.509321263	4.53784289	4.344710763	4.411118272	4.603129259	4.469038206	4.778612919	4.647132941	4.497848547	4.175319522	4.611219498	4.590977868	4.302686898	4.734669207	4.489146979	4.477288608	4.332618379	4.548036319	4.291917002	4.405338622	4.487706567	4.595130511	4.480439179	4.284567425
1438_at	7.766444692	7.648542762	6.504814478	7.808137681	7.467596669	6.849295457	6.768930995	7.462746686	7.718938283	6.907478391	7.51801588	8.226305609	7.369527658	7.208186745	7.274897215	9.856338959	6.542689592	7.386732939	7.18211424	7.792328397	7.971692505	8.785714688	9.817377893	6.434076201	7.469207964	9.73008756	6.871102365	7.797032178	7.20493681	8.143646213
1487_at	8.023984037	8.735134278	7.55118962	8.568965123	8.391839713	8.383980628	8.000798615	8.332902469	8.56614309	8.467862248	8.459404713	8.207315565	8.319597374	8.194659239	8.643115224	8.472012333	8.397040031	8.438366331	8.318007041	8.208618994	8.706329951	8.331971609	8.191291752	8.169865283	8.384391198	9.031314488	8.137209562	8.700031764	8.944529471	8.359981039
1494_f_at	6.215361447	5.973911865	5.833432286	6.011576923	6.067199992	6.368369643	6.079917402	6.161440759	5.829272355	6.135095617	6.095411353	6.097280827	6.025759097	6.086806134	5.938952823	6.074804825	6.243835373	6.49856223	6.069814861	6.048466193	5.921286674	5.990123002	5.904163036	6.044679506	5.954177685	5.856183867	6.133508239	5.865610439	6.006390566	5.859408519
1552256_a_at	8.175615686	8.111276072	8.688036793	7.784284918	7.835828079	8.140274509	8.49474001	8.146640665	8.262895046	7.716910358	8.295151391	8.185258076	7.861700961	8.005085572	7.995458454	9.216464903	8.508969417	7.647233358	8.004242064	8.041730406	8.267587945	8.537801904	9.117125174	8.374639754	9.564637551	9.22332789	9.274006688	8.341479339	8.421189153	9.489954078
1552257_a_at	9.560616209	9.747598964	8.311928727	8.413355715	9.210448647	9.714454878	8.825523221	9.128461406	9.561481407	9.487995099	9.366747411	8.713270705	9.249676885	8.9157826	9.343813552	9.877745722	9.567442802	9.143230273	9.397018762	9.057004783	9.702744685	9.300340924	9.923228044	8.904854305	9.708094697	8.591396022	9.30603857	9.247922578	9.494313013	9.102409359
1552258_at	6.252765827	5.941518113	6.718886074	5.617248883	5.837197869	6.168607895	5.951381922	5.901197781	5.836582856	6.114281813	6.089673811	5.811840688	6.02625993	5.99296877	5.711615159	6.241585942	6.074387404	5.994325261	6.016403449	6.111309605	5.833579522	5.827663383	6.098900955	6.301472893	5.924233185	5.739506262	6.029361639	5.665924823	5.763212676	5.576417465
1552261_at	5.522093455	5.342156249	5.478368543	5.364230178	5.70061471	5.674108015	5.480391331	5.393250034	5.412448131	5.418267222	5.056487506	5.514465093	5.619686845	5.615664767	5.304409799	5.494145666	5.396473612	5.50440161	5.359508694	5.512714451	5.636205657	5.538009517	5.483224654	5.637221138	5.365165349	5.396690193	5.583747001	5.508034455	5.528187758	5.41848318
1552263_at	7.548335452	7.331831386	8.285669942	7.291798224	6.884095612	7.197787591	7.657537995	7.368680581	7.812387915	7.651709796	7.235419165	7.602881317	6.737238569	7.157684693	7.230574911	7.897915467	7.335832937	6.592611976	7.104173261	7.088418687	7.262010359	7.059961678	7.413179563	7.533350697	7.833285605	6.741591665	6.813677532	7.133368706	6.774869046	6.779098096
1552264_a_at	8.167570664	8.060275745	8.096988874	7.960260717	8.269483193	7.394226937	7.906998817	8.245106788	8.147074807	8.07031218	8.288607907	8.230652753	7.988030523	8.189981844	8.131253194	8.278221593	8.148850557	7.996621591	8.337437391	8.295479699	8.135636967	8.654324724	8.496494745	8.204589782	8.646715711	7.896594681	8.247076208	8.663679152	8.004286447	8.223643206
1552266_at	5.489655925	5.878948449	5.386513929	5.61527569	5.515608249	5.766725058	5.578516199	5.5635617	5.593290999	5.733674607	5.473487359	5.563888227	5.779834351	5.316412523	5.66504805	5.509887645	5.622059537	5.672166094	5.581557038	5.705092728	5.22005547	5.393027131	5.746653701	5.542731003	5.622982141	5.557752342	5.319898228	5.631043413	5.562167031	5.625152778
1552269_at	4.36114006	4.325805903	3.977391833	4.33417437	4.242988294	4.454645846	4.385609048	4.455471489	4.188169137	4.210780662	4.497325124	4.244389158	4.411516558	4.285872807	4.185589589	4.335344844	4.467519371	4.323750059	4.292700399	4.447676622	4.219222825	4.293465791	5.047612614	4.215088959	4.578760019	4.113326737	4.310442793	4.360454954	4.288158889	4.544597014
1552271_at	5.837892419	5.941366275	6.020747724	5.924070506	5.953355517	6.073678563	6.037849824	5.884423072	5.726325483	5.769761991	6.081461773	6.102136494	5.801766341	5.785446891	5.640447013	6.105486658	5.81173998	5.743630059	5.725560754	5.793883711	6.234497462	6.234377843	6.11582174	5.87754752	6.232084576	6.143642842	5.692927551	6.076504682	5.778243241	6.366445198
1552272_a_at	6.259553768	6.471674676	6.351172423	6.324242916	6.33271453	6.140830612	6.178974266	6.305606141	6.376213948	6.362032695	6.226045489	6.298199069	6.290592698	6.271317199	6.307746891	6.399680373	6.498298756	6.152501525	6.026366435	6.231190128	6.447662533	6.63578507	6.991407196	6.128824946	6.318700332	6.403126767	6.315334629	6.274324004	6.050988949	7.098057766
1552274_at	6.682918576	6.336285053	7.535571804	7.066444807	6.268517319	6.930890253	7.656317236	6.723109455	6.652108851	6.310796806	7.211099221	7.336862737	6.466562332	6.727106843	6.565717448	6.8857752	6.68956563	6.370051858	7.070927907	7.022741247	6.39040649	6.822705075	6.474531467	7.117415752	7.18022568	6.801873248	6.568755902	6.848661476	6.485080996	6.955246771
1552275_s_at	6.977786011	6.610440413	6.456321961	7.142575687	7.012658995	6.178852092	7.825563751	7.127132225	6.678353027	6.224676396	7.416065862	7.690465287	6.957902394	7.009681916	7.111179498	6.880324419	6.779080409	6.741287639	7.10491348	7.094762131	6.629117772	7.173446761	7.120490624	7.215671198	7.562464769	7.143936974	6.750074583	7.449248787	6.690739902	7.421222235
1552276_a_at	6.184716366	5.827993597	6.19605945	5.611173415	5.890064927	6.072096592	5.908734891	5.883518811	5.640987118	5.854540594	6.127386305	6.082334487	5.900957531	5.872100485	5.700608662	5.81961232	6.0089523	5.929128576	5.761817122	5.964112529	5.98196655	5.991693381	5.876895476	5.907337505	6.078256701	5.893287639	5.899048103	6.085557199	5.685656839	5.8018824
1552277_a_at	7.657568841	6.65538422	7.779065272	6.855786724	7.105138883	6.982950334	7.256304281	7.291082267	6.970536868	7.605443258	7.426955025	7.33911561	6.675748668	7.459276179	6.770408792	8.228013207	7.478458071	6.878373389	7.103484682	6.953450488	7.08723666	8.092009281	7.508104711	7.66648432	7.903333707	7.745618308	7.927023855	7.018090005	6.707984049	7.649173004
1552278_a_at	5.623383288	5.552629199	5.820261865	5.757055144	5.728865321	5.847126265	5.665534015	5.868113162	5.662423565	5.828848841	5.580140607	5.883047717	5.79236309	5.883437177	5.797932795	5.562731096	5.844303726	5.817910447	5.570829153	6.079342105	5.861516415	5.9299306	5.951634649	5.854909197	6.298009532	5.591842223	6.490568446	6.555258677	5.766529925	6.157933563
1552279_a_at	6.417585255	6.621702506	6.675583141	6.637837061	6.721179503	6.621562389	6.450449553	6.517248249	6.659429986	6.381630939	6.506178991	6.80826667	6.689940812	6.766987901	6.774822063	6.823062549	6.749739106	6.716418496	6.650785378	6.894893063	6.686551218	6.514023571	6.576121521	6.971263126	7.070795922	6.608326152	6.786818079	7.241328449	7.287874632	6.870774309
1552280_at	5.693042387	5.139283312	5.138779965	5.032861954	5.096903872	5.486291749	7.391836141	5.397217799	5.044646586	5.108809938	6.446076974	6.928293976	4.962277446	4.960610745	5.126159201	4.865744572	5.389951685	5.406217315	5.002776498	6.409917051	5.619142533	4.752330114	4.807547231	5.138633946	4.685942949	4.695649304	5.233928824	5.041722423	5.059994953	4.815494187
1552281_at	7.833262799	9.39937665	7.695502966	9.656988771	8.92978854	8.513930704	7.931154466	8.306602707	9.053052048	8.955604659	8.838491172	8.576728823	9.017335202	8.459558573	9.322368204	7.976404018	8.864507988	9.393140238	9.28139956	9.356555577	9.468653205	8.318349159	9.165223749	9.135863235	7.59465075	8.616830434	8.738488213	9.905657334	9.84247825	9.045272126
1552283_s_at	5.182224591	5.236320291	5.100070954	7.346756866	5.062841814	5.383255026	4.661935996	4.890023634	4.929173807	5.095718233	4.668925228	4.916942418	5.007816461	5.15567056	5.359532041	5.256274242	5.386936309	5.143664652	5.037099676	5.140934615	5.530697691	6.381409633	5.749948949	5.189742329	5.210868085	5.310794553	5.129186757	5.041217645	5.421373685	4.963535509
1552286_at	6.095289074	5.83860831	6.114458902	5.721512907	5.831873444	6.156518797	5.950542682	6.05439009	5.92341499	5.789101037	5.680609981	5.882963421	5.719932174	5.699437843	5.580789301	6.19254417	6.04775146	5.851464721	5.818345226	5.699044287	5.665585783	5.943822255	6.122378973	5.750525505	6.316033458	5.796722504	5.814531364	5.728673162	5.435626687	5.953292852
1552287_s_at	6.061123498	6.420161434	7.110521715	7.311866439	6.562005951	5.968837774	6.557914031	6.017624629	6.321301162	6.337606696	6.445412933	6.391756769	6.082611259	6.153452835	6.863511683	6.267132562	6.440122775	5.989767307	6.369521067	6.745412961	6.932187919	6.538510945	6.624579741	6.483587844	6.145517593	6.944937963	7.018868377	6.302784495	6.604294588	7.522253084
1552288_at	5.170181825	5.041142077	4.900423865	4.547243241	5.350720994	5.188500308	5.010641285	4.764464397	5.009431484	5.147918795	4.689822613	4.85038042	5.308405719	5.092698971	4.83830252	4.79678989	4.913012255	5.21092995	4.606908524	5.056480538	4.829991901	5.047959244	5.027311199	5.150437	4.922282611	5.202412487	4.583115761	5.034543187	5.329470383	5.064315991
1552289_a_at	5.346117918	5.155976996	5.366991002	4.828585466	5.167586012	5.763284404	5.820071198	5.215079316	5.334571669	5.417797245	5.295166525	5.250248644	5.32425919	5.151091931	5.393058085	5.381370935	5.511421932	5.52461092	5.374965724	5.436976918	5.223986721	5.224017124	5.281538492	5.209992545	4.966610203	5.078428267	5.214785421	5.182905494	5.076608995	5.445151384
1552291_at	7.29088759	7.404051666	6.93031729	7.32100184	7.284193525	7.065597203	6.985475018	7.344416312	7.303491208	7.305731449	7.120281748	7.418627992	6.900026905	7.219406472	7.320412503	7.697978143	7.300796608	6.686616339	7.544179347	7.188005747	7.353909272	7.801855644	7.816556691	7.351532883	8.382339943	7.825371988	7.779120004	7.43499972	7.108538592	7.842945457
1552293_at	5.652069189	5.67372114	5.596034399	5.475747759	5.800659156	6.060247154	5.640835137	5.556092829	5.759835918	5.788723322	5.481716231	5.595362599	5.925017682	5.87797724	5.410467666	5.556584819	5.42276224	5.492263013	5.680388138	5.600067497	5.622798769	5.627102731	5.838569856	5.800623699	5.988962023	5.500530041	5.561949226	5.488420983	5.638415623	5.39340402
1552295_a_at	7.918767993	7.340492747	8.387946934	7.753054325	7.946540269	7.594949239	7.528275001	7.791186139	7.49444343	7.481727497	8.011090855	7.937596164	7.829322948	7.744672598	7.342755244	7.946591721	7.930398636	7.338654291	7.665117121	7.656145047	7.660396343	8.20853493	7.909475783	8.028741838	7.971708934	8.011443975	7.942816898	7.718443125	7.030929731	7.918149188
1552296_at	5.265935074	9.131205988	4.801297528	5.758141912	6.837562361	5.961525229	5.428682922	5.30769315	7.439622703	9.17275809	4.762621253	4.813317239	6.995183309	6.156810151	8.758896576	5.428573695	5.043480223	6.474221226	8.250411056	5.934005827	7.793433599	5.423546365	5.090643411	6.303166081	5.193081847	5.297785023	4.819375521	7.615627189	8.735786582	5.242495131
1552299_at	5.306019727	5.370461126	4.879904979	5.031166099	5.413398806	5.750835307	5.394910376	5.597020146	5.460307589	5.472790429	5.31620674	5.400872236	5.488631111	5.469345128	5.644998232	5.575636877	5.66339471	5.65449565	5.740806228	5.256100534	5.2901277	5.371962197	6.174672643	5.306470236	5.935204936	5.612280557	5.3830842	5.565445699	5.51012305	5.739422485
1552301_a_at	6.009581742	5.917982421	6.303961234	5.894238117	5.99825729	6.205053529	6.040321459	6.040974299	5.573040837	5.93773511	5.881198433	6.020796164	6.028279373	5.962665285	5.742490716	5.864674898	5.964329579	6.215749999	5.867568666	5.784374355	5.732609278	5.621616697	5.732846452	6.252197787	5.866667649	5.473466029	5.944737043	5.657319955	5.901346412	5.586841353
1552302_at	5.381398457	5.364780722	6.707637379	6.222285015	5.54121704	5.60772444	5.676759383	5.474780589	5.448327607	6.008632223	5.470994694	6.130351416	5.536260493	5.820265704	5.75290495	4.754689343	4.648710882	5.314488451	5.367196351	5.701493268	5.304194009	5.015783088	5.100856353	5.891671933	5.220248039	5.306637793	5.191711927	5.396147315	5.396017243	4.807000129
1552303_a_at	6.023560695	5.818279198	6.918756175	6.320509559	5.997752706	5.714153987	6.120740281	6.063215081	5.962400446	6.203606802	6.023827908	6.1995194	5.86619237	6.180027177	6.177368409	5.361053115	5.796975562	5.667290488	5.748098515	5.980076484	5.80277599	5.732232753	5.468189242	6.178150869	5.545432841	5.39329139	5.682202873	5.885417288	5.77505552	5.534986728
1552304_at	4.750380048	4.607028088	4.749622688	4.564511429	4.708416549	4.743560932	4.731787338	4.850047672	4.90743639	4.839498318	4.534547773	4.420191199	4.858763065	4.716941164	5.034345968	4.821166415	4.956154819	4.613974755	4.838303843	4.494876531	4.769780973	5.072284958	5.284206763	4.586443279	4.808903893	4.875966687	4.664232784	4.817259779	4.677524932	4.95629191
1552306_at	4.851977721	4.791352278	4.923889598	4.981435802	4.752006328	4.70370164	5.201458648	5.071562167	5.064535426	4.974056064	5.027716446	5.104198315	4.708534481	4.824556828	4.96875161	5.275024672	5.056662433	4.715863159	5.02295116	4.74564591	5.184025302	5.655179384	5.138806497	4.560209239	5.254472999	5.733898802	5.163236399	5.201126708	4.620349785	5.97715022
1552307_a_at	6.102581911	5.775654604	6.454590243	6.364420046	5.78583365	6.10515961	6.46773822	6.136495303	6.139496416	5.87774578	5.944962082	6.172776195	5.845490846	5.98829519	6.074791436	6.489635456	6.311099352	5.982343618	5.92402405	6.206201168	5.683789107	6.414280745	5.936873323	5.690088027	5.848070926	5.527463659	6.092617456	6.064040495	5.693933958	6.291738949
1552309_a_at	7.008207137	6.699650741	8.07116635	7.816411185	6.895900123	6.150311726	7.595603385	7.586544539	6.786169652	6.361721761	7.800848617	6.761562096	6.781070743	6.615801607	6.912328259	6.786133796	7.514643937	6.981733058	7.282574945	6.696037965	7.173105278	7.121564349	6.365020922	6.512303398	6.000376536	6.924235213	7.129613997	7.114827541	6.307633951	7.318525587
1552310_at	6.54734133	7.023777332	6.903635409	7.344635259	6.81440221	6.471696568	7.250110832	6.927951884	7.322072958	6.72006335	7.043637119	7.117706098	6.673792537	6.633838183	7.105790841	6.95621936	7.226329282	7.061042252	7.462015983	7.39728585	7.324583506	7.979483857	6.895722415	6.579992702	7.437146907	7.216536257	7.157973926	7.595556675	7.129684673	8.277428853
1552311_a_at	6.814197588	6.817622691	6.567371922	6.381138118	6.652553794	6.980632597	6.635309348	6.397065056	6.453718876	6.658892097	6.456368367	6.787455512	6.722236865	6.931010995	6.531415573	6.560551763	6.454130526	6.644959057	6.259964794	6.839099969	6.939764095	6.78856211	6.830511356	6.891478614	6.778415034	6.874153505	6.572873656	6.666799263	6.665764079	6.561118477
1552312_a_at	6.658124089	6.041371871	6.147045673	5.851046061	6.624221403	5.335982755	6.038014032	6.853703253	6.227041461	6.667399431	6.834396277	5.95695082	5.890029782	6.925711309	6.493471507	6.379717551	5.952539637	5.965165638	6.910751534	6.356990509	6.529419013	7.159774907	6.235681095	6.15754253	6.241527995	6.660797157	6.555835369	7.066035434	6.298665109	6.936563575
1552314_a_at	5.423255355	5.432431863	5.382615915	5.388970888	5.036388876	5.894618961	5.05523316	5.443465845	5.343971981	5.64307744	5.553856743	5.462188398	5.511100065	5.576581181	5.396970307	5.328684754	5.456851536	5.298778229	5.200425587	5.364013711	5.396176593	5.469157164	5.636113522	5.736619269	5.629940057	5.785301604	5.580611029	5.276770044	5.60031286	5.693824549
1552315_at	7.105461797	6.953845847	7.975031675	7.195649102	6.790577664	6.56855991	7.020778752	7.081089584	7.095834706	6.524315346	7.071744501	7.094704632	6.928150445	6.920034548	6.807548196	6.23235787	6.7871274	6.759823737	6.580164364	7.149658582	6.786172048	6.846702559	6.326788574	6.510209072	6.316854953	6.235723571	6.724028166	7.357138632	6.757427693	6.701400109
1552316_a_at	7.372994002	6.781480874	8.639432483	7.782011608	6.481392978	6.355271606	7.411973316	7.124312135	7.337543485	6.380929174	6.98343825	7.557252852	6.614006269	6.696536295	7.113133331	5.107712627	6.359282037	5.920978617	6.395237279	6.991606246	6.608239791	6.730066724	5.335433435	6.784905311	6.037633187	5.607417129	6.24856761	7.059864958	6.523533674	6.380771346
1552318_at	6.601822883	5.634050387	7.378021884	6.560784144	5.732045658	5.511348033	6.413824838	6.233899287	6.581300314	5.758866864	5.920921566	6.445760687	5.863494637	5.714215342	6.249176015	5.639220924	5.481667534	5.566091669	5.802472419	6.258007335	6.287248797	6.08965293	5.429293382	6.057713881	5.360968371	5.322298687	5.726041847	6.204359588	5.5948766	5.41696384
1552319_a_at	5.645176	5.305208973	5.192759881	5.283967291	5.508704869	5.993417355	5.86993965	5.376894435	5.229990183	5.345267606	5.171263733	5.319711468	5.530823625	5.639817607	5.340177236	5.271220914	5.265932394	5.392489767	5.155659824	4.933183242	5.161241397	5.326277418	5.353799412	5.370512845	5.290153627	5.197123236	6.508541581	5.493996807	5.578871759	4.97934281
1552320_a_at	3.721766918	3.727358789	3.447549502	3.810578556	3.860941662	3.744987039	3.758644073	3.674090961	3.69794893	3.672055609	3.721288996	3.62793803	3.889984246	3.660808639	3.78280702	3.467892726	3.909548291	3.798277115	3.77103743	3.895964711	3.736402044	3.620222408	3.381174088	3.695647585	3.512583996	3.496232375	3.697033001	3.676935179	3.572993688	3.421858811
1552321_a_at	3.948769629	4.059443541	3.824544437	4.231644351	3.907174057	4.114321169	3.862459889	3.862842296	3.910592646	4.032093736	4.020980851	4.042351698	4.300842468	3.934695287	3.960949517	3.752168539	4.009634062	3.993548785	3.785318187	3.876101431	3.834520145	3.721519922	3.963272686	3.830442234	3.927929691	3.955439932	3.962423258	3.77301962	4.027133586	3.833528963
1552322_at	3.656693646	3.412797488	3.357020365	3.564141423	3.557951126	3.498527161	3.549521832	3.628677856	3.454559494	3.405124897	3.773079235	3.754430562	3.365422991	3.557951126	4.052920453	3.465550248	3.72900179	3.779937569	3.606332565	3.579031254	3.365721009	3.388515437	3.535355823	3.609119365	3.359206252	3.645601117	3.935808388	3.480635417	3.210457997	3.704893965
1552323_s_at	5.213928743	4.916557905	5.276445212	5.560664602	4.766452293	5.236142733	5.258863666	5.122341104	5.110398353	5.034917713	5.243040813	5.393094762	5.010597381	5.146811043	5.229938875	4.731369093	4.988066125	5.051879549	5.026837013	5.273788045	4.714728243	5.016863911	5.344051803	5.046932822	4.665022031	4.658826783	5.308901627	4.829746104	5.022645856	5.1981804
1552325_at	4.792456225	4.235238362	4.381190101	4.11561347	4.704212211	4.651680961	4.25794293	4.379250248	4.307619356	4.375822725	4.047653064	4.317501806	4.263431787	4.855610385	4.035872219	4.216373124	3.910136718	4.204411985	3.886063069	4.220644271	4.237864802	4.308532517	4.472816443	4.525736241	4.447655242	4.835161063	3.455029152	4.378022051	4.338265677	4.218882785
1552326_a_at	4.831135271	4.818146581	4.542365296	5.213540365	5.183195804	5.154563481	5.043278688	4.973403796	4.859645013	4.952453198	4.814028453	4.964248185	5.184425502	4.942233275	4.906309346	4.859504477	4.883077913	5.029083204	4.90047659	4.859319633	4.862990244	4.627264635	4.870797467	4.880049391	4.740204268	4.855653886	4.866365104	4.656013701	4.957395869	4.652634949
1552327_at	4.717550459	4.658084036	4.709734157	5.138123279	4.753970095	4.744503952	4.828099418	4.823005594	4.671139424	4.562885812	4.992767006	4.833053751	5.000487107	4.761712322	5.254293242	4.298096576	5.360273757	5.34702693	5.086727253	5.408926266	5.021675422	4.584597458	5.051597667	4.956620704	4.622299449	4.572933131	4.715105163	4.845830282	5.355100087	4.610602414
1552329_at	5.536673145	6.249491151	6.970715037	6.149937583	5.932629386	5.302655521	5.992357077	6.111011582	6.246529015	5.866153186	6.324227516	6.390783803	5.725101909	5.810755797	6.071217963	6.436622284	6.593372992	5.785347293	6.157093663	6.009107006	5.607095239	6.806473243	7.363275792	6.006203824	6.254826346	6.627336887	6.530068046	6.252186786	5.740350193	7.286016661
1552330_at	5.626250417	5.595383371	6.280386141	5.202771901	5.775560137	5.690394906	5.704099077	5.647965576	5.961155406	5.723943942	5.827613558	5.629772907	5.395166274	5.402466386	5.890119225	5.241837289	5.707290421	5.723771227	6.061610252	5.821086166	5.403692791	5.45414031	5.49568696	5.943746773	5.487425982	5.673361772	5.752342072	6.134994073	5.719870152	6.662225536
1552332_at	6.793100006	6.86193781	6.518706138	6.831206627	6.607867323	6.779316639	6.890644784	6.918129103	6.713892783	6.905903689	6.847199351	6.895722806	6.595001794	6.953610913	6.723863681	7.082645951	6.917772776	7.036322822	6.775458306	6.89170642	6.897910007	6.612830615	6.684462575	6.65325949	6.695355825	6.541559921	6.928062038	6.759537835	6.738473862	6.552573969
1552334_at	5.493632534	5.870821454	5.882656978	6.623584975	6.258653284	5.683879376	5.703508584	6.120566124	5.962603257	6.470309194	6.117113945	5.93273472	5.980885185	5.961039687	6.947073601	6.46946142	6.293258917	6.166710034	6.366651251	5.83012681	6.39345669	6.743899379	6.193526347	6.141430707	6.218861257	5.738703879	6.526195812	6.40609575	6.542551674	6.272599009
1552335_at	5.946739793	6.103039035	6.239962588	5.956124249	6.071879955	5.88112445	5.722672234	6.104583065	5.710095698	5.918524665	6.15539305	6.121634581	5.827011865	6.018162858	5.852952663	6.387294616	5.854562872	6.021224997	6.113520105	6.123674951	6.061782618	5.942865171	6.042040697	5.966999724	5.959502779	5.704740974	5.999901121	5.957337885	5.683439852	5.754247472
1552337_s_at	5.548828944	5.603651961	5.825487941	5.655049887	5.879747128	5.682435207	5.673166408	5.643566847	5.500832487	5.538146975	5.745802977	5.9641923	6.158389288	5.954181997	6.010460293	5.575748222	5.943102796	5.861444939	5.621295251	5.891124607	5.731532845	5.619205279	5.771810267	5.548042474	5.875312705	5.634179138	5.514434479	5.955372529	5.921436916	5.655479401
1552338_at	5.364219843	5.320298133	5.350410266	4.768317495	5.165093967	5.357767312	5.190692231	5.320339731	5.227791865	5.073526073	5.207312093	5.309853159	5.169462727	5.351443445	5.179948332	5.170582946	5.536936751	5.227950492	5.095744229	5.198969244	5.201631518	5.20877477	5.294877844	5.216587459	5.459674708	5.522279736	5.209101749	5.216199533	4.951859563	5.114133458
1552340_at	5.116577565	5.168593528	5.126274596	5.024708759	5.024905966	5.167914258	5.147565036	5.271355558	5.184253595	5.205027112	5.200961451	4.947495058	5.144089005	5.315263106	5.191817199	4.789477268	5.294588375	5.31303325	5.250429835	4.994974435	5.184931055	4.965907248	4.950179453	5.00069644	4.941836979	4.987981538	4.954900481	4.946367771	5.075844443	4.817170975
1552343_s_at	5.124445193	5.022364312	5.899706331	5.401403219	4.970041443	5.333205512	5.295403529	5.005022416	4.768053101	4.908982756	5.191262334	5.459848257	4.718245189	5.049990033	5.15300238	4.654514381	4.986259224	5.030690139	4.639206185	5.243989136	5.12474489	5.380097347	5.583654765	5.062164809	5.140012057	5.245982916	5.084370287	5.112425147	5.211395598	5.163048092
1552344_s_at	6.183253114	6.016420287	5.247912432	5.84754253	6.335815932	4.884543881	5.697635748	6.0406351	6.195261636	5.943908351	6.331787381	5.892227405	5.759631326	5.815551447	6.211448025	6.266966124	6.047437797	6.025104754	6.506468113	6.253176694	6.148306814	5.955272586	5.787479591	5.599901805	6.765885421	5.77049125	6.503470926	6.399070747	5.987140064	6.615035281
1552347_at	6.516738412	6.860639643	7.798565276	7.632415225	7.091712077	6.213451639	6.877693448	6.790354971	6.767909448	6.768646211	7.108770086	7.302534563	6.913895735	6.818527487	7.76123735	6.766916313	6.702945101	7.215868813	7.231685571	7.031743215	7.204885684	6.624458291	6.496503255	6.745840265	6.749022745	6.815690867	7.143507331	7.161448195	7.546997032	6.950268363
1552348_at	7.118380903	6.804825457	6.5124109	7.359455036	6.828365981	7.194131473	6.968176256	7.056392039	6.621212732	6.735772195	6.940781744	6.76208972	6.998575683	6.887312567	6.72099982	7.174723511	7.781457586	7.114911039	6.698571997	6.854456745	6.733151403	6.477132092	7.990337002	6.683073847	7.323279517	6.404704955	6.872155573	6.680957236	6.551495563	6.38256741
1552349_a_at	5.632263291	5.405924497	5.189441871	5.268811676	5.457124336	5.697685965	5.108952874	5.370984786	5.261376785	5.354719199	5.603614711	5.29430923	5.466131555	5.368092176	4.866846215	5.757984184	6.820182711	5.258765507	5.228266167	5.604136261	5.419617933	5.222919524	7.346770631	5.506476314	6.480810098	5.459585818	5.171114593	5.198909675	5.26152709	5.132116674
1552354_at	5.340333788	5.160861122	4.967410948	5.220427101	5.647295692	6.048701152	5.349971826	5.44603447	5.641806875	5.399989988	5.491192425	5.300510686	5.849378717	5.404670733	5.37799451	5.40226574	5.341559241	5.405763795	4.968803114	4.976146381	5.326012658	4.74637312	5.128996762	5.502634512	5.152168065	5.514811508	5.240293155	5.099699205	5.587646951	5.072789583
1552355_s_at	5.823842265	5.785893027	5.405826014	5.798934677	5.881799955	6.062855441	5.782419797	5.930796405	5.645822678	5.956965137	5.796626988	5.844979644	5.962262958	5.909565458	5.663625145	5.57738663	5.756210705	6.050955245	5.82474878	5.7650977	5.841991869	5.673218296	5.979428056	5.741834684	5.82098569	6.04567268	5.858755927	5.855422033	5.921001506	5.64863413
1552359_at	4.025292857	3.705972659	3.743904116	3.756628553	3.883052554	3.972296781	3.942479051	3.987626472	3.857469209	3.707495374	3.837409815	3.633821725	4.021112648	3.800817264	3.98386322	3.836490813	4.257237921	4.205190882	3.891066681	3.802819861	3.96905501	3.786252843	4.410941149	4.029926829	3.846834437	3.801760539	4.341810491	3.956121611	3.88775231	4.290728934
1552360_a_at	5.815232636	6.01349603	5.703277186	6.217814825	6.248849619	5.652732077	6.088858922	6.347526545	6.157549541	5.52931423	6.203186277	6.191725851	6.37569771	6.337460487	6.152044989	6.00153055	6.212216139	6.09243449	6.455112127	6.61524768	6.251396408	6.180932035	5.575068697	5.998663966	6.426985306	6.483263584	6.223079401	6.91245899	6.209824527	5.848213113
1552362_a_at	5.834673787	5.835349555	6.053132981	8.827721951	5.883574907	6.412643564	6.774912859	5.952701519	6.214074002	6.905796368	6.281223892	6.036623201	5.937848786	5.883243092	6.48572261	5.853194461	6.484804838	6.479142752	6.663183303	6.18488222	6.465879288	5.911214402	5.82865336	6.413011573	5.26466328	5.725260861	6.215026732	6.688479078	6.97480743	5.544861162
1552364_s_at	6.694125132	6.02836333	5.94187541	5.655609947	5.888296966	6.003028008	6.308709636	6.255954992	5.921674278	6.115919139	6.621461522	6.183313571	5.620472236	6.238167011	5.838957717	7.246614134	6.080189878	6.086598137	6.019887893	6.200896477	6.132146611	7.057757721	6.383543415	5.713329764	6.4582411	7.060653504	5.972639118	6.082695488	5.409280018	6.272961884
1552365_at	6.912684354	8.811761253	4.03418822	8.694878272	7.287143964	8.141780512	7.665165391	7.671040309	8.821067539	8.302011217	8.223160649	6.937347666	8.175821005	8.095593164	9.349940598	6.777703605	7.989502075	8.552546077	9.644034925	8.2405903	8.954087971	7.808107486	5.978747856	8.980483036	4.157085644	5.930200143	7.753106344	9.211762909	9.149441516	4.772368678
1552367_a_at	5.493128425	7.351438323	4.552429413	7.159250852	6.237005255	6.791233178	6.390467406	6.585689764	6.97989656	6.92437969	6.532739936	5.217874146	6.652214201	6.663385514	8.29030664	5.6996824	6.735296891	7.377275153	8.442588617	6.85588788	7.14443708	6.345447151	5.438513291	7.294216481	5.011506527	5.401454921	6.428425476	8.17669733	7.738306689	4.934625436
1552368_at	4.540490451	4.814960752	4.359237983	4.423041938	4.553529739	4.695885484	4.547810346	4.831008175	4.561591822	4.659878751	4.606560351	4.469112137	4.690150943	4.622411877	4.769274269	4.498127405	4.535319619	4.799233681	4.475516413	4.395952823	4.471289474	4.572315936	4.250092132	4.545723382	4.396261816	4.393201173	4.419599849	4.613838087	4.641936223	4.471692376
1552370_at	7.046313072	7.914640287	5.335920612	7.046572808	7.495487684	6.352540742	7.154848989	7.482326021	7.619090336	7.877221937	7.252871732	6.715142471	7.954343088	7.40489605	8.036316393	7.234929159	7.343088765	8.213659528	8.108025701	7.285862986	7.84789086	7.577586433	7.191834451	7.417687204	7.404437598	7.094993814	7.212459947	8.396891028	7.807126619	7.212074433
1552372_at	3.50960129	3.44584998	3.390975637	3.106401797	3.313434466	3.425154924	3.209991118	3.456549325	3.279094381	3.440220907	3.131757717	3.26156853	3.2566123	3.346094725	3.346094725	3.184084968	3.369060929	3.375417586	3.461657819	3.364019168	3.184493236	3.338812642	3.172583914	3.429473113	3.22860209	3.332390983	3.178407998	3.318159782	3.261424287	3.365992081
1552373_s_at	3.545873579	3.74225837	3.739274011	3.399529742	3.658707235	3.661771279	3.566411514	3.542399104	3.711961778	3.627537385	3.460336874	3.548264123	3.52652	3.408144431	3.568048873	3.618429895	3.547045426	3.640885723	3.643270808	3.557667517	3.65799612	3.558104146	3.387764273	3.762010963	3.586972962	4.056274869	3.386307023	3.686209992	3.724013328	3.315359183
1552375_at	4.847379084	4.699961362	4.560694576	5.071310254	4.763549694	4.715011823	4.993056511	4.827134781	4.831660194	4.871726976	4.832099324	4.752660147	5.07588434	4.691189588	4.968657784	4.75929828	4.923607345	5.019057443	4.798049836	4.579193532	4.553852731	4.794769344	4.469362484	4.762110439	4.288376232	4.603783702	4.779865981	4.656592811	4.893856862	4.741729855
1552377_s_at	6.948135084	6.764088429	7.335531871	6.987815729	6.907901421	6.934195887	6.997812843	7.039627305	6.737422502	6.746047504	6.926953431	6.923464197	6.916274956	6.842865398	6.907100065	6.958109256	7.230700438	7.323864236	6.943085933	7.004919666	6.978058617	6.748997297	6.760432259	6.915686474	6.7914326	6.680926976	7.105232011	6.767635065	6.719330461	6.87253955
1552378_s_at	6.82427163	5.553306796	4.95958287	5.985938506	5.714805906	5.528308097	5.520364027	5.998017644	5.344461986	5.712840325	6.129413055	5.824402657	5.603970104	5.770582479	5.725377792	5.864402482	5.666639323	5.876502745	5.736000449	5.742271019	5.876818707	7.916312825	6.363399184	5.545513613	6.665552142	6.802913183	5.680724455	6.250026497	5.792019505	6.088024052
1552379_at	3.426867544	3.432955593	3.339177401	3.159720696	3.222877413	3.443298874	3.448935062	3.279154719	3.463220654	3.303105799	3.302688975	3.415464684	3.330902535	3.468009903	3.236676106	3.217523684	3.572141993	3.2376279	3.194743337	3.250014223	3.188795437	3.282580878	3.343845576	3.34878464	3.568537974	3.309296288	3.175946378	3.306773595	3.362934915	3.267470095
1552381_at	4.152905869	4.222440504	4.150212103	3.998903718	4.306289595	4.342920339	4.146140888	4.196263898	4.316515516	4.089859096	4.144123619	4.198362672	4.22445166	4.180821606	3.861978051	3.975798857	4.038679562	4.162619318	3.919497708	3.826603511	3.986159263	4.299201642	4.075840094	4.177221082	4.064158275	4.222112438	4.044030418	3.977381088	4.140798178	4.070628817
1552383_at	7.095930883	6.976794396	6.74000648	6.521215573	7.163391146	7.468997092	6.876297029	6.945438471	6.891880231	6.920461221	6.470766053	7.191768471	7.117146931	7.252386155	6.826048346	6.583216977	6.571995601	6.949101165	6.697566393	6.722094826	6.87001031	6.75458411	7.009082396	7.093240361	7.300439334	7.219440063	6.309054645	6.835217538	7.075737427	6.640658052
1552384_a_at	5.820358603	5.703339352	5.741380417	5.252447214	5.816799217	5.746994663	5.635990376	5.536903022	5.52204923	5.651492851	5.437001675	5.724746933	5.684054638	5.845381021	5.509358064	5.708094742	5.499206303	5.654880775	5.460198491	5.837042434	5.859504647	5.434456244	5.907776069	5.66821644	5.785756729	5.986488504	5.420455157	5.388389298	5.649255021	5.375289043
1552386_at	5.925527029	5.458351634	7.040297036	6.988965787	5.819394203	5.103616787	6.661993558	5.307226603	6.175442439	5.525695209	6.654928693	6.985957738	5.496952949	5.147417653	5.488591977	5.261629949	5.704243031	6.055668484	5.449700519	6.850765507	6.131121371	6.393032253	4.563897587	5.696874661	5.055653657	4.140890288	5.320518584	5.549619591	5.172111058	4.841539972
1552388_at	6.429097214	6.325743502	5.624394224	6.722752738	6.359306612	6.553007342	6.007857915	6.430317585	5.989865627	6.12503672	6.278327343	6.349535928	6.535391963	6.374494744	6.372732627	5.944627734	6.219130365	6.575475972	6.78434941	6.546243928	6.232765559	6.065847454	5.87384811	6.008755079	5.959053374	6.021765628	6.119860945	6.566325113	6.582114755	6.185055393
1552389_at	4.830639742	4.737776463	4.551196205	4.126503421	4.862760891	4.526460937	4.268444351	4.481330501	4.240637599	4.406509666	4.029293616	4.284554495	4.878609418	4.746002275	3.990936785	4.381231379	3.919373272	4.733575385	4.092855202	4.449771552	4.628538161	4.311801705	4.553139931	4.152387465	4.495807093	4.863659065	4.391334413	4.765210935	4.699800995	4.133686846
1552390_a_at	4.058582773	4.295436522	3.482231644	3.815098938	3.954684695	3.716145315	3.901220641	4.165716208	4.598052397	3.890544647	3.793964988	3.893896356	4.045514238	3.872210958	4.290042305	5.378055198	3.976532575	4.640804457	4.542737648	4.726478352	4.862493386	4.094132766	3.936067635	3.996151998	3.592611367	3.691848536	4.328697614	4.976061358	4.409791754	4.225097749
1552391_at	5.547486856	5.773027726	5.234446711	5.165797944	5.525054472	5.700610588	5.272787967	5.394888005	4.974321421	5.501053215	4.860668495	5.397574892	5.526456075	5.340663833	4.877372378	5.244872752	4.939262643	5.275721486	5.11495046	5.132561828	5.395332668	5.329400589	5.746251674	5.556139263	5.715053981	5.903129357	4.957040319	5.259368484	5.479782639	5.361192377
1552393_at	3.441360085	3.561699152	3.433154024	3.391650777	3.659549366	3.44100373	3.475910011	3.471207007	3.555963378	3.448495982	3.429021847	3.477967851	3.336124306	3.491840395	3.414817145	3.327549647	3.385942355	3.409927019	3.294277758	3.399191278	3.303064546	3.360109925	3.635599753	3.273839045	3.479692288	3.497778399	3.337379102	3.324402945	3.426237955	3.438219838
1552394_a_at	3.672936352	3.841371274	3.930874829	3.367040236	3.649517978	3.799779878	3.700528457	3.654125663	3.706925967	3.604898376	3.734020636	3.75728362	3.553358245	3.720621111	3.481182543	3.605858126	3.579976256	3.726608288	3.405202569	3.58369045	3.581641958	3.592414069	3.629852579	3.652559382	3.416390631	3.998153792	3.554845752	3.419711614	3.505517082	3.442336932
1552395_at	7.079634397	7.003258092	6.960002904	6.873170757	7.015858323	7.121760608	7.009164624	7.036952604	6.923134118	6.961400208	7.040904024	7.07720164	7.087914676	7.040155826	7.049987057	7.012178403	7.259453341	7.276380204	7.061736491	7.253133741	7.079842434	6.929416809	7.005361118	6.953396996	6.903085144	6.730088884	7.068566023	6.749625533	6.925152527	6.79555731
1552396_at	5.330325347	5.1667339	5.253584893	5.332979222	5.148169232	5.410979814	5.05846623	5.173048174	5.210399423	5.385592514	5.302614774	5.25247647	5.319615876	5.05809034	5.215401478	5.393644418	5.395390269	5.255139107	5.136465394	5.346627586	5.166853618	5.044458367	5.28575377	5.282203194	5.259926044	4.979252757	5.110910529	5.116908919	4.951121006	4.91015125
1552398_a_at	5.134522081	4.992761076	6.267994737	5.671645309	5.380213969	5.689117281	4.864168591	5.274434835	4.96884868	5.179243625	5.067159998	5.06997663	5.548761958	5.536860027	5.350736801	5.982569912	5.109657338	5.318054402	4.939068265	5.147528554	4.851238444	4.787431661	5.319382107	6.396014219	4.700228812	4.824164845	4.779014431	5.059896835	4.467456762	4.815462052
1552399_a_at	5.246943237	5.081383173	5.253707459	4.779549614	5.128202545	4.780261029	4.729731311	4.776049416	4.684413814	4.692142977	4.981222164	5.011547899	5.099334342	5.221375689	4.657973868	4.770572254	4.938984724	5.085083067	4.868855438	5.090369514	5.120505346	5.392346706	5.193834071	5.200439238	5.404193012	5.622770817	5.180559151	5.392169334	5.093300003	5.452066975
1552400_a_at	5.955613592	5.990161569	5.799353584	5.826966167	5.917314739	5.955856462	5.993598025	5.857724972	6.02942384	5.898181436	5.778109028	5.853759442	5.927579767	5.815463612	5.844181705	5.756508128	5.877932948	6.200727062	5.818070078	6.000565063	5.877501627	5.547603824	5.883527015	6.022607764	5.688706136	5.563270437	5.780363787	5.810362741	5.716519263	5.643579719
1552401_a_at	4.468640726	4.375971351	5.098780629	4.211552114	4.495412132	4.47009409	4.395832265	4.508874711	4.422556923	4.400585047	4.217717744	4.621092303	4.275699604	4.786705189	4.085924925	4.306278529	4.418337176	4.502050543	4.287461669	4.538711891	4.448447476	4.398357832	4.698682733	4.486222482	4.386470164	4.480142038	4.307154288	4.301246295	4.418029673	4.138502737
1552402_at	5.427416139	5.565340244	5.754888299	5.24683634	5.468071181	5.697137354	5.594633394	5.355471498	5.457863026	5.491942398	5.328794745	5.4592059	5.382886936	5.735249552	5.242306504	5.513529685	5.753956699	5.366334705	5.255654764	5.659210517	5.576324289	5.411329396	5.744246605	5.383060738	5.556126536	5.886066937	5.340862126	5.501325082	5.312460022	5.352819801
1552405_at	4.903985485	5.042598129	4.60368058	5.046399256	5.346837117	5.195730661	5.20699315	5.141968181	4.963688281	5.314120238	5.097430204	5.126229868	5.095617451	5.142972289	5.350196713	5.19054793	5.164856837	5.610448931	5.363773551	5.077194772	5.420266573	5.145954391	4.947360142	5.171682196	5.230330281	5.250511676	5.183968637	4.985078712	5.149369551	4.903442292
1552408_at	4.478396174	4.390129227	4.587999505	4.156941135	4.703442848	4.66426006	4.719220701	4.632194698	4.526313264	4.60289364	4.356609707	4.797538586	4.89205327	4.821140839	4.466581487	4.366213642	4.920270433	4.732980443	4.431849021	4.67361805	4.71274286	4.396631269	4.578010175	4.596394291	4.441662486	4.453202239	4.606860491	4.570637452	4.603055365	4.186545125
1552409_a_at	6.311484449	6.21663925	6.083122817	6.18323337	6.366033968	6.477559639	6.366422153	6.308133248	6.473545847	6.372385474	6.318149562	6.47554605	6.592770196	6.315052689	6.29886462	6.282529318	6.336529068	6.534248008	6.372915174	6.310006297	6.403675469	6.407505686	6.185854105	6.384274837	6.09257981	5.934205212	6.2053427	6.155241052	6.200150012	5.890461762
1552410_at	5.984237897	5.699550529	5.59089241	5.764972504	5.670340419	5.969378523	5.871750913	5.976064021	5.658060836	5.878573425	5.795551809	5.84200495	5.676505079	5.74307196	5.569760454	5.687404093	5.672384245	5.993645719	5.751268246	5.919535598	5.863607894	5.682592674	5.686670228	5.977879804	5.538289512	5.631804846	5.738315797	5.82032389	5.58816517	5.531980331
1552411_at	7.426610129	6.985706183	6.865814601	7.310875993	7.276056025	7.452850379	7.284464444	7.319455711	7.152714836	7.443506708	7.080387277	6.968242545	7.247271886	7.17677447	7.629574836	7.12891485	7.354229155	7.848424811	7.511522004	7.282237303	7.210996607	7.06850734	6.860262882	7.61777661	6.634459292	6.733411048	7.213381011	7.007671582	7.044535324	6.578560687
1552412_a_at	5.546990455	5.069807013	5.17932959	4.901327058	5.114560202	5.247386909	5.21233842	5.271479367	5.041914669	5.23467881	5.132173682	5.133510679	5.396234121	5.180457522	5.058243164	5.318741627	5.211028228	5.20783922	5.170135094	5.195011801	5.177076055	5.163759118	5.200802395	5.209253724	5.419223413	5.100333866	5.035491051	4.918885756	5.170095321	4.963653223
1552414_at	5.359605672	5.30304332	5.220056721	5.080049685	5.499017681	5.825891392	5.414505419	5.318618195	5.475598469	5.34890096	5.257862681	5.340149134	5.149570527	5.513925199	5.330277652	5.514164597	5.460547487	5.585262214	5.014899682	5.31159189	5.500990085	5.256662247	5.228513674	5.331454436	5.24768379	5.382293143	5.299067376	5.332328172	5.508840208	5.082547681
1552415_a_at	5.887079013	5.725433305	5.389475272	5.585939854	5.78532425	5.819974963	5.644077783	5.870969306	5.816973417	6.237947074	5.793064387	5.716020006	5.886784965	5.761043198	5.657646275	5.634256638	5.90360947	5.858064882	5.649122511	5.475260182	5.78256214	5.82067567	5.538903294	6.009754288	5.679459265	5.697326685	5.559113705	5.544811502	5.636193786	5.560161193
1552417_a_at	5.329703955	5.093109881	4.388812638	5.232273077	4.947402593	4.674518272	5.405012811	5.474955993	5.078743858	4.929211421	5.311858145	5.516112708	4.707855148	5.088255971	5.564823437	6.061570432	5.246237132	4.8743992	5.393652394	5.404902831	5.647697727	6.043130181	6.263526766	5.009926674	5.957025092	5.706124648	6.194977591	5.24046121	4.508075551	6.807940123
1552418_at	5.270517223	5.437498021	5.265996875	5.042073241	5.096393283	5.31664622	5.129147349	5.322015208	5.300243899	5.311525046	5.132093819	5.338422586	5.413929295	5.117180412	5.262168385	5.403854722	5.426164143	5.402264659	5.392826447	5.249583294	5.349192796	5.268551764	5.234768002	5.434509946	5.433547007	5.114484658	5.521027734	5.188521672	5.012783395	4.967925841
1552419_s_at	6.239532813	6.168301311	5.94214993	5.994400718	6.234122483	6.399628705	6.022046171	6.119204797	6.163550876	6.517729704	6.314330146	6.14846644	6.395622277	6.222296462	6.399400396	5.846744236	6.351215675	6.410401858	6.26150614	6.126110711	6.15950295	5.856661672	6.050555352	6.253421186	5.922567959	5.609344616	6.282991247	5.963327178	6.089399977	5.786704897
1552421_a_at	5.056595837	5.00921342	4.614076073	4.286611504	4.802423933	5.32586262	4.779381927	4.830926326	4.898795916	5.079460619	4.942290583	5.098487088	4.770097219	4.941560231	4.585662294	4.601008279	4.805587122	4.993161722	4.368372905	4.544493195	4.838688961	4.754926981	4.743144338	5.254177297	4.749778137	4.667821051	4.639819551	4.962499055	4.854317379	4.53119668
1552422_at	6.207008831	5.87403729	5.732748565	6.145749767	6.006754413	6.64335836	6.233300485	5.961916491	5.931692055	5.935967341	5.957667244	5.730801702	6.339405483	5.909322166	5.975759844	5.691819373	5.72722643	6.41385292	6.143255083	5.77170983	5.568057416	5.741601564	5.406835385	6.010306619	5.157811265	5.54987869	5.877189909	6.089629241	5.895881389	5.715839689
1552423_at	6.806680891	6.634912862	6.76549245	7.566754209	6.927164156	6.996020092	6.520423472	6.812736386	6.64780194	6.993784008	6.990699862	6.822852552	7.072792664	6.912433782	7.64210847	6.609340505	7.373141326	7.143948441	7.352745021	6.792549012	6.574130273	6.901276387	6.407149825	7.078475353	6.278768722	6.486414361	7.135385314	6.971144357	7.096568731	6.365578085
1552424_at	4.724406321	4.496151324	4.126928217	4.002347826	4.455964998	4.632398444	4.335349497	4.432805739	4.489528039	4.344864677	4.423550931	4.214527366	4.641621747	4.487494168	4.198642787	4.205013185	4.139236221	4.356416582	4.199656552	4.521249087	4.416347672	4.264037141	4.667346814	4.29641229	4.35147043	4.789331818	4.077426927	4.326095688	4.457442986	4.042083901
1552425_a_at	5.136053211	5.411550899	5.176468338	5.095774302	5.349677863	5.574071966	5.220102979	5.386763028	5.014846488	5.267271907	5.277469798	5.604883772	5.430219114	5.601571298	5.268554927	5.08078762	5.399050183	5.4653466	5.481678872	5.350313835	5.376644275	5.042901718	5.145719103	5.575725887	5.394260487	5.197024252	5.210317405	5.361815915	5.328008249	5.04834857
1552426_a_at	8.0992764	8.342622549	8.759017746	8.543480792	8.055626598	7.686447054	8.573121203	8.457210764	8.352571582	8.175205266	7.69955146	8.55902682	7.720444333	8.068764808	8.415404735	8.883224883	8.356670776	7.994125531	8.562363972	8.605609091	8.407842476	9.23882773	8.800418329	8.404159759	8.480539669	8.934089449	8.473523867	8.605801291	8.26832904	8.972481263
1552427_at	3.901356914	3.847320167	3.531966393	3.882066573	3.622433097	3.438131625	3.853115232	3.80390179	3.697943528	3.877555996	3.736817754	3.76573456	3.423522613	3.508577969	3.864050167	3.91145969	3.646295914	3.853391051	3.685580715	3.943894209	3.909991978	4.964953703	4.009705269	3.783437782	4.224317395	4.859644879	3.97783673	4.120120387	4.017250076	4.423082067
1552430_at	3.363577472	3.55276063	3.394068634	3.475836158	3.311958313	3.447856402	3.320183349	3.307370268	3.397684723	3.514715394	3.489763329	3.388064461	3.214096054	3.33559249	3.350682872	3.297957017	3.21954326	3.329466119	3.414864364	3.320185518	3.440154	3.313558459	3.386078826	3.684525377	3.328935201	3.445479894	3.352697928	3.298155589	3.761908653	3.378403519
1552432_at	6.235267122	6.287309594	5.964632985	5.688141953	5.771966136	6.093507149	5.772404305	6.140412652	6.253015643	6.104588859	6.172416126	6.231470372	6.066246398	6.137427961	5.916697945	6.047255655	6.089870531	6.122756771	5.89142071	6.203508415	6.381916025	6.010215917	6.049335083	5.811277574	5.882820171	5.778192069	5.943599239	6.079439111	5.828362949	5.622895997
1552436_a_at	4.828599902	5.050699973	5.063768105	4.485027675	4.670792366	4.492488669	4.606899303	4.825052173	4.670122379	4.893921171	4.621723362	4.939067214	4.545450576	4.807664518	4.445869819	4.770022965	4.652890692	4.491029301	4.580054133	4.778629044	4.761752363	4.565358059	4.762784007	4.694507428	4.755900889	4.8569593	4.47729603	4.760868097	4.699047048	4.591556377
1552438_a_at	4.901683096	4.943849673	4.743953386	5.027632918	4.824735615	5.084499885	5.079373322	4.854508912	4.971880377	5.06983393	4.92984006	5.142418667	5.028989428	4.864612821	4.929426846	4.842875403	5.17273052	5.125948681	5.063235158	4.912102258	5.170790712	4.969133049	4.834630956	5.038512251	4.670756258	4.681970418	4.939660271	4.879237163	4.944546836	4.680552343
1552439_s_at	3.77091562	3.654726382	3.755584947	3.647885641	4.208727721	3.875599635	3.672094565	3.869454515	3.527782486	3.709659044	3.54947246	3.606844918	3.627889556	3.620445384	3.724325757	3.291061992	3.567282299	3.838077319	3.700646025	3.520443801	3.4510763	3.373575524	3.73702413	3.748469754	3.617053208	3.590700617	3.541182068	3.509606264	3.632603649	3.507509156
1552440_at	5.596250995	5.542369027	5.471744254	4.939024422	5.606692061	5.600345229	5.235002203	5.301198643	5.039947553	5.407315662	5.195026284	5.408774009	5.347498848	5.458140533	4.986955146	5.148293589	4.984016922	5.043474017	4.861987219	5.294510532	5.371018908	5.146779901	5.616974268	5.30420039	5.338411586	5.198783337	4.781637743	5.381167895	5.555371158	4.905242625
1552445_a_at	5.347687192	5.331508039	5.343386031	5.346951726	5.371689425	5.470041558	5.530701069	5.330009747	5.362577091	5.53300925	5.370157204	5.319995592	5.409691774	5.318955871	5.225586737	5.380217335	5.480262571	5.359349587	5.543619885	5.416468575	5.41736164	5.354284504	5.256980848	5.38321392	5.325512689	5.182127504	5.427311223	5.30621875	5.235835112	5.178716124
1552448_a_at	4.622327072	4.402105716	4.345073894	4.49713519	4.608380637	4.786949444	4.423381995	4.754054302	4.621148515	4.657899027	4.493296702	4.498610232	4.688769414	4.518485326	4.580124811	4.289833586	4.753057162	5.122476247	4.883233381	4.408129274	4.504940827	4.439782553	4.542122878	4.544946351	4.327658199	4.539707733	4.519832639	4.367409441	4.661327015	4.046599241
1552449_a_at	4.760909668	4.914648945	4.675382137	4.927324212	4.948263994	4.878207939	4.863160099	4.976320471	4.668453155	5.218292198	5.008910789	4.913245711	5.049464051	4.877171926	4.772076048	5.061646695	5.049316082	4.993489315	4.940118206	4.926334098	4.819887299	4.844419279	4.988612871	4.767491685	4.884430941	4.545711964	4.738919253	4.655193975	4.667606647	4.602990177
1552450_a_at	6.357764289	6.280966328	5.800226953	6.065768399	6.323248352	6.334733258	6.299466171	6.556653633	6.374342045	6.342407029	6.168719567	6.212196821	6.406234305	6.20814664	6.361448127	5.990253267	6.495784453	6.663674559	6.612334046	6.080846914	6.239367576	6.202139533	5.936355154	6.468156156	6.088516798	5.849693137	6.234530291	6.384205272	6.276337138	5.908745319
1552452_at	4.873225474	4.860241761	4.852070707	4.877268431	5.020785353	4.977413881	4.675397857	4.839038671	4.919304139	4.841328223	4.860241761	4.736442596	4.80418111	4.931362828	4.628261856	5.060677482	4.901638781	4.768781506	4.679253133	4.821958932	4.814671485	4.878762824	5.116666799	4.858154558	4.954370952	4.874555341	4.909001013	4.773439996	4.856475937	4.782425623
1552453_a_at	4.531553449	4.442783719	4.446108679	4.372357638	4.30528518	4.637873805	4.632483166	4.386424701	4.264032752	4.609002073	4.625241825	4.563579114	4.698226596	4.433328605	4.577158898	4.509711948	4.829451707	4.517973708	4.540294887	4.677806803	4.462578737	4.504088181	4.555781746	4.430074392	4.698152115	4.329786735	4.492741279	4.530679257	4.686837698	4.338990567
1552455_at	4.764741184	5.783275884	5.485649608	7.006109743	6.254760013	5.883700421	4.934580828	5.69256143	5.580787399	6.24687596	5.506879268	4.808001312	6.175708054	5.47932701	7.358375169	6.063407976	6.084051794	6.155661444	6.324187669	5.358271203	5.325220777	5.453590889	6.074344073	5.520295298	5.857229636	5.915565728	5.716550951	5.522006758	6.183948365	4.932390566
1552456_a_at	5.54487608	5.541644864	5.380040527	5.442097289	5.906457727	5.904752082	5.204865891	5.635175132	5.535432308	5.540398508	5.256244664	5.296458845	5.408796737	5.564707496	5.467440185	5.394146361	5.35170958	5.787642595	5.60265291	5.486975555	5.480709382	5.5661869	5.610756243	5.696988454	5.662674227	5.644489781	5.685441457	5.698274264	5.783461437	5.653520799
1552457_a_at	4.049158059	4.235248801	4.424353005	4.132701793	4.681989852	4.069146077	3.955775906	4.119778644	4.20362252	4.228606539	4.048294775	4.245437551	4.068090061	4.127901537	3.991472669	4.052331833	4.143818777	4.041319953	4.183509731	4.359994941	4.248503917	3.63423974	3.978889516	4.21200912	4.40931351	3.804967052	3.899605984	3.852401456	4.177111396	3.827782826
1552458_at	4.176236853	4.126114825	3.903035985	4.173041546	4.277350283	4.003499283	4.062753549	4.093802506	3.978286319	4.2600355	4.090202359	3.883392014	4.333422267	4.300745266	4.12123178	3.755620079	4.1458968	4.539026938	4.067166795	4.217721731	4.074558112	3.872364897	4.014487654	3.915859703	4.140312611	4.003906457	4.041508832	4.135505542	4.548838613	3.819549
1552459_a_at	5.703272715	5.602376422	5.366671168	5.068532729	5.389274764	5.507464595	5.38078075	5.361487887	5.283846738	5.43393952	5.301283679	5.34402185	5.401227071	5.561206328	5.186858689	5.534463539	5.581483009	5.370767241	5.210158258	5.346815867	5.57287365	5.463412681	5.670646257	5.520548278	5.690985544	5.438834699	5.260223477	5.239949656	5.548876553	5.059942856
1552461_at	3.959966052	3.921759436	3.7029164	3.516124206	3.707008693	3.748763745	3.60824883	3.710253006	3.825632668	3.853902275	3.796431868	3.812593005	3.649330254	3.767558968	3.697779984	3.72307881	3.905906504	3.977882704	3.735486451	3.541144666	3.722219934	3.770792502	3.820375513	3.697767224	3.660355093	3.635418956	3.684683974	3.563143585	3.567379519	3.568489024
1552463_at	4.095165672	3.876959821	3.886320534	4.015294248	4.193816196	4.390694987	4.163890545	4.098482963	4.269123126	4.231472236	4.243593067	4.210322318	4.15866486	4.380449594	4.095837163	4.307846186	4.350117184	4.729097837	4.309896707	4.271492963	4.195571185	4.111662574	4.149859309	4.465099779	4.041407277	4.020902073	4.200643417	4.192061304	4.267212721	3.945950456
1552466_x_at	3.767565379	3.860735674	3.744394097	3.913658406	4.273343775	4.133637411	3.811429745	3.785164223	3.848928014	4.086738632	4.029778431	3.970816788	3.889714966	3.884621155	3.826677527	3.799956931	3.862458721	3.881710319	3.897395595	3.749265604	3.79165857	3.723079542	3.796743968	4.057388399	3.92768176	3.957432276	3.913790396	4.081469256	3.783305055	3.855667283
1552467_at	6.616641801	6.357945404	6.500451486	6.490153513	6.70590899	6.693647014	6.600591657	6.672502149	6.43748128	6.679555655	6.558692222	6.629676021	6.614751892	6.712329048	6.450078243	6.674139093	6.58018522	6.659240009	6.502379588	6.543798979	6.691459266	6.177325547	6.543798979	6.672360846	6.795367777	6.539797922	6.581158873	6.467530528	6.802896108	6.198245001
1552468_a_at	6.070029112	6.026301956	5.778467596	5.809056344	5.689351298	6.316973803	5.887100431	5.945972012	6.137030076	6.181683009	6.105614849	5.970534686	5.89885569	5.974015125	5.792805601	6.223962065	6.118261023	6.222727362	5.938843875	5.950221	5.997604122	5.976107645	5.985844851	5.715925248	5.858527974	5.834364497	6.092297146	6.080708387	5.764236153	5.527629469
1552470_a_at	4.765683483	5.330590325	4.523459369	4.857986832	5.032242202	4.437241552	4.902315951	4.86155577	4.832823707	4.74889302	5.153743127	4.907895531	5.100508122	4.872330293	5.117943722	5.772163118	5.112790874	4.849158778	4.869632912	5.026326664	5.739795347	5.305451428	5.255943353	4.198156375	6.112380191	6.022805974	5.453762173	5.380080308	5.236466077	5.515951966
1552472_a_at	6.31379792	7.27165419	7.201323487	6.556080681	7.058370772	7.294763892	7.001705076	6.966530451	6.999555969	7.512192193	7.135239064	6.912209235	6.803990937	7.130686122	7.093786523	6.834221143	6.480852547	6.888842838	7.375486985	6.79367746	6.946045193	7.226612478	6.470183677	7.14674063	6.958624517	6.703738937	6.992124867	7.614755061	7.450573422	7.147011433
1552473_at	8.091387345	7.734320322	7.956585057	7.540830069	7.955181973	8.338412692	8.407690876	7.940730321	7.731955369	7.865729231	7.906414357	8.073018439	8.207136899	8.071722707	7.436522034	7.724070989	7.789281627	8.352047983	7.627495478	8.006033865	7.987698238	7.628740755	7.532973601	7.958909799	7.239897703	7.093892217	7.86064565	7.793880563	7.555370333	7.608816326
1552474_a_at	7.494328921	7.279667023	7.350515159	7.111399528	7.279300006	7.657409517	7.424611453	7.234866556	7.181414206	7.108725694	7.204995347	7.694231848	7.611122999	7.309139484	7.199420277	6.959196486	7.494315468	7.393458624	7.02218812	7.134385489	7.397493702	7.185668522	7.440792253	7.316993111	7.572827607	7.43867582	7.096494894	7.325317111	7.330703913	7.211640037
1552476_s_at	6.82240191	7.083611901	6.359548323	6.454228622	7.750630167	7.837903656	7.2630427	7.231363684	7.128305535	7.436526112	7.897271644	6.587580766	7.360240265	7.986053204	7.851079479	6.59767307	7.472170717	7.894368408	8.104123725	7.192753234	8.597012808	7.623262958	6.135868741	7.826769465	6.050014612	6.665139425	8.016753895	8.581087929	8.29470814	7.325180123
1552477_a_at	6.693751071	8.020101839	3.373989958	6.785908608	7.675349363	6.900546924	6.545254528	7.786159118	7.811246555	8.366633559	7.663481332	7.27961483	7.522244386	7.863264396	7.935402155	7.712999853	7.578997217	7.618289269	8.179975949	7.917901151	8.093883417	8.151960195	7.547845787	7.525588551	7.362358374	7.734865635	7.815491974	8.688885144	8.093381709	7.764009221
1552478_a_at	5.947519495	6.650500591	5.196502882	5.822542616	6.994130163	5.048017897	5.58696599	6.903027384	6.508374348	6.735790717	6.807462603	6.195406466	6.799485024	7.127240091	7.003533211	6.012442835	6.673829751	7.1681413	7.52179969	7.062878077	7.2366309	7.620847009	6.811662094	6.584905502	6.332509886	6.834008058	6.879605603	7.68618736	7.354828294	6.585986021
1552480_s_at	3.454376151	3.454680594	3.665440533	3.578395503	3.472539107	3.339548838	3.478776448	3.360635515	3.536582141	3.277500172	3.510943777	3.824698348	3.41307874	3.512147662	3.458466368	3.442979799	3.470433071	3.448956494	3.389792024	3.426414901	3.359641495	3.288264058	3.295837743	3.556477177	3.604581291	3.419557993	3.395434365	3.557066835	3.482052107	3.560364432
1552481_s_at	5.649918568	5.929174064	5.117828236	5.79980924	5.968716388	5.304724547	5.861998281	6.049455129	5.535047195	5.877718798	5.685543247	5.827035036	5.627784487	6.12267554	5.889259747	6.148807663	5.995370319	5.772094132	6.038407337	5.641348349	5.667001583	5.787550688	5.999487719	5.764322031	5.58914706	6.269902017	6.064040188	6.200166108	5.421547492	5.692710871
1552482_at	5.582721717	5.905046118	6.2927878	6.540637998	5.586833687	5.881496082	5.521252038	5.667814795	6.232265322	6.126833409	5.417153636	5.772995049	5.877251318	5.9277381	6.60803976	5.444952542	5.965029454	5.851923349	6.309999405	5.683066992	5.615294706	5.318699834	5.54916888	5.87873473	5.556666632	5.695103883	6.246003854	5.621356797	6.515172592	5.287213734
1552484_at	6.176994287	6.248375807	6.001249672	5.872416244	6.081550967	6.213987178	6.216954354	6.162824425	6.147204934	6.245053826	6.300321156	6.383319976	6.25013969	6.312108763	6.229984789	6.163579909	6.373359362	6.392551224	6.137701511	6.219823457	6.315320505	5.8357034	6.074460212	6.222176316	6.004497909	6.15524404	6.105918158	6.365766554	6.222766304	6.023821555
1552485_at	5.999014995	5.695099333	6.433881279	5.712394601	6.122854882	4.750683965	5.705779341	6.188078335	5.839273264	6.067179365	6.100028013	6.235527527	5.716125599	6.185234248	6.314996141	6.457317772	5.554461521	5.799733967	6.309628133	6.11623531	5.896439134	6.080476649	6.445640633	5.787717928	6.142869405	6.027455682	6.795731262	6.536619511	6.107088081	6.727528779
1552486_s_at	6.652068689	6.326245251	6.830185581	6.576169983	6.483633708	4.863692761	6.265321644	6.959667294	6.439655426	6.554622188	6.837078896	6.76391634	6.288244935	6.455974355	6.883454896	6.468353237	6.038035611	6.607366448	6.991492133	6.686403066	6.600010016	6.774420984	6.489683327	7.104845903	6.621547915	7.268945596	6.447109239	7.29589642	6.33703489	6.962977795
1552487_a_at	3.434606708	3.310547555	3.743734122	3.298412368	3.588580219	3.534708671	3.420527683	3.591026676	3.436191669	3.453677647	3.639816828	3.483634842	3.426745681	3.361514768	3.328422872	3.340127347	3.422263561	3.288936431	3.446840456	3.30178366	3.329278216	3.244079648	3.358870823	3.972415508	3.121407455	3.193854939	3.509295544	3.292320537	3.414895633	3.248445192
1552489_s_at	3.850174347	4.076148802	3.943794014	3.792389664	3.991734707	3.708743609	3.779047095	3.872257303	3.966370018	3.655397564	3.908128629	3.869084597	3.730398934	3.845936804	3.685158493	3.900990788	4.074605294	3.715974408	3.827174186	3.858253139	3.828151802	4.009491526	3.869078379	4.070075798	3.878423265	3.893081434	3.72417208	3.906702628	3.819029817	3.838213847
1552490_at	5.040044665	5.141906751	5.015746104	4.87344838	4.984549001	5.220566009	4.894908123	4.978292205	5.246561882	5.174004354	4.841723494	4.696093732	4.961895441	4.918185681	5.012307575	5.052547685	5.008155077	4.928969905	5.287859426	4.911259755	5.197529161	5.023190816	4.996084264	4.909157031	4.669776224	4.683889044	4.989220285	4.863111015	5.359661244	4.883288199
1552491_at	6.070419035	5.753470311	5.495651127	5.577642474	5.948245968	6.274843915	5.938626798	5.892350199	5.669473384	5.813933232	6.18206331	5.844717178	6.013070674	5.962327101	5.880828634	5.721743287	6.204293595	6.18763987	5.964548673	5.886342081	5.952114479	5.648995439	6.072853988	6.033453662	5.928300974	5.712705155	6.106563155	5.930479863	5.957026246	5.511356767
1552493_s_at	5.430537942	5.53329442	5.607463159	5.196936164	5.238506417	5.784278692	5.531025028	5.394589724	5.30348208	5.34814387	5.562109292	5.665981053	5.540932506	5.321305252	5.186094916	5.367431604	5.159889979	5.18920765	5.090648286	5.363673227	5.491194032	5.581940593	5.639995484	5.458333469	5.632635976	5.660160847	5.321747714	5.392249318	5.377926329	5.401726796
1552494_at	5.085237736	4.948959961	5.058919113	4.718050107	5.077203238	5.187543464	5.072626086	5.161537791	5.151515958	4.917566023	5.025982781	5.297205633	5.129765971	5.295188493	4.86323736	4.789576868	5.221145862	5.194728246	5.071189855	5.363963642	5.071867913	4.831485483	5.029783663	4.963611887	4.976871789	4.90514995	5.079033816	5.170045689	5.106182713	4.895531545
1552496_a_at	5.644443564	6.67770273	4.063623998	6.205311322	5.930067099	6.044795574	5.658122624	6.085671714	6.395584542	6.847908064	6.042831729	5.519422879	5.806307367	6.394785433	6.803183233	6.459421192	6.489080422	6.469810633	7.397943808	6.448534459	7.04660792	7.444465371	6.292310003	7.040358861	5.226751202	6.189413215	6.297524979	7.079525372	7.234927424	6.381376822
1552497_a_at	7.860153642	7.287731436	8.063542027	7.918710016	7.700247282	8.149611026	8.345348073	7.826279742	7.870992467	7.644449135	7.976595099	8.057910267	8.072119244	7.611537647	8.043603109	6.865769491	7.734886002	8.290287346	8.017402154	7.273740429	7.319281992	7.370006646	6.644292802	7.781903718	6.294831431	6.607406088	7.652607281	7.566112446	7.456091628	6.642637409
1552498_at	5.118072198	5.016432491	4.55729353	4.903057591	5.070402017	5.049582034	5.024748882	5.184743121	5.069005967	5.158083121	5.024947639	5.03992475	5.096771966	5.137093862	4.966816588	4.985812432	5.248225238	5.512695982	5.204482638	5.18491891	5.186844661	5.039628849	5.043144652	5.082626825	5.115494876	4.848537299	5.2499218	5.269607254	5.324607652	4.859506946
1552499_a_at	5.557994256	5.216124913	5.004600429	5.479647439	5.272001048	5.742656264	5.265916129	5.533820512	5.667434377	5.799878753	5.161946871	5.504188822	5.542861447	5.397272492	5.487564591	5.420039837	5.765836955	5.473403112	5.497759681	5.179024757	5.474868699	5.402984376	5.857988114	5.733984527	5.416702273	5.358958135	5.278325001	5.454915846	5.457543967	4.986195205
1552501_a_at	6.523800711	6.487889584	6.782271281	6.427835601	6.384669724	6.619196822	6.553915734	6.520982529	6.294709429	6.37256798	6.180473356	6.450940731	6.489518463	6.519050494	6.24627797	6.349896151	6.574297848	6.60774875	6.357459887	6.305629586	6.550988671	6.37540554	6.610667207	6.307537135	6.456156897	6.15589631	6.392000983	6.24380564	6.471025519	6.378151431
1552502_s_at	6.45587111	8.088821498	4.68535536	4.618259105	7.577989098	7.465182834	7.281981978	7.821328718	8.07032375	7.847216349	7.048831514	7.565681124	7.293220248	7.607295666	7.498025015	6.968779866	8.241085925	7.425336777	8.074722864	8.097383734	8.292592537	7.102663523	5.550987141	7.834104079	6.13335149	6.292153084	7.186547568	7.722860701	7.881590719	4.177358207
1552503_at	5.978287705	5.660666523	5.567756014	5.559670416	5.735644929	6.011062444	5.826761046	5.666066441	5.516333189	5.668611287	5.843059286	5.743081512	5.759400435	5.690976188	5.714041315	5.825094608	5.852311852	6.082491384	5.58636463	5.64631131	5.721551686	5.673293176	5.989262769	5.935493053	5.878485158	5.556939358	5.740769014	5.512523723	5.625097696	5.220447513
1552504_a_at	7.027272945	7.244550656	7.931475609	7.85545036	7.348227432	7.653858228	7.311812461	7.497210108	7.215527657	7.2775133	7.696050041	7.153378547	7.862156595	7.62191031	6.919342958	7.077583551	7.271056851	6.9381724	7.18931953	6.559608851	7.116125643	7.040146657	7.128664236	7.202633304	7.069815298	7.037540448	7.546739365	7.540995423	7.800162689	7.552510038
1552506_at	4.725789325	4.838869775	4.504247592	4.535033084	4.733675298	4.784965516	4.646256898	4.630492924	4.720685815	4.676754377	4.749780103	4.847503187	4.683366715	4.699471521	4.611388399	5.059607743	4.700257309	4.788779924	4.80512391	4.668600802	4.903769831	4.744188747	4.734129223	4.833868397	4.57663997	4.564034173	4.663774343	4.778692496	4.617808876	4.495207057
1552507_at	6.116799892	5.534400687	6.40269549	5.353660747	5.453497664	5.756683591	5.809789462	5.606141801	5.258631721	4.927788144	5.701980329	5.467819165	5.563273573	5.453689233	5.584294094	5.928578388	6.079994518	5.603578156	5.647687162	5.875441079	5.449818989	5.865124844	5.328062651	5.944661341	5.796383013	5.094681517	5.688965859	5.733158369	5.131282001	5.882969249
1552508_at	5.200540316	4.613002532	5.226895424	4.846924585	4.830455364	4.703330661	5.018961909	4.660396362	4.844060771	4.686995466	5.052858012	4.940227644	4.969707746	4.75939612	4.807600983	5.513057258	5.339306228	4.982473861	5.041943822	5.014116714	4.601482359	5.293761276	4.811633611	4.985511795	5.363418396	4.820751994	5.073445776	4.941242958	4.728436378	5.148230268
1552509_a_at	4.56103231	4.413770566	4.273782824	4.789327118	4.537080584	4.672220225	4.658552433	4.843509592	4.627642322	4.474942893	4.873595951	4.616807678	4.72776883	4.580146117	4.660587746	4.312039223	4.543680868	4.905065196	4.931545561	4.555220791	4.449720462	4.054093071	4.129321927	4.455996707	4.135884171	3.972429698	4.677944002	4.480938785	4.407260247	4.060411891
1552510_at	8.39861062	8.354288263	8.146330979	8.515082058	8.331016114	8.518382107	8.393267354	8.510593207	8.427296371	8.439374643	8.377773727	8.417595703	8.515831545	8.520913067	8.410527464	8.813476895	8.54083888	8.540924206	8.468250484	8.355440002	8.512364138	8.369826694	8.249911075	8.234969763	8.097071067	8.210346231	8.38662904	8.190491743	8.471411013	8.097082598
1552511_a_at	3.862408379	4.440426164	3.792322942	3.914946421	4.067175887	3.991141673	3.968359085	3.796347937	4.468243371	3.980812075	3.825141017	3.988258412	3.892759771	3.864942564	3.87181032	3.76657374	3.891657152	4.044440127	4.565483118	4.908706973	5.188277281	5.60833572	3.774436655	3.808014599	3.648207652	5.367654729	3.822116545	4.413478335	4.852498799	3.494140227
1552514_at	3.715900423	3.772963166	3.43542745	3.967707171	3.930719811	3.70135348	3.507614157	3.732556662	3.743658672	3.838658657	3.701572683	3.643718014	4.258524613	3.797869621	3.754657528	3.591058951	3.694792689	4.052070685	3.864678592	3.829713492	3.592399961	3.866274265	4.086376026	3.648812615	3.428816157	3.566437245	3.833982587	3.962264963	3.832173084	3.619801467
1552515_at	5.162822574	5.258688063	5.18817248	5.083836308	5.097508942	5.065507454	4.991119785	5.316571629	5.19200841	5.066363901	4.898118533	4.963444594	5.214225169	5.093609739	4.886561028	5.192305576	5.193713402	5.174755207	5.071979394	5.120865754	5.015859566	5.009803428	4.994040524	5.146173854	5.063207034	4.920639236	4.985679439	4.97753077	4.961485396	4.889856885
1552516_a_at	5.936565045	6.387701871	6.356767469	6.405614905	6.429081801	5.588974381	5.531633407	6.358367783	5.601657168	5.720419868	6.853308859	6.704686427	6.918411961	7.010161073	6.011179301	6.376097197	6.073853107	6.202983705	6.391376401	6.74284392	6.227383104	6.701450895	5.945063897	6.602767404	6.695697811	6.912175023	6.948480903	7.018051039	6.654644304	6.147059724
1552518_s_at	4.553098099	4.313743535	4.422371768	4.323366602	4.521046708	4.500773091	4.374069527	4.377566447	4.461345338	4.535573792	4.227958103	4.605730091	4.428603472	4.358060778	4.408070323	4.56368199	4.222769537	4.313394102	3.931360151	4.391421619	4.432926607	4.766596339	4.894156944	4.478611243	4.638263912	4.865396202	4.453584681	4.330882578	4.556221376	4.775640299
1552519_at	6.163120659	7.749497543	5.743333375	6.834922227	7.43009527	6.349020956	6.004745431	6.527633041	7.56810362	6.875714442	7.356599335	6.816717321	7.296125623	6.336744588	8.297648467	6.995853383	6.890669703	7.532186539	8.057842884	7.741577233	6.754438301	6.848687145	6.747820351	7.130166728	7.36727097	6.053287344	6.970187912	8.027395878	8.207816157	6.313814453
1552520_at	5.303001502	5.113240865	4.600692316	5.146889034	5.284177901	5.811915019	5.247252732	5.203757653	5.350730326	5.529630619	5.120594471	5.028471507	5.460568977	5.113721226	5.371713066	4.95900001	5.144977428	5.428197687	5.564180727	5.135098692	5.297808918	4.971148279	5.231754757	5.460884139	4.925664125	5.253753914	5.002686041	5.081873063	5.154238556	4.768704312
1552521_a_at	3.42430796	3.441037434	3.833009594	3.412950345	3.640229059	3.510958385	3.78903513	3.359443885	3.442193444	3.665503796	3.439196817	3.497458026	3.779873828	3.571587326	3.406054995	3.215354188	3.596114441	3.566150308	3.476550397	3.560009204	3.679268978	3.462683629	3.272209758	3.434475475	3.217746562	3.332423007	3.43001214	3.467164107	3.516160091	3.668737392
1552522_at	3.378897103	3.389802226	3.285072861	3.434567546	3.605589805	3.653465538	3.365949666	3.392100964	3.449296832	3.711073301	3.419999787	3.041887194	3.378455931	3.348986253	3.387339942	3.498153277	3.754372191	3.627933534	3.418269866	3.316008842	3.310114099	3.314007921	3.451628317	3.436583043	3.424987389	3.47620977	3.636043222	3.431878555	3.939342347	3.316108787
1552523_a_at	5.945083969	5.694274904	5.697664933	5.470269769	5.578253316	5.999791657	5.669487124	5.714951911	5.707810876	5.60995637	5.577497562	5.913885556	5.900446165	5.825420031	5.60705408	5.679674613	5.978149328	5.776330295	5.589703616	5.753961895	5.785680643	5.753953444	6.216318219	5.891941408	5.832512066	6.054095406	5.79510705	5.506411266	5.542275799	5.588677431
1552524_at	6.502594033	6.273495987	6.094246265	5.949011231	6.38370584	6.800905398	6.45436425	6.494036523	6.226637238	6.305764484	6.546159183	6.56569568	6.63069066	6.468518929	6.173586913	6.264892448	6.319858517	6.830947075	6.354077838	6.192357271	6.116435924	6.114559158	6.044449356	6.324330211	6.100494127	6.22392125	6.373853072	6.33812045	6.198408528	6.076836734
1552526_at	5.722572769	5.189407086	5.220467497	5.321865671	5.487277288	5.668855027	5.462037781	5.594411089	5.370530009	5.427666202	5.424565938	5.742183018	5.68818927	5.392107152	5.540780459	5.272005821	5.452435518	5.636220396	5.478640592	5.497669484	5.513760415	5.408124021	5.319059966	5.848962165	5.19797085	5.362844207	5.35628973	5.393441551	5.553378877	5.130828717
1552528_at	6.83788651	7.05946395	6.857186847	6.804290359	6.723477194	6.825182046	6.77730764	6.905387206	6.817371259	6.769244432	6.877817334	6.936587552	6.785119525	6.787396802	6.743441508	7.062558829	7.145481357	6.918122376	6.872169663	7.072506416	6.8788687	7.02722207	6.937990112	6.800761928	6.922382806	6.742992615	7.011283323	6.842019608	6.848893145	6.87269865
1552531_a_at	4.752951268	4.68464194	4.931690719	4.413769541	4.82197381	4.496970069	4.663530256	4.749411085	4.429699885	4.456680239	4.480221065	4.777814989	4.733212328	4.654722458	4.461594124	4.540909914	5.08640579	4.90006736	4.538071441	4.624959779	4.724112699	4.630825574	4.694166375	4.567316054	4.280702161	4.520939947	4.572740884	4.782987291	4.179425898	4.752717913
1552532_a_at	4.090034243	4.317261124	4.018493795	3.726974787	4.019935301	4.219670656	4.037505924	4.030366989	4.049380046	4.262510753	3.748934821	4.170800334	4.212098806	4.27747832	3.883786615	3.941944533	4.173616446	4.262861007	3.971539453	4.180081441	4.224160955	5.062037889	4.785316805	4.37099255	4.605221168	4.511576999	3.846420379	4.362550234	4.335740063	6.179683001
1552535_at	5.950134843	5.946810523	5.814009739	5.821411582	5.838666665	6.08364931	5.836876646	5.929011461	5.743835198	5.873984662	5.845147927	6.057356958	5.945276221	6.17555398	5.691283041	6.004460424	5.950630844	6.168966621	5.910840125	5.947636631	6.025536149	6.05225857	6.096322087	5.927865062	6.064731745	5.692224222	5.722484835	5.876806525	5.861329838	5.780228046
1552536_at	5.836272798	5.935162913	6.937221124	6.557230619	5.976726842	6.220672266	5.859303827	6.003758597	6.347534156	5.963646059	5.954650873	5.837298762	6.080332098	5.965717326	6.204952981	5.697391773	6.216409641	5.854082919	6.054331911	5.986516175	6.103593262	5.853310491	5.526096475	6.282240054	5.805842161	5.923270548	6.158249791	5.606900603	6.463929289	5.82213835
1552538_a_at	4.681557378	5.044348677	4.716117117	4.721344338	5.125712146	5.079337316	4.735273425	4.890050921	4.59517929	4.936898095	4.525566206	4.986506314	5.092931788	5.163668885	4.633795094	4.654057099	4.498896921	4.903615984	4.53392993	4.775560632	4.971347083	4.655918748	4.853323743	5.201687727	5.158745024	5.054555562	4.799506941	5.000463303	5.019614065	4.698574902
1552540_s_at	5.559615069	5.727848356	5.648973601	5.005256777	5.629134265	5.923418841	5.542630287	5.813200823	5.616755525	5.616081016	5.339303874	5.659680042	5.543640187	5.543640187	5.315938269	5.523054311	5.228640236	5.349072787	5.008370033	5.416465042	5.538275493	5.512732638	5.712293351	5.612276823	5.655196682	5.57766722	5.057317621	5.51556297	5.601480013	5.287195858
1552541_at	6.957469594	7.073782725	6.889283809	6.45095532	7.281154765	6.804905362	6.87371961	7.102436247	6.668254881	6.783016341	7.068379893	7.751355822	6.708977082	7.123615202	6.642976302	7.425013601	7.049846847	6.919863432	6.697916168	7.028548533	7.012359525	7.112169415	7.23401448	6.864911905	6.96767411	6.744441907	6.779054865	6.928503578	6.797894136	6.59064998
1552542_s_at	6.143881427	5.919711669	7.128461202	5.551313803	6.876506618	5.444496373	5.816937452	5.738775277	5.543974651	5.822559752	6.196181233	6.871264218	5.55173858	5.815626591	5.33033666	7.268828164	5.997617566	5.555306342	5.597439669	6.052192592	5.416102504	6.063996604	6.413217909	6.023176225	5.36630231	5.264214834	5.758275845	5.866070158	5.213893843	5.271041539
1552543_a_at	5.199025147	5.176945036	5.113355433	5.142028228	5.124234603	5.225584186	5.059834883	5.304232877	5.165953091	5.182812442	5.184076764	5.03212947	5.063719931	5.317598271	5.186984083	5.091046883	5.308594072	5.609805854	5.301264729	4.827609565	5.040571259	5.236931225	5.241849872	5.210676368	4.768365423	4.863548591	5.274006278	5.217684975	5.232036374	4.80720763
1552544_at	5.614103118	5.489429897	5.43032933	5.451713347	5.496170136	5.758355269	5.634974494	5.687413689	5.425358688	5.56374899	5.519986237	5.564842295	5.761897419	5.549478849	5.57708652	5.532063038	5.542130512	5.736885654	5.625813183	5.432589062	5.381007554	5.509210109	5.431059027	5.388166778	5.495494014	5.309551362	5.551772099	5.697506965	5.480006351	5.49638522
1552546_a_at	6.31902953	4.947891543	4.898026557	5.219060972	4.942392499	4.982786345	4.952993581	5.237447445	4.843609234	5.483605488	5.005043118	4.95912478	5.096192669	5.154352029	5.332990529	5.127675883	5.396136509	5.147034512	5.147558764	4.933974563	4.664630345	5.217300523	4.878235923	5.03609268	5.100212222	4.544901444	5.213624653	4.874020532	5.032738487	4.901859822
1552548_at	5.097693844	4.958788528	4.817298525	4.956667932	5.35118824	4.90923652	4.939879956	5.15127758	4.839265483	5.028212841	4.825997102	5.336935948	5.116231528	5.08818431	5.036718288	5.104452831	5.025556457	5.235842377	4.880458461	4.922694555	4.938128692	5.058952729	4.873977526	4.926522582	4.993910854	4.782746716	5.052024998	5.037779433	4.980124574	4.645945662
1552549_a_at	6.191560776	6.236707008	6.214937504	5.831454128	6.349461899	6.516160567	6.248702125	6.201568453	5.895772891	6.064517569	6.121832645	6.150323901	6.106304414	6.241601151	6.06963706	5.926681842	5.956836908	6.406618544	5.880647119	6.285626999	6.101138669	6.068253604	6.172559399	6.184600181	6.416611331	6.064184417	6.032284137	6.297701534	6.195389135	5.904900425
1552552_s_at	4.892891176	4.73704463	4.852466754	4.64812801	4.756645743	4.837665673	4.789392679	4.62756133	4.575577907	4.733838905	4.619622938	4.730922958	4.621125287	4.764887813	4.764539225	4.592310295	4.759512677	4.828145978	4.620757625	4.860116612	4.87197822	4.755422651	4.78351177	4.675315893	5.002926402	4.72454376	4.654353576	4.730607691	4.712505719	4.392982233
1552553_a_at	6.042591791	5.229409282	7.480869873	6.043979685	5.084441216	5.368256114	5.200071426	5.505235786	5.266405036	5.639901987	5.200071426	5.691851028	4.77938608	5.266630074	5.510910709	5.345191753	4.905563632	4.983985289	4.896373777	5.553241199	4.877612728	5.110263866	5.090222263	6.218016039	5.001452603	4.826162727	4.618686705	4.965421031	4.54853874	4.980501431
1552554_a_at	4.7989504	4.428254602	4.187866901	4.20854433	4.586900543	4.458149495	4.366169758	4.417855665	4.309673644	4.301239083	4.673316734	4.496037675	4.473205344	4.682782757	4.430805884	4.375477178	4.077421744	4.544550526	4.271264427	4.2936522	4.467044112	4.423727067	4.2276167	4.78991049	4.426684583	4.432159437	4.4026226	4.584248693	4.450635975	4.437082426
1552555_at	6.051887057	6.019526418	5.922542402	5.959847672	5.831353229	6.319079526	6.246161166	6.176049023	6.077663444	6.13146284	6.11494192	6.046569364	5.943170107	6.123911921	5.985309738	6.156460221	6.269053111	6.021048654	6.039070071	5.8937476	6.140061938	6.058733171	5.881263387	6.043361326	5.886088473	6.028184257	6.008742728	6.103451265	5.903276166	5.959044963
1552557_a_at	3.971747834	3.770693559	3.990142117	3.967835248	3.934538648	4.252151412	4.109576205	3.951581352	3.790451071	3.980156749	3.699148456	3.953431617	3.936188506	3.99066061	3.984150896	3.783667511	3.730573784	3.99081088	3.955308645	4.267559371	4.144861687	3.955308645	4.23849228	4.161218116	3.889895747	3.964255861	3.776930592	4.056277376	3.946362594	3.90670309
1552558_a_at	7.01797336	7.167108081	6.70054752	6.719580198	6.844361089	7.365987702	6.937155083	7.036026287	6.792971607	6.930425537	6.98224866	6.92773122	6.862141585	6.901501614	6.604858009	7.085473478	6.7115457	7.055518566	6.793349978	6.901560066	7.005877391	6.812720071	7.114876029	7.056549555	6.840283089	7.315862616	6.964594098	6.938244523	6.610981175	6.797585155
1552559_a_at	5.905423228	5.889801885	5.559660062	5.703104704	5.973761626	6.30379763	5.865126785	6.023932205	6.081843479	5.907463367	6.115836314	5.62354611	6.001370066	5.970995548	5.969479951	5.817072055	5.990687542	6.15490337	5.970810694	5.888041129	5.742017014	5.594508024	5.85002377	5.943697213	5.50810535	5.57618546	5.869775456	5.746782269	5.778927259	5.785428851
1552562_at	5.304470882	5.363890065	5.338408598	5.296812599	5.077159779	5.288309877	5.145892502	5.307498599	5.33630739	5.47711697	5.375762629	5.19429938	5.409053667	5.195355422	5.535837069	5.080548952	5.776902972	5.745013069	5.475684737	5.302624341	4.970757151	5.209685707	5.239996491	5.371830701	5.086461998	4.872017206	5.361601528	5.205993514	5.181237829	5.19121189
1552563_a_at	4.666530489	4.671933904	5.323011008	5.562363583	4.470025027	5.016224858	4.693263379	4.517497682	4.799338501	4.679504117	5.222557532	4.731354983	4.939993154	4.751618518	4.899334175	4.629355354	4.96043796	4.738919273	4.782746975	5.018740723	4.872466364	4.14522739	4.367677198	4.685533996	4.231227142	4.197461374	4.621976215	5.024320663	5.126607285	4.141137244
1552564_at	4.472102297	4.307197938	4.391948138	4.144084555	4.583343598	4.815806696	4.538146628	4.424109866	4.243157773	4.319625304	4.456839137	4.35081904	4.740329245	4.363919583	4.284257102	4.20087967	4.044079363	4.466565639	4.222604754	4.476011244	4.319890836	4.262374054	4.179872899	4.481941155	4.319802487	4.360606041	4.223052258	4.297255379	4.284915401	4.446063029
1552566_at	5.336061953	5.140360238	5.227028181	4.901359436	5.066797558	5.335496366	5.16931684	5.029332024	5.029216674	5.011893691	5.260727161	5.248673073	5.145624483	5.253819177	4.836640575	5.26325345	5.158741588	5.420112872	5.007418972	5.389905094	5.079983501	5.851054418	5.373797007	4.829755597	5.132500365	5.256698028	5.054606474	5.429415301	4.882822235	4.869656507
1552568_at	6.188096317	6.110447493	5.736344931	5.450943827	5.606559871	6.387575991	6.121724431	6.056854237	5.94094271	5.73401636	5.974382894	5.803730933	5.886010287	6.061653945	5.806943411	5.996258465	6.096478273	6.148352189	5.991235404	6.187616653	6.021839484	5.896144156	5.682552389	6.125072178	5.75852084	5.898171439	5.803867152	5.876388367	5.941935273	5.527043745
1552569_a_at	5.003074293	5.116689981	5.113503448	4.750569274	4.823946983	5.055059147	4.880069637	5.028873694	4.776370808	4.911092478	4.964939341	5.065539087	4.947720545	4.93938309	4.997407213	5.22186096	5.06254817	4.992814498	4.884516097	5.070706462	5.025732408	4.825134392	4.947591963	5.162787457	5.019728332	5.143704518	5.089764874	4.756526885	4.711977275	4.729225932
1552570_at	4.651656925	4.429690933	4.243221202	4.361848374	4.483824135	4.317289451	4.562376566	4.523451461	4.296902977	4.342833236	4.524394443	4.555846915	4.661480995	4.564540409	4.471322598	4.470758696	4.582966565	4.563460876	4.529356016	4.598968172	4.471841119	4.245996862	4.260576973	4.593556056	4.388051124	4.419844674	4.534657783	4.343101967	4.487353177	4.31542945
1552572_a_at	3.620582129	3.290902731	3.381622203	3.381529081	3.429536913	3.24425644	3.392122446	3.620423332	3.351448708	3.373365711	3.291059568	3.252081631	3.408223733	3.528364863	3.328655378	3.468762109	3.417084289	3.282934667	3.517561969	3.360400425	3.484282119	3.622214456	3.293356492	3.430405639	3.425543689	3.368910798	3.314691236	3.461924012	3.476549071	3.400397803
1552573_s_at	4.739557542	4.347495412	4.05347299	4.351408267	4.819800486	4.498197667	4.556908442	4.702206471	4.537548531	4.438805008	4.761672901	4.341544881	4.816200659	4.791439512	4.516735131	4.698170851	4.42234196	4.624614154	4.70527879	4.364099731	4.484961604	4.507745886	4.372253424	4.694300863	4.480034895	4.447781004	4.518939145	4.460010047	4.675026685	5.019764698
1552575_a_at	6.575912769	6.329250132	5.379660106	6.607404178	6.688404712	6.968917007	6.431395719	6.73452399	6.2981232	7.139012488	6.644104562	6.179040309	6.603876568	6.578867631	7.036386356	6.109671931	6.646061823	6.774957372	6.652197175	6.346434045	6.632945013	7.311970997	6.226437793	6.341471308	7.187708419	6.760662522	7.078771206	6.642876994	6.779077257	7.753073098
1552576_at	5.837369567	5.83491236	5.738120704	5.827109301	5.581853692	6.039933954	5.554631366	5.660919263	5.63894743	5.593287325	5.522558584	5.583022406	5.568546627	5.784619261	5.462926235	5.697172408	5.543958008	5.64989936	5.550292324	5.848808753	5.539331992	5.3768737	5.387565402	5.84332219	5.638361067	5.709143301	5.506520769	5.420832483	5.650926201	5.272784847
1552578_a_at	4.117132522	4.195630914	4.105758653	3.969170527	4.12499623	4.147704931	4.072572884	4.108626775	4.130048315	4.301458643	3.866727634	4.257240056	4.703892466	4.155752519	3.930133461	4.156036048	4.174005981	4.116002536	3.974926292	4.08036366	4.00686599	4.07847863	4.382308447	3.886981179	4.646577293	4.351821301	4.092298415	4.177610651	3.965635715	4.272640805
1552579_a_at	5.631053661	5.10769323	5.024532585	5.207321554	5.454883389	5.589765871	5.166581557	5.203936531	5.620354188	5.510501899	5.262916345	5.29180142	5.549970112	5.310365395	5.360548894	5.414300619	5.397358564	5.478006137	5.344814472	5.079957057	5.295113258	5.230196948	5.129527253	5.765051998	4.724118543	5.227125918	5.052125777	5.170355348	5.224419707	4.956716026
1552580_at	5.760965932	5.817419745	5.371282543	5.25356367	5.513421723	5.710708213	5.525074251	5.566499828	5.518987608	5.451147407	5.720333012	5.88443042	5.566639235	6.014485028	4.907971862	5.397511285	5.364874069	5.377486311	5.21943983	5.810898362	5.781427168	5.715536351	5.860212496	5.464720125	5.783987175	5.809465127	5.399893867	5.567401546	5.63176811	5.493873335
1552582_at	5.335000622	6.506877225	5.31485296	7.165076107	6.086347121	5.990816392	5.055611395	5.198698154	6.049661011	5.995639333	5.329829134	4.883291037	5.99382957	5.787336147	6.615874445	5.0049218	6.256335159	5.825251715	6.22152584	5.202447874	5.715424376	4.938978373	4.850670197	6.069335614	4.989120663	5.192495726	5.402230223	5.743186447	6.967166689	4.463512945
1552583_s_at	6.415590448	7.699545448	5.210751052	7.468664903	7.13963303	7.099302064	7.032735384	6.822174307	6.614796656	7.162432458	7.06728734	6.714699624	7.594179002	7.407417981	8.167929491	6.213673101	7.636228179	7.75160956	7.377137678	7.023183012	7.772068424	6.751192393	5.570465346	7.232592178	6.425432556	5.74066412	6.963328975	7.50854533	7.78232325	5.959899116
1552584_at	7.051089139	6.262998072	8.069583777	7.778179722	6.711207374	6.598112511	7.191394173	6.922908014	6.894699562	6.633783985	6.541618299	7.223552054	6.277354949	6.98347266	6.503243286	5.458921631	6.067174152	5.889298557	5.673908421	6.106660607	6.150414687	6.70652129	6.154059366	6.665794546	5.902775916	6.266759847	6.24121908	6.337281537	5.565589847	6.482477141
1552585_s_at	4.118514586	4.056150534	4.097366973	4.246900344	4.155812194	4.360695238	4.10363983	4.028966261	3.901743321	3.953804399	4.082380932	3.964971538	4.03843346	4.023097665	4.217132663	4.234640608	4.367816176	4.196427735	4.260074976	4.060410986	4.149030419	3.981896938	4.048560237	4.202663119	4.125043896	4.030387802	4.34051494	3.710858193	3.9205583	3.968817509
1552586_at	6.156391383	6.099998451	6.068184576	5.949678412	6.100727812	6.404528454	6.186286203	6.185878678	6.13392269	6.01902746	6.050102011	6.110314122	6.124163007	6.227933495	5.967193032	6.112560121	5.95340306	6.426429329	6.226957155	5.949606797	6.058747851	5.893394213	5.973072881	6.289405175	5.888841687	5.707205969	5.988357571	6.065047056	6.130413515	5.822885362
1552587_at	4.459628153	4.319694902	4.238728128	4.054539672	4.599575221	4.625736162	4.346430201	4.046109827	4.678035345	4.753274324	4.359912821	3.969376726	4.427286445	4.309660406	4.342006062	4.197780876	5.04296311	4.346176539	4.631984001	4.003574701	4.410238228	4.38402597	4.030269539	4.515164235	3.793048655	4.188483573	4.38489935	4.07192434	4.619432986	4.006628077
1552588_a_at	4.177870116	4.221003641	3.957798444	3.895011642	4.143194885	4.371851579	4.028075799	4.18446415	4.217025855	4.52022047	4.137391591	4.077800215	4.185369049	3.916048452	4.243769603	4.072320727	4.481966668	4.417999517	4.135189221	4.092030561	4.21736956	3.966661188	3.969829382	4.331856055	3.934472335	3.869753196	4.301267533	4.131696352	3.886699108	4.143419194
1552590_a_at	5.010995852	4.921384376	4.719796677	5.073309331	4.908049954	4.847981433	4.863841558	4.846945298	4.941839444	5.050728471	4.772537527	4.684758978	4.866523793	4.850927245	5.155781983	4.759831174	5.105472843	4.926601328	5.094666144	4.842158404	4.778598737	4.66277892	4.695955415	4.890303302	4.585861604	4.638024804	4.854189074	4.821880065	4.753595181	4.698124632
1552592_at	3.637786294	3.568776935	3.623574309	3.626159807	3.902942401	3.79175387	3.555131801	3.435787227	3.571527536	3.929642706	3.609529627	3.489428886	3.620382336	3.542114054	3.391430908	3.542927019	3.900349861	3.606055442	3.396851321	3.61527364	3.582269739	3.625479149	3.698293559	3.602901992	3.679823041	3.710368023	3.52456767	3.495848717	3.449836975	3.432851275
1552594_at	6.459603832	6.233325628	6.498920724	6.009734608	6.023433619	6.523945579	6.281057339	6.317075987	6.148168556	6.202209259	6.333896076	6.466044372	6.369480829	6.320234196	5.846775474	6.350326114	6.550269288	6.343507905	6.219391454	6.466900843	6.322835798	6.323580528	6.398863025	6.215863001	6.262686607	6.267103008	6.178899118	5.937191626	6.086493123	6.065457138
1552596_at	6.594142549	6.566531457	6.498955038	6.208108621	6.613857812	6.740526229	6.614201243	6.512006482	6.243611403	6.393515259	6.59646692	6.643520184	6.763735807	6.881816359	6.421742873	6.52271112	6.713091314	6.678121264	6.247564296	6.584111973	6.646670356	6.385548378	6.814733688	6.600108448	6.435006699	6.61198581	6.463258105	6.462451247	6.506049504	6.298086014
1552598_at	5.528570775	5.328818023	5.172912274	5.34715462	5.455745595	5.910269825	5.571337636	5.50683888	5.403881916	5.599308144	5.446947603	5.485059331	5.70202287	5.558782974	5.581861075	5.363878759	5.601608222	5.632112297	5.489095776	5.265659329	5.475367651	5.181450964	5.066119031	5.471155297	5.311094775	4.949624556	5.363420096	5.135343408	5.448115914	5.093817518
1552599_at	5.199863473	5.082572429	4.835348091	4.75477387	5.327676893	5.121238136	4.961521608	4.941968768	5.006054967	5.192551907	5.049144412	5.118371306	5.066514382	5.073634959	5.24392486	4.995529352	5.155293877	5.126438588	5.356354953	5.120099964	5.133598164	4.844865287	4.81919481	5.522532098	5.143937551	4.978983333	4.841747472	5.101245083	4.941756541	4.970897813
1552602_at	6.268135753	5.959095789	5.995979535	6.188269319	5.965334159	6.216548882	6.086169415	6.189690606	5.973572901	5.890398377	5.804184503	5.996057121	6.208461939	6.283991423	6.141127344	5.894700794	6.133814338	6.045753016	6.039039009	6.114608973	5.935803424	5.764362931	5.82079612	6.063453886	5.739943556	5.686848817	5.965319867	5.832299099	6.106235299	5.674673425
1552604_at	5.483541046	5.378000886	5.361953033	4.943874906	5.327065512	5.659956878	5.274391434	5.438595615	5.463496018	5.422027024	5.171247446	5.077000615	5.235485404	5.503093457	5.280652899	5.35148159	5.330874126	5.43818305	5.062842306	5.182225181	5.216013043	5.248280389	5.534181191	5.309527738	5.374704382	5.31686365	5.335487072	5.329173242	5.416756175	4.942654566
1552605_s_at	4.581454906	4.656112905	4.645050984	4.58072442	4.640010336	4.901348712	4.582266113	4.599510751	4.516073971	4.502606332	4.51178075	4.878052905	4.555556059	4.672098875	4.788778222	4.593058565	4.601362978	4.874733934	4.828680467	4.718711023	4.641096202	4.69506841	4.318231622	4.791785473	4.569517602	4.520047895	4.684855566	4.5168509	4.460647374	4.405037803
1552607_at	5.36653714	5.28826435	5.873509139	5.427417593	5.423386514	5.774262126	5.431591288	5.221972258	5.561303752	5.505020961	5.349059428	5.500406806	5.461782179	5.436593513	5.715771215	5.259090113	5.562799673	5.359057966	5.57638213	5.486286782	5.40910447	5.782130159	5.227429405	5.662307663	5.244134857	5.007794284	5.306193103	5.388935491	5.620038087	5.379162913
1552608_at	5.66349121	5.591306872	5.536393768	5.5915823	5.734911207	5.736900043	5.424837562	5.508020228	5.452846077	5.59485868	5.323071781	5.527073451	5.473062957	5.420857679	5.396044796	5.645288387	5.612243627	5.606130004	5.538372429	5.567201697	5.784719265	5.589540149	5.703155984	5.824692871	5.714031531	5.583063713	5.688376877	5.599110453	5.547769069	5.680200307
1552609_s_at	4.739989238	4.642391679	5.041326098	4.621361247	4.557872287	4.825466685	4.812572603	4.818781656	4.86070827	4.67099807	4.471398137	4.771641675	4.62800356	4.917278281	4.287547126	4.66754301	4.888677829	4.853512522	4.74077525	4.930315603	4.767359758	4.754200228	4.576326384	4.584194235	4.979725626	4.966397266	4.707694883	4.884386921	4.752627878	4.59058839
1552610_a_at	9.638922581	9.050020632	8.551342404	8.954561997	9.58471405	7.227020261	8.858348709	9.432164423	9.153739596	8.763702104	9.895401229	9.545354467	9.26605537	9.79024298	9.348473889	8.957840348	9.131633043	9.202108413	9.668072081	9.693428782	9.203344448	9.455777538	9.235807133	9.748565069	9.046385552	9.520272095	9.79267332	9.925781901	9.166678661	9.531960451
1552611_a_at	7.975454523	7.771431305	8.059716496	7.919279875	7.932511741	8.307735669	7.708873333	8.064345311	7.781604179	7.624508498	8.232743016	8.30556036	7.538366946	8.002500364	7.688992805	7.863073197	7.775064923	8.088821456	8.220789449	8.04992538	7.391818883	7.509006227	7.376769389	7.573490535	7.928618858	8.121445253	8.610261011	8.652362191	7.71057594	8.166659194
1552612_at	8.481574276	9.052769511	7.51031931	8.37327587	9.377425899	7.144631156	8.196967275	8.940819236	8.553868118	8.812248483	9.209837554	8.974006072	8.451515765	9.278083044	8.750079638	7.601867762	7.95626971	9.311092167	8.77190491	8.479165911	9.259211853	8.925706976	8.411223958	8.176732515	7.67738405	8.311463445	8.952150089	9.338400011	9.071206451	8.670313756
1552613_s_at	8.301271401	8.980852919	7.40398426	8.133316902	8.953123557	7.178240443	8.271328281	8.769763971	8.532732041	8.646979349	8.869686424	8.921064045	8.057287657	9.002925926	8.521251249	7.819778154	7.902898597	8.728523539	8.636632107	8.198600224	8.963709647	8.760157723	8.218643953	8.179448148	7.529879441	8.399216869	8.812290687	8.91922747	8.755960808	8.54628928
1552615_at	7.834690587	7.696153029	7.30666966	7.624240338	7.848619098	8.186974163	7.822937051	7.857330629	7.42467871	7.863969748	7.816822379	7.632589197	7.930286926	7.721536901	7.788673528	7.571263359	7.92184354	8.081057636	7.890827148	7.602859181	7.729230836	7.461441393	7.557189991	7.565876146	7.360861749	7.454250335	7.798375376	7.627856062	7.747962901	7.501494981
1552616_a_at	5.421243178	5.522312863	5.270361313	5.685932144	5.337370015	5.467536925	5.068141199	5.641351186	5.347534716	5.392513339	5.795446676	5.471250154	5.618508618	5.336862335	5.677051278	5.394483422	5.667775696	5.810960609	5.661747123	5.4928512	5.670386766	5.46599362	5.734967083	5.421875933	5.372702642	5.383142882	5.572841571	5.644150917	5.744735127	5.379252015
1552617_a_at	8.377468635	8.803803109	8.078859664	8.208496298	8.450399347	7.458317998	8.28822133	8.643872131	8.755476119	8.70470597	8.553181047	8.161390888	8.205259268	8.555704532	8.55459979	8.57841975	8.4817689	8.265864323	8.602664614	8.704878816	8.732027931	9.632026576	8.905020737	8.410081675	8.798431381	9.028402381	8.379135335	8.55880145	8.413706773	8.77585667
1552618_at	7.37052634	7.16798485	7.551709747	7.076304122	7.062176899	7.026660054	7.073792531	7.193461064	7.017467133	7.080929731	7.208360497	6.653379096	7.159272649	7.1169531	7.178079001	7.603900264	7.089974015	7.211389576	7.221582164	7.411212087	7.225528268	7.930790372	7.489972647	7.264456978	7.820079656	7.697213335	7.476236307	7.347620468	7.018970908	7.590529003
1552619_a_at	7.123789194	6.955013216	5.484445133	6.82718286	6.360371731	5.287089903	6.779867962	6.27837934	6.959178875	6.750152532	6.83170204	6.258194256	6.101493975	6.667733951	6.907687516	8.006879649	6.902759961	5.635411633	6.943971707	6.284203743	7.216550377	9.266808939	7.986090632	6.588432389	8.453282778	8.504120123	8.603324092	5.939954521	5.410903022	8.598737153
1552620_at	7.002892669	6.832050868	6.731551211	6.892412386	6.808931229	7.290364362	7.079815695	6.999673942	6.918088015	6.983520957	6.89498717	6.923880537	6.913621957	7.072070572	7.145118068	6.840012222	7.200016059	7.424325921	6.967811709	6.9480839	6.927916903	6.766783709	6.792129948	6.801568514	6.722189403	6.487343007	6.931776606	6.672767007	6.848935435	6.434288415
1552621_at	7.865579984	7.726495319	8.630161151	8.480102256	8.077854258	7.688667115	8.152575355	7.844433991	7.216797942	7.38426267	8.447053205	8.340875026	7.9597417	7.520732572	8.876815078	7.331274477	7.843298248	8.015641492	7.912460409	8.136696063	7.892498134	8.636763854	8.118947859	8.0944732	8.179506465	8.078390408	8.463422659	8.157342	9.194295953	8.77367441
1552622_s_at	6.576621015	6.720844533	7.930036003	7.601835703	7.080685338	6.231678244	7.078539876	6.783235235	6.285975333	5.920737369	7.52592551	7.59723631	6.839189552	6.572791733	8.206263375	6.274686011	7.112028687	7.319333241	6.905041112	7.663078297	7.155922893	7.688702575	7.124010084	7.07023633	7.503390863	7.228999419	7.79946987	7.409238396	8.50067945	7.856012408
1552623_at	6.311903634	6.424973822	7.474569219	6.437005706	6.728602551	6.886724133	7.131871235	6.954865747	6.746681927	6.74065021	7.353507823	7.424385288	6.790429623	7.050510098	6.42816377	6.523785045	6.38800324	6.379920761	6.332702546	6.434034943	6.349033141	6.396267132	6.187803867	6.431905306	5.998761988	5.80223145	6.70046489	6.905018187	6.224619539	6.754483294
1552625_a_at	6.586865115	6.598441634	6.090468535	6.394499636	6.545691761	5.74288162	6.464488758	6.5228714	6.333702508	6.332835689	6.403571784	6.28947721	6.353038032	6.163834012	6.278981373	6.647694304	6.629308251	6.192440083	6.839250821	6.85674836	6.593295514	7.366118287	6.250339207	6.255018373	6.932801078	7.108791026	6.518346207	6.593013462	6.128397809	6.740178343
1552626_a_at	7.496465525	5.90177136	6.606574194	5.962207787	5.872127035	7.229186311	7.830734088	6.450588758	6.327561548	6.731913005	6.787251288	7.147577505	5.906609568	6.594852528	5.919635186	5.925287173	6.823084584	5.945418742	6.091698879	6.73422007	6.078381235	6.936405425	5.762261036	6.153636081	5.47475505	6.274477914	6.014697229	5.597078404	5.576774614	5.8874533
1552627_a_at	6.423049824	6.754673002	4.669305477	6.269017791	6.443867134	5.19898499	5.830329454	6.634516588	6.501578825	6.283831553	6.511050037	5.956315415	6.306179866	6.962397201	6.713339023	6.210836077	6.193259921	6.938019034	7.527138923	6.738582017	6.629045839	7.166985765	5.625974579	6.525067396	6.283245186	7.217464576	6.37091696	7.391560258	6.689031898	7.415366472
1552628_a_at	8.185450533	8.347145443	9.228931021	8.254731137	8.290330123	7.857206085	8.44496963	8.53378731	8.299888029	8.368355031	8.643039534	8.748414612	8.387841979	8.646041382	8.274995056	7.836495527	8.355585777	8.02135113	8.641492024	8.669536262	8.283277297	8.923718742	8.002601631	8.525468773	9.225925003	8.517352987	8.786956327	8.680933452	8.560032439	8.571219479
1552629_a_at	5.497833437	5.169775793	5.280625399	5.3409404	5.296443064	5.614371287	5.359652184	5.270967115	5.452273641	5.265677894	5.467549019	5.389049137	5.252361096	5.425288135	5.075613049	5.206156911	5.4851597	5.529366663	5.322314006	5.224491786	5.136426886	5.137092245	5.397553436	5.292310346	5.195296749	4.976633959	5.306087704	5.073527369	5.26558733	5.008522163
1552630_a_at	5.787204046	5.866331397	6.847219701	6.029709636	6.187656333	6.090655241	6.030417186	6.392444362	6.131866688	5.951636936	6.390825197	6.290619153	5.989028375	6.06483539	5.872212071	5.852249494	6.160189149	5.79816102	5.735714493	5.669496592	6.28649921	6.653017707	6.48684741	5.882586413	6.12368167	6.435358372	6.172614184	6.434171175	5.80212597	6.732043978
1552631_a_at	5.878845902	6.065199251	5.824519908	5.629356378	6.117552693	5.871002313	5.703365419	5.888491102	5.735457724	6.002668102	6.000089487	5.897326147	5.860495158	6.172818343	5.451081791	6.040024482	5.713379573	5.630988222	5.718219785	5.843957557	5.865056821	5.469376728	5.79342023	5.882668894	5.73274871	6.073823087	5.896820713	5.836916872	5.757141431	5.815125557
1552632_a_at	5.672212636	4.96294726	5.565431817	5.573541613	5.433327581	5.700803269	5.756371452	5.449389635	5.672792858	5.212377267	6.04929925	5.62736802	5.346832345	5.607374214	5.24658152	5.689549818	5.687053643	5.504080689	5.538697644	5.557725154	5.390526916	5.486533134	5.467323681	5.539384369	5.724723697	5.225293446	5.715065164	5.975995327	5.360922281	5.744678675
1552633_at	5.594177639	5.842717209	6.003013916	5.583974911	5.093176035	5.528305666	5.513755709	5.396380535	5.960963508	5.674733958	5.227805735	5.542286872	5.180938939	5.324403484	5.373467293	5.399143615	5.462200628	5.412512873	5.537852966	5.540445944	5.664872916	5.716028146	5.678232575	5.249680782	5.656967991	5.791668485	5.649455433	5.284247429	5.404655944	5.741929134
1552634_a_at	6.216835588	6.114269465	6.827809165	6.265128452	5.81613996	6.342199576	6.791991543	6.15340272	6.607227088	6.247766466	5.741865389	7.222307056	6.069085296	6.036193709	5.886162475	5.785950261	6.345059847	5.955088003	5.974021099	6.00587106	5.929895898	6.31022258	5.738763763	6.106920407	6.657751316	6.170424952	6.117024533	6.17476487	5.866801762	6.187019301
1552637_at	4.589489192	4.598418104	4.4488727	4.53663887	4.368851375	4.541440694	4.469959979	4.706393086	4.325506869	4.633447921	4.632793356	4.362559886	4.585364122	4.418878697	4.642758074	4.544389763	4.821246543	5.245817156	4.84801815	4.672731902	4.734606951	4.538499687	4.581706019	4.593386322	4.660542268	4.321855825	4.643748491	4.647533672	4.469760279	4.391698614
1552639_at	6.579992233	6.062962955	7.798147066	6.026044521	6.363123736	6.29906796	6.414732995	6.508824724	6.142188722	6.160946065	6.200585022	6.41278878	6.439326918	6.330529606	6.170342447	6.021543883	6.216436653	6.18083568	5.996781711	6.110744574	6.187160281	6.191849617	5.769300714	6.19423561	5.805348384	6.167904094	6.202360774	6.018073617	6.078595173	5.944461082
1552641_s_at	7.491815174	7.584124106	7.784971849	7.25617993	7.168527448	7.290986637	7.353918347	7.209313888	7.475251115	7.501713854	7.355965688	7.138731539	6.84928927	7.280777783	7.030113025	7.864990605	7.434147407	6.738430024	6.73333568	7.19691904	7.881765929	7.645031151	8.872253275	6.509153827	8.0285224	8.241986446	7.817896014	7.034100741	6.993974982	8.145562667
1552643_at	6.387002476	5.783211493	5.776692162	5.535156547	5.919102974	6.096250182	6.122359543	5.821494543	5.951100289	6.106043862	6.147347643	5.830663521	5.75215924	5.852585506	5.511082808	5.595837545	6.002610975	5.832306128	5.390076827	6.066581579	5.909232635	5.634754642	5.462462226	6.020313549	5.676215933	5.722031454	5.337365551	5.893118514	5.733529717	6.015277219
1552644_a_at	4.930615602	4.999841598	5.408905747	4.888341478	5.083880965	4.322427877	5.110834827	5.151961725	4.940383963	4.87634439	5.187430164	5.226756552	5.134566097	5.001113307	5.027179861	5.158930254	5.137908711	5.112729465	5.182665507	5.18001354	4.796907396	5.351360675	5.155802267	4.909766861	5.446335547	5.359257821	5.2384076	5.55840928	5.008933294	5.55825791
1552646_at	6.622027353	6.36816334	6.42918858	6.517371559	6.504190526	6.678677452	6.512308759	6.540845026	6.473444765	6.738885628	6.493523783	6.261122662	6.569619782	6.512280953	6.792774395	6.380765047	6.587584805	6.809049679	6.563839696	6.513860857	6.552874574	6.619698399	6.526447272	6.805224239	6.596401392	6.283181559	6.476872687	6.573579222	6.539982295	6.067539867
1552648_a_at	7.457351432	6.949833473	7.063064966	6.326348792	6.561206031	6.867666006	6.767763335	7.208567911	6.772796038	7.176709197	6.844911568	6.857837274	6.641025032	6.948707825	7.071230241	7.365297014	7.02759214	6.678586533	6.655548279	6.767451123	6.508517531	6.906605223	6.922396039	6.509614316	7.260781112	7.25390504	7.440931876	6.919354866	6.505385922	7.521107813
1552649_a_at	5.563372978	5.615950127	5.572122486	5.197581308	5.768430765	5.337330367	5.298611746	5.817720979	5.533649694	5.642951791	6.103817825	5.740671356	5.619879718	5.901637257	5.585506848	5.529836868	5.489349563	5.758976748	5.528753192	5.433029728	6.052553443	5.977256852	6.167021644	5.568541679	6.070376549	6.211928358	6.367342378	6.256719062	5.641774958	6.47033669
1552651_a_at	6.818495227	6.484966464	6.159772175	6.468874604	6.755103287	6.660075862	6.459756623	6.585024538	6.567971606	6.62975103	6.897404158	6.506648303	6.509529301	6.627695711	6.748268131	6.272758013	6.369503383	6.480128815	6.422037202	6.509341644	6.614889817	6.799048389	7.089789452	6.190605185	6.476425468	7.115204602	7.056242918	6.661581735	6.363751376	7.009993804
1552652_at	6.249806976	6.327499557	6.654552054	6.610238086	6.412472721	6.609362545	6.483160973	6.349575225	6.305149865	6.29354616	6.498948562	6.393957141	6.341002496	6.396489082	6.531082928	6.51406925	6.70913336	6.539775183	6.108343922	6.523046332	6.273048141	6.142432104	6.176498007	6.445455117	6.634999753	6.474609746	6.544252028	6.344427024	6.410175041	6.399045866
1552656_s_at	6.606863157	6.526362244	5.819997656	6.911598797	6.680818312	5.860340256	5.996040777	6.44611078	6.045214908	6.338476889	7.00360595	6.585680314	7.084447947	7.108715819	6.709162901	6.237309305	6.436609264	6.968540443	7.040211863	7.042463017	6.319273316	7.188078392	6.203803657	6.553543039	6.62098909	6.832037611	7.039175375	7.096982494	6.997804432	6.379113703
1552657_a_at	6.888084589	6.739014159	6.453609831	6.604900446	6.860003641	7.000207466	6.77707231	6.823445806	6.706561496	6.825576133	6.310854661	6.826573652	6.887799872	6.849597344	6.76477093	6.752869201	6.820741842	7.025920658	6.810785842	6.710074858	6.704394657	6.497736727	6.844954883	6.674264152	6.76095233	6.826221125	6.743345324	6.651863404	6.815181788	6.404022506
1552658_a_at	5.124381892	4.48499651	4.238926818	4.33857394	4.340133156	4.628797967	4.431971971	4.43914742	4.435635618	4.427677504	4.72309484	4.431058862	4.595996352	4.409111629	4.684389606	4.389597099	4.389429967	4.490030962	4.374545063	4.292962422	4.290532899	4.41014919	4.14584381	4.437675969	4.422865459	4.440184981	4.503634863	4.209426174	4.426195862	4.449287539
1552660_a_at	6.78602885	6.502545078	5.149846964	6.194508511	6.870857568	5.950694505	6.014337753	6.708978002	6.36756298	6.172716306	7.052098968	6.2190933	6.602950104	6.799298191	6.8945831	6.206272722	6.28441935	7.041285988	6.989409525	6.759727545	6.86951469	7.592895467	7.501535486	6.391236805	7.995633059	7.048717642	6.80041882	7.43288067	6.574125875	6.984023176
1552661_at	3.107267702	3.068281059	3.146556977	3.078978011	3.090151873	3.050072456	3.160257883	3.08643785	3.119402453	3.077503706	3.162229117	3.173153338	3.085065994	3.265975649	3.141033045	3.089131235	3.191116137	3.056037101	3.135418747	3.1200198	3.112919116	3.111652062	3.154050095	3.125030316	3.027156275	3.25734091	3.117835427	3.047482131	3.236471022	3.125931149
1552662_a_at	5.348393104	5.355604651	4.914529303	5.485350916	5.231745001	5.392589838	5.374246066	5.355878967	5.407388018	5.375228568	5.39651798	5.397152455	5.161710233	5.383366634	5.434808505	5.331347665	5.522086506	5.807628873	5.501802922	5.496436949	5.245868113	5.358850261	5.317229679	5.355585517	5.407943644	5.297525519	5.419046944	5.276684904	5.196757935	5.371025636
1552663_a_at	6.814076656	6.594967943	6.267278153	6.478852709	6.671132635	6.689609623	6.797365383	7.03473407	6.552396778	6.432370885	7.336216524	6.697604115	6.800412366	6.884387416	6.778738238	6.531920063	7.050081318	6.928706204	6.918732269	7.146782451	6.672852857	6.623792059	7.005036398	6.795802976	6.876894353	6.767828829	7.058211719	6.842387827	6.936706177	7.073566098
1552664_at	6.4588092	6.26353351	7.347187716	7.345042643	6.966819078	6.653468223	6.594719083	6.593607314	6.531301838	6.676494881	6.650746268	7.152602737	6.696967564	6.823073766	6.848814643	6.809831689	6.764389516	6.443437522	6.886873076	6.461493268	7.008928947	6.472634165	6.132723527	6.536755382	6.966669572	6.690653597	6.60511812	6.693900493	6.678113596	7.32703079
1552665_at	6.159864292	6.143481338	5.798203451	6.167244279	5.897800837	6.224514424	6.344243785	6.190338246	6.179836734	6.511735137	6.269140001	6.140827776	6.159385694	6.379645175	5.820311506	5.869092148	6.036413331	6.214106274	6.010449901	5.950893119	5.884916737	5.992066406	5.678401537	6.170058206	5.837372774	5.606943609	5.935110008	6.031895363	6.080294421	5.378616022
1552666_a_at	3.717862043	3.715199868	3.423558981	3.827216762	3.691633005	3.768940303	3.575192983	3.639155632	3.465363531	3.56291166	3.699279885	3.807553909	3.958704492	3.879330366	3.454258428	3.454343707	3.565592535	3.721362123	3.609520842	3.713728753	3.857613594	3.684250877	3.630757457	3.766641299	3.813630288	3.76662972	3.61902999	3.55231157	3.771790037	3.530238382
1552667_a_at	6.656524082	6.012131146	7.765462705	6.456487984	6.455861829	6.186788389	6.80091902	6.678695754	6.128514954	5.647571828	6.965063937	6.997753526	6.360417881	6.533368106	5.867673779	6.156192994	6.461294586	6.164974076	6.003428821	6.387517287	6.348173866	6.664920827	6.19562307	6.936456026	6.356141505	6.475688702	6.515209161	6.441764506	5.907580481	6.434989544
1552669_at	5.623783202	5.148475214	5.123785145	5.154097257	5.403258991	5.707292804	5.33235266	5.467268859	5.232718126	5.389759782	5.374642166	5.23513588	5.535689428	5.403821787	5.118413453	5.320564214	5.587809331	5.342538869	5.520497597	5.366734152	5.304874932	5.236424794	5.315064391	5.494458198	5.342008599	5.323517167	5.295362602	5.302488718	5.413722163	5.168998727
1552670_a_at	6.491289496	5.855601184	5.809041026	6.189441558	6.642014274	5.739108816	6.399977139	6.989326033	6.550026035	6.80073611	6.834001474	5.776285464	6.26791006	6.653940486	6.997952722	7.045281206	7.021162845	6.835745257	7.163025479	6.516964537	6.475537087	6.558692613	5.878420283	6.809076835	6.514765557	6.643692887	6.811594311	7.07821441	7.052776871	7.272521472
1552671_a_at	5.737019538	5.337539341	5.232369653	5.069522971	5.193207875	5.721847688	5.58786946	5.392599788	5.078448109	5.154585317	5.131306492	5.254056353	5.364069206	5.577909097	4.983294769	5.474442742	5.312955408	5.37056856	4.92751558	5.317935098	5.259766028	5.346397909	5.316838977	5.215322045	5.321560352	5.488598028	5.446216639	4.971940902	4.91936146	5.420157241
1552672_a_at	6.394823974	6.266408086	6.029047295	5.907976209	6.364116956	6.201624193	6.269815031	6.430207462	6.225320215	6.350691576	6.211121252	6.031456	6.337562914	6.287922179	6.391066267	6.20625124	6.325441353	6.652864196	6.581016322	6.360862991	6.346269818	6.29989085	6.06591793	6.430445219	6.366016327	5.931980988	6.301456032	6.471147358	6.356073132	6.227523721
1552673_at	4.025171338	4.70511248	3.88122226	5.393870999	4.290691505	4.457315358	4.251362748	4.234188596	4.762856779	4.492726344	4.389027225	4.356274536	4.362085772	4.446258799	4.675862701	4.464173542	4.490179964	4.62536698	4.817064352	4.635103432	6.37540623	3.536166151	4.075048407	4.400720127	4.096066932	3.893418312	4.095271252	4.502351327	5.208893524	5.538751077
1552674_at	3.785838159	3.50758277	3.297018658	3.364196368	3.520682193	3.571757326	3.567218357	3.474423845	3.521364017	3.51709993	3.419304726	3.541651444	3.595605496	3.501306472	3.592482021	3.409394905	3.611425952	3.824207701	3.481569393	3.454357104	3.490978948	3.402187336	3.361829647	3.589622274	3.359844827	3.45478948	3.401881152	3.325219541	3.63169675	3.348518927
1552675_at	3.853617413	3.679100857	3.718211629	3.914057052	3.775478852	4.197856577	3.607378898	3.769636402	3.625856066	3.812127048	4.038633558	4.029846334	3.827579823	3.838624408	3.745647594	3.655792945	3.672334591	3.884058918	3.581674572	3.753691546	3.791665228	3.918598899	3.83751332	3.999882963	3.992505329	3.958416148	3.906934184	3.883627183	3.823862621	3.791665228
1552676_at	6.18579976	6.163698266	5.683700003	6.191382463	6.191861123	6.196448452	6.198984952	6.217222114	6.182253868	6.241039976	6.240315977	6.199732984	6.118197488	6.23654177	6.236890251	6.101830201	6.118321955	6.344162552	6.335307334	6.345758754	6.3632589	6.004957544	6.245588548	6.231432016	6.340718801	5.998653847	5.931537245	6.34976328	6.225155356	6.154884401
1552677_a_at	6.326025835	5.953171346	5.504501221	6.089776003	6.468528113	6.438222199	6.077865427	6.174500456	6.096020667	6.075696151	6.304291131	6.336195956	6.270412044	6.333588421	6.51670723	5.947431049	5.802704974	6.678687968	6.434510683	5.986554564	6.23131165	6.093975164	6.106440379	6.216432867	6.207184347	5.971851923	6.466589554	6.822064667	6.354164624	6.163520973
1552678_a_at	6.772219196	6.41115097	5.922493646	6.744925099	6.742976394	6.71885311	6.737506909	6.865752612	6.461420681	6.359500278	7.020373609	6.666422491	7.007464824	6.710963852	7.107337643	7.09007354	6.631547824	6.804812621	7.268625617	6.806697999	6.084457113	6.736733475	6.237056078	6.226354863	6.638986012	7.021557769	6.968090581	6.834953116	6.818922404	6.611536374
1552680_a_at	5.530108228	5.597527285	5.215095676	5.628352897	5.11140035	5.957839091	5.69901475	5.572153359	5.501525489	5.240120504	5.930415891	5.706142928	5.575871916	5.685001422	5.516180373	6.10149833	5.222302098	5.435893091	5.642549506	4.998734538	5.504511848	5.359612727	5.103005515	5.489237033	5.756699219	6.119069568	5.495734983	4.914488779	4.977916385	5.750373244
1552682_a_at	4.951481827	5.109401504	4.455484586	5.603719512	5.125714888	5.092824408	5.186589035	5.102880417	4.898700382	5.128302575	5.281311561	5.026288181	4.924799274	5.317123248	5.076713657	5.082868767	4.93008859	5.126069274	5.054019305	5.072614972	5.261220409	5.195613966	5.316765026	5.274921867	5.31043009	5.807502544	5.209833155	5.011017553	4.968248488	4.901106302
1552684_a_at	4.921396275	5.21164056	4.401667045	4.371993622	4.96367463	4.717587125	4.818473454	4.869420687	5.025159057	4.85748662	4.761531618	4.740926836	4.804040641	4.816243972	4.980886483	4.743243803	4.693079554	5.001924293	5.1976178	4.924938262	4.874741848	5.213268281	5.446686524	4.672673275	4.785990846	5.091279994	4.804439666	5.137110264	5.167243184	5.032394485
1552685_a_at	5.764489254	5.626432266	5.47482072	5.142250822	5.571185222	5.693619232	5.364238996	5.567208049	5.489741419	5.609353113	5.445296246	5.493024717	5.620263027	5.940621696	5.284640323	5.618090958	5.727265726	5.630647923	5.417365592	5.524076985	5.79859673	5.837651772	5.810818763	5.725144487	6.108986657	5.754799813	5.708984898	5.46217691	5.352385099	5.390212056
1552686_at	6.012015323	5.951315357	5.652063064	5.840759919	6.09872482	6.222866689	5.92241788	5.910155012	5.956799231	6.239481387	5.97278628	5.854889618	6.253386384	6.089265516	5.968393681	5.933135296	6.218079645	6.203010368	5.97650474	5.775152499	5.962695503	5.677128245	5.774169308	6.003785688	6.054851898	5.749639778	5.888611053	5.958487786	6.249263018	5.752997988
1552687_a_at	5.170789585	5.060965479	5.012089876	5.171590769	5.262889744	5.206762975	4.950541611	5.188591175	5.197690015	5.390976796	5.315067981	5.261810621	5.513188872	5.092891314	5.117334179	5.077061113	5.036703717	5.26874215	5.235314095	5.131307576	5.17535357	5.22403788	5.309936739	5.221740102	5.27716696	5.181838435	4.952255316	4.938089436	5.158156244	4.775175634
1552689_at	6.543450919	6.47380839	6.251030345	6.256979467	6.474929312	6.621823027	6.424372956	6.628624781	6.340247862	6.593461549	6.370716024	6.402461611	6.392260503	6.583847833	6.345419554	6.667118311	6.589172012	6.473425313	6.401975894	6.386790085	6.318022546	6.4096252	6.500867086	6.542278217	6.405686219	6.450052602	6.41453165	6.28291724	6.331941093	6.168948978
1552690_a_at	5.856707547	5.715432608	5.821966624	5.755820536	5.752030386	6.036725893	5.666359183	5.804367374	5.767301401	5.614844987	5.848470074	5.692462385	5.838547736	5.680831825	5.760245563	5.681080547	5.684304829	6.075524798	6.142124218	5.781081066	5.766147661	5.66413316	5.539371387	5.941061513	5.764894894	5.883754863	5.777817503	5.8490649	5.928120856	5.771950732
1552691_at	4.870725463	4.830749612	7.407733372	5.316253195	4.780215909	4.846073764	6.189779981	4.694108118	4.482099865	4.739513722	5.194002643	6.185333562	4.830518132	4.81279625	4.671389368	5.68911215	4.667123813	4.174889997	4.947648295	5.078712399	5.17700387	4.989546158	4.075280731	5.77026226	4.505038667	4.38200163	5.586063493	5.00522482	4.596470496	6.530870597
1552693_at	3.704208001	3.786520773	3.87014394	3.603612392	3.627120596	3.535837233	3.706595257	3.700354658	3.387584073	3.618585722	3.454026131	3.727912981	3.714345191	3.681719354	3.62558207	3.599705375	3.783830088	3.600788722	3.804075276	3.516223842	3.729809764	3.647787831	3.72226958	3.552284603	3.591028865	3.776754814	3.614303534	3.587530151	3.719763394	3.88597071
1552694_at	3.821156833	4.593121987	3.602795215	3.610663627	3.92718278	3.92667093	3.711751569	4.061869516	4.304150143	5.010307014	3.831947322	4.084223359	4.464321981	5.117912012	4.32030163	3.529257214	4.089757296	4.196393204	5.006597118	4.122600811	3.872674839	3.983379626	3.568169801	4.553711289	4.022939198	3.944064409	3.932002164	4.625070315	4.609846266	3.557477424
1552695_a_at	6.153279802	7.046611843	5.968593409	6.42125159	6.535391723	6.743935259	6.188035906	6.944105755	7.173474339	7.651052326	6.485061726	6.488813116	7.273820567	7.600640434	7.202324126	5.784809796	6.823629067	7.045638928	7.881720339	7.09335124	6.174177825	6.252068007	5.574372805	7.580886889	5.994785017	5.91217945	6.484096704	7.233476804	7.157682348	5.061401312
1552696_at	5.609758122	5.583379213	4.972014161	4.730691417	5.371046874	5.162362204	5.165536247	5.604741056	5.142377246	5.67058443	5.118576135	5.137925536	5.088057211	5.854077064	5.305491794	5.975782226	5.21284375	5.34358699	5.585620172	5.049990351	5.348700466	5.685861337	5.913082006	5.40981226	5.972054995	5.998482577	5.026008589	5.486291627	5.117855528	5.254849508
1552698_at	6.434018156	6.35618524	6.133104667	6.162759882	6.424603039	6.425185834	6.572622336	6.351833513	6.388109122	6.501172272	6.265310606	6.292417296	6.523606987	6.412024866	6.394978599	6.204785087	6.662773312	6.71869276	6.592003175	6.406388806	6.368080147	6.059761509	6.373444552	6.210915973	6.077848343	6.060540492	6.482686838	6.371885624	6.361246253	6.243077397
1552701_a_at	10.20709314	10.49991975	11.33548441	10.43635711	10.5160044	10.46136015	9.867772933	10.93041967	10.26896252	11.02398029	9.806342753	10.29949275	10.64475108	10.34031432	10.43264799	8.790901229	9.66910435	9.528128151	9.523352211	9.302696936	8.968688436	9.530261782	8.470073666	9.684513117	9.058126633	8.702427405	8.952184595	9.545916645	8.795947995	9.404494174
1552703_s_at	9.77388379	10.15129471	10.31680166	10.06873339	10.12192922	9.224387507	9.476302231	10.34915117	9.899914623	10.67088522	9.220000769	10.17104238	9.967967271	9.673397991	10.06351813	8.470027798	9.163395746	9.086543625	9.154057115	9.359479878	8.993837759	9.212138158	9.371845483	9.329551497	8.730845984	8.822489358	9.014635485	9.493071362	8.181258145	9.852943243
1552705_at	3.626335605	3.799601331	3.606365107	3.890246587	3.819326083	3.685666344	3.737939856	3.840527518	3.755159755	3.443043857	3.855680059	3.744751337	3.483143541	3.612030505	3.879051339	3.624405234	3.881232541	3.745755599	3.875402945	3.76893513	3.907902115	3.741864427	3.704693866	3.559018989	3.774859498	3.681020638	3.657100561	3.826823347	3.696720874	4.314438731
1552708_a_at	4.08339666	4.216238672	3.926619362	4.216819463	4.023417917	4.007244205	3.969589076	4.212904281	4.290938657	4.091380329	4.074210133	3.889165692	4.371982141	4.074126601	4.118038749	4.158338139	4.067232519	4.062647117	4.027197226	4.305013991	3.968574646	4.062005397	4.111480759	4.030395018	3.868386668	4.098281761	4.079764246	4.038194918	4.063304561	4.217071767
1552711_a_at	7.79044729	7.684963645	7.334007192	7.335138705	7.45089608	7.302670935	7.565958162	7.393263663	7.668489633	7.209010322	7.433549625	7.582837675	7.369472192	7.525242122	7.460564629	8.135826459	7.171769104	7.194581637	7.758435607	7.797836839	7.595283706	7.232561565	7.481842605	7.358604957	7.612789903	7.289388099	6.999692073	7.540404808	7.570094484	8.316785612
1552712_a_at	5.539682152	5.445406442	5.696732707	5.12050065	5.361995663	5.611159487	5.446767735	5.549680035	5.460035171	5.314762725	5.215367572	5.359414289	5.262332205	5.60118608	5.41333696	5.924103429	5.487763601	5.512379859	5.482502003	5.480396046	5.397631082	5.428084145	6.030816242	5.513411655	5.309712783	5.43335045	5.217079852	5.264771262	5.314245722	5.043223061
1552713_a_at	5.791918991	5.551231969	5.398683761	5.754111811	5.570638128	5.995799121	5.668311205	5.743782945	5.661003576	5.908388935	6.000667639	5.337010361	5.860978607	5.614171494	5.687711544	5.543228717	5.660671782	6.060887681	5.64033131	5.54443954	5.514512413	5.384781626	5.457490205	5.546485715	5.615641381	5.526618705	5.760162064	5.53326368	5.519928131	5.442769194
1552714_at	4.219871537	4.190171968	3.731176413	3.943023039	4.047105408	4.32337289	4.142717003	4.181146635	4.119004337	4.125370118	4.103817478	3.766359126	4.197261638	4.074952921	4.399107162	4.495048132	4.340889344	4.221458194	4.27559326	4.357605472	4.316378707	4.264290427	4.170692811	4.482466851	4.348625647	4.232088995	4.621689601	3.777966993	4.308991649	3.911964829
1552715_a_at	4.146423073	3.809143754	3.814288261	4.299743816	3.949299737	4.034020686	3.838194089	3.957713681	4.235521309	4.126407459	4.312604023	3.866874079	4.311809214	3.85288692	4.082605929	4.103347964	4.086609215	4.170886599	4.189669143	4.179509591	3.946117905	3.827883379	3.906840102	3.702656865	3.713791624	3.8717316	3.969533477	4.051902893	4.119355574	3.693842864
1552716_at	4.738644856	4.798272745	4.75057142	5.085679662	5.095713121	4.750398871	4.73368137	5.099479611	4.836635736	4.578580826	5.199859551	4.906203414	4.951297775	5.037194473	4.763834003	6.002903439	4.9026661	4.84498456	5.148065798	4.88395295	5.207742986	6.23400329	4.207936858	4.923602662	5.523330552	5.034602725	4.788702143	5.023446222	5.030540437	4.680158186
1552717_s_at	5.730067067	5.505940159	5.306386441	5.729027447	5.808210297	5.357770768	5.754021509	5.731060481	5.408986344	5.483629019	5.822219547	5.907447256	5.855154895	5.89519883	5.417442921	5.945260803	5.391518246	5.653933288	5.806578568	5.715042829	5.527462314	6.295850649	5.613934554	5.933038493	5.661242768	5.553994209	6.17025155	5.826941049	5.400797479	5.829328658
1552718_at	5.931697496	5.817803097	5.587002587	5.658014124	5.799096037	6.009467364	5.822387749	6.076287735	5.669584387	5.923973976	6.043893802	5.730997091	5.783321592	5.845562317	5.893482388	5.683875173	5.992188234	6.008363173	6.227674521	6.007617254	5.832961954	5.612697431	5.712315231	6.018932202	5.666401633	5.625662413	5.779076529	5.620464005	5.914808848	5.559243538
1552719_at	5.98139641	6.280880565	6.5941782	6.577112541	6.07536296	6.593665976	6.158491121	6.06506329	5.951553862	6.196660616	6.259387042	6.086163814	6.054582575	6.029364391	6.514879573	6.191553981	6.386299434	6.158001123	6.381031478	6.626457269	6.578946315	6.097791659	6.133931026	6.329759434	6.031447654	6.130751706	6.119175893	6.041835638	6.346798599	5.876035238
1552721_a_at	4.138501637	3.988938843	3.747624745	3.810781232	4.013914508	3.99332385	4.250282538	3.879424578	3.833468927	3.805478903	4.11612327	3.77534704	3.806082628	3.772130017	4.037401126	3.9751295	4.039487037	3.9378084	4.042612328	3.801491295	3.826157631	4.048137588	4.184799222	3.879053988	3.906172558	3.909073852	4.117649189	3.838009205	4.13569268	4.201223535
1552722_at	3.334630859	3.385627901	3.059478899	3.386366821	3.296351327	3.338092238	3.301170472	3.210336393	3.27344249	3.314738895	3.227264594	3.241611192	3.310776435	3.334044341	3.260738835	3.2144417	3.638274802	3.424387412	3.259728274	3.114319163	3.092563735	3.231477275	3.275387611	3.442684925	3.24468432	3.412579698	3.388720656	3.276807723	3.321298803	3.237392101
1552724_at	5.812721156	6.031907402	5.864472056	5.955055288	6.222313971	5.707187414	5.966227036	6.059032672	5.986663682	6.087490031	6.047263625	6.150080219	6.296714905	6.072322014	6.255093297	5.807529906	6.177314424	6.351675059	6.008065768	6.167040878	6.095360474	6.016425702	5.953114247	5.931753477	5.955431316	6.129686016	6.026848008	6.100452167	5.81155435	5.789840836
1552725_s_at	5.099640337	5.122916376	5.045459234	4.764305943	5.050301027	5.09873918	5.055227545	5.164592001	5.005721675	5.089054631	4.747514191	5.080574512	5.001928343	5.351920981	4.761716079	5.172036143	5.096666295	5.432266416	5.142927615	5.139844811	5.391507353	5.129940749	5.175850656	4.947890661	5.446901553	5.521384685	4.608484693	4.939614651	4.978305674	5.265880672
1552726_at	5.036602822	4.785615319	4.682961126	5.012687638	5.261718599	4.775844896	4.685540548	4.916845426	4.94208482	5.034900536	5.09745034	4.631882142	4.593443177	4.923046814	5.215514902	5.154151295	4.774055636	5.166572975	5.419918726	4.737477749	5.247725998	5.418910209	5.201779393	4.977485931	4.425284502	4.581820166	4.891330965	5.303744543	5.011861527	5.280843547
1552727_s_at	5.274916394	4.890390657	4.625341346	5.202768013	4.961829461	5.103873965	5.163468219	5.167875213	4.92710291	5.009700834	5.175635979	5.031417234	4.879983837	4.956659951	5.320720334	5.499208649	4.888132799	5.242156011	5.668333176	5.111699717	5.470936091	5.349382017	5.298389062	5.021924291	4.584756112	4.471047322	5.093273005	5.202754982	5.282341848	5.716690294
1552729_at	5.835760888	5.84807264	6.180634614	5.963269303	6.052191794	5.930331806	5.91917727	6.059640206	5.732367363	5.764660925	5.913661829	5.846044013	5.879904249	5.972061579	5.925879091	5.870779396	5.904976764	5.958044221	5.780268066	5.747548714	5.863715945	5.975312638	6.450864292	5.741073204	6.183682694	5.970280148	5.793367239	5.806444247	5.924732263	5.817482129
1552730_at	5.151654018	5.129500061	5.466311213	4.781004831	5.100838829	5.06101727	5.179229676	5.187701275	5.123891086	5.032825253	5.019788066	5.294978701	5.429723742	5.309641678	4.4036045	4.751550452	5.394444303	5.100347174	4.880840866	4.999661399	5.05582626	4.933335352	4.940358146	4.742736203	4.913047966	5.163915552	4.753901674	5.156156007	5.149594197	4.659558537
1552731_at	4.231020605	4.066945681	4.090773517	4.006668112	4.129018031	4.188782387	4.145270391	4.177274559	3.904841802	4.116177994	3.978694654	4.130355108	4.253693471	4.41591421	3.844806719	4.12482444	4.150838539	4.339302229	4.057569332	4.10608977	4.215809027	4.233314715	4.038137395	4.195474343	4.412973947	4.24087753	4.022261909	3.996058886	4.276383616	3.991832435
1552732_at	3.639219728	3.668035234	3.434406358	3.745529771	4.012729633	3.67706707	3.621638329	3.689626113	3.480269507	3.652268398	3.665227758	3.733046379	3.88113234	4.124795423	3.867471111	3.596236973	3.519344488	3.826586608	3.557674102	3.526824437	3.657599029	3.645570591	4.013135623	3.869751554	3.740297694	3.599343899	3.73156846	3.889640295	4.389125184	3.761831834
1552733_at	5.448000748	5.041290667	5.818044067	6.251139153	5.317411703	5.120509848	5.857646821	5.636306069	5.591074332	4.967829858	5.842512419	5.457284204	5.771869784	5.036956634	6.126556741	4.988563052	5.306736832	5.928565382	6.042626192	5.762337331	5.343131138	4.985610229	4.59631202	5.613528516	4.588873683	4.660438878	5.668642268	6.038376315	5.873719876	4.870005156
1552734_at	4.576649359	4.295748077	4.316991472	4.055589392	4.495814337	4.560816079	4.264530159	4.004063753	4.457167409	4.661892845	4.166495532	4.291632311	4.437445084	4.502969843	4.393092944	4.264324506	3.890005788	4.350757977	4.260666981	4.454459429	4.274093901	4.102100255	4.444421328	4.747099819	4.509292315	4.890553014	4.243846445	4.24274163	4.29346235	4.340589122
1552735_at	3.925126924	4.059240346	3.991656577	4.02162827	4.32491037	4.601218337	4.437906152	4.206730322	4.01464573	4.379916673	4.324941758	4.066071177	4.428259549	4.086927249	4.518557826	4.63933855	4.301043047	4.309217026	4.136336709	4.274849693	4.125510436	4.847088409	4.119316522	4.317175212	4.368193922	3.941114617	4.291268275	4.394752162	4.612474276	3.73604713
1552736_a_at	4.717638764	4.562447988	4.794167502	4.585931574	4.420891107	4.78347314	4.611515787	4.600123778	4.603854169	4.609373839	4.501698936	4.774371064	4.760598793	4.523998637	4.549010126	4.528571918	4.668739271	4.565694203	4.834047842	4.639087376	4.569599486	4.525138459	4.579758601	4.739585939	4.34088677	4.423973961	4.592997547	4.36924235	4.807991805	4.188267484
1552737_s_at	5.968900769	6.651931857	6.194410772	5.691585929	6.65110139	5.929936072	5.651004114	6.774750285	6.421016176	6.203641693	6.568438844	6.093862107	6.116012649	6.353689248	6.98098632	6.149951324	6.714378477	6.198026702	6.50030752	6.180612369	7.081449987	7.217346996	6.9175372	6.488451712	6.619662442	6.510162056	6.815335752	7.068430507	6.698216468	7.014835325
1552738_a_at	3.769877047	3.704757284	3.693251521	3.869792015	3.541883765	3.818784986	3.804980686	3.711743354	3.715873963	3.912658802	3.822989706	3.806969699	3.491453277	3.640366644	3.870277008	4.168941328	3.818999167	4.089826538	3.926507263	3.686795694	3.839905063	3.770667769	3.717362202	3.823461096	3.31036205	3.56739711	3.739557415	3.704959476	3.518941468	3.677457684
1552739_s_at	5.705859862	5.799887756	5.009520496	5.719444127	5.666468934	5.650467722	5.670255616	5.750081734	5.93259172	5.819855594	5.759052364	6.109815496	6.011747229	5.637653379	5.967518474	5.792258187	6.180694424	6.391848872	6.197064373	6.20901538	6.017595728	5.726626962	6.043855691	6.083314466	5.616632271	5.289419132	5.828817215	6.470201025	5.599607445	6.070956374
1552740_at	3.779959935	3.933501233	3.70497967	3.77527754	3.678036299	3.751236344	3.584085415	3.672934745	3.666920332	3.552394792	3.744725328	3.83788339	3.749546152	3.670936717	3.384748228	3.883951825	3.699853475	3.668075728	3.735196501	3.716607289	3.810102227	3.75929578	3.985133944	3.378220316	4.229802363	4.27334079	3.62555374	3.79448392	3.666444586	4.544804469
1552742_at	4.24756894	4.172615677	3.819526112	4.522858062	4.566485799	4.247462241	4.129454046	4.13276078	4.287406053	4.407575372	4.250724049	4.461462128	4.234406584	4.29926275	4.523355991	4.560302646	4.483165797	4.608992036	4.385196429	4.316058263	4.178294836	6.019675869	4.642763216	4.221694199	4.705188702	4.503717528	4.351159437	4.612397046	4.221321689	4.579570246
1552743_at	5.774215835	5.76615501	5.449959317	6.013915673	5.606697581	5.873343605	5.784684956	5.742960117	5.57365815	5.821951463	5.737876252	5.845336859	5.760511011	5.749521562	5.710691227	5.792010061	5.785962309	6.183817334	5.927698245	5.95969228	5.796710076	5.676685766	5.839087932	5.650098787	5.665595853	5.486630374	5.78291237	5.715400473	5.67339604	5.522693207
1552745_at	5.224330978	4.85418654	4.91912049	4.824775117	5.386737812	5.318619509	4.929515292	5.0421843	4.97557533	5.249467169	4.688222857	5.087362684	4.833701706	5.120347888	4.785660669	4.904594364	4.918012668	5.414469367	4.826494874	4.836641749	4.895833463	5.233772761	5.040087188	4.973477008	5.025210346	4.897674171	5.043392481	4.886828263	4.709282146	4.932600463
1552747_a_at	3.651676962	3.753411476	3.747370513	3.439628422	3.557576147	3.782062672	3.597921115	3.491723329	3.430940588	3.695714912	3.514423831	3.450040383	3.84368491	3.849112048	3.736792057	3.61126684	3.549878297	3.794986141	3.481716614	3.5771865	3.564164779	3.542594639	3.917159431	3.646335118	3.694255612	3.69415732	3.509980659	3.527907967	3.669216156	3.413410501
1552749_a_at	8.106351287	7.91058583	7.493667743	8.033052457	8.062904773	8.139004819	7.79562429	8.082152632	7.899807193	8.023628322	7.89476316	7.647848358	8.280399634	8.053158918	8.192643906	7.767667146	8.119663412	8.453429233	8.059726199	7.973181531	7.822262172	7.442710709	7.874798805	7.74781888	7.625065369	7.311745147	7.938541328	7.967104716	8.244993755	7.426599106
1552750_at	4.687638128	4.726888053	4.484176672	4.653868135	4.599139108	4.86880495	4.753012221	4.82791889	4.493391394	4.582780813	4.347081586	4.76287182	5.085106909	4.76287182	4.636650003	4.46325672	4.493083077	5.058103916	4.637894283	4.667157263	4.547359772	4.634936811	4.580506282	4.540441345	4.647909753	4.669103103	4.503070021	4.482366697	4.72661743	4.470719167
1552751_a_at	6.443548497	6.380642491	6.317392221	6.156163149	6.349642652	6.681527412	6.304632364	6.305487504	6.328378565	6.286463644	6.281554617	6.506844936	6.219162498	6.463024016	6.223330805	6.233500816	6.318489916	6.215168496	5.96872048	6.28651851	6.456681388	6.230350247	6.315402579	6.388299273	6.564533447	6.513392646	6.197735477	6.309199801	6.365319887	6.068614314
1552752_a_at	4.458164143	4.470599707	4.238148083	4.404619541	4.363403818	4.363903063	4.20361935	4.227394624	4.392545463	4.317507409	4.647405133	4.359225485	4.380306697	4.272241789	4.203766431	4.416763996	4.443337945	4.57072842	4.616261271	4.594350399	4.506470754	4.517730709	4.296637439	4.406960346	4.305625931	4.175955706	4.470972532	4.427323764	4.314863009	3.963559873
1552754_a_at	3.951539294	4.059805682	3.388783751	3.452604449	3.32817996	3.766427474	3.587394113	3.522578418	3.491167438	3.914724408	3.309263797	3.329211116	3.768751628	3.728199892	3.294227873	3.399286709	3.397571025	3.620749581	3.602484281	3.744726447	4.025094882	3.354369705	3.381237116	3.57215059	3.450345761	3.680676325	3.3858742	3.632901511	3.855974084	3.270670265
1552755_at	4.470640898	4.515601406	4.497950839	4.451896305	4.148706999	4.691589293	4.391497292	4.277053596	4.441794309	4.490840713	4.377920093	4.744981527	4.200649231	4.302162958	4.339441273	4.569636488	4.63452226	4.62481069	4.791683084	4.82397669	4.686410209	4.327302387	4.11682449	4.654754437	4.450049407	4.179824947	4.490292449	4.331317296	4.470012253	4.033826739
1552757_s_at	4.517084322	4.262412919	4.199739827	4.473465917	4.450415658	4.79042998	4.403835464	4.244615312	4.493053003	4.524184343	4.426531136	4.403605965	4.355434779	4.290758215	4.362673328	4.739038057	4.533223238	4.561740141	4.560899676	4.43194352	4.556274531	4.115886084	4.37916373	4.415024628	4.127305251	3.927323036	4.240652318	4.270031396	4.400045112	4.199906796
1552758_at	4.142567516	4.137335795	4.034236077	3.876703252	4.43538433	4.225911443	4.149446117	4.123516702	3.877524275	4.020607493	3.805975413	4.191208016	4.161508087	4.233149785	4.131806224	4.067101571	4.225222361	4.463498725	4.014787262	4.21184134	4.204345763	4.076192774	4.216903828	4.452443451	4.126668728	4.314433358	4.073662014	4.114995511	4.159107333	4.084175742
1552760_at	3.946644704	3.759041059	3.734281722	3.619746908	3.973376446	4.038655499	3.8592654	3.829581707	3.936080469	3.886282242	4.186870954	3.853803014	3.88346563	3.980927716	3.802168831	3.810733496	3.799445971	4.012410215	3.824150951	3.657058984	3.961973009	3.516129667	3.68190263	3.862251198	3.906200991	4.05993097	3.85793476	3.755825653	4.205028073	3.608290223
1552761_at	6.999488223	6.848323291	6.419245158	6.872568626	6.817441637	7.083309701	6.827301775	6.808797072	6.659640385	6.84506694	6.590033859	7.084704196	7.005451151	7.108732658	6.641205082	6.784032504	6.728813343	7.07429663	6.831285913	6.887902821	6.909758214	6.83372682	6.999474305	6.847095967	6.960465329	6.97450136	6.294881589	6.942545099	6.842201139	6.774228752
1552763_at	3.6161059	3.591221198	3.401966097	3.447579822	3.206158718	3.600574695	3.365660792	3.508631378	3.575769415	3.327583527	3.419784428	3.222497018	3.433568359	3.400226336	3.395265709	3.223207563	3.576503572	3.263269293	3.354385124	3.137899165	3.280436153	3.367668914	3.70833475	3.483458013	3.208745329	3.411571855	3.199827578	3.356252603	3.432614272	3.476149084
1552765_x_at	4.726308931	4.163432201	4.099605939	4.18079615	4.174457861	4.414248114	4.131198265	4.263187513	4.382348839	4.17092155	4.267382486	4.119523536	4.171429934	4.084034659	4.097904929	4.425058229	4.437402279	4.193002458	4.362905268	4.15303937	4.051210019	4.231168614	4.504698772	4.321345617	4.211101806	4.208324342	4.218100889	4.006276058	4.194894246	4.213060739
1552766_at	3.648348251	3.490274773	3.49018434	3.453862293	3.821949823	3.66589298	3.813681617	3.860349096	3.659987765	3.726316083	3.608757988	3.836153991	3.783338939	4.014820664	3.479176947	3.546239723	3.711358766	3.705629893	3.727487328	3.572822235	3.716743092	6.147660669	3.511282296	3.711358766	3.818685375	3.958871386	4.535999919	3.9740269	3.883691576	3.775817853
1552767_a_at	5.481710169	5.036880412	5.302037359	4.370282223	5.243821965	5.314811452	5.458325513	5.753528768	5.2974429	5.17871533	4.956342768	5.119119707	4.993222692	5.75209722	5.186336749	4.548887365	4.804017173	4.594352977	5.43165294	4.93185083	5.517749312	9.041352255	4.736699292	5.494729296	4.696634848	5.916855959	7.153763161	5.225114742	4.715896825	6.031821888
1552768_at	6.041455653	6.334983912	6.153740606	5.833291733	5.995043906	6.543658232	6.002672205	6.084660587	5.989956725	6.165802259	5.811548313	6.081723811	6.265741673	6.197357024	5.973440945	6.055775116	6.047632461	6.278842508	5.94133778	6.151859826	6.142182016	6.07643641	5.910168782	6.448371351	6.007562133	6.141808118	6.053342805	5.879686252	5.958217567	5.925466923
1552769_at	4.944039945	4.977970026	4.925617477	4.695263753	4.908674636	5.063262376	4.953681169	5.148044144	4.833904722	5.012415515	5.069711736	5.157768374	5.003108245	5.140133496	4.922703586	4.971396782	5.193443167	5.189691496	4.928420996	4.915807971	4.940911443	4.561283317	5.008810212	5.083971025	5.034274663	5.052077483	4.906115593	5.047033431	5.133659666	4.56911289
1552770_s_at	5.197849897	5.388100037	5.146225616	5.2147612	5.502695077	5.260437749	5.245083444	5.218278862	5.230881317	5.399552621	5.114986473	5.111766371	5.591987172	5.18824841	5.283113404	5.087149088	5.370346231	5.258929774	5.332067152	5.232616511	5.063892153	5.053786661	5.21434543	5.254643993	5.23051514	5.268684654	5.290827469	5.117109186	5.453298462	5.275651931
1552771_a_at	4.074235636	4.028771915	4.583505121	4.158768282	4.096445066	4.136855234	4.034302259	4.100022071	4.182553055	4.098081619	4.230725033	4.423794164	4.204161128	4.31795305	3.924897026	4.127177324	4.187382901	4.144317094	3.915446773	4.170809051	4.197973241	4.332731072	4.162456622	4.15145607	4.261458365	4.626099161	4.218378598	3.882234643	4.143521369	4.149164467
1552772_at	6.121322117	5.704902812	8.278549105	5.762318845	6.064287743	5.843754828	5.693595944	5.826456749	5.624655682	6.889035002	5.685048442	5.756716434	5.686486291	5.746900481	5.97323888	5.745043935	5.767982182	5.4883668	5.654633889	5.376739028	5.555530413	5.744954133	5.481254085	6.66966819	5.427375021	5.627689255	5.68869634	5.417517228	5.570720191	5.383474166
1552773_at	5.998192165	5.170589297	7.901979725	5.42180669	5.579204091	5.437129259	5.19319196	5.656888818	5.380773083	6.456490664	5.309193077	5.511342934	5.055419866	5.651720217	5.544902767	5.709130402	5.487556515	5.373596635	5.402298324	5.00950454	5.356489171	5.364531644	5.340865639	5.947749091	5.39163832	5.461010941	5.147394362	5.000402522	5.13799233	5.020155999
1552774_a_at	4.589540144	4.451417022	4.515646757	4.966140796	4.568497166	4.670278319	4.553846478	4.492134737	4.289732929	4.651734232	4.870094079	4.520963318	4.420887094	4.613353034	4.754230547	5.074903612	4.608674798	4.816547183	4.459136533	4.654010625	4.570396278	4.657076632	4.713237803	4.672767232	4.545406175	4.686379203	4.595220426	4.727287945	4.637860364	5.178418348
1552775_at	5.440160078	5.267375219	4.955389222	5.314983602	5.67813496	5.871555704	5.640959662	5.491989265	5.382053742	5.456572996	5.660783605	5.452634372	5.399174812	5.484368248	5.539977131	5.410120893	5.319889304	5.564545685	5.471129032	5.330150487	5.471376615	5.049839984	5.288528424	5.477058052	4.883472824	5.178270718	5.383753839	5.357143526	5.268066604	5.086273614
1552777_a_at	5.084871782	4.797596759	4.955780587	4.668077242	5.008649624	5.154092639	4.921975404	4.954992475	5.194307534	5.022867897	4.907096003	4.925227627	4.852819047	5.097544064	4.995704223	4.838249899	4.831288912	5.000596009	4.909834085	4.818617637	4.736637825	4.877700869	5.023501659	4.737929845	4.569551955	4.879052351	4.9625842	4.543156237	4.734529473	4.696465258
1552779_a_at	4.082108581	4.114709559	3.840750426	3.99470733	4.009918082	4.202214171	4.064522747	4.203132196	3.931924913	4.054810139	3.97095873	4.025984619	4.177493088	4.202151933	3.937501966	3.930432861	4.205491178	4.091123795	4.116808471	4.620280356	4.297396972	4.730421048	4.171918828	4.395383288	3.977371022	3.921389321	3.754545622	5.342332056	3.799791107	4.190925044
1552782_at	4.081013144	4.170377799	4.171188385	4.151051036	4.201911226	4.265661364	4.349833917	3.942109173	4.106390469	4.159033948	3.821701795	4.096136828	4.666927533	4.111430246	3.94475201	4.112576107	4.33081414	4.148426856	4.163647375	4.550027052	4.495846179	4.654287992	4.309548498	4.187219651	4.118538538	4.062467749	4.012993716	4.349863454	4.207389641	4.295979615
1552783_at	3.637747741	3.642281577	3.827209794	3.690727664	3.760932599	4.104934878	3.779590849	3.763045616	3.712889387	3.696207486	3.793855498	3.739519583	3.820964628	3.701402085	3.847788537	3.651821226	3.75489558	3.689698662	3.860738961	3.761869249	3.675428072	3.742190143	3.707261186	3.732916874	3.818330065	3.97217031	3.724811825	3.756080438	4.057330367	3.968919971
1552785_at	4.19624243	4.104979858	3.836766969	4.034013503	4.303334371	4.391533899	4.231889894	4.274077165	4.09736591	4.128652411	4.004447373	4.112338369	4.394555462	4.352689123	4.236458262	3.840288001	4.108352431	4.227210786	4.135031265	4.20239423	4.005207734	3.813000051	3.939609895	4.085179833	3.771730819	3.999874151	4.137398957	4.358413014	4.267100228	3.871924906
1552787_at	4.452841097	4.406572833	4.693616886	4.532529948	4.627630328	4.436461283	4.268418476	5.087985924	3.971917851	4.810463697	4.299539385	4.364310324	4.424910267	4.296933434	4.731429491	4.257775951	4.833416472	4.354474002	4.616142658	4.045879279	4.17346985	3.938301698	4.198713687	4.051651103	4.638544787	4.700972895	4.822532731	4.500454632	4.656723296	4.7031568
1552788_a_at	6.008673092	5.77212859	6.253340256	5.910051007	5.789045989	5.827682326	5.900588811	6.146068933	5.647551865	5.966523941	6.046964153	5.970005576	6.039392318	5.829680081	5.894421177	5.866928332	5.966520426	5.818560738	5.681887784	5.922032863	5.499638317	5.469069212	5.813409303	5.621793486	5.83407278	5.87713651	6.161680236	5.807852544	5.437481598	5.894234054
1552789_at	5.4752819	5.411555289	5.896536536	5.645218504	5.257771665	4.066678724	5.764817845	5.451616647	5.52682761	4.857995178	5.47436069	5.80133798	5.324039298	4.901475682	5.23005637	6.369202028	5.351191962	5.076276382	5.851225454	6.374713901	5.564055112	5.682629632	6.06286477	5.286757517	5.553060089	5.269437124	5.324889257	5.810994832	5.381787834	5.874593212
1552790_a_at	7.809963	7.875958083	7.980161675	8.120799704	7.480283918	7.002287695	8.193586864	7.910471757	8.099090458	7.043799207	8.097113579	8.358296943	7.748517299	7.334936034	7.71908956	8.598924017	7.746287507	7.537655856	8.138268806	8.668131529	8.11438578	7.999993581	8.777888695	7.749260702	7.664941089	7.293271044	7.859650902	8.451684905	7.795311751	8.385350168
1552791_a_at	3.707333127	3.385497083	3.427388812	3.462112939	3.431179077	3.719988584	3.63297945	3.454240556	3.626803383	3.603495931	3.688384353	3.520719302	3.778505735	3.617456443	3.396475341	3.673814892	3.733680429	3.485637296	3.448606383	3.402228531	3.32244435	3.562497849	3.587399659	3.642543296	3.478289994	3.479342703	3.508947296	3.283046752	3.514505247	3.521606577
1552792_at	4.566941736	4.422591522	4.159949952	4.216730643	4.285561268	4.250424459	4.071455434	4.835008277	4.689871067	4.522666977	4.716623922	3.924566233	4.856957158	4.660938225	4.60486753	4.211073732	4.696831088	4.878042102	4.949434713	4.643996376	4.459073382	5.265215994	4.109000288	4.544209919	5.07485803	4.210505735	4.657265303	4.731991897	4.348815982	4.98127454
1552793_at	5.519981464	5.27247988	5.780652926	5.235008659	5.312942844	5.496057168	5.533506966	5.411416468	5.389663408	5.174346884	5.235008659	5.654262803	5.173703119	5.488997171	5.143516837	5.073478813	5.158259835	5.594267949	5.357474723	5.266705933	5.365840461	5.239719198	5.33774615	5.452892336	4.961078003	5.019674586	5.211606677	4.815563439	5.051267297	5.279783691
1552794_a_at	3.590671047	3.416412064	3.690318783	4.033433938	3.699806754	3.682734087	3.69535121	3.597251661	3.663204206	3.769462056	3.671782058	3.449967404	3.828554286	3.801721595	3.621772451	3.693573892	3.568100824	3.535728749	3.906773546	3.687505698	3.609623264	3.77674988	3.479449914	3.660386751	3.653803952	3.400624582	3.682016572	3.75490919	3.696976188	3.785730894
1552796_a_at	5.205439376	5.070431564	4.990865945	4.958401106	5.115223418	5.207256862	5.076244909	5.101630969	5.040279381	5.029924651	4.985844311	5.161546474	5.082151507	5.145993863	4.989451309	4.994305509	5.050228885	5.230049999	5.143394412	5.113007233	5.275419084	5.168102528	5.153143934	5.233555351	4.897780104	5.206293988	4.835693687	4.90394128	5.08213421	4.532634128
1552797_s_at	8.777619317	8.689016586	5.539723703	7.810483518	7.932319595	8.748947893	7.061620864	8.537145892	8.423236732	7.997339962	7.839633901	7.587013617	8.370268755	7.789698388	8.556714258	8.901672078	8.208592585	8.879768432	8.583348414	8.739939737	8.784772965	7.773984803	8.626115599	8.118426387	5.260712917	6.806618499	8.632744508	8.436174733	8.78853662	5.852830263
1552798_a_at	6.968072739	6.156674829	7.759397179	6.688263737	6.99689604	5.806585486	6.627369042	7.055309693	6.13445972	6.795562848	7.334146869	7.067619868	6.423945124	7.169495307	6.704414832	7.638679179	6.195120232	6.299448429	6.349665481	6.650437192	6.342896638	7.686061078	6.326380119	7.120868933	7.085803997	7.367066779	6.520134424	6.740797791	6.291007457	6.248727928
1552799_at	5.317466853	5.528196553	5.073752459	5.335840054	5.421103101	5.461636682	5.355823762	5.363625049	5.218186267	5.420483675	5.421371711	5.450275145	5.149074595	5.466490199	5.188585834	5.664871714	5.507047896	5.570140142	5.348146162	5.368845393	5.034592994	5.545972129	5.438312511	5.215737312	5.505316978	5.418707405	5.339718502	5.295012193	5.303899501	5.378143721
1552800_at	7.502779538	7.196905186	7.160026448	7.126973979	7.517179509	7.412682107	7.437490199	7.421371764	7.358656764	7.593513562	7.538611087	7.473419082	7.561539608	7.527991514	7.441198994	7.484686023	7.547919023	7.582715689	7.354588424	7.409978693	7.41064773	7.282368169	7.398950761	7.633392487	7.306220812	7.193371628	7.548184176	7.399578403	7.446162661	7.066931361
1552801_at	5.420829071	5.357467449	4.934163333	5.182560265	5.561188562	5.653889827	5.393755252	5.131175148	5.118582518	5.118643908	5.2883263	5.047553925	5.639894172	5.162687975	5.054416138	4.972541939	5.516612299	5.779754952	5.341241904	5.282073733	5.205729939	5.151689453	5.28135492	5.185969266	4.755576354	4.928609489	5.320660846	5.143343851	5.250348834	4.750190834
1552803_a_at	4.614219693	4.317628269	4.621375162	4.098296211	4.290862683	4.647470341	4.574897128	4.470921907	4.517062346	4.374324986	4.354807635	4.451614955	4.499235836	4.410020085	4.146978649	4.07915638	4.388458755	4.716024696	4.37173397	4.620869963	4.431664132	4.313567331	4.606691958	4.463733679	4.3810948	4.380310587	4.377241634	4.359856962	4.21248031	4.313469783
1552804_a_at	5.738380612	5.865400663	5.480299943	5.515873134	5.75689613	5.331076306	5.505414337	5.660691987	5.384747094	5.393178774	5.842428609	5.801041611	5.611212139	5.839581269	5.221630472	5.80396989	5.532861374	5.438230298	5.706182916	5.718954932	5.74943787	5.963462892	5.73198278	5.664210045	6.021918305	6.211127728	5.678313945	5.810148891	5.591909493	5.603070361
1552806_a_at	6.566585408	6.33287603	7.01638046	5.957081443	6.853218808	6.262788946	6.369171293	6.365299411	6.068373154	6.004108418	6.507301622	6.826095921	6.495551103	6.725131303	6.137716364	5.630446432	5.860257991	5.846690841	5.838937739	6.418763499	6.067612218	5.966727487	5.946938558	6.904472022	6.193728507	6.194190186	5.57893961	6.500731825	5.876032901	5.998298058
1552807_a_at	8.27724589	7.648238828	9.691190991	8.352932307	7.870708946	7.880327755	8.203467738	7.791608902	7.876889778	7.083513973	7.919726134	8.194101297	7.734414065	7.703350512	7.607467915	7.191816792	7.236434122	7.613284475	7.462562486	8.041569448	7.344598688	7.150023119	7.247954556	8.716516564	7.332365422	7.19799209	6.911616106	7.481534454	7.052579817	7.172790587
1552808_at	3.962927323	3.744684857	3.784478692	3.56660884	3.836382481	3.952322327	3.862344974	3.797765616	3.60406547	3.65524746	3.978481168	3.737898597	3.761175815	3.765582477	3.713186703	3.671637045	3.706186394	3.595966284	3.782084739	3.740367591	3.804462775	3.634403536	3.735217932	3.860972921	3.793935872	3.81771623	3.677670267	3.770764637	3.679934957	3.648884164
1552809_at	4.037320159	3.982114738	4.113306303	4.229030594	3.874868806	4.199235608	3.859012231	4.163492713	4.247323988	3.949765897	4.080369816	3.908204448	4.189340494	4.075305223	4.056135904	4.095137507	3.977044155	4.117034389	4.020337741	3.738524116	4.069415386	4.219676481	4.216504181	4.429741909	4.02070117	4.076288499	4.06897188	4.021434187	4.261593967	3.828484399
1552811_at	6.499375632	6.47717218	6.616669078	6.277095255	6.503077272	6.710438274	6.546853046	6.557822799	6.394961295	6.464997638	6.377702586	6.417292464	6.517474074	6.471495197	6.368999795	6.223642538	6.507140458	6.657152653	6.370819434	6.559739289	6.499538154	6.846599336	6.448323979	6.589002252	6.627781131	6.585167574	6.456854353	6.700668737	6.415240175	6.24910701
1552812_a_at	6.047834018	5.74482675	5.3652576	5.843164689	5.737747836	5.213565808	5.601127315	5.812980577	5.685669522	5.639204236	6.199474395	5.85056741	5.865896852	5.917019059	5.828852615	6.061736821	5.996547584	5.734101585	6.171230804	5.746084651	5.902066893	6.878682423	6.575284617	5.877780235	6.163159683	6.334622331	6.658906816	6.149233772	5.545273664	7.050339793
1552813_at	5.864618229	5.623835834	5.670637796	5.855187573	5.83728081	6.149106328	5.953999544	6.083092697	5.715741063	5.671944634	6.056530308	5.893895636	6.267455231	5.853645234	5.901834143	5.689804616	5.994523601	6.201587852	6.190794378	5.685136098	5.512018737	5.530143627	5.542387748	5.734938768	5.461152452	5.069496922	5.930315799	5.921490303	6.087610196	5.482702723
1552814_a_at	5.177119538	5.110143365	5.141235959	5.094423429	5.087354595	5.466645824	5.281343741	5.200759034	5.263525758	5.103237895	5.412918576	5.111610559	5.189403692	5.15097821	5.028868214	5.274136853	5.307469281	5.394928634	5.238142309	5.151415526	5.151678552	4.913173219	5.112607833	5.087405591	4.983919095	5.146847497	4.925159413	5.122808325	5.06415447	5.066691236
1552816_at	3.579353357	3.588264949	3.495500266	3.433830995	3.417246495	3.67972365	3.435367259	3.482224885	3.3469569	3.521518962	3.586909546	3.636209843	3.597672857	3.444976006	3.397419121	3.670994641	3.474251915	3.562314222	3.436922069	3.573011287	3.578076437	3.438486724	3.440841067	3.538193511	3.556559278	3.515357753	3.441150212	3.504446178	3.558085027	3.512743686
1552818_a_at	4.808361437	4.401825363	4.117776798	4.411070944	4.903684112	5.157827058	4.751082684	4.815365056	4.775733305	4.872341409	4.771007278	4.32240929	4.900443591	4.552171125	5.014864057	4.63031323	5.188148859	5.256528705	4.947545392	4.698404379	4.562773892	4.403833941	4.340197481	4.702032265	4.399318955	4.634005981	4.457693108	4.716556598	4.75762178	4.424303037
1552819_at	5.309424672	5.424726002	4.991507021	5.394967278	5.257289591	5.539224943	5.23790606	5.283672115	5.486967529	5.52746074	5.319267187	5.213120609	5.325800929	5.300889291	5.368094458	5.227611222	5.639501865	5.565801486	5.26237597	5.30008827	5.118493973	4.999275095	5.220930102	5.256636911	5.153012128	5.206686487	5.292733837	5.243424939	5.533153004	4.791165345
1552822_at	3.961892909	3.488264205	3.807745082	3.836547168	3.800050789	4.141877998	3.827914653	3.831384758	3.793889874	3.798317929	3.896621845	3.854359129	4.141652211	3.593206916	3.72559151	4.114779643	3.670058247	3.756459025	3.881651318	3.733952668	3.450980228	3.375976211	3.913254916	3.761862567	3.815536293	3.56569206	3.691707489	3.606450991	3.637749886	3.664163672
1552825_at	3.733835353	3.827261485	3.763481115	3.898218419	3.806825049	3.869469229	3.814084481	3.851309166	3.618141704	3.848544571	3.631101054	3.865158099	3.878741454	4.053061686	3.678807038	3.678147457	3.733061955	3.893514284	3.908170929	3.960055255	3.780908714	3.631552703	3.74721041	3.983059599	3.876128986	3.752897348	3.697835086	3.804996332	3.905208649	3.711320598
1552826_at	3.288098942	3.240105206	3.335644265	3.20835823	3.221912061	3.287747054	3.328293696	3.338086716	3.198440583	3.36138225	3.554754975	3.389218128	3.35795622	3.271046993	3.283476735	3.28864317	3.430137941	3.498142915	3.356671359	3.357169868	3.193006365	3.280772099	3.317931812	3.357474105	3.305753768	3.32945373	3.358394148	3.355682893	3.301685052	3.18204527
1552827_s_at	5.142649092	4.954777241	5.040926667	4.945449316	5.07246318	5.408666388	4.995293495	5.092732949	4.991886802	4.896902623	5.21195555	4.841247276	5.100224709	5.292300159	5.228925515	4.850986107	5.463217143	5.425634518	5.186651694	5.04408494	5.23936812	4.897804583	5.012018215	5.11407824	4.876860673	4.963696941	5.106179031	4.876860673	5.293940818	4.436441667
1552828_at	5.519371841	5.442720448	5.381106748	5.775218758	5.363906634	5.520954053	5.48069926	5.421796697	5.247374529	5.435206372	5.789718232	5.754109874	5.477789631	5.465413451	5.517908915	5.459559681	5.513509482	5.436338001	5.315688137	5.866057414	5.35541139	5.505448599	5.265569808	5.35246359	5.722523688	5.451216328	5.775433314	5.572113353	5.249200881	5.591888139
1552829_at	5.833897399	5.791884419	6.792013877	6.580738664	5.967234102	6.152409845	5.797599005	5.699442104	5.958375097	5.908594785	5.855890383	5.746902485	5.92701366	6.133918191	6.037417244	5.677076544	5.900265455	6.088079159	5.955418396	5.782270004	5.968016009	6.000874883	5.487614862	6.15477393	5.29812028	5.466483253	5.937694403	5.540929405	5.788516969	5.250438573
1552830_at	5.789683896	5.664180093	5.675667116	5.75234784	5.704074328	6.021375848	5.784243185	5.745887737	5.510761532	5.729477243	5.744245502	5.966068959	5.742242278	5.8453938	5.552970413	5.395278301	5.677172636	5.961071274	5.59536801	5.508218578	5.640651232	5.660256756	5.782462082	5.760476179	5.907978816	5.668987325	5.586687011	5.758498816	5.614804354	5.639753607
1552833_at	6.418929218	6.958390635	5.58314329	5.978301617	7.126692275	5.895225815	5.704800213	7.414378379	6.719624578	6.932144493	7.006470943	6.956101916	7.331302577	7.588500806	7.287047003	7.361193589	6.646993809	7.637868402	7.792541024	7.968562905	7.262637135	6.731828471	6.006798164	7.276338842	6.033740582	6.132132531	7.087176673	8.244923055	7.087432038	5.607532004
1552834_at	7.557334697	8.190940989	6.730915691	7.037349579	8.124629102	7.824736217	6.710464783	8.443525615	8.499709629	8.792397961	7.948538675	7.877050891	8.376207104	8.376529634	8.584239361	8.777307386	7.882287962	8.586940356	8.954756755	8.698750633	8.201461811	7.520457897	6.646065026	8.876231845	6.483902993	7.232752355	7.675013754	8.704775998	8.143754507	6.840184299
1552835_at	5.247642727	5.187096908	5.13200839	5.257322879	5.100144059	5.402934974	5.229959599	5.111003817	5.093520115	5.195764972	5.368648611	5.124056267	5.117952826	5.114008174	5.167403563	5.074674538	5.4106799	5.144826721	5.408803298	5.116638813	4.903037314	5.095340087	5.049020342	5.068514261	4.916621235	5.03682343	5.142556252	5.10556866	5.045219277	4.996589179
1552836_at	6.503852481	6.105348681	6.19342624	6.560978144	6.253008119	6.664732108	6.542034744	6.512626811	6.267781225	6.53177614	6.52562615	6.385568148	6.509277246	6.636265277	6.492927346	6.434635724	6.384131596	6.517108456	6.363989435	6.445063448	6.433751327	6.303595783	6.311402151	6.253908404	6.043505544	6.077407088	6.23381101	6.21785705	5.950039035	5.950019138
1552837_at	3.499747904	3.312265842	3.525724512	3.551890207	3.563475682	3.353672288	3.125741996	3.390509959	3.555564648	3.400908523	3.456040461	3.283092625	3.532465245	3.37075537	3.390475463	3.416732243	3.622194277	3.451491223	3.37945507	3.118098357	3.352460198	3.343058179	3.274342566	3.323220545	3.319332741	3.553266579	3.179826657	3.32054776	3.349581716	3.282357087
1552839_at	5.893163789	5.557024005	5.272652629	5.790399636	5.752742734	5.97131655	5.928006718	5.849478267	5.626868096	5.730959194	5.790296922	5.608235356	6.113151533	5.698650785	5.922845145	5.601882548	5.740337246	6.164569844	5.809173637	5.801204569	5.690059568	5.365668885	5.667366415	5.745550638	5.226158369	5.479747229	5.785861428	5.722122761	5.80022833	5.238461752
1552841_s_at	5.407832497	5.196282726	4.525071027	5.056709704	5.203408831	5.58780979	5.356115103	5.346918195	5.260363176	5.310999756	5.525945462	5.109030173	5.504031281	5.373189236	5.194286399	5.256430868	5.362611286	5.80222094	5.282858128	5.091082708	5.075547145	5.087078247	5.244550091	5.361344282	4.967946229	4.744059741	5.262670525	5.25326472	5.239833565	4.765517982
1552842_at	4.96785934	5.01314177	4.843969334	4.857557954	5.27127497	5.00413295	4.976224187	5.060348339	5.250981048	5.042788873	4.650699447	5.286493952	4.901360802	5.23768134	4.794236482	5.136588492	4.756503044	4.771634477	4.654646272	4.892112006	5.0736571	4.968278902	5.094908228	5.085011269	5.408919265	5.391244039	4.81305793	4.884536076	4.948516113	4.748833727
1552843_at	4.732098191	4.663467872	4.450916542	4.778464139	4.685360526	4.888267559	4.863301358	4.750640293	4.515424359	4.835018211	4.898628812	4.559894036	4.991405517	4.705249978	4.375443559	4.636373325	4.680755419	4.669238276	4.449287215	4.27853836	4.608641135	4.353614166	4.383165227	4.464146764	4.902650615	4.98611706	4.352981737	4.738289197	4.739642657	4.549352646
1552845_at	5.799892241	5.804447903	6.050884131	6.900660297	5.941597356	5.959180539	5.767464497	5.937944468	5.750695273	5.713717092	5.992543448	5.945625355	5.811930264	5.606313185	6.271891197	5.65059098	6.164179157	6.249603041	5.966388203	5.718868439	6.048472661	5.702807642	6.133041836	6.212630084	5.818575785	5.690469739	6.55764937	5.924806296	6.080254672	6.302322288
1552846_s_at	6.470727147	6.330365954	6.73694445	6.701235319	6.709528026	6.96584629	7.094312835	6.55296955	6.45873976	6.231740789	6.252956288	6.818372811	6.317234786	6.657505974	6.571342195	5.938553814	6.665734796	6.726348381	6.43065264	6.457881296	6.407764402	6.669843939	6.209156189	6.579860684	6.367966736	6.385390237	6.145526865	6.350025729	6.012453134	6.418057297
1552848_a_at	6.070107549	5.149150102	4.915380535	5.342077329	5.743166225	5.437586225	5.979708581	5.204223173	5.149706249	5.338304802	5.441287247	5.527843508	4.781661725	5.260178134	5.683032221	5.349778703	5.775878302	5.498900122	5.194127858	5.343842501	5.81153259	4.972282337	5.264340032	5.2138075	4.985126673	4.925820268	5.011073556	5.662914351	5.166983936	4.566921706
1552849_at	3.542356931	3.479548804	3.368052745	3.537738784	3.487136548	3.697499335	3.45170539	3.421259581	3.537738784	3.563719722	3.540294865	3.449484533	3.778561715	3.561517611	3.82684385	3.497160395	3.642579106	3.567806581	3.62867835	3.390584625	3.233404415	3.428782482	3.497620225	3.417338563	3.347738848	3.400612665	3.54329776	3.449587302	3.464793666	3.287304854
1552851_at	4.039597253	3.86467487	4.051714808	3.622356394	3.84126388	3.8720239	4.043117478	3.985966956	3.78665191	3.606418425	3.952425063	4.020817746	4.198281477	4.008278807	3.987274921	3.9069867	4.477374141	4.453449474	3.970259394	3.985136448	4.104798006	4.088658667	4.16402561	3.925051162	3.762443974	3.488114381	4.03628879	4.093677972	3.855483828	3.87694732
1552852_a_at	4.232462785	4.200035779	4.38934655	4.345459118	4.298996495	4.559312197	4.489385809	4.438427005	4.394882792	4.507716876	4.587608083	4.314748211	4.41581921	4.447564977	4.625622294	4.488843672	4.547870226	4.630925297	4.382290515	4.328563069	4.460644512	4.393079062	4.208762661	4.33338999	4.241944751	4.382476685	4.374629429	4.372285133	4.197811864	4.113980908
1552853_at	5.162740934	5.181378666	5.194820999	5.206098018	5.408819057	5.389487024	4.878716754	5.201677074	5.21502006	5.233665695	5.261175796	5.175652663	5.230258543	5.165746182	5.12162819	5.278409964	5.399875278	5.273110702	5.165408342	4.949912175	5.203250535	4.989940004	5.388139908	5.095557206	5.184241381	5.282186281	5.298301953	5.07116299	5.16496128	5.036161219
1552854_a_at	5.266291425	5.383314319	5.154409539	4.92466942	5.151294378	5.263044317	5.118605034	5.079920493	5.185255582	5.222949025	5.092246211	5.419301368	5.320199577	5.402316798	5.080281614	5.431873787	5.212705372	5.158273397	5.164066207	5.249038661	5.294404924	5.181634125	5.340037066	5.442623075	5.327385942	5.138449467	5.304672056	5.086232828	5.09906848	5.12991353
1552856_at	5.11434503	5.332363587	5.050678603	5.254168793	5.298972838	5.067901597	5.085570947	5.226077788	4.946525658	5.15132194	5.074956147	5.403580383	5.351706479	5.579848727	5.300593382	5.370906664	5.255351022	5.652953208	5.370436753	5.354285486	5.286371019	5.365208849	5.497368003	5.166957163	5.340304758	5.174010535	5.389206095	5.234294546	5.199218478	5.26843786
1552857_a_at	5.245077924	5.537013703	5.245984423	5.531439676	5.86655424	5.540118378	5.26379563	5.601992732	5.393968414	5.422871226	5.488867438	5.432716534	5.643318673	5.570077112	5.535686607	5.462410279	5.580680147	5.394613245	5.433081335	5.477865032	5.517107907	5.116551657	5.492808426	5.44957098	5.618640199	5.433903714	5.475652466	5.449168091	5.657148135	5.469085607
1552858_at	3.120491272	3.038263884	3.144528836	3.144248247	3.246343568	3.122929581	2.981746569	3.175920538	3.025190135	3.24798912	3.07608586	3.028883132	3.143807146	3.072984674	3.101522696	3.038906516	2.912980703	3.214099656	3.260769387	3.164677943	3.015910441	3.107219612	3.114659519	3.144112826	3.087996177	3.031980002	3.153576897	3.18401778	3.172464605	3.330228121
1552860_at	4.904055951	5.017109482	4.728563353	4.924911636	4.636186747	5.073443207	4.874176588	5.156038786	5.015413906	4.87737946	4.476519168	4.631900738	4.732143841	4.745355157	4.371916013	4.959251881	4.859558809	4.756471412	4.435143451	4.477141471	4.70312795	4.703429409	4.810693866	4.458901606	4.749559006	4.83986665	4.506751107	4.732906826	4.736761272	4.386009839
1552862_at	5.329494998	5.395723754	5.330170548	5.781580061	5.437053829	5.62332812	5.590828014	5.451878054	5.646466186	5.604112823	5.580469589	5.296171878	5.432900894	5.332386509	6.170369728	5.498086641	5.756167454	5.678593852	5.934166762	5.692671784	5.453309072	5.760533616	4.981135878	5.372663613	5.049744003	5.469927787	6.007244672	5.511257862	5.675196177	5.162366465
1552863_a_at	7.722355175	7.539442114	6.959134372	7.345972651	7.70993997	8.062168792	7.905831443	7.983675149	7.67117391	7.89629117	7.74259426	7.39028085	7.868352409	7.732324814	7.786929227	7.40714822	7.977485252	8.452618707	7.974168106	7.616904676	7.275498871	7.129990963	7.275114476	7.52464991	7.2168203	6.727893601	7.691822055	7.672705103	7.688336804	7.095749841
1552865_a_at	6.144279634	6.163940359	5.783535948	6.245374923	6.222518054	6.450789052	6.381835703	6.321628748	6.243401668	6.105693429	6.237966712	6.097127537	6.223435693	6.044477166	6.612880409	6.264178818	6.421301126	6.593037616	6.466945875	6.172756068	6.176137441	6.040202107	6.16895037	6.281424007	6.107938238	6.023796118	6.309850028	6.131332837	6.17216447	5.867726591
1552867_at	4.398326407	4.356601652	4.796299306	4.746036607	4.662069398	4.779010938	4.515189293	4.472908099	4.452688445	4.388217753	5.0274401	4.411228997	4.934177767	4.958548413	4.595937605	4.402160544	4.526217233	5.094001653	4.5923502	4.68865769	4.612976032	4.431181101	4.828368646	4.470566227	5.022404074	4.424436912	4.695502837	4.508652993	4.530301312	4.934167306
1552868_at	6.306199244	6.324745463	6.239008901	6.248699318	6.142004484	6.418169785	6.254367537	6.30284495	6.20171071	6.488995091	6.396705045	6.511883216	6.244585322	6.330493873	6.030414849	6.498812276	6.5038759	6.332202298	6.293327726	6.344246736	6.411575303	6.320197955	6.321802825	6.341182605	6.246537485	6.20140065	6.045328367	6.183333465	6.028280449	6.130953085
1552870_s_at	5.064735889	6.368502943	3.741672899	4.750389106	7.515289804	7.646100958	6.643750329	7.42544798	7.774848981	8.023581972	7.098014675	4.008587676	7.415260454	6.576638989	7.996810312	3.895055871	5.559837925	5.891855967	6.245284129	4.158017563	5.762297107	5.862364496	5.97933435	5.083757038	6.638590494	7.017713204	4.964146456	6.794119186	6.748806369	3.954106882
1552872_at	6.324550569	6.185124136	6.185038617	6.083215106	6.213220887	6.648818676	6.172370201	6.218263569	6.017075207	6.130817875	6.355264384	6.037914538	6.726328664	6.156381137	6.014679714	5.930539428	6.306889341	6.417707855	6.014048351	6.055891247	6.159928524	5.629898752	5.888699448	6.01377236	6.098380391	5.92605456	5.982176148	6.045940962	6.229935225	5.752421655
1552873_s_at	6.606103826	6.483884828	6.647101167	6.825026752	6.466965159	6.767606466	6.595205903	6.504642727	6.474229751	6.513455443	6.774025592	6.403292357	6.540296144	6.501828991	6.570810534	6.667126493	6.808910215	6.60102595	6.669823291	6.597096655	6.739738262	6.204200205	6.380175113	6.473717599	6.182977663	6.514813251	6.50150725	6.338278494	6.299703718	6.297932068
1552875_a_at	4.68025853	4.501958662	4.563651135	4.963386836	4.52961893	4.4005138	4.42993519	4.731880013	4.679862162	4.646637716	4.54306194	4.565965788	4.801206331	4.680865216	4.425027388	4.353084403	4.437488896	4.648953119	4.46532828	4.775385363	4.514150917	4.65693942	4.459276441	4.580471539	4.527760332	4.520558678	4.356189481	4.580471539	4.582785035	4.289888504
1552876_at	4.527329238	4.468869927	4.580515531	4.586598931	4.568195955	4.630220061	4.642114519	4.531923616	4.508588603	4.510580238	4.508580854	4.795937622	4.484288217	4.545478692	4.546548131	4.524864696	4.553094106	4.618829141	4.381271004	4.511412579	4.622830125	4.45985037	4.43973585	4.696058978	4.51379612	4.392247693	4.436531963	4.451718874	4.524494932	3.891730596
1552877_s_at	6.027898029	6.053320557	6.006073772	5.945101836	5.981697577	6.231303217	5.982417432	5.874499232	5.831292016	5.923612047	6.126265432	5.766254553	5.819552704	6.00189143	5.839564846	5.754111205	5.959608064	6.053865011	5.887618667	5.920558229	5.800527313	5.757363028	5.725831225	5.848692636	5.841595933	5.929705667	5.842991711	6.015360309	5.899810259	5.74388149
1552878_at	3.75288916	3.85672895	3.824753221	3.811747492	3.875642321	3.624217513	3.670296638	3.764229712	3.646072053	3.719090411	3.556168176	3.719683224	3.741372692	3.672665478	3.579332447	3.951187176	4.257960432	3.747993451	3.615335983	3.626630748	3.868724784	3.652726549	3.875477063	3.559704382	3.762845091	3.853741808	3.62954782	3.840657761	4.118102461	3.825112096
1552879_a_at	5.386186565	4.970855787	4.645542732	5.03124426	5.078427309	5.287864445	4.987586768	5.217028216	5.134733087	5.117851891	5.018325813	5.096028189	5.166201905	5.16111479	5.168536956	5.035030847	5.130457415	5.320776952	5.171548929	5.148255592	5.197912696	5.172404255	5.397896407	5.306329456	5.160375885	4.933930879	5.143733463	5.091282817	4.996533335	5.035971369
1552880_at	5.279526639	4.799060938	4.575498918	6.200794415	5.688663023	5.032380198	5.020031164	5.794061165	5.000117386	5.532083795	5.215953476	4.929544544	5.413245867	5.61716611	5.707983345	4.992909641	5.061234123	5.398185807	5.076022924	5.229115592	4.799859368	5.620214731	5.601483287	4.832488512	5.146931875	5.627371016	5.228227239	5.476111837	5.368672313	5.800610999
1552882_a_at	6.133066381	6.27295145	5.91106108	5.659856439	6.156212246	6.202350845	5.687384918	5.896166781	5.77969313	6.152225055	5.847865949	5.942629085	6.20536886	6.103850567	5.521994041	5.649164599	5.559670874	5.687637984	5.384525239	5.912290106	5.988765857	5.870754124	5.910528144	6.077371816	6.017743254	6.074566052	5.16309272	5.841821309	5.983436357	5.840864732
1552884_at	5.999227999	5.953840582	5.785956	5.482833836	6.094507049	6.299943606	5.867399369	5.940472281	5.885053844	5.87637954	5.985791054	5.751106354	6.037012149	5.949343431	6.12413374	5.792610486	5.917929097	6.457078545	5.996509633	5.989059805	5.945828599	5.626053346	5.643216213	5.932342191	5.724603052	5.567072518	5.903733038	6.034109052	5.871515058	5.688317952
1552885_a_at	6.929684648	6.897526569	6.51358543	6.773726467	6.744251281	6.962721995	6.656131964	6.817770626	6.600712753	6.802631445	6.696134874	6.659468671	6.688532405	6.846196515	6.508972094	6.559863198	6.698115788	7.217272477	6.699646052	6.575576345	6.757923822	6.60671143	6.793413911	6.71824594	6.995987356	6.773078033	6.692008825	6.640396015	6.768141548	6.436385306
1552887_at	6.188509257	6.072557778	6.056765881	6.008318895	6.184089794	6.23929081	6.236194301	6.138905432	6.04061987	6.291028273	6.169882458	6.126209049	6.472972295	6.204644327	5.949601605	5.994962102	6.330262397	6.465202747	6.020126086	6.145511323	6.124625555	5.780878246	6.066165892	6.3483252	6.092163438	6.169227021	6.350507577	6.055229138	6.079283035	5.866154093
1552889_a_at	7.925557764	8.117215777	7.861003846	7.907167382	8.072121148	8.257846661	8.084790597	8.183431483	7.901303764	8.11871028	8.467993459	8.386557193	8.362370845	8.120552885	7.844859524	7.891831592	8.090108469	8.474798453	8.116784425	7.9033448	8.139328664	7.838894206	7.674999507	8.185878433	7.988693835	7.66717397	8.084321114	8.064605975	8.203701765	7.746292834
1552890_a_at	5.722128058	5.998800919	5.535407983	5.492844193	5.789944113	5.937101758	5.62055298	5.776581186	5.373107107	5.565984713	5.579959135	5.64172409	5.749671497	5.961464838	5.238478354	5.452973015	5.580574403	5.501442771	5.183410729	5.437241509	5.642555122	5.241114847	5.666476028	5.61814173	5.863382541	5.918857409	5.382821278	5.524833457	5.646615958	5.45386994
1552892_at	6.728107377	6.364901318	6.664209251	6.205209213	6.134973023	6.687810848	6.721421892	6.492083063	6.3448626	6.315608389	6.46448979	6.682070596	6.29892702	6.506661134	6.345265315	6.467505829	6.579090197	6.754413065	6.427297981	6.552845915	6.516306319	6.361747264	6.662220567	6.572323335	6.31284766	6.29962484	6.439283444	6.284834979	6.393873688	6.037131934
1552893_at	6.0853367	6.275867883	6.269498926	6.122805321	6.133356186	6.310178234	6.144468201	6.174108463	6.047094184	6.194902896	6.01014252	6.187193755	6.083660442	6.222123838	6.051770439	6.371135499	6.305269163	6.434527017	6.114543736	6.345794308	6.380214628	6.472223799	6.484850715	6.199390528	6.360335919	6.084990832	6.13054475	6.103024732	6.06787985	6.177359715
1552895_a_at	3.769228506	3.846768661	3.893967229	3.789464008	3.818265549	3.709405008	3.680641538	3.906923747	3.642905526	3.817037443	3.56073664	3.722535917	4.009443577	3.779437751	4.103378947	3.678155204	3.584499842	3.856078284	3.76298908	3.762036069	3.82342049	3.660695221	3.705257046	3.870402912	3.834025185	3.880328465	3.878654556	4.059419474	3.795430727	3.861858979
1552897_a_at	4.617500495	4.868397983	3.861611892	4.22697257	4.683141402	4.546795212	4.788930509	4.745727319	4.566078144	4.912477752	5.20290579	4.275850595	4.638323509	4.5550836	5.92987449	4.301841483	4.599673239	5.527973625	5.261833558	4.465338236	4.216885279	4.398551034	4.299886938	4.56015168	3.962580373	4.303822102	4.451290501	5.188962451	5.034187432	3.981289708
1552898_a_at	4.94667972	4.81339511	4.544699083	4.911571984	4.791932754	4.70180263	4.601013248	4.902593998	4.884044911	4.911571984	4.882078758	4.653166268	4.811736256	4.808823922	4.904763771	4.45786702	5.004923579	5.342590938	5.041891922	4.920340714	4.720404926	4.715360179	4.713494903	4.710557349	4.930154665	4.784520187	4.463409609	4.868971353	4.84918373	4.420978071
1552899_at	5.07714782	4.799720817	4.862430221	5.081417929	5.296421318	4.898849827	4.808369439	5.216388063	5.037967869	4.92625421	4.734645263	4.862569175	5.399789886	5.168307207	5.169547933	4.368299387	4.68340643	5.116342071	4.601822021	4.606274445	4.519688696	4.427030386	4.546554019	4.929782753	4.371478563	3.970870791	4.787563387	4.756912814	4.949497392	4.041293591
1552900_a_at	4.216301077	4.12466951	4.004952215	4.264230302	4.188617639	4.117879679	4.07318011	4.24810752	4.253432675	4.546732636	4.269583787	3.992179021	4.177103255	4.156180374	4.50382071	4.314172975	4.498242578	4.323187681	4.292210371	3.877880477	4.03475109	3.878579292	4.136249161	4.178561429	3.898794859	3.89134682	4.286223232	4.201619471	4.111735885	4.122652499
1552902_a_at	4.602760635	4.873116594	5.108497007	4.927206038	4.460185578	4.639795111	4.584143147	4.853315463	4.560084496	4.766001048	5.128967394	4.503546183	4.871739364	4.586229733	4.582565417	4.87922221	4.616569611	5.160977647	4.897412425	4.979860905	4.915919292	5.311734498	4.447516072	4.721192039	4.743934302	5.176821317	4.530223129	4.934748343	4.520774726	4.690695255
1552903_at	5.645861776	6.348198639	5.566340645	5.806322425	6.043745938	5.791714838	5.721627069	6.015790005	5.99390946	6.228787636	6.585247164	6.016269432	6.446387561	5.892128817	6.978421608	5.673258928	5.801417971	7.947855913	6.822018398	6.746525642	5.9957498	5.825730462	5.569909706	6.348158076	5.872267651	5.406837078	6.504868854	7.160343273	7.02204068	5.532205104
1552904_at	3.105675972	3.210761615	3.151938444	3.105675972	3.081980179	3.043258139	3.051556515	3.10941665	3.108244066	3.022496036	3.278706869	3.165728573	3.107896303	3.084320889	3.090016618	3.085659099	3.182809733	3.094435649	3.008494789	3.051489183	3.016411963	3.016025189	3.205585961	2.980018373	3.14366525	3.264139393	3.093887254	3.140747164	3.166947518	3.082305195
1552906_at	3.555557149	3.62444723	3.543232609	3.793586593	3.83075677	3.506321719	3.464951705	3.365745848	3.433876885	3.713664229	3.586347589	3.551635419	3.636338927	3.667624941	3.486465284	3.579039705	3.199879221	3.551752788	3.526039373	3.511688623	3.749627107	3.578080967	3.546479207	3.566782078	3.697537419	3.61625484	3.313287364	3.524587152	3.698533796	3.574190603
1552908_at	4.07639977	3.992167585	4.040970965	4.407213208	4.131261516	4.443272489	4.203045687	3.786985505	3.833959574	3.948015645	4.416537831	3.986878421	4.091693725	4.001883537	3.894730606	3.77892974	3.830858583	3.871522718	3.858147107	4.003242464	3.878101821	4.02091028	3.750187706	4.011596009	4.088943689	4.249578359	3.973077976	4.498242563	4.094969961	3.918798049
1552910_at	5.092236234	5.142855693	5.084026526	5.655272962	5.000303691	5.500794822	5.32259865	5.069046301	4.929655979	5.049551082	5.156932722	4.907559753	5.244391729	5.017905653	5.594156684	5.195335304	4.913987215	4.877008487	5.052019287	5.120821123	5.060188524	5.048377877	5.013491799	4.876948273	4.72604837	4.886626786	4.8815067	4.773487394	4.782693085	4.873048243
1552911_at	5.310103401	5.76063776	5.246642285	5.075967791	5.587760755	5.657000946	5.470237449	5.372272	5.070103151	5.365491326	5.131394975	5.261559568	5.578468533	5.484205477	5.307027132	5.336907888	4.998421762	5.325113179	4.849876064	5.238470329	5.342298404	5.21623483	5.442491529	5.594013839	5.405701135	5.780055581	4.966933299	5.336472017	5.612706999	5.253018178
1552912_a_at	4.755857707	4.897665459	4.673257537	4.611872108	4.769562633	4.801252105	4.610717352	4.545072785	4.861294544	4.982816041	4.872477342	4.688604869	5.074624025	4.568315177	5.221296578	4.322058218	5.081194276	4.772689097	4.998013802	4.663062368	4.529345711	4.538419909	4.087729536	4.750386895	4.470240536	4.978738934	4.707332244	4.831433411	4.709173612	4.821285407
1552913_at	3.411753237	3.331342714	3.294515679	3.182756327	3.355163974	3.356456116	3.154927641	3.23424153	3.448850212	3.318563213	3.319683665	3.193612502	3.225922995	3.306607428	3.177577836	3.321168574	3.416949828	3.427271084	3.199131633	3.166115523	3.300833715	3.189350258	3.251436582	3.630354695	3.355494689	3.337407681	3.188690293	3.206500414	3.335068527	3.196852025
1552914_a_at	6.003129431	5.543371621	6.236126719	5.25421246	6.186300176	5.687227459	5.820051618	5.899919586	5.550224179	5.593986677	6.270397017	6.344692823	5.778011645	6.153789014	5.260927028	6.209610917	5.962074003	5.81171199	5.556264597	6.010824788	6.149202335	6.776182266	6.918383164	5.844469093	6.507834228	6.500185647	6.441074358	5.958282567	5.505860749	6.642767661
1552915_at	5.944793051	5.445244302	5.050990718	5.746110577	5.938883225	6.316357177	6.082752418	6.346243344	5.809350814	6.10473344	5.816010857	5.77039332	5.940215605	5.8445795	5.965035943	5.454201979	5.953428543	6.264637244	6.103190848	5.72957105	5.799092506	5.40590297	5.307046868	5.827877487	5.237549552	4.8748432	5.871216514	5.635211615	5.301708063	5.215876789
1552917_at	5.729229933	5.642161245	5.202865987	5.483769722	5.887858546	5.965441711	5.698367909	5.867887307	5.704822134	5.693933269	5.585609985	5.623050058	5.671916529	5.914582532	5.701572944	5.370273322	5.781547798	5.802193832	5.755383421	5.58779242	5.544103536	5.381645966	5.686420928	5.356209178	5.422040546	5.462585827	5.559767798	5.686060014	5.856091027	5.649122917
1552919_at	4.090938881	4.083689347	3.801371652	3.991194768	4.668762483	4.160724435	4.058931113	4.226943784	3.946139337	4.318764663	4.108646223	4.272847196	4.438814406	4.38339112	4.250704117	4.08793926	3.848500355	4.033118462	4.596065385	4.096109861	4.280457176	4.22693599	4.239119743	4.144996667	4.651920627	4.699940711	4.119485089	4.275867772	4.399244786	4.205923865
1552921_a_at	5.939794281	5.730551998	5.066106069	6.163231906	5.908854754	4.827619326	5.761413734	5.506661074	5.775471742	5.207824199	5.832205092	5.950763715	5.565052997	5.691124653	5.649801523	6.362080659	5.614661942	5.296174779	5.758752205	5.933150065	6.493850237	7.503126487	6.954010391	5.715824284	6.87420877	6.787821839	6.651004516	5.823429799	5.522149722	7.834592193
1552922_at	4.161953504	4.018176216	3.967506436	4.163809578	4.016708984	4.265667594	3.983959131	4.007020071	4.070715549	4.055915693	3.976718369	4.048689448	4.366032455	4.118143939	4.086301385	3.882645252	4.055103548	4.145655067	3.89676282	3.98757253	4.150596993	3.989034577	4.035180306	4.220800136	3.883249772	3.925168008	4.032635722	3.914200582	3.938000841	3.878797269
1552923_a_at	5.951757144	5.745670303	5.825919298	5.74003853	5.836505607	5.954381849	5.641163853	6.178543508	5.772746886	5.70971725	5.775938657	5.835862932	5.787062868	5.746184443	5.872758935	5.739935639	5.842602636	6.039104445	5.760578996	5.987139613	5.936032401	5.900421747	6.176534196	6.101704191	5.681110932	5.666468752	6.115841952	5.867122562	5.645235647	5.825848812
1552924_a_at	5.968770929	5.841138204	5.931957302	6.039454663	6.024249669	6.037654111	5.748825696	6.073320742	5.834590561	5.786816529	6.090665653	6.032384376	5.750597044	5.854415762	5.921098606	6.110808141	5.761972416	5.730314732	5.703336668	5.977940927	5.982117038	6.001209129	6.504496532	5.408892103	5.740078797	6.06423347	6.699444509	6.255034539	5.562354888	6.360130158
1552925_at	5.155773687	5.07610615	4.960611977	5.116556484	5.113117325	5.21295226	5.08007549	5.322166325	5.098033619	5.178638421	4.974084623	5.062869979	5.221531259	5.477936984	5.141952266	4.96706034	5.199035623	5.124024177	4.974962306	5.126867286	5.023561879	5.132625852	5.003531616	5.481654537	5.098266662	4.953114742	5.161437037	5.023443101	5.048988976	4.841386906
1552927_at	4.46449623	4.668246472	4.119208206	4.362392169	4.766132433	4.376106503	4.255252439	4.380616163	4.542639281	4.633221216	4.520352485	4.461510497	4.61308455	4.974067712	4.534105895	4.256401638	4.336217902	4.572898377	4.580254502	4.412398183	4.477046321	4.805278594	5.03518406	4.262595532	4.9011046	5.060052813	4.892738535	5.121777337	5.029216601	5.427283972
1552928_s_at	4.567394194	4.245023611	3.88819728	4.059265072	4.67281937	3.613733437	3.741443453	4.523261452	4.100951916	3.931826822	4.667070023	4.427497906	4.157576307	4.649682739	4.939048596	4.552548688	4.388528575	4.904997948	5.360631992	4.837108218	4.385156944	5.24552406	6.169523873	4.180199985	5.142553424	5.770746613	5.809917458	5.578895898	5.048867018	6.192000774
1552929_at	3.991442846	4.049901966	3.986462971	3.892405429	4.161612033	4.174447905	4.029704029	4.274442251	4.052558325	4.163475752	4.202792011	4.069027757	3.865926108	4.099371067	3.938668763	4.077624776	4.128271637	4.444707039	4.078651048	4.115570183	4.252927458	3.976486807	4.122416977	4.019340613	3.999344304	4.060710484	3.995147469	3.96218407	3.984885812	3.800401086
1552930_at	6.210360417	6.470545179	6.158205539	6.307759606	5.899005329	6.124685653	6.108668799	6.410778995	6.390020889	6.313362205	6.551376385	6.38797368	6.576197007	6.393498174	6.455698788	6.88655332	6.59749202	6.942571604	6.859081556	6.689577926	6.626148547	6.366593018	6.963177902	6.404745251	6.011840619	6.430858442	6.240803517	6.638197488	6.675437772	6.949362266
1552931_a_at	7.045732857	7.530841234	6.378278921	6.987472881	7.703613286	6.163586262	6.773667973	7.467243467	7.362352273	7.212987763	7.317470614	7.1206582	7.396213177	7.142201125	8.03737071	6.807350238	7.048136255	7.833436694	7.623347484	7.575974029	7.692483829	7.783518425	7.149408761	8.107658351	7.220190887	7.599210113	7.45994815	8.316594724	8.23087987	7.805043303
1552932_at	5.292165075	5.379666536	5.2807858	6.625803367	5.083070328	5.383711703	5.132150523	5.127523006	4.904824465	5.367290919	4.96439799	5.475258331	5.099563791	5.232459072	4.95331495	5.249795336	5.122345436	5.407554089	4.882353047	5.229305466	5.109349751	5.223665968	5.800720954	5.389311738	5.134672294	5.29834378	5.568131671	5.050315336	5.060960464	5.922730072
1552933_at	4.286260802	4.086338273	4.060972958	4.309710908	4.153625001	4.447907178	4.218297018	4.409594553	4.214074764	4.361156937	4.257858082	4.324093689	4.305692519	4.352199027	4.265162627	4.2988051	4.472998536	4.510012221	4.4485609	4.265597522	4.186293036	4.255491233	4.256807005	4.285571632	4.382894807	3.729378823	4.223888391	4.266567284	3.9631411	4.067914704
1552935_at	6.130750389	5.915509913	5.938723165	6.089252209	6.056970307	6.031277077	5.93098797	5.821238134	5.909072706	6.231476632	5.743158592	5.935862609	5.931615874	6.100977225	5.905565074	5.941727407	5.754570987	5.818699571	5.87983435	5.834397155	6.019682327	6.139848649	6.089999833	6.108905955	5.858904558	5.820061786	5.747716775	5.720786911	5.783179414	5.620720206
1552937_s_at	6.169614897	6.18374538	6.671395925	6.182705122	5.724913633	6.164940507	6.329504173	6.029125065	6.227688513	5.765256472	6.276780727	6.289801344	6.135618981	6.05747014	5.876517589	6.606788213	6.140785846	5.828985178	5.733103625	6.266883198	6.234859517	6.503410234	6.71404202	6.101858377	6.659749487	6.616382556	5.89782681	5.975070743	5.742181706	6.554213652
1552938_at	5.796029721	5.728495343	5.625909639	5.458393888	5.967535414	5.838852832	5.683422288	5.641362551	5.603889239	5.729359676	5.655905802	5.63939076	5.529391779	5.759868876	5.451595637	5.466866381	5.634150338	5.769685772	5.535350598	5.725883977	5.679117283	5.871608031	5.597002567	5.681372378	6.069284776	5.726980103	5.567067185	5.666286214	5.624647827	5.364211654
1552939_at	3.373565773	3.272404039	3.250059025	3.067052375	3.269638602	3.242229315	3.364937185	3.290820647	3.319718108	3.289348968	3.250945096	3.321899115	3.159280346	3.347359517	3.186621292	3.238601898	3.368721186	3.233613035	3.319761051	3.376448385	3.458614973	3.350666312	3.333821537	3.420583439	3.453020471	3.360450797	3.281035507	3.229908505	3.330466957	3.292701716
1552940_at	4.281101945	4.283978151	3.85185511	4.423943601	4.157441479	4.363680485	4.266679959	4.252290739	4.217352364	4.351681106	4.376167253	4.079544325	4.343669916	4.315392175	4.531152661	4.175631712	4.292124702	4.764390728	4.461182938	4.574860133	4.277020782	4.237363136	4.14903628	4.279468987	4.290924662	4.221567043	4.537203237	4.176969983	4.23348246	3.745421364
1552942_at	6.074904227	5.954563128	5.897678656	6.046495744	6.125690083	6.171259926	6.009693479	6.086868716	6.027236694	6.098695173	6.059128229	6.137735175	6.183453125	6.008870322	6.111064691	5.990126063	6.153354945	6.41618379	6.173034136	6.036806211	6.210492307	5.95195758	5.826433716	6.007100021	5.9166374	5.827457372	6.005281419	5.720710955	5.682970674	5.563857762
1552943_at	3.571309313	3.424230833	3.359034493	3.598699516	3.226398412	3.454743906	3.382079613	3.44934346	3.519402513	3.49204548	3.283449356	3.226294886	3.615545128	3.473397708	3.529616422	3.420395639	3.625149235	3.608609175	3.65108002	3.342288685	3.521845225	3.324943534	3.326828112	3.463240384	3.365783088	3.218756873	3.595474422	3.404495833	3.422317406	3.034921588
1552944_a_at	7.436777252	7.567227964	7.320380533	7.457443806	7.353377716	7.641277358	7.516462979	7.621900162	7.41398441	7.335259945	7.529841211	7.78341287	7.566151581	7.602973089	7.26314804	7.430517029	7.524112848	7.654721276	7.196039369	7.510611436	7.477337963	7.374908896	7.244306224	7.496404332	7.367523873	7.443928646	7.427280973	7.681518032	7.268783289	7.215768836
1552946_at	4.379217763	4.415286243	4.31879903	4.355773301	4.136593003	4.366531691	4.437112292	4.455399253	4.11360494	4.408685482	4.373890113	4.803966477	4.532465515	4.420512805	4.364868239	4.511754863	4.758682378	4.438763157	4.425947972	4.299174326	4.317143008	4.331943926	4.331353411	4.375252726	4.676856961	4.29791923	4.405336983	4.269474404	4.839784162	4.35135687
1552947_x_at	4.913291533	5.095931174	4.987732184	4.883566963	5.176758372	5.065113292	5.080356082	5.068607585	5.213656139	5.059689804	5.044536243	5.082618604	5.100669546	4.922931351	4.912250526	5.418335347	5.323144317	5.147496339	4.901369686	5.007128723	4.911401292	4.978907715	5.010376867	4.825335219	5.061745131	4.860105847	5.07833046	4.995316637	5.059783117	5.103841775
1552948_at	5.943212564	5.947645252	5.66276899	5.460239007	5.822337361	6.149361487	5.595882994	5.609633659	5.514287006	5.790117785	5.401371977	5.858762858	5.998411195	5.842546686	5.168755707	5.773008063	5.213620563	5.683913833	5.461984541	5.44391877	5.904530116	5.624282514	5.698133896	6.128005717	5.880986477	6.080410779	5.504244388	5.76599695	5.923192199	5.36506265
1552950_at	4.636408298	4.783973792	4.31883687	4.454954667	4.682456106	5.019584632	4.313144041	4.422455024	4.624868035	4.977395068	4.518623558	4.498175263	4.777767909	4.649684673	4.518346843	4.509341402	4.312232244	4.568688233	4.206785413	4.389225762	4.384740235	4.536289035	4.374570741	4.446591281	4.651060446	4.568688233	4.322737537	4.659075311	4.63994067	4.192471114
1552952_at	5.144995655	5.223391822	4.663832866	5.302665806	5.519593247	4.923481439	5.05132321	5.284271587	5.157661014	5.383415795	5.066543151	5.090314899	5.073684509	5.08809526	5.094254323	5.160723843	5.01218832	5.029912653	5.074402736	4.961691793	4.943034331	4.751579986	4.881309525	5.103920757	4.912571914	4.992388773	5.02452693	5.057354435	5.17200641	4.849080206
1552953_a_at	5.765042155	5.739712679	5.555662055	5.728838832	5.684187993	5.869863432	5.493063106	5.634622415	5.590597762	5.801002628	5.660077128	5.85800729	5.789462301	5.634866355	5.656403869	5.529592892	5.532303459	5.767430129	5.737758737	5.583513455	5.382871637	5.51658348	5.634467531	5.687143345	5.558436631	5.685493483	5.524612812	5.455204231	5.555943868	5.082610783
1552954_at	5.007942973	5.179769431	5.148505405	5.089133047	5.290678924	5.167492551	5.228405362	5.224035379	4.961013693	5.138995731	5.018693942	4.991172499	5.299245421	5.344680991	5.059778226	5.162590665	5.881204152	5.22561212	5.112557627	5.234536982	5.169274963	4.921113506	5.018254487	5.089084158	5.163025897	5.167114382	5.067075314	5.063539439	5.201835338	4.828156574
1552955_at	5.475605666	5.708260965	5.337981629	5.377660151	5.629529316	5.684882056	5.421674955	5.616416238	5.716903748	5.570055141	5.138998724	5.458386043	5.68747404	5.458310528	5.563570395	5.719584581	5.682745862	5.716941545	5.330404076	5.630662617	5.708684847	5.391703383	5.651515485	5.607654902	5.462066656	5.525921785	5.620098979	5.329262837	5.570362027	5.089095358
1552957_at	4.215841876	4.351735718	4.211818531	4.173587543	4.22362239	4.46292438	4.294649268	4.250773312	4.211884051	4.265012676	4.113079715	4.351875972	4.276087624	4.526359115	4.24547642	4.168469007	4.299981191	4.391498462	4.173796612	4.027552639	4.265375308	4.245779674	4.389746823	4.511134101	4.516579437	4.541753495	4.083454608	4.269997548	4.124893011	4.058419781
1552960_at	5.381089377	5.33618215	5.191503397	5.236503166	5.357219584	5.793637307	5.514026192	5.372753753	5.198119128	5.409989883	5.37219752	5.36156411	5.042034146	5.221672903	5.339292134	5.519614329	5.380090334	5.464641739	5.363084361	5.4017539	5.500592134	5.408997731	5.413575581	5.475484844	5.668021322	5.415108422	5.233740912	5.131501287	5.212277197	5.506743188
1552961_at	5.064596524	5.074638371	4.563790297	4.78830638	5.379615497	4.970987359	4.719564254	4.702591513	4.698169209	4.86231636	4.56025657	4.964223891	5.079898742	5.04367757	4.335718039	4.636815401	4.310726639	4.554996239	4.326392706	4.627269286	4.719760716	4.649173157	4.988587756	4.959531314	4.998327486	5.304629994	4.396100106	4.933177079	4.998827895	4.61408188
1552964_at	5.969320009	5.783256602	5.837162669	5.794988905	5.714231749	6.086114869	5.759994914	5.876274228	5.928482198	6.087206155	5.969521956	5.720058093	5.827773137	5.673118203	5.954709972	5.690961132	5.861027093	6.219507969	5.872977847	5.615253605	5.710064475	5.617573074	5.76464143	5.889331613	5.529013801	5.382724104	5.634689964	5.686153257	5.824803948	5.263501035
1552965_a_at	5.701862553	5.916529756	5.559993843	5.736908146	5.740841611	5.766631757	5.48078666	5.651010386	5.536933915	5.707344901	5.631913806	6.083273227	5.559927107	5.709434648	5.611831119	5.738380902	6.118697895	5.758714597	5.69765076	6.131431605	6.757628531	5.670326672	5.695968404	5.717364902	5.759895932	5.710143422	5.826068592	5.76959662	5.750549843	5.70479355
1552967_at	5.301555413	5.098226216	4.949479318	5.188272208	5.174784949	5.45905303	5.235676887	5.246095551	5.080725736	5.298506936	5.074865417	5.24687731	5.283905479	5.254725557	5.312041139	5.045430801	5.424574344	5.510312997	5.23721564	5.359623199	5.191820925	4.965707668	5.081688708	5.135335962	5.197789502	4.738726429	5.230259326	5.260080175	5.208880708	4.681765321
1552969_a_at	4.356377931	4.263078866	3.642279998	3.920629137	4.449593655	4.481572589	4.056197651	4.052976526	4.017693126	4.332354924	3.977155083	4.082286469	4.620043449	4.261129731	4.408623282	3.992297149	4.073316979	4.415452096	4.505734221	4.138474956	4.356074849	4.231320855	4.470084121	4.194781092	4.154368061	4.352908938	4.378403953	4.74486002	4.641444415	4.32594504
1552970_s_at	4.381423918	4.505388532	4.339810786	4.44388838	4.826990444	4.424790931	4.389531031	4.483493071	4.490522615	4.668170423	4.565666576	4.324881229	4.577586706	4.494438105	4.607591437	4.402591359	4.161532037	4.426735799	4.710101824	4.18288278	4.283026548	4.802901083	4.637045046	4.630287321	4.419372953	4.526870938	4.603025591	4.360626588	4.32872991	4.566636347
1552971_at	4.857051383	4.442849556	4.607739261	4.111220748	4.877804279	4.511703795	4.419437212	4.576637953	4.517677537	4.603143305	4.502879358	4.427685903	4.622257077	4.629140999	4.582158107	4.68802905	4.872298873	4.663313016	4.511179844	4.587435675	4.838364892	4.634854132	4.601386757	4.57332739	4.586836899	4.64993668	4.356620527	4.340657839	4.857348496	4.168024097
1552972_at	3.201294426	3.073749487	3.19593478	3.201070533	3.460114092	3.195188822	3.351257351	3.273382783	3.291520268	3.422002348	3.305024964	3.17146992	3.201297609	3.214254775	3.168665417	3.241047752	3.227491062	3.2116201	3.180840599	3.081100881	3.090840772	3.194603143	3.078002451	3.125433889	3.075683935	3.112788689	3.266025126	3.068255132	3.092873851	3.119414234
1552973_at	5.766072297	5.817789235	5.862966206	5.566271108	5.809407642	5.860346897	5.769369636	5.978290045	5.505284494	5.76162211	5.748501141	5.792547735	5.811767072	6.095400797	5.492252431	5.772075618	5.899616711	6.123366842	5.905286181	5.658729206	5.869156133	5.424730455	5.905751228	5.87258732	5.786312309	5.706984671	5.648452254	5.762707266	5.776934187	5.678538645
1552974_at	3.600663424	3.502825056	3.326383219	3.333779095	3.483215132	3.865886782	3.360848854	3.268328695	3.343355359	3.43765956	3.2908177	3.4118302	3.542935473	3.498742401	3.302186728	3.225145875	3.217275159	3.312110406	3.311480516	3.322344662	3.451995374	3.254419279	3.342577693	3.487354483	3.417890231	3.266619761	3.212935703	3.390741978	3.508081735	3.33617995
1552975_x_at	3.739829054	3.464591116	3.526594001	3.403568206	3.949617667	3.900616955	3.486232238	3.363623517	3.407807961	3.688306461	3.415132499	3.582471068	3.799389779	3.680589156	3.406715211	3.30781592	3.275147158	3.459222112	3.462134816	3.508500872	3.411553311	3.546828797	3.852034732	3.63065655	3.763902088	3.825053327	3.292449362	3.45646982	3.652751689	3.450231227
1552976_at	6.204082071	6.119856975	6.164733616	6.176080735	6.272792709	6.183937908	6.199343337	6.220385982	6.195089177	5.992691516	6.342329142	5.919527841	6.396219878	6.356261667	6.15864615	6.34167613	6.250469123	6.41800771	6.431725205	6.043948542	6.091315694	6.130340089	6.013830221	6.378846019	6.168237849	6.012475431	6.091767963	6.019659247	6.178801572	5.865717012
1552977_a_at	7.018992809	6.557723964	7.957306028	6.8170878	6.735946572	6.557467228	7.010409801	7.06436056	6.707506721	6.428248806	7.209643583	7.301192406	6.615469904	6.87789987	6.775876817	7.169326926	6.400427928	6.400474964	6.470354116	7.031024763	6.635112798	7.590697864	7.263603812	6.742690946	7.327429097	7.738258192	8.911210225	7.137791548	6.490332467	7.690406376
1552978_a_at	7.880843648	7.78098325	6.609162036	7.655537444	7.8031608	6.026427896	7.325136213	7.976622665	7.511257347	7.343947206	7.902827401	7.618778541	7.961168697	8.331284497	7.937410062	8.168128938	7.71575118	8.151026109	8.589578639	8.370520528	7.289283943	8.05906796	8.471520408	7.444083074	8.627819081	8.110592481	8.289220141	8.756203609	7.951955539	8.395603971
1552979_at	3.951047309	3.869796066	3.649930502	3.846693838	3.88862904	4.067696342	3.910338706	3.885142866	3.73643533	3.957920463	3.921671874	3.84709253	4.196514082	3.779188902	3.872933146	3.806010377	3.954566256	3.878641087	3.748294391	3.719447366	3.90643129	3.786003262	3.807282759	3.945504109	3.950420999	3.676869296	3.692651987	3.570050227	3.944940408	3.411088282
1552980_at	5.782909784	5.965981152	5.298966447	5.289827091	5.789740614	5.768773266	5.810331197	5.776773407	6.0324268	5.832756561	5.0989997	5.36548678	5.5943363	5.657388827	5.712138018	5.669575524	5.974911834	5.827794843	5.684946006	5.362659696	5.515245364	5.535869387	5.686426316	5.888828664	5.671968767	5.551691319	5.650098519	5.531717161	5.578921004	5.277569716
1552982_a_at	5.649682367	5.392593807	5.383097717	5.466678462	5.691702259	5.664935385	5.722496866	5.736011775	5.589866916	5.476946673	5.65800969	5.536428987	5.589148275	5.714734427	5.451155814	5.487371198	5.829354113	5.808329682	5.604227812	5.544050255	5.597411306	5.582468028	5.66377029	5.393220301	5.610715637	5.422736952	5.5266324	5.37760852	5.430418056	5.051902548
1552985_at	4.694920012	4.480923625	4.081817742	4.7733475	4.491118495	4.531755553	4.484136761	4.520973886	4.628421197	4.674329924	4.527932832	4.324095234	4.525973047	4.546126361	4.632909522	4.498622256	4.769147621	4.789888681	4.668097148	4.491670906	4.422719511	4.486140969	4.579909664	4.660743206	4.400675726	4.194837514	4.750079595	4.418366965	4.51284684	4.270611126
1552986_at	4.840705367	4.959915325	5.47973232	4.734438618	4.786186672	5.19003422	4.639193968	4.521297463	4.617692995	4.795227192	4.733434447	4.734482235	4.967092229	4.898754029	4.532339387	4.90004278	4.675773458	4.735163328	4.556255211	4.865642214	4.76216395	4.831483523	4.658123628	4.856734527	4.979603318	4.968049891	4.792751042	4.767845005	4.707600647	4.667126479
1552987_a_at	3.521497432	3.627027413	3.729597363	3.621914969	3.583320957	3.598450827	3.632748657	3.596882517	3.503982989	3.782849517	3.553872539	3.498779164	3.755791846	3.61349549	3.614624179	3.5314487	3.572874315	3.604633212	3.553870595	3.584721848	3.632620755	3.491323425	3.561366376	3.518702167	3.595031943	3.403299242	3.841061515	3.627400876	3.458123412	3.53363816
1552988_at	3.425453887	3.362426844	3.52153152	3.819079729	3.469838245	3.596792373	3.377241336	3.445032808	3.433607347	3.495672818	3.688258801	3.404328245	3.397195476	3.469005767	3.423516264	3.72233501	3.453805301	3.528931027	3.443288327	3.413913912	3.464488771	3.523774488	3.416796217	3.760660375	3.400619598	3.594386735	3.434991294	3.608150374	3.475989035	3.546429959
1552990_at	4.584771753	4.572287731	4.784384097	4.495443703	4.499921656	4.820069527	4.646759744	4.493303732	4.414189788	4.551492372	4.476239657	4.793467886	4.53056088	4.449879343	4.40237715	4.537349348	4.70486935	4.461388122	4.510030946	4.609113137	4.753350258	4.639526504	4.661899769	4.494403487	4.620751484	4.507630053	4.492866833	4.53793307	4.650680135	4.301083173
1552991_at	6.019442548	5.60620878	5.14293987	5.597630398	5.616789312	6.074352934	5.817688359	5.912657532	6.094546385	5.935482407	5.533933421	5.432964305	5.630689099	5.628077196	6.049028626	5.699254394	6.158993052	5.871967193	5.997083865	5.680945975	5.62745494	5.611875541	5.667687545	5.971160958	5.448717102	5.301649289	5.651616439	5.385522986	5.324688878	5.173941163
1552993_at	3.947480168	3.796282551	3.915357516	3.799087658	3.908303067	4.136353404	3.805492303	3.842709946	3.857041807	3.947280305	3.718664527	3.841149209	4.122513668	4.024218394	3.619695344	3.926252996	4.026292799	3.787856633	3.679568226	3.596147154	3.809303203	3.840559114	3.802108147	3.832630893	3.739385416	4.055020798	3.63464432	3.575620555	3.801490481	3.487519282
1552995_at	5.923907351	6.04362233	5.970539049	5.945145445	5.931276059	5.988184049	6.024084217	6.212365111	5.887716424	5.912804414	5.881655068	6.233228615	5.934749242	5.959048788	6.069538026	6.030628157	6.015163845	6.17848515	5.966513817	6.071925395	6.244494726	5.863993905	5.977214573	5.958715338	6.062009898	6.002645318	5.869517252	5.892563566	5.807175052	5.780944191
1552997_a_at	5.499247977	5.485033207	5.606948405	5.296965752	5.512443144	5.774605639	5.492550508	5.468916734	5.297124011	5.52070115	5.610450858	5.794197323	5.384715171	5.486663793	5.160729413	5.810685	5.474278286	5.20174853	5.111618741	5.44846391	5.742669958	5.606677493	5.678773542	5.821708647	5.815345857	5.85405834	5.304264031	5.184316692	5.526856591	5.411110898
1552998_at	4.687947217	4.63149441	4.384421154	4.508821435	4.707730382	4.713595512	4.68792687	4.944550104	4.670322915	4.932093798	4.336370356	4.677784705	5.041625115	4.787664052	4.887416227	4.747155743	4.896716004	5.152765254	4.807758152	4.786596783	4.854834462	4.591499045	4.418186991	5.13679544	4.903372503	4.422211303	4.832460873	4.844187919	4.860166301	4.265008276
1552999_a_at	5.163899056	5.061986673	5.224189844	5.022746465	5.235893742	5.678486736	5.277560781	5.313863653	4.872923998	5.217360878	5.471505156	5.394690649	5.47835926	5.170124699	5.169089186	5.185734858	5.223408745	5.277373336	5.426421345	5.360573986	5.322017351	4.909746204	5.253477273	5.266456466	5.456149537	5.282691093	5.308691054	5.123221248	4.948823012	5.354545584
1553002_at	4.57225808	4.514092285	4.117218779	4.239472311	4.67295418	4.602682354	4.308454488	4.311889535	4.591725357	4.718398248	4.366584125	4.466339102	5.007682458	4.694733585	4.229219398	4.082151887	4.369403192	4.439948214	4.384125684	4.234156744	4.380763958	4.662388615	4.506840235	4.721606017	4.697078575	4.635936743	4.221515369	4.422374232	4.486588522	4.217736817
1553003_at	5.523946219	5.429124449	5.19880163	5.616194407	5.429116968	5.693404024	5.638023903	5.656167233	5.473782734	5.528260818	5.553249578	5.596360294	5.693105838	5.57184927	5.727968905	5.514680729	5.706160406	5.685181647	5.477909919	5.579273592	5.434203903	5.375739331	5.483591466	5.518982503	5.509683191	5.27620645	5.406862794	5.558470109	5.396830311	5.106487868
1553004_at	5.208206772	4.567579642	4.644342967	4.288814458	4.528948793	5.065196417	4.889208956	4.903048074	4.835128481	4.778836346	4.832433959	4.855757716	4.920862556	4.818773248	4.687573605	4.688414145	4.790486969	5.021002861	4.931045203	4.585314513	4.736622716	4.762060202	4.782379164	5.164410752	4.498742703	4.546504287	4.751094983	4.527103538	4.619375633	4.615915126
1553006_at	5.175006866	5.175762243	4.896968743	5.180639441	5.11394415	5.276233533	5.16963632	5.235778895	5.209424629	5.37199037	4.738628201	5.159208431	5.206642631	5.210898536	5.15039877	5.10351525	5.239027642	5.102794673	5.080458849	4.871046425	5.073460864	4.956194205	4.962555545	5.302042261	4.916977035	5.099167226	5.130037378	4.96519527	5.20131099	4.52284626
1553007_a_at	5.372189384	5.428189344	5.089117199	5.540730332	5.77756577	5.348662459	5.179439426	5.41511872	5.388714438	5.542783588	5.505757986	5.417089965	5.720228643	5.383860834	5.135002902	5.718822079	5.217808806	5.437654132	5.300483082	5.258168822	5.426150702	5.378567787	5.608499367	5.227353992	5.661638972	5.696575314	5.308583089	5.572106843	5.421948179	5.469312067
1553009_s_at	5.171617963	5.047745237	4.974710319	4.774854225	5.36096703	5.287657687	5.256078261	5.180771232	4.917276582	5.073665454	4.966682842	5.1371225	5.413589682	5.221254351	4.958055735	4.848435214	5.308795372	5.218061109	5.272964516	4.971256697	5.251410253	4.895634188	5.112483036	5.355306121	5.000033529	5.411733993	5.132949322	5.206206805	5.269992297	5.167507449
1553011_at	6.682826667	6.033344257	5.625922542	6.297820416	6.060614622	6.1653173	6.389934806	6.168971018	6.285744217	6.159755319	6.184569364	5.759846444	6.2017797	6.127541077	6.27903406	6.034445096	6.207978705	6.833637172	6.072811025	6.229515762	6.114266524	6.121970567	5.994161437	6.393491019	5.683165689	5.997201785	6.098954985	6.261275657	6.262824227	5.756873292
1553013_at	6.302972025	6.161196086	6.220255332	5.977865596	6.222331212	6.495199145	6.192254412	6.195557448	6.246999141	6.620747471	5.963195642	6.105801334	6.524931463	6.304688445	6.356245965	6.14591199	6.442665028	6.519198014	6.464118788	6.071388983	6.20554038	5.980896975	5.893990578	6.562650713	5.855732074	6.090746892	6.291070845	6.044242779	6.312742277	5.849292751
1553015_a_at	7.17609176	7.362547638	7.32476928	7.338293662	7.047246913	7.258550069	7.260131242	7.064332069	7.330598106	7.058452113	6.988966367	7.153089023	7.131834355	7.043313758	7.091424246	7.887728473	7.441657324	6.864231132	6.89482427	7.047157107	7.430970177	8.18233889	7.77700296	7.266217561	7.468685829	7.693974502	7.400830456	6.829789733	6.919163141	7.666219564
1553016_at	5.479937479	5.592245499	5.200481325	5.558451204	5.451414773	5.716226554	5.705078438	5.643036699	5.661084506	5.558991059	5.601468915	5.635577948	5.55787614	5.484242451	5.591612823	5.834871535	5.980055244	6.092127477	5.701867643	5.814629099	5.671478916	5.618843034	5.814686712	5.65156082	5.4041471	5.410164458	5.756628806	5.318022057	5.475425057	5.590389677
1553019_at	6.71254816	6.664960599	6.481461001	6.390181034	6.45727899	6.674418566	6.530235506	6.556273106	6.479952592	6.444691447	6.676826085	6.727432441	6.566494674	6.859093239	6.61461636	6.790265703	6.563194372	6.975659466	6.680282463	6.747751339	6.663604907	6.772107435	6.692768127	6.65521519	6.588571239	6.303614616	6.773190521	6.673485229	6.747085661	6.370336707
1553020_at	5.117157728	5.260367706	5.707572174	4.782730302	5.26327919	5.314357708	5.160590649	5.283374164	5.180339526	5.183709476	4.998722898	5.285520415	5.501926529	5.119139919	4.873023403	4.939979155	5.173106922	5.197450573	5.226402483	4.865260417	5.227443021	4.675313865	5.098824176	5.14754856	5.431525612	5.264930491	5.315723591	5.003396929	4.983332294	4.915263562
1553021_s_at	5.867832634	5.813750718	6.085626898	5.682004418	5.492392255	5.437630211	5.828634084	5.899071809	5.657164529	5.76742484	5.814585103	6.210276254	5.345390973	5.786947571	5.651989942	6.027735108	5.623882412	5.607388707	5.702524919	5.838348486	6.065755703	6.29828492	5.983000871	5.99716905	5.806359066	6.141526946	5.978514592	5.927570384	5.620028349	5.957473842
1553022_at	3.648490889	3.728438034	3.464576366	3.673437904	3.840714834	3.643705823	3.720732017	3.779973562	3.71890071	3.598587485	3.626767114	3.622512812	3.597255306	3.658536714	3.602387183	3.581526341	3.546136308	3.68507192	3.609908668	3.485808633	3.519472809	3.668050023	3.566161173	3.480177628	3.594802437	3.680556337	3.604074965	3.746033464	3.697252512	3.382514961
1553023_a_at	5.008342429	4.84598283	4.890796451	4.270545828	4.389993953	4.818105242	4.704226089	4.617125692	4.660058674	4.685897579	4.590965086	4.692663576	4.603311276	4.645758902	4.433807871	4.638692989	4.438931972	4.63617456	4.581602381	4.527109692	4.63452117	4.635484401	4.593291142	4.858560283	4.613402096	4.565557571	4.602391337	4.386292801	4.44346851	4.363524078
1553024_at	4.17884696	3.620080455	4.070360638	3.884288399	3.926288131	4.040159084	4.059666876	4.036211839	4.150143771	4.153681579	4.06295786	4.039507663	4.195231221	4.17283801	4.102218332	4.082579201	4.451293312	4.223841788	4.238434399	4.139663255	3.89351991	3.881212597	4.242713646	4.060221804	3.747468941	3.903646461	4.02976665	4.018221104	3.924693272	3.875062329
1553025_at	5.29911989	4.786151127	4.57851444	4.973742431	4.788761309	5.108657192	5.049756218	5.024256447	4.842170996	4.994639425	4.929973328	4.941654087	4.811549908	4.920726991	5.154146024	4.933308666	5.080849988	5.159481725	4.868705687	4.758440057	4.524674359	4.764440175	4.688210815	4.884698879	4.645270988	4.431136035	4.851910408	4.934547725	4.917479581	4.394650777
1553027_a_at	5.490486701	5.104980681	5.01727049	4.98329524	5.395327339	5.267076609	5.282507206	5.280651536	4.958379173	5.273012102	5.251024645	5.221050946	5.244222129	5.4825414	5.045610093	5.31321249	5.352860719	5.099230067	5.116976337	5.203196935	5.288499933	5.447016983	5.252210213	5.26886548	5.272233622	5.231071717	5.143095398	5.03580133	4.858845596	5.134036214
1553028_at	5.545885158	5.631139154	5.612619875	5.054152595	5.360131671	5.450652055	5.40305359	5.562022956	5.493159979	5.371048298	5.256101156	5.451830737	5.386293794	5.499430206	5.304905434	5.531949617	5.451934879	5.690417565	5.579745031	5.537204952	5.521589673	5.499811685	5.644688111	5.527234888	5.246096566	5.450236692	5.36609104	5.4357388	5.460747362	5.498560654
1553030_a_at	6.161183197	6.468286201	6.125914282	5.952649379	6.414585082	6.148067849	6.353372485	6.192843155	6.30568775	6.196789327	6.778206965	6.109470442	6.386678135	6.423250073	6.544425719	6.37114667	6.204501646	6.487834855	6.306847852	6.369886209	6.530575961	6.411290461	6.774053484	5.957973915	6.640491484	6.715532054	6.356904	6.526544667	6.475207322	6.860486226
1553031_at	5.665725221	5.337607623	5.123947698	5.196516471	5.681865465	5.43180878	5.512359853	5.610011539	5.625227298	5.868824864	5.476213337	5.743974053	5.447849871	5.616210028	5.475108487	5.206333557	6.174419569	5.657216917	5.796413772	5.466034538	5.482357979	5.337613269	5.315583329	5.572154848	5.958515005	5.205647039	5.745504769	5.334533856	5.576452428	6.359156048
1553032_at	4.845066689	4.652458877	4.471833597	4.577374984	4.877989895	4.942433818	4.682500747	4.790029395	4.658588845	4.706593396	4.748342326	4.605304904	5.034983578	4.903859095	4.748966728	4.496653777	4.875477492	5.103680101	4.804565302	4.573691102	4.553963469	4.195466658	4.618760189	4.81551554	4.380558444	4.677465604	4.497776928	4.641413621	4.697127511	4.426981692
1553033_at	4.760028016	5.104387853	4.542893635	4.684104849	5.294249667	4.808154406	4.668211737	5.224453636	5.075197719	5.390900711	5.23644467	5.282830499	5.433500196	6.434923969	5.167210294	4.642420561	5.400872724	5.547265907	6.671904131	5.622739751	5.371486296	4.611336688	4.858576869	5.603252052	4.658203611	4.69949484	5.630340804	5.994760206	5.449431418	4.344746102
1553034_at	5.091703034	4.812314731	4.680451435	5.19022256	5.427180346	5.47426398	5.136906577	5.307594384	4.927371774	4.874795621	4.658207267	4.850323395	4.96996289	5.052691156	4.808862902	4.883353465	5.093363643	4.774674383	4.868537581	4.886682167	4.846284846	4.667619502	4.811218375	5.239822266	4.929343948	4.592290614	4.750483742	4.567952221	5.037066924	5.041330318
1553036_at	4.316417527	4.010796611	4.48830975	4.021765286	4.066296037	4.015047868	4.104696064	4.054598543	4.05317274	4.107289569	4.183268706	4.293797975	4.147731655	4.434557899	3.856922486	4.125045683	4.197766167	4.12676938	4.262988111	4.321623393	4.143738024	4.368615757	4.403824215	4.175192095	4.363403732	4.175192095	4.054054581	4.006895078	4.110012219	3.59476079
1553037_a_at	4.637107348	4.847171653	4.877712288	4.255955778	4.665240089	4.93826183	4.732706959	4.712485728	4.659023275	4.98636311	4.793795057	4.571754702	4.958058655	4.853637257	4.666109389	5.007799674	4.984340275	4.804352197	4.608246453	4.648981609	4.779957154	4.656016014	4.824865146	4.726304451	4.672378566	4.728415748	4.485980496	4.607225928	4.781821613	4.443765286
1553039_a_at	7.264346057	6.970358356	7.154256284	6.483574072	6.604663038	7.098889759	7.019605429	6.931693076	6.843995149	6.783927918	7.24631142	7.019319181	6.762649836	6.938680639	6.741003274	6.773140694	7.055414103	7.117021866	6.778116197	6.934743579	6.947161519	6.845733077	6.782617049	6.968746667	6.851172821	6.585798427	6.964064698	6.723600087	6.674788111	6.442255161
1553041_at	6.024034004	6.042583617	5.752103945	5.779322225	5.994590296	6.33718263	5.960814989	5.922344839	5.758431208	6.115026015	5.882620833	6.070072144	6.206975376	6.131095271	5.68926787	5.691360659	6.124580664	6.326656999	5.901273041	5.815857731	6.144691578	5.758111475	5.655464959	6.150066961	5.879654438	6.005294859	5.86366177	5.907217364	6.263247609	5.756310563
1553042_a_at	5.782590116	5.489714457	6.71137299	5.578151772	5.579652949	5.540058122	5.82988142	5.621961404	5.546575172	5.681759367	5.792639789	6.276261098	5.750542687	5.516399732	5.716827076	6.001766902	5.888813517	5.528555699	5.232167232	5.406067815	5.536495611	5.629705365	5.891491291	5.657312481	5.568285452	5.619758538	5.674491564	5.602188829	5.475995652	5.684621438
1553043_a_at	7.601487185	6.525813805	9.414898064	7.333851599	6.847602693	7.471189965	7.340650276	7.038482365	7.123867655	7.16778853	7.033074976	7.39471358	6.847727634	7.035230732	6.937104672	6.24228184	6.74610926	6.696674055	6.687939856	6.917213367	6.081858041	7.139874553	6.090790239	7.296357427	5.967815812	5.816676798	6.872895435	6.600215635	6.319308811	6.546235979
1553044_at	5.697851263	5.616045632	4.938255827	5.887598351	5.64789145	5.539539903	5.576924289	5.656097016	5.660877914	5.753767309	5.322447558	5.647989947	5.624775885	5.709658603	5.803091627	5.679158783	6.106693026	5.798250302	5.953363347	5.876566862	5.898765646	5.463290074	5.799146246	5.662491937	5.354103197	5.20300675	5.617617037	5.326568521	5.751234983	5.025474249
1553045_at	5.095605308	5.264607813	5.189877994	4.725083111	4.980058147	4.975209445	4.910703572	4.977872554	4.811980279	4.945298495	4.9554087	5.097114338	4.891455844	5.129158913	4.69015775	4.830311897	4.757149939	4.915290175	4.748992942	5.077217203	5.100346834	4.679764855	4.864326349	4.926888819	4.937761873	5.121075157	4.739792666	5.07106048	4.876396626	4.929874521
1553046_s_at	5.96270794	6.128995745	5.792012153	5.715082486	6.015776598	5.996675699	5.986252881	6.072196849	6.126916909	5.85631183	5.970691307	6.235734438	6.218309336	6.078115168	6.064136055	6.197158663	6.001138197	6.454836775	5.942787598	6.067330039	6.153171125	5.987850615	6.149179972	6.026848946	6.132126091	6.294671991	5.935551975	6.129124506	6.354328226	6.208800146
1553047_at	6.664143969	6.605292781	6.854848193	6.205790063	6.626819101	6.955789706	6.979640051	6.665690174	6.6244804	6.753254654	6.420973597	6.417133767	6.682472003	6.766445094	6.581134243	6.547689386	6.684394885	6.793229906	6.575018955	6.276402191	6.663748067	6.230807484	6.290777181	6.714041141	6.553906703	6.578213047	6.53244852	6.498761165	6.796365296	6.271166059
1553048_a_at	5.421648964	5.401924594	5.150056984	5.15213106	5.119370479	4.995556951	5.093678469	5.060662315	5.144439283	4.977528211	5.205540991	5.417507692	4.932272056	5.624143721	4.93743169	5.318374171	5.201008957	5.348775613	5.253816324	5.457252771	5.45554436	5.413101478	5.644104467	5.314650663	5.9299889	5.702582616	5.924986542	5.546816511	4.944163563	5.905513813
1553051_s_at	5.57896943	5.406503426	5.418728932	5.155956995	5.370339316	5.578645042	5.386614508	5.338054434	5.378406663	5.442634476	5.465733183	5.642647643	5.509159867	5.468095844	5.324466291	5.501784885	5.409768166	5.654651235	5.309944439	5.309104542	5.578172087	5.194834179	5.316739027	5.742368261	5.777656316	5.273201802	5.323941683	5.37431895	5.258628098	5.277933323
1553052_at	4.824410389	4.76654975	4.679904983	4.554344703	4.897729706	4.739414111	4.676444501	4.842378349	4.512432288	4.786387409	4.718183796	4.705570061	4.897915329	4.913922221	4.707232978	4.526220262	4.841356846	4.770365997	4.673522522	4.737402937	4.701366993	4.707071305	4.864205835	4.686561363	4.748806753	4.640950906	4.828203553	4.979437567	5.059818267	4.661693599
1553053_at	5.519062057	5.611413302	5.44052296	5.391923155	5.405135937	5.652570971	5.512772192	5.46268094	5.2601078	5.193103026	5.563357108	5.291935794	5.401760434	5.734647027	5.342122294	5.406899355	5.646491514	5.741291334	5.356837142	5.607679041	5.704914659	5.518135294	5.422180881	5.490039403	5.391564397	5.434417949	5.477826728	5.378715185	5.364157313	5.355517606
1553055_a_at	5.458083111	4.549402037	5.217525986	5.599864597	4.80052767	4.643897383	5.116477011	4.814838911	4.922029929	4.912539429	5.350567056	5.343472981	4.912941397	5.026787018	4.686586846	5.116940873	4.781742231	5.049110093	5.029798284	5.076575712	4.676207169	5.614549304	5.41845492	5.076596868	4.955648518	5.168145726	5.08888384	5.663121166	4.064278063	5.766033815
1553057_at	6.443349598	6.488231153	6.1107715	6.574262266	6.615907602	6.600330615	6.295044694	6.543207837	6.381955129	6.386269763	6.302148565	6.54552472	6.776784573	6.676400302	6.530720678	6.504785517	6.352056674	6.435361009	6.634057629	6.333285433	6.600138814	6.482038294	6.549667072	6.514671795	6.625319057	6.47469239	6.438696774	6.494674773	6.616764938	5.893964811
1553058_at	4.840110355	5.36284721	4.973210211	4.958207134	5.040449001	5.179084096	5.084985036	5.067333613	4.97005751	5.108397588	5.057109243	5.268099694	4.979501008	5.257800353	4.789500649	5.160739993	5.100127911	5.054060314	5.024543909	5.071994098	5.326810789	4.914429168	5.064197055	4.883938132	5.398254803	5.322726299	5.068294203	4.797044132	5.15467898	5.002323113
1553059_at	5.148772092	4.694701522	4.85761896	4.750159352	5.017089818	4.921566799	5.082229137	4.850633929	5.161833863	4.975461875	5.044872718	4.869704247	5.095456654	4.893229831	4.973870709	4.887808753	5.028332418	4.973804664	4.881377789	4.944313153	4.776898776	4.792755507	4.87017522	4.816813373	4.821615286	4.728822822	4.793352194	4.872280674	4.824058863	4.363549753
1553060_at	5.444514103	5.336627093	5.496923091	5.264693461	5.409180981	5.46138895	5.559083114	5.643436925	5.473657559	5.564887941	5.531965972	5.620368112	5.522841644	5.644974129	5.506185015	5.646463832	5.527363831	5.778083985	5.455275404	5.775612633	5.766107767	5.542899268	5.525982497	5.846130532	5.780838053	5.559627919	5.453825272	5.321069953	5.181745505	5.184871512
1553061_at	6.096741796	6.180955214	5.702696607	5.657703165	6.223775004	6.191976998	5.987356148	6.055093005	6.018952988	5.991338178	6.108074858	6.237960389	6.229142962	6.180432182	5.771836332	6.005391222	6.017051444	6.381938138	6.123917221	6.05932385	6.13290511	6.052670546	6.03405633	6.082529946	6.147558472	5.933351529	5.946110752	6.044766836	5.942932328	5.741324735
1553062_at	5.60275864	5.392455233	5.241571077	5.197070742	5.506950105	5.870046829	5.466283457	5.423431069	5.235896415	5.707201611	5.647494258	5.659968142	5.518445401	5.578841319	5.202599432	5.483371685	5.605507999	5.58712609	5.465219298	5.602868979	5.551358147	5.678054166	5.542652645	5.64937931	5.371949908	5.350671607	5.293343022	5.278607532	5.167765801	5.295709305
1553063_at	5.997700357	5.886414416	6.031455091	5.87166828	5.876646921	6.360712655	6.117806049	5.701456282	5.864416962	5.816942616	6.103951556	6.343714134	5.993583518	6.121456177	5.617455586	6.173577579	5.845311924	5.985975549	5.767465598	5.890710543	5.988046501	6.128897526	6.093204333	5.765630985	6.380794572	6.120893027	5.759817994	5.811977348	5.951662195	5.791067294
1553064_at	5.912093987	5.888423271	5.812398314	5.463815522	5.870916211	6.18578122	5.797676045	5.835649353	5.555626863	5.757661241	5.715105059	5.803249355	6.012758647	5.95837317	5.117024284	5.526637593	5.7705604	5.958839631	5.373802417	5.754217245	5.501500806	5.632572464	6.016145128	5.931412339	5.650039421	6.084277359	5.29123796	5.643359096	5.751078061	5.500012351
1553066_at	5.703002772	5.539414926	5.4757785	5.629431673	5.88967705	5.511496375	5.824003713	5.615641689	5.733728431	5.816793936	5.347926918	5.589086127	5.481272642	5.71873231	5.672958608	5.636524344	5.589698111	5.87748235	5.580528227	5.672322268	5.369712823	5.403911939	5.041294214	5.87131104	5.132689095	5.087111186	5.728499035	5.259381054	5.499495305	5.097862571
1553067_a_at	5.788451155	5.776361536	5.390390159	5.633432628	5.922287147	5.933130795	5.75960775	5.764661539	5.65751626	5.685076686	5.659905399	5.759369247	5.873314937	5.678690571	5.823705348	5.72550463	5.86733149	5.808142729	5.793564252	5.703082292	5.671619469	5.522873975	5.782188084	5.841383014	6.183429801	5.719145243	5.773168159	5.912611021	5.832629348	5.898064412
1553069_at	5.37636542	5.327836863	5.184531311	5.175195831	5.463698992	5.382152767	5.442325241	5.57090966	5.317890973	5.363117868	5.441347748	5.463254295	5.488432089	5.488488725	5.465227112	5.307608443	5.636255953	5.528678201	5.567325895	5.231345087	5.288156116	5.128756536	5.451737312	5.293622527	5.425214941	5.01470761	5.467227225	5.358577586	5.201679424	5.095085458
1553070_a_at	4.852334034	4.758207415	4.803942655	4.69098568	4.771374333	5.126624049	4.794864964	4.770278184	4.769870136	4.582636469	4.776140722	4.935441181	4.752312057	4.653239638	4.352208833	4.844579174	4.799846002	4.916569487	4.555994367	4.798226939	4.659837551	4.736467353	4.764802045	4.684320405	4.884166353	4.589692751	4.733130771	4.887615613	4.612686724	4.653030924
1553071_a_at	5.747943911	5.580101423	5.308487437	5.251874854	5.805563087	5.922763681	5.803032926	5.886793323	5.811495097	5.989356342	5.731970502	5.77075781	5.867939757	5.783749176	5.537876417	5.388071587	5.662963838	5.915484638	5.607381432	5.421099525	5.700714365	5.447416216	5.578708164	5.679680635	5.60667578	5.55342165	5.724065051	5.458641563	5.560584779	5.165871208
1553072_at	4.961310875	4.85847914	4.780772315	4.560509369	4.890065274	5.001372632	4.646982963	5.031102725	5.097188395	5.04372026	4.577626845	4.870266523	4.810488637	5.008005002	4.728679243	4.723696646	4.962871141	5.170127047	4.998944427	4.738662019	4.835052201	4.792229497	4.978401096	4.88354237	4.99478186	4.970039569	4.716729855	4.854684724	5.052569937	4.777578874
1553074_at	4.748941906	4.616906312	4.682458008	4.345108769	4.798390389	5.031671064	4.630178628	4.503056099	4.603169747	4.563740135	4.480262519	4.703135133	4.837015675	4.622747873	4.461788952	4.591024437	4.644958802	4.701198656	4.647359735	4.656574279	4.714003017	4.402306053	4.879852763	4.521715202	4.684410653	5.01848328	4.595888389	4.622542366	4.368378851	4.313787496
1553075_a_at	3.623002686	3.458657571	3.488622805	3.567834392	3.740663751	3.787682615	3.381782775	3.573067148	3.483522364	3.40705832	3.588709037	3.419436065	3.554682319	3.5520855	3.357551941	3.39624115	3.440576904	3.544417419	3.486296783	3.376783998	3.534587018	3.563241762	3.470000224	3.624676017	3.807758033	3.388550794	3.51780147	3.512965658	3.745174367	3.632479128
1553076_at	4.284945625	4.222991422	4.01114169	3.924973967	4.480272205	4.309663712	4.130864092	3.925189122	4.159537797	4.338716318	4.290300703	4.061767881	4.168193506	4.398456138	4.183221044	4.214300839	3.974704664	4.376962873	3.799457007	4.236502753	4.150790093	4.135122801	4.323619634	4.015802149	4.139417336	4.214289415	4.044627223	4.175478667	4.121112966	4.123379711
1553077_at	4.408375279	4.740400597	4.410443439	4.387364467	4.458820216	4.482752665	4.518659595	4.692037235	4.503175228	4.36186645	4.666510322	4.749978736	4.694172476	4.536371052	4.425585176	4.54057185	4.239729925	4.563928434	4.522627158	4.584732843	4.630917619	4.486620123	4.45270808	4.277419146	4.589397555	4.666416902	4.364996016	4.565123509	4.235894954	4.399572677
1553078_at	5.082190627	4.998253892	5.221666256	4.981537108	5.259230627	5.451123209	5.135347539	5.249898178	5.147915403	5.266103856	5.153679646	5.284790685	4.933617124	5.187031208	5.05443739	5.382218493	5.323216285	5.227952263	5.278252322	5.156273486	5.096283394	5.066753683	4.997823053	5.026214219	4.990905961	5.01360726	5.201267962	4.908808635	4.888906975	4.673936439
1553079_at	5.290638334	6.146460418	4.717826002	4.917071754	6.131690949	5.487076804	5.001692841	6.22251712	5.902389786	8.229413678	5.024308446	6.285441702	6.213859251	6.559716763	6.460096664	4.91113623	5.340593915	5.433865466	4.670330116	5.201048953	5.098812241	5.482991512	5.253473764	6.108293445	5.281154138	5.133009619	4.925935317	5.389541324	4.853604997	4.46785039
1553080_at	5.188316391	4.880120009	4.853057335	4.854893141	5.425329944	5.206709927	5.09783378	5.159034734	5.077417919	5.214922901	4.984342271	4.934157165	5.075750387	5.156270382	5.085921825	4.851011494	5.245073096	5.288876979	5.084125353	4.932506665	5.020868621	4.883692077	4.934209676	5.042841521	4.92477621	4.913236282	5.043158809	4.983543277	5.079822208	4.835288037
1553081_at	6.963438243	6.924162867	6.667136829	6.691969117	6.887560928	7.027020071	6.908131736	7.087117053	6.840942825	6.999713511	6.840153545	6.785048311	6.947458747	6.954324113	6.897761503	6.87620311	7.124789437	7.265066312	6.975398433	7.021109233	6.923644214	6.714350123	6.775453464	7.130180568	6.583979819	6.462209401	6.878401292	6.751664416	6.827183446	6.392705338
1553082_at	4.991029316	4.764867861	4.755326274	4.464222404	4.934633429	5.179306255	4.896703128	4.797623443	4.743614479	4.725972005	4.881015164	5.112115291	5.137238011	5.118931146	4.815984232	4.73013652	4.92784618	5.003306927	4.733607021	4.985732622	5.033178057	4.772396044	5.103757109	4.817650923	5.012774241	4.705358714	4.542587053	4.827897598	5.132694225	4.548875873
1553083_at	6.119836413	5.531422624	5.593092411	5.886096392	6.014975027	6.255938383	6.005235534	5.949843937	6.088779391	6.150542911	6.055582122	5.806957031	6.038127193	5.983548929	6.20582027	6.095992589	6.147573334	6.305135386	6.255240866	6.108309752	5.879105064	5.81354241	5.855843542	5.958035477	5.762496726	5.506610221	6.028213529	5.726464996	5.909313603	5.594748971
1553084_at	4.307068081	4.562601316	4.046257959	4.366118505	4.239119502	4.363623356	4.19145599	4.490222837	4.300711952	4.49722779	4.274233761	4.174455528	4.409166739	4.23007965	4.191141699	4.233487079	4.148426172	4.244068553	4.448613187	4.297773905	4.260668428	4.155921206	4.310562872	4.159865287	4.257504213	4.218915711	4.384899542	4.303658066	4.180493409	4.166201174
1553086_at	4.090485869	3.848886415	3.600361955	4.001361436	3.791024312	4.237796877	3.88513184	4.012316771	4.056245285	3.811828829	4.043702006	3.615634727	3.867850295	3.97989421	3.675409245	4.003725991	4.259996469	4.128422324	3.951184235	3.900770226	3.838278996	3.806713827	3.703140583	3.856922338	3.856952818	4.000311175	3.955495772	3.834108064	3.540890123	3.702894771
1553087_at	5.64266466	5.161243697	5.135706396	5.106173234	5.331682741	5.723708218	5.561920652	5.413749993	5.296800612	5.295549223	5.625898282	5.538278631	5.600766913	5.554676404	5.130905204	5.279060886	6.030572918	5.923578661	5.636821065	5.364676075	5.450790512	5.181269614	5.008870901	5.482655682	5.077112213	4.850066699	5.352178045	5.520565967	5.350237038	4.858363569
1553088_a_at	7.305338121	7.115604909	6.835484381	6.97884892	7.434848351	7.316977374	7.14665024	7.320380004	7.053281963	7.174205052	7.141986796	6.857066804	7.511471338	7.274358708	7.116951521	6.916478304	7.133714012	7.584897235	7.304799727	7.078809468	7.179700779	6.973267268	7.092653315	7.218701274	7.010442983	6.880923337	7.114597763	7.233879178	7.742139104	6.897215571
1553089_a_at	5.115022594	5.087081284	5.514942021	4.949160246	5.102115312	5.044853878	4.994055012	4.92018433	5.139890836	4.835784075	5.047067915	5.279867199	5.076782836	5.0178083	4.707500845	5.200895799	5.377795599	4.903833882	4.837492117	5.179818798	5.357703606	4.9969653	4.980276696	5.051957148	5.060162577	4.941690746	5.328096808	5.075354325	4.834084761	4.978050755
1553093_a_at	4.312862555	4.031861646	4.403838189	4.072452387	4.2855758	4.41760397	4.224171791	4.179889466	4.174006669	4.152107532	4.680409382	4.495785634	4.329364802	4.421369739	4.201972208	4.235464	4.18665181	4.336383081	4.135301597	4.454395098	4.228001083	4.417048056	4.232291704	4.537618497	4.375057091	4.189857489	4.181745461	4.217302812	4.283917325	4.160725405
1553094_at	6.131495569	5.960238744	5.551955639	4.956332014	5.908934355	6.144728404	5.695986011	5.663523736	5.527934092	5.787521361	5.207650495	5.817309337	5.834161211	6.080079327	5.334980594	5.570930003	4.681866531	5.61425864	4.87995509	5.63727536	5.774411531	5.515886402	5.717590302	6.162370702	5.959409613	6.17871323	5.015015051	5.566986498	6.020205777	5.466998403
1553096_s_at	7.421603856	7.529978831	7.809024337	7.092629732	7.319268323	7.455427295	7.883557737	7.492671058	7.512795065	7.417816536	7.422452002	7.75930162	7.259396654	7.339401932	7.535157325	7.888943429	7.539302271	7.79680379	7.478196255	7.596619899	7.493355139	7.720866414	7.103479835	6.923753875	7.538920338	7.613878345	7.68038796	8.02968986	7.317725887	7.682785174
1553099_at	4.965476902	5.225028732	5.362486898	6.332538936	5.524626328	4.992207738	5.351010853	5.328654895	5.391094484	5.218732441	5.647716136	5.50994534	5.059531927	5.057825084	5.526045785	5.903812225	5.546097489	5.284458223	5.528851382	5.634632945	5.523014328	6.406629027	5.74319808	5.204461839	5.326735119	5.544327538	5.771164871	5.728487964	5.524394948	6.897018301
1553101_a_at	8.884056168	8.643535059	8.875856214	8.343459877	8.750912304	8.139368496	8.702130195	8.886360983	8.683365106	8.450786651	9.078682866	8.877314907	8.420631086	8.897516919	8.499365888	9.187445748	8.635392678	8.44416234	8.385524651	8.548270885	8.847876989	9.050608639	8.389476186	8.095607872	8.42110034	8.483376846	8.710213551	9.03186631	8.478222928	9.182279955
1553102_a_at	7.734515241	6.594553105	8.882712208	7.397414029	6.970285579	7.177901123	8.604308591	7.655299219	7.153013557	6.720588337	7.903335429	8.107192443	6.946304436	7.628800854	6.516210018	5.657868795	6.815138924	6.679277039	6.653563423	7.041807214	6.896752725	6.964392876	6.700897239	7.016528949	5.459421297	5.67119835	7.126157029	8.010475475	6.076178597	7.292835068
1553103_at	7.986757668	8.099475281	7.876124252	8.094358667	7.965177261	7.908409901	8.395022182	7.713501291	8.041507961	7.932439529	7.722163243	8.040422333	7.880354532	7.921441639	8.164048677	8.105872476	7.821803868	8.096144825	8.36749532	8.414844459	8.412875642	8.136187211	8.581234079	8.160385714	8.425442711	8.70777746	7.935756056	8.213127332	8.311848203	8.057199605
1553105_s_at	9.791794538	10.33293854	4.385974664	9.223469979	10.43255252	8.655068025	9.227211453	10.65099992	9.709505425	10.44083592	10.20407767	9.954733682	10.25903249	10.72428998	10.44598217	10.19675388	10.15435616	10.27610304	10.21938297	10.04718927	10.12174628	10.54685687	9.785597757	9.846477027	10.24589771	10.2546158	10.10457833	10.9073923	10.41810201	10.11487295
1553106_at	5.276766546	5.369468725	4.487099684	5.520828559	5.365193357	4.121820903	4.983816758	5.601528221	4.881000308	5.098964373	5.608988713	5.559263576	5.091635733	5.635556017	5.478781373	5.846574789	5.330691866	5.548901924	6.214173781	5.798053052	5.655683791	5.703749947	6.060992611	5.50785544	5.535228619	6.056559807	5.965520544	6.330535621	5.488963135	6.903122026
1553107_s_at	6.710212213	6.524261619	6.731753802	6.210584721	6.301646561	6.806280162	6.578454762	6.467690635	6.506413221	6.72895534	6.737082063	6.117506093	6.411241218	6.400878887	6.461794658	6.932066034	6.557226583	6.655787862	6.388009622	6.245774353	6.336883603	6.134694153	6.484032592	6.234485685	6.398189604	6.568239295	6.386002559	6.35674879	6.397563536	6.599574284
1553108_at	5.245014501	5.082031737	3.993127998	5.346407156	5.358483648	4.995869469	4.942504746	5.337676638	4.948565277	5.448032215	5.544213301	5.238264187	5.174798933	5.591146072	5.377558774	5.37131545	5.116483431	5.193534208	5.880651577	5.570851357	5.1293866	5.806943589	5.705929783	5.245321983	5.394491066	5.557057838	5.648973949	5.557737008	5.553918799	6.206693511
1553111_a_at	4.701832734	4.643264759	5.091911102	4.783962072	4.771320927	3.948928556	4.867339059	4.951728467	4.886421685	4.36120773	4.943077727	5.162652589	4.696021664	5.008615033	4.638243114	4.818685818	4.875621311	4.869618296	5.23720794	5.618618632	4.768468432	6.269132825	5.093078182	4.932420373	6.477970946	5.269502844	5.199106671	5.446885354	4.937667836	6.445833174
1553112_s_at	7.24096499	7.123513422	5.887971615	6.962291602	7.12687848	5.376635743	6.903289818	7.354514804	7.060134408	7.188850454	7.391335566	6.879817054	7.109721579	7.37643054	7.305356174	7.197240988	7.331607639	7.165259667	7.563202856	7.384492526	7.275165871	8.334435945	8.304950358	7.251341092	8.986548201	8.10829543	7.643096981	7.492457037	7.365284755	8.702378279
1553113_s_at	6.89494988	7.016712424	6.374843527	7.133301028	6.40255485	6.10408244	7.073782517	7.004871828	7.3435788	7.351591529	6.974349022	7.107741806	6.259722356	6.927024059	7.133301028	7.821492908	7.450494322	6.394447299	7.761389851	7.208067533	7.390725002	8.25658524	8.306656963	6.819623588	9.411287038	8.293549177	7.42568247	7.222150237	7.104338941	8.42713209
1553114_a_at	7.889120017	8.735638665	6.647609911	7.645593101	8.230201075	9.047040607	8.36087084	8.467745448	8.563858336	8.790669921	8.286722877	7.586141642	8.475208893	8.449144163	8.950461588	7.882789779	8.866221125	8.49215196	8.884275912	8.135620016	8.444178026	8.351629161	7.673946184	8.416214485	7.813048088	8.799866649	8.079520411	8.489021921	8.812143561	7.892402782
1553115_at	6.467035087	6.242685113	6.419493688	5.788766045	6.376088669	6.522011181	6.289670692	6.373112094	6.308032983	6.315109333	6.111258235	6.395790901	6.232019533	6.352094967	5.923522064	6.791371791	6.31625835	6.313590029	6.0570574	6.177313933	6.296420295	6.533222756	6.537349504	6.256863631	6.647122519	7.098248038	6.352900089	6.297506889	6.174703409	6.388085329
1553117_a_at	7.928749388	8.724584195	7.908495471	8.279814755	8.694681904	7.220189645	8.043905457	8.573418763	8.59747542	8.419383989	8.909796043	7.915181597	8.410215278	8.248868871	8.955177218	7.853877497	8.365230553	8.837602275	8.87591705	8.666991008	8.657224878	8.654301521	8.959356964	8.342773856	8.592164518	8.508123944	8.675803212	9.166255238	9.013552504	9.308277888
1553118_at	6.901863925	6.661106321	6.487620146	6.826602649	6.739764976	6.585838655	6.3618072	6.624490551	6.325150528	6.299510414	6.620243189	6.563351789	6.580207032	6.692314149	6.552859282	6.530780111	6.683539463	6.400179135	6.619581055	6.616955691	6.634839862	7.104801679	7.043279465	6.405428585	6.444494609	6.587263774	6.86305605	6.606101461	6.394534732	6.859932199
1553120_at	5.021161671	4.730958978	4.71182326	4.817754944	4.962600599	4.81332634	4.856985098	4.880749704	4.669321469	4.634941836	4.695036044	4.669668153	5.070901118	4.699792015	4.962816132	4.749779396	4.959022812	4.99146976	4.832812675	4.527376234	4.832497508	4.913539136	5.253729343	4.807065567	4.86231637	4.766509679	4.950666821	4.757517253	4.72574639	4.987947006
1553122_s_at	4.140534683	4.440667686	3.572127949	4.117956567	4.48171465	4.06092257	4.075236436	4.420968597	4.130770981	4.02631329	4.583149058	4.347206985	4.45401341	4.533044434	4.829848371	4.380099296	4.420841493	4.861907654	4.970019495	5.121757641	4.444186605	4.779683692	4.686653728	4.210116814	5.308367165	4.729745675	4.926229633	5.254200005	4.551543641	5.417311019
1553123_at	6.123223823	5.741579206	5.540254063	5.22045915	5.986189463	6.193471149	5.728217153	5.765205987	5.887495145	5.785381186	5.445155545	5.320021687	5.777561409	6.102095228	5.348420284	5.308203099	5.470559057	5.894312772	5.492727191	5.415999681	5.885194054	5.556606611	5.963264061	5.881567281	5.752037158	5.79647409	5.407744342	5.700207299	6.128979649	5.287836253
1553125_x_at	5.969955664	5.709436156	5.658290922	5.136719562	6.051901398	6.101773002	5.666835133	5.798321283	5.641235843	5.658497637	5.459027891	5.640040009	5.811782193	6.089945805	5.282073383	5.235907602	5.201949701	5.627429813	5.487596165	5.420827296	5.689925466	5.534468183	5.772091251	5.873719343	5.884570757	6.247121783	5.278456391	5.533240119	6.099492988	5.269761035
1553126_a_at	3.667512853	3.892111831	3.680417105	3.464844756	3.557854657	3.540374564	3.612863284	3.665214511	3.713652115	3.747487764	3.5504831	3.625003948	3.621665384	3.527834105	3.597260895	3.485597658	3.942730862	3.692290221	3.749536557	3.627845698	3.642150177	3.707518395	3.502920486	3.789783121	3.451879484	3.757462332	3.620237296	3.301319139	3.525039896	3.522142811
1553127_a_at	5.4581204	5.037271484	4.921141399	4.866078963	5.456487386	5.460589486	5.051038047	5.135998663	5.130744578	5.222627607	4.849540763	5.231169672	5.399118116	5.449211838	4.969839757	4.930231719	5.017096404	5.140348376	5.053283263	4.969772412	5.175674347	5.098735637	5.082266154	5.317577608	5.515873765	5.358613877	5.050137492	5.112694039	5.19667351	4.892782162
1553129_at	3.636074309	3.61265899	3.534669037	4.044216513	3.612668357	3.68619551	3.595199871	3.573427826	3.557064669	3.609620003	3.859684048	3.61381517	3.770513675	3.603611615	3.629072998	3.656740257	3.811109005	3.67335499	3.769751488	3.902468627	3.77491549	3.545791148	3.380419956	3.762983018	3.356096019	3.445095106	3.585366222	3.369398778	3.386137961	3.493249195
1553130_at	6.456641568	6.152171042	6.052357693	6.370900357	6.498125766	6.721231367	6.300460645	6.576792897	6.332594093	6.481585902	6.459068281	6.459136301	6.50875189	6.455938361	6.232829759	6.174492479	6.479575185	6.653749398	6.397326001	6.169713074	6.342528888	6.055070365	6.075013229	6.231541254	6.051158215	5.893261787	6.394377133	6.44510805	6.447199665	6.096041412
1553131_a_at	6.178661412	6.068343656	5.940074965	5.889598331	6.072392868	6.215956357	6.03448489	6.074411973	5.912263514	6.020888181	5.981849144	6.220324585	6.220125575	6.130070877	5.90376807	6.154916881	6.085738272	6.361855677	6.046139206	6.217594151	6.19017872	6.074047662	6.199623213	6.097287874	6.001652885	5.967191087	6.188041609	5.923123788	6.092568628	6.039378853
1553132_a_at	8.088196124	8.350152243	5.278801626	7.817943621	8.336310625	7.106741688	7.436362146	8.680837991	8.964501701	9.261675787	7.615779734	8.766270799	7.944295029	8.901037183	8.193389966	8.856397612	8.751820248	8.513757507	8.952346329	8.818654437	8.4774262	9.02405509	6.796362275	7.65506807	8.775743275	8.099744995	7.97036027	8.760880327	7.749553802	7.166829767
1553133_at	5.685351166	5.122647265	7.173640617	5.423420559	5.428815528	5.454067671	5.351995301	5.576588818	5.576541055	5.652273604	5.457162451	5.685050481	5.323482295	5.452315663	5.557388374	6.663109154	5.938324983	5.264681207	5.447920173	5.35135675	5.011825437	5.659582048	5.66684843	5.515894606	6.430531735	5.919985347	5.884874631	5.678824826	5.016303152	5.898151464
1553134_s_at	3.891581134	3.627472533	3.686958222	3.53853863	3.724044102	3.596378026	3.669551792	3.809236946	3.805918245	3.675507968	3.500244711	3.598106066	3.592805001	3.49349945	3.813638793	3.848069254	3.811493157	3.772193295	3.766937646	3.679777198	3.424916225	3.646628797	3.898362948	3.678079813	3.521386746	3.675494565	3.969930159	3.866633766	3.68193441	3.797934511
1553136_at	6.954046646	7.077954885	7.014225814	7.04896622	6.972431861	7.140589645	7.057764321	7.135342768	7.099389105	7.054518394	6.898608169	7.205679996	7.000877336	7.116744769	7.089861463	7.007537773	7.167559593	7.085798182	7.240635242	7.06959498	7.023977547	6.950050768	7.072193308	7.133716576	7.103118163	6.945698636	6.87601958	6.955672988	7.117534519	6.796362206
1553137_s_at	5.255446096	5.004887549	4.887712685	5.10592389	5.097087603	4.958236547	4.939541619	5.138280535	4.99429393	4.887993858	5.19495144	5.123828017	4.994789084	5.154910079	5.33860932	5.007395531	5.128632937	5.113593264	4.980967303	5.110279139	5.006872466	5.639267541	5.365454304	5.26938088	5.177399976	5.817504577	5.363450944	5.490665351	4.84662329	5.237188598
1553138_a_at	4.967536484	4.736855904	5.102773522	4.61123933	4.961106701	4.757924287	4.935566524	4.684116523	4.816793437	4.703402714	4.857175381	4.719585599	4.723002605	4.796878794	4.433376029	4.694866856	4.560927775	4.654114367	4.601565521	4.94893172	4.747139899	4.916300675	5.132384763	5.104562371	4.924110525	5.227218802	4.488596924	4.596746342	4.703715703	4.826686887
1553139_s_at	6.030847433	5.839418466	6.460502325	5.830831834	6.051278884	6.077103999	5.883176188	6.47203968	5.844100305	5.827780487	6.481027878	6.353652985	6.073785251	6.573636975	6.21008685	6.403407624	6.0170828	6.064904637	6.26852036	6.311902603	6.234399306	6.929468328	6.474517532	5.947494373	6.510321252	6.46158634	6.815952608	6.641998778	6.034503898	6.680278982
1553140_at	4.203928254	4.397323149	4.139767717	4.126811703	4.464336174	4.500478725	4.187957417	4.354060974	4.263340168	4.245399203	4.241373916	4.242891267	4.278085198	4.315872098	3.944402695	4.237489765	4.128138891	4.200892229	4.178040304	4.099250691	3.906245626	4.277081142	4.263551981	4.330803541	4.616146155	4.278817151	4.38469159	4.173474999	4.279076669	4.22581588
1553141_at	6.25192914	5.922245483	5.54618674	6.53613438	6.245095579	5.66909645	5.904916177	6.523281077	6.65901892	6.0164104	6.269276275	6.016829895	6.403051934	6.362930458	6.670280243	5.727078173	6.109656906	6.522046996	6.564675999	6.145404106	6.044817781	7.023454808	5.543609228	6.15055969	7.150407394	5.437682742	6.129508421	6.689788053	6.166901088	6.181923176
1553142_at	4.656956281	4.899945916	3.938476299	5.033005264	5.253395441	4.148992453	4.695390357	4.655238122	4.81235919	4.756711657	4.714282604	4.424940178	4.718634711	4.755173469	4.880230678	4.475935664	4.474260624	4.443017881	5.004264313	4.749374109	5.150639625	5.987846905	4.080260491	5.810052629	6.22729149	4.837259849	4.820037018	5.249287056	4.625603879	5.566314053
1553145_at	5.449005366	5.443147133	6.65163943	6.700193477	6.130625437	6.033411975	5.895458879	5.789270809	5.968482361	5.337726417	6.064045439	5.974163072	5.873149489	5.250307601	6.317320409	5.652855876	6.110622708	6.167018657	6.151381812	5.906863841	5.635150611	5.76560196	5.445838617	6.122028798	5.764876982	5.802121146	5.956429192	5.940449901	6.138043593	5.749187453
1553146_at	4.703591385	4.482437289	4.283962606	4.824361487	4.61979435	4.927866007	4.669602552	4.765307179	4.445149993	4.60309476	4.717105143	4.300472901	4.783228667	4.454360133	4.789860611	4.33950105	4.769059289	5.024653687	4.7928669	4.440904397	4.586965234	4.343115635	4.54208343	4.624470219	4.078744582	4.31185454	4.551091025	4.437925843	4.570617733	3.96635267
1553147_at	3.988906642	3.772142904	3.5058968	4.096521519	3.98507865	4.076445933	3.882425296	3.882432729	3.93634423	3.889685473	3.959313108	3.760327232	3.981659473	3.807722784	4.044639226	3.924757769	4.204821807	4.16703154	4.054149458	3.794019779	3.782357412	3.783148097	3.575932968	3.791818684	3.624033726	3.58666621	3.922781522	3.804699132	3.763040921	3.464596949
1553148_a_at	6.206840264	6.514581808	5.368175788	6.444134854	6.69461488	5.772624971	6.189827685	6.483180553	6.571711489	6.287513262	6.512895504	6.277231139	6.959157931	6.690023294	7.272669702	5.764359862	6.262552371	7.169234698	7.957572754	7.41280029	6.863202087	7.198604321	6.749642234	6.693730548	7.162800378	6.584786877	7.071739986	7.394473299	7.199651128	7.613174277
1553150_at	4.886321934	5.594340581	3.339001051	4.511300276	5.376912835	4.187551731	4.655389117	5.888023776	5.103377435	5.628483881	5.395759631	4.914893648	5.436085932	5.512512614	6.000953796	5.216860167	5.315197227	5.155556894	5.702658404	5.110825997	5.905545305	6.140393216	6.151700177	5.480697637	6.041950066	5.883292461	6.798852939	6.25517795	5.332787695	6.718609809
1553151_at	5.021816849	5.075265238	4.272266707	4.403555773	5.123436214	5.244416593	6.191049649	5.453138047	5.669545813	5.164634799	5.318688833	5.580120259	5.285346874	5.59667925	5.383492293	4.545898937	5.041856781	5.282918138	5.263271323	5.219535521	4.610642903	5.79948869	4.768871973	5.91661833	4.588518364	4.538002648	4.986018157	5.797941862	5.319079617	5.088881051
1553153_at	7.172080703	6.824100574	6.626573571	7.020901819	7.119171525	7.582463334	7.67528032	7.115269462	7.025242387	7.303976786	7.199147293	7.241675966	7.362104814	7.299214236	7.512833753	6.944969156	7.256119911	7.586324681	7.386222571	7.348836486	7.358572578	7.386025561	6.821674134	8.066874539	6.364292616	6.471017216	6.977219007	7.300065783	7.076616117	6.692267999
1553155_x_at	6.464487792	6.11872699	5.839141732	6.445498796	6.444583776	6.91884068	6.992393573	6.281157024	6.368265983	6.353074785	6.525302768	6.420077816	6.56300182	6.537020625	6.682431756	6.126678182	6.460505211	6.82923488	6.607357732	6.486550599	6.407386207	6.805154918	6.11294238	7.078379387	5.647717796	5.856935224	6.130547176	6.818443715	6.386151676	6.030091065
1553156_at	5.584995907	5.597911689	5.564135204	5.098887698	5.375111621	5.693997105	5.42757058	5.570244145	5.082019557	5.354347819	5.175002052	5.629138831	5.196795694	5.689011813	5.393394116	5.413011127	5.576770126	5.61273515	5.169482306	5.646271442	5.456753041	5.54887579	5.980825134	5.592116701	5.750024476	5.587616949	5.01402388	5.232980862	5.328546719	5.410704038
1553157_at	5.308365822	5.315370028	5.240437511	4.249730986	5.170483527	5.292341415	5.035912188	5.151330117	5.095230658	5.230985657	4.80854214	5.216668507	5.092016485	5.109331981	4.96839811	5.072809024	5.028571324	4.968711835	4.832167085	5.134314796	5.257395057	5.132473978	4.958470229	5.382697462	5.235637208	5.443439614	4.878968574	4.868939891	5.378022829	4.757740745
1553158_at	5.362767876	4.698905551	6.171552694	5.032871258	5.083971195	5.107455549	5.192892315	5.374176768	5.262104504	5.149285643	5.200450542	5.192640939	4.946249165	5.130320408	4.984232359	5.462998032	4.913916618	4.763351817	4.987871057	4.836485283	4.593919695	5.93511791	4.776881871	5.373294464	5.505114337	4.7389514	4.6502684	5.07390284	4.711726533	5.425756727
1553159_at	6.048985278	5.746651513	5.911498747	5.808215192	5.889281629	6.275250828	5.875415382	5.999807203	5.936131114	5.76139832	5.91112416	5.92629494	6.0835675	6.1152695	5.688089191	5.782000045	5.916622196	6.154709605	6.035520072	5.901812958	5.975204086	5.842626324	5.882235654	5.873225063	5.83080167	5.835817597	5.859770675	5.910238374	5.706046443	5.592468264
1553162_x_at	6.017276434	5.946647428	5.641116993	6.285396061	6.110710106	6.066390364	5.865561098	6.035677591	6.070086269	5.779988282	6.270706943	6.062314151	5.809792925	6.082124754	6.186883545	6.050736202	6.124218672	6.312187757	6.056017877	5.845032074	6.117610528	5.929780889	5.979996561	5.837761272	6.246016425	6.065154494	6.19382315	5.839663966	6.109312893	5.888543949
1553163_at	6.207032538	6.096161676	5.67118881	6.038818265	5.934110534	6.428369744	6.252386786	6.134181615	6.00167671	6.228243764	6.256868275	5.925953704	6.315294255	6.223360645	6.273152078	6.105687761	6.1194857	6.338015354	6.236096875	6.117468886	6.062175036	6.102019162	5.977901277	6.318420277	5.9123654	6.172088538	6.263721647	6.183315857	6.444180315	6.00056588
1553165_at	5.977124851	6.035804175	6.338430374	6.32632921	5.908139702	6.037299892	5.801031749	5.714776343	6.211608441	6.011260275	5.694773526	6.130163778	6.044698178	6.171452996	5.991909438	5.341272501	5.95578564	5.97930483	5.653051577	5.717598713	5.60838621	5.482290562	5.98619136	6.211251214	5.91732606	5.640733485	5.909303361	5.830477401	6.112495546	5.873299489
1553166_at	6.276045681	6.091905495	5.899613485	6.186690183	6.172830774	6.45485115	6.061571581	6.237415217	6.129696756	6.180301186	6.119372049	6.067962588	6.361124762	6.059630862	6.352033231	6.557007733	6.020976254	6.344954758	6.241840355	5.990452389	6.180480059	5.992177026	5.753901728	5.947088218	6.250494697	6.502271611	6.13761941	5.919540256	6.057068004	5.695543466
1553167_a_at	5.181835776	5.553998016	4.630238346	5.640034747	5.151159926	4.784359947	5.192941765	5.429693957	5.209763306	5.269650897	5.637985428	4.799827918	4.942618116	5.346059838	5.59800582	5.106114814	5.364036442	5.374796723	6.565086029	5.152618432	5.27232859	6.061839963	5.671477688	5.112595475	4.873158902	5.802212556	5.564459004	6.004091641	5.854587782	5.898260717
1553168_at	6.044367559	5.836652973	5.91299137	5.538100931	5.625588019	6.063669464	5.863841667	5.910691271	5.596248383	5.71324278	6.064306209	5.898894519	6.027516967	5.924422945	5.845296861	5.586099902	5.873770706	6.13015975	5.918090818	5.898712791	5.981013341	5.796719443	5.702461669	5.878664074	5.78669097	5.363126072	5.999005754	5.634022405	5.558489454	5.159006677
1553169_at	5.548681461	5.52102553	5.325354224	5.499982471	5.105375887	5.785930278	5.714722241	5.526962831	5.454570615	5.366574647	5.567219119	5.612829786	5.390439662	5.553595755	5.32096398	5.76224884	5.330380676	5.414409114	5.266527672	5.227534702	5.358377287	5.059185401	5.434915577	5.428640491	5.409545971	5.238997205	5.363639017	5.387901653	5.136497702	5.528148182
1553171_x_at	4.990477406	4.891776093	4.8127451	4.79339334	4.919961107	5.228603443	5.312998704	4.962352687	4.918065827	4.940590122	5.115028297	4.932710538	4.83019153	5.022222855	4.871174211	5.554946223	4.910269419	5.063222388	5.06027596	4.754111758	4.900190063	4.698353727	5.0001214	4.904773507	4.899296689	4.807066061	4.927639476	4.486740515	4.7816285	5.06725212
1553172_at	5.798194874	6.07045118	6.127821112	5.6979214	5.575980317	5.85117937	6.17245983	5.830041247	5.968933457	5.921317194	5.497312381	5.816066725	5.33617605	5.697662769	5.891925461	6.667633217	5.873904063	5.709972639	5.848143505	5.976668855	5.993868267	6.116575838	5.918812697	5.685728127	6.138418376	6.677726398	5.971943908	5.863734704	5.474165393	6.567322124
1553174_at	5.900682827	5.769963251	5.627914108	5.799288433	5.817255829	5.882639134	5.63366564	5.699833861	5.45937531	5.605092975	5.704859005	6.05087797	5.658613679	5.725039011	5.483280277	5.906713029	5.906544758	5.93602776	5.636963786	5.691242234	5.842904786	5.789925475	5.893727925	5.515916148	6.032826572	6.092696642	5.63374991	5.753349998	5.764663887	5.658647782
1553175_s_at	5.433557359	5.288604044	4.802520252	5.474944867	5.29218875	5.312406087	5.397712809	5.556320057	5.193810311	5.296401999	6.062474694	5.158132289	5.524981744	5.421166774	5.819628748	5.190936585	5.23759535	5.504533821	5.594230336	5.684711905	5.271948672	5.36171906	5.3550317	5.166117853	5.120331787	5.270126896	5.591098884	5.859643774	5.314578244	5.147098756
1553176_at	4.707180139	4.341395478	4.330739435	4.380742231	4.664105822	4.649697823	4.61149861	4.639586169	4.638844426	5.06117674	4.669582968	4.761366188	4.227918767	4.589450325	4.365718885	4.345954657	4.453466378	4.638707007	4.276584495	4.681012972	4.376383862	4.569467676	4.338748994	4.530155293	4.198865565	4.258006547	4.339763486	4.227194828	4.234481428	4.135118902
1553177_at	5.546767274	5.721239448	5.159982252	5.598727602	5.518596226	5.486688612	5.391605363	5.660238801	6.122925849	7.088777534	5.571947013	5.48641557	5.377544619	5.56726976	5.6185213	5.285314665	5.686100587	5.546846197	5.588765674	5.189160753	5.374402203	5.641471258	5.240358994	5.364001348	4.832778807	5.245602903	5.31179977	5.736810718	5.202644556	4.955085871
1553178_a_at	6.111083236	6.145026554	6.116930494	5.994563564	6.112087231	6.139050958	6.185896153	6.293333472	6.089437621	6.272456895	6.100698751	6.362502497	5.95123087	6.161761776	5.893699103	6.131221812	6.14194886	6.208132555	6.124382406	6.019470375	6.324486376	6.278015335	5.999595819	6.18066535	6.122367506	6.283198199	6.071068997	5.936348093	5.975694424	5.968773079
1553179_at	5.150186537	5.173532465	5.265636365	4.746440366	4.976077238	5.156111697	5.095601087	4.951268937	4.908756098	4.956892354	5.200819041	5.06531977	4.884249542	5.163232485	5.063691864	5.015284821	4.800563955	5.254219011	4.98131825	5.001867132	5.300436968	5.5823806	5.016841784	5.220811472	5.421914116	5.081495466	4.731942193	5.018221862	5.22133645	4.690526606
1553180_at	3.043523407	2.997263219	3.077521026	3.239493697	3.134445442	3.056153744	3.137644279	3.141004891	3.095151299	3.035641714	3.217357443	3.167650363	3.207087946	3.140370732	3.073435661	3.128564369	3.052150343	3.069764438	3.031466831	3.237720638	3.20512615	3.463444642	3.042135373	3.248838916	3.107689962	3.194924599	3.065833299	3.304299804	3.189257071	3.094627146
1553181_at	6.017781835	6.041649704	5.634258879	6.162631164	5.789347412	5.878716847	5.99649198	6.010764135	5.865978548	5.995669403	5.814625701	6.057726873	6.011916552	6.03947539	6.092068679	5.893208832	6.011749882	6.344956052	6.261533855	6.261452913	6.129406636	5.967094	5.759719759	6.126108236	5.830359139	5.794285167	5.982080472	5.621877	5.894331907	5.630217095
1553183_at	3.984569096	3.950188798	3.853164185	4.206018998	4.033696249	4.064529464	3.795034426	3.785892663	3.98377202	4.330183011	3.844704954	3.845273889	3.906580592	4.077007208	3.915537759	3.812416401	4.163292723	4.009629319	3.72783356	3.924572208	3.891662998	4.012289395	4.425549704	4.22245338	4.275337772	4.809921209	3.977012623	3.962068865	4.31560053	4.381679277
1553185_at	8.240511286	8.619453155	8.404238024	9.435655905	8.445678065	8.401491898	8.341407602	8.397191006	8.086407162	8.479986411	8.26201457	7.994387831	8.359749607	8.079354264	9.536525171	9.254991289	8.810986815	9.293935707	8.345583728	9.131098079	8.602679927	8.776522052	8.922968777	8.117826976	8.757608476	8.804897119	8.48591606	8.853695837	8.853335959	8.793903207
1553186_x_at	8.101857201	8.519462583	9.018127361	9.213842856	8.41140253	8.206377798	8.33814986	8.387262739	8.06332167	8.367557815	8.308495784	8.030847749	8.33987974	7.830918896	9.423423172	9.306391451	8.754149626	9.117453662	8.25683617	9.238709322	8.453164623	8.592165614	8.695681802	8.015459352	8.641274976	8.777143196	8.533645049	8.761050393	8.985124898	8.74523887
1553188_s_at	5.132713064	5.178826239	4.771498645	5.204915701	5.23356814	5.263847852	5.233937928	5.066747791	4.836765203	5.105758381	5.168642768	5.086671396	5.120197478	5.207251903	5.128115231	4.93823611	5.114050888	5.260448112	5.06333988	5.102800957	5.107710352	4.900688329	5.328141787	5.250381094	5.047133564	5.202626347	4.861234402	5.103616125	5.246996819	4.994286571
1553190_s_at	6.041823999	6.285789394	5.894921912	5.830154238	6.101651154	6.272127246	6.066679628	6.061697663	6.118480164	6.023640039	5.894420314	6.32986087	6.281001903	6.383420185	5.90101653	6.018400153	6.190920892	6.35769558	6.032220644	6.067693767	6.120101108	5.99729694	6.240496123	6.079328271	6.205374755	6.118003327	6.017686015	6.091468623	6.2628969	6.033765818
1553191_at	3.61098715	3.791279464	3.71837051	3.819741902	3.635801622	3.413217835	3.72371532	3.669404947	3.614709384	3.55886329	3.948203653	3.59350889	3.708407209	3.784922589	3.809223476	3.486331748	3.546210996	3.527278836	3.784000932	3.788999576	3.703696603	3.729197114	3.604502913	3.685746298	3.467383224	3.700644044	3.603740088	3.612022908	3.585843911	3.620364891
1553192_at	3.785748507	3.811093219	3.682794232	3.955103216	3.994084473	3.817848381	3.949459501	3.861306977	3.93945181	3.871428033	4.059262434	3.756933885	3.715214333	3.759415063	4.229713397	3.631857379	3.953482551	4.088618509	4.051988703	4.021036506	3.789128764	4.133069344	3.826098666	3.688968882	3.568071355	3.871509014	4.123975587	4.167207453	3.881543584	4.496858178
1553193_at	3.699625276	3.741845873	3.903493813	3.782658909	3.504313877	3.360530567	4.215704123	3.359775038	3.769241548	3.571639759	3.792294487	3.906967175	3.690359183	3.633829081	3.677741855	3.380008942	3.694653503	3.607003901	4.059096716	3.80087876	3.889545739	3.954474628	3.926866784	3.919353931	3.665833708	4.025153815	3.377722692	4.014634373	3.778759365	4.129576153
1553194_at	5.227572228	5.278589387	4.726451447	5.828948079	5.826309355	5.091812231	5.118893411	5.628960859	4.922299149	5.133531917	5.603125042	5.431922607	5.849124945	5.59213383	5.632733127	4.568640962	5.299942456	5.953060102	5.909236673	5.931143454	5.321850334	4.915966992	5.012875148	5.108380077	5.196481889	4.649452572	5.282932717	6.253686089	5.503561622	4.942961567
1553196_a_at	6.381577048	5.757016241	6.471845048	5.92030193	5.95829123	6.146504413	6.321144818	5.939739878	5.940191044	5.882936918	6.171261934	6.799258953	5.884056441	5.892774454	6.13525357	5.686108656	5.836056592	5.946363747	5.745548319	6.088951367	6.177656023	6.213094656	5.763270783	5.999303459	5.919821494	5.581945764	6.055876638	5.830306837	5.918090273	5.603747617
1553197_at	4.286642435	4.168978106	3.865094829	4.238484734	4.207696463	4.207696463	3.913804795	4.10217	4.38818342	4.201001497	4.0831996	3.934959333	4.332596061	4.285400337	4.139861583	4.06358495	4.401539185	4.258114787	4.351655905	3.955640085	4.176657705	4.108695225	4.438326608	4.336840452	4.209624133	4.260334813	3.908860056	4.088537555	4.475142941	3.86529692
1553199_at	4.48629217	4.522264113	4.26980337	4.032297021	4.910810336	4.538808745	4.208312173	4.265875422	4.416502351	4.420741001	4.244065732	4.197703636	4.573522991	4.464285933	4.080280127	4.264467111	4.367056338	4.223834638	3.957080612	4.146011238	4.327386743	4.139287964	4.362904049	4.3642491	4.361323737	4.504744961	4.253594527	4.447898411	4.411997939	4.082551599
1553202_at	5.088008957	5.278115566	5.078693208	5.148277484	5.114462925	5.124245151	4.935034695	4.940735474	5.019909681	4.835075096	4.503129881	5.020606177	5.067438863	5.15904695	4.81310465	5.657593034	4.676736194	4.987752486	4.720417627	5.033643016	5.125729542	4.804242808	5.903153422	5.103644086	5.118232779	5.26038329	4.677415208	5.018446154	5.096454627	5.835873011
1553204_at	6.484512048	6.054507306	6.106628391	6.288244975	6.186923398	6.184788697	6.257904672	6.247824542	6.004953467	6.273683433	6.253534138	6.507965744	6.535440283	6.163539153	6.091034833	6.287414007	6.427971696	6.721322621	6.228792559	6.306012231	6.342255862	6.34643632	5.918127642	6.306002484	6.094381885	5.797203849	6.033335747	5.995160894	6.044133537	5.555308743
1553205_at	6.597551932	6.543023208	6.214574712	6.603218531	6.36634124	6.773219604	6.489940372	6.493026727	6.36730689	6.540673768	6.422778495	6.605331991	6.556837289	6.505971413	6.508306362	6.67285397	6.531140351	6.50969525	6.552561648	6.833143683	6.524479122	6.413736701	6.493820493	6.644221861	6.609433601	6.487298988	6.471107522	6.490276669	6.343063086	6.034518584
1553207_at	5.915030999	6.169314456	5.83525298	5.885397545	5.827238155	6.148166731	5.740030534	5.677619365	5.628177487	5.951288587	5.797684409	5.90359923	5.865993952	5.908405817	5.928856099	5.955076487	5.977886538	5.875507176	6.007724505	5.737395668	5.797844558	5.942396662	6.051334084	6.059827155	6.028006982	5.882056846	5.589427668	5.583275488	6.218725605	5.61615074
1553208_s_at	5.581471774	5.295784351	5.062174835	5.25860207	5.401273068	5.519720953	5.384261696	5.512775793	5.498070713	5.542280757	5.311645862	4.919153716	5.428313105	5.162623876	5.500627629	5.059276666	5.76515052	5.722027447	5.774792457	5.193802894	5.474024489	4.956695924	5.193112039	5.376261898	5.167326992	5.16516056	5.275452411	5.211042361	5.293221284	5.04600023
1553209_at	5.511052628	5.45783724	5.450758427	5.329012744	5.425639626	5.854616936	5.490870326	5.463243048	5.345928457	5.450758427	5.467120253	5.57184089	5.6277401	5.540919174	5.199759167	5.653976245	5.341172748	5.607049583	5.330585987	5.631934247	5.618562582	5.488774716	6.044926208	5.646730338	5.671470599	5.628178752	5.384503789	5.381937552	5.890594056	5.349276818
1553211_at	4.873634834	4.930003462	4.768895502	4.698131998	4.877520926	4.794496184	4.790508113	4.911028443	4.692109299	4.876963507	4.738003795	4.713086274	4.798355543	4.646993011	4.68791925	4.762012543	4.738159365	5.224419842	4.891967413	4.89637033	4.782910311	5.079854258	4.878755691	5.109565781	4.503588925	4.715002219	4.818002958	5.010626379	4.753324529	4.383525025
1553212_at	6.368199587	6.226302791	6.179814232	6.039043693	6.23396701	6.487334859	6.360508051	6.200439859	6.06400625	6.205934563	6.319213721	6.150754286	6.373843478	6.438831225	5.996053674	6.239870708	6.044423135	6.03786416	5.937216519	6.322819729	6.279466198	6.050925377	5.888617279	6.201476069	6.071450146	6.292209079	6.046396186	6.039439029	5.978904829	5.853903986
1553213_a_at	4.962949704	4.534544841	4.339029968	4.526637015	4.466106409	4.970413199	4.896738164	4.650981452	4.586195124	4.6026888	4.836144681	4.822638709	5.034009057	4.780717589	4.717754693	4.704019411	4.798902847	5.004013793	4.8118052	4.721322104	4.534890856	4.571503064	4.418628205	4.817993341	4.337572462	4.411162613	4.567797515	4.804388862	4.693826007	4.267032891
1553214_a_at	3.226262623	3.386644449	3.538444301	3.440288364	3.332822657	3.352656023	3.440581486	3.271801827	3.245192822	3.290985063	3.413773308	3.327240803	3.343666935	3.416794724	3.479837347	3.371053129	3.318311129	3.342661588	3.282285879	3.295404987	3.47816308	3.319164191	3.109535287	3.269923376	3.346154005	3.415238207	3.237207653	3.366532279	3.591091638	3.385556427
1553215_s_at	6.70630409	6.601363304	6.21077024	6.503066809	6.773693361	7.109338825	6.637446516	6.763916495	6.630174923	6.938995064	6.506728209	6.706374994	6.854737549	6.773778051	6.6452233	6.404665952	6.658230259	6.551815262	6.555157595	6.609392216	6.472449134	6.255913425	6.27781191	6.811039082	6.489819615	6.281828816	6.514554257	6.687572673	6.48195814	6.308866851
1553216_at	5.006924816	4.912103081	4.460003044	4.676700473	5.155950266	4.207890517	4.704351876	4.970640332	4.763504084	4.614617695	5.187349092	5.023873713	4.825630125	5.322801208	5.24758391	5.044065557	4.699229563	4.97813956	5.322550132	5.439300159	5.032246447	5.129272548	5.605221972	4.851911788	5.188251702	5.722964994	5.249244658	5.047507047	5.067143416	5.572407819
1553217_s_at	4.739087929	4.777937699	4.253357691	4.66508604	5.233003522	4.601506601	4.623225756	4.970851777	4.968000313	4.778877445	5.224017719	4.87924836	5.012703745	5.090748413	5.295475848	4.716897328	4.849241442	5.063628303	5.223683492	5.309251327	5.003694538	5.220086677	5.322764336	4.676699272	4.777506795	5.529744459	5.067497479	5.367401237	5.227505889	5.817011543
1553218_a_at	8.301326692	8.044518318	8.613577564	8.479310645	8.4250253	8.070846206	8.275400092	8.21631734	8.249006385	7.878666426	8.439467421	8.054905094	8.255476888	8.23565666	8.266025029	7.906878065	8.3141121	8.349728	8.298771859	8.53652224	8.316216208	8.652016738	8.27013285	8.127738257	7.78016449	7.465676809	8.421128594	8.451422651	8.271578761	7.583690504
1553219_a_at	5.72098605	5.595587168	4.884792164	5.380572857	5.953126037	5.321640539	5.492808909	5.687003027	5.388054489	5.5258028	5.855930064	5.34157472	5.707398102	5.689386416	5.800035646	5.473470477	5.555160215	6.158015582	6.089644411	5.773345012	6.190875834	6.930016858	6.880419216	5.309511201	6.062217022	5.838397326	6.113246802	5.769116995	5.31092545	6.38927061
1553220_at	5.927149302	5.753928189	5.011421536	5.517014232	5.553487033	5.776808104	5.692493098	5.94702963	5.918572862	5.786868211	5.754160012	5.697801843	5.436248133	5.509179625	5.984403517	5.848787515	5.92686346	6.052756411	5.918876657	5.871650295	5.884218122	5.632829342	5.578487025	5.399826137	5.951084924	6.227458167	5.383471533	5.929178666	5.833163658	5.737251459
1553221_at	5.782475491	5.646285555	5.691421	6.032065455	5.944386402	5.971286746	5.944290187	5.990911499	5.972028688	6.062162695	5.936277614	5.767359918	5.850933495	5.663701346	6.107437006	5.587090481	5.797690817	6.323258276	6.10218843	6.025339939	5.906675895	5.92632743	5.792600383	5.771878587	5.841437601	5.490412906	5.89986253	6.046550742	5.658089734	5.495105588
1553222_at	7.205399035	7.284160584	7.400497174	7.569737498	7.482323282	7.390332264	7.270247482	7.260159186	7.054441169	7.287177997	7.54307229	7.329514893	7.316852367	7.478599842	7.490240455	7.18414322	7.408135444	7.274704503	7.386894507	7.302297329	7.46019996	7.193721148	7.336600363	7.432765076	7.290787549	7.210062325	7.422741608	7.426698426	7.414213881	7.208112793
1553224_at	5.179608206	5.267596991	4.92695063	5.686719169	5.294431693	5.452019694	5.313329565	5.321443711	5.292599435	5.581745548	5.301886817	5.154956452	5.457720381	5.297711041	6.015734631	5.195444724	5.415221145	5.857392345	5.604528886	5.207378044	5.188780623	5.025514592	5.171877548	5.391176204	5.008288409	4.943939697	5.661578118	5.211389311	5.309759907	5.2413093
1553225_s_at	5.37168903	5.32873935	5.096316674	5.621610387	5.582651062	5.299331642	5.540334371	5.603379879	5.364748231	5.23575619	5.990031095	5.466916043	5.675310367	5.677496388	5.821914647	5.178019518	5.850133063	5.580501771	5.851642984	5.956692894	5.564221753	6.43106568	6.232830726	5.529618697	5.341972116	5.67333457	5.573412713	5.880724734	5.796782173	6.390933958
1553226_at	5.3669873	5.088510424	5.191711022	5.178920705	5.454747281	5.583452991	5.361675623	5.268679487	5.374309862	5.408161608	5.107684823	5.100355212	5.60006268	5.230735485	5.44804903	5.200141196	5.400017336	5.450793947	5.305281185	5.120407638	5.409012447	5.224839739	5.024300017	5.375892757	5.152090407	4.939854926	5.117458273	5.092931919	5.27781755	5.108276875
1553227_s_at	6.042528281	6.018695508	6.112416323	6.193100249	6.201013428	6.112416323	5.957823048	6.091323655	6.270963994	5.942106383	6.254636345	6.286354874	6.238496269	6.107903596	6.694745742	6.247559557	6.559830646	6.88947804	6.793311093	6.989612545	6.387664718	6.209051095	6.437860858	6.468173136	6.370718406	6.327017126	6.436759551	6.361264055	6.595520024	6.277845509
1553228_at	3.402359985	3.291707719	3.229170807	3.415819721	3.284330671	3.296209693	3.374281245	3.291767761	3.181340652	3.165712486	3.352931796	3.171729359	3.424619297	3.507133935	3.466061937	3.381437937	3.320320088	3.282277887	3.289136499	3.162857222	3.178943783	3.318165514	3.408071057	3.296993881	3.314946355	3.295993956	3.15158439	3.335327054	3.287616982	3.264659108
1553229_at	4.90092637	4.808637024	4.859399836	4.634082491	4.908802212	4.977370758	5.071847121	5.149141905	5.155131395	4.866099809	4.908561085	4.95779874	4.97111831	4.832505677	4.919887135	5.012437223	4.967357282	5.340579107	5.042881812	4.657008233	4.740763846	4.691748465	5.072664541	5.035983381	5.030082205	4.321398341	4.949624979	4.832699936	4.977366557	4.754069524
1553232_at	5.516296343	5.555077438	5.520305418	5.241746108	5.420733848	5.671447747	5.411442715	5.232266778	5.262780724	5.493781245	5.330975538	5.551297094	5.480903756	5.451248759	5.418156999	5.478620092	5.477848003	5.509108945	5.367676608	5.232010815	5.686955923	5.516803783	5.78310231	5.449060642	5.805104934	5.492817855	5.073940912	5.527137237	5.675772205	5.4261595
1553234_at	6.200092644	6.53613945	6.528890919	6.253439704	6.213497957	6.493110273	6.436040017	6.338598144	6.335875299	6.407102137	6.378161243	6.361257713	6.376435737	6.183252388	6.479702951	6.622809005	6.390062556	6.493046538	6.46849775	6.581724286	6.586297178	6.358159779	6.365239576	6.550705354	6.405829141	6.25982	6.395333485	6.195284269	6.46162887	6.193450292
1553235_at	5.526292839	5.537608284	5.448964471	4.85886265	5.301257013	5.866788479	5.538742008	5.320279132	5.396056685	5.340828366	5.168887068	5.476956855	5.512685298	5.420615665	4.870724102	5.597288868	5.394063024	5.398957189	5.158289991	5.296951349	5.421075248	5.223074396	5.343718442	5.35580645	5.264157698	5.559582094	5.130556392	5.284225384	4.981921858	5.237368238
1553237_x_at	5.536679395	5.489275257	5.353495712	5.446166847	5.544564258	5.832490411	5.831034335	5.509660313	5.380376948	5.450124594	5.566872028	5.662991386	5.354353428	5.426368918	5.091473611	5.656134862	5.526471651	5.665500307	5.303998438	5.473680238	5.534218667	5.418381025	5.455135187	5.538498058	5.586046171	5.395754675	5.22290443	5.20847846	5.339656969	5.428176349
1553238_a_at	6.915823507	6.621725662	6.90217232	6.636467573	6.831991012	6.966056789	6.595242938	6.880481065	6.636120427	6.732230526	6.460380011	6.99623383	6.672293233	6.861689121	6.498812479	6.641796966	6.59750052	6.813652349	6.693858121	6.645893073	6.778439551	6.757652589	6.773928799	6.659479973	6.745898919	6.63009151	6.481418824	6.696240998	6.782449942	6.435177718
1553239_at	6.124592005	6.099355142	6.574362674	5.882685074	6.11305	6.250587219	6.016508137	6.113935385	5.930634532	5.973686735	6.052438471	6.452289143	6.338272324	6.258289001	5.788215574	6.048118201	5.806133689	6.023548528	5.748594339	6.074953218	6.206627308	6.156044969	6.134109147	6.225510347	6.186733786	6.005874772	5.884123199	5.969577871	5.953524573	5.951328081
1553241_at	4.742925926	4.619471168	4.357362073	4.717199885	4.894070194	4.730349184	4.808431497	4.911173744	4.593743176	4.761680819	4.980380939	4.778672198	4.927961266	4.783202908	4.738274267	4.627011678	4.863740997	4.915650539	4.800596857	4.79556382	4.828680427	4.297485238	4.850975029	4.549033732	4.651459951	4.696512467	4.863834635	4.839143489	4.852282058	4.603759239
1553243_at	6.39986416	5.947813003	6.254279972	7.498696759	6.416357407	6.418259457	8.575657731	6.623007799	6.387330584	5.827545465	6.808152492	6.828334386	6.322217629	6.092189819	5.430059882	5.503773581	6.256292028	5.938207285	6.264799401	6.596079132	5.798348819	6.165280263	5.306736178	5.903298194	5.525617813	6.172059744	6.184702903	6.694540596	5.905888075	7.237685705
1553244_at	3.848309447	3.772678461	3.850996808	3.783042078	3.844769808	3.895145355	3.922586193	3.774034619	3.861155034	3.844769808	3.79658254	3.792110003	3.804859613	3.764120176	3.747212834	3.98494358	3.786257362	3.841759051	3.854986627	3.605781855	3.627327774	3.938034729	4.054425307	3.772543181	3.987263349	4.290278692	4.045843986	3.669485754	3.958378054	4.376215708
1553246_a_at	5.882811038	6.072356677	5.99451317	5.707388759	6.157537238	5.984258833	6.013734142	5.963681191	5.978652839	5.988256921	5.855173194	5.886498777	5.994519082	6.012216878	6.046416395	6.075053501	6.233975045	6.369149443	6.164920829	5.945758992	6.093749342	6.063383379	6.033644026	5.942740229	6.173361347	6.033343529	6.065915436	5.944775727	6.363328667	5.7870542
1553247_a_at	3.615110133	3.313243384	3.758841653	3.375425126	3.442964746	3.437332254	3.708110549	3.703753466	3.771971886	3.426633904	3.757707419	3.856821869	3.478332926	3.486194241	3.470753961	3.94635287	3.645328336	3.775896748	3.83376492	4.066273213	3.661343952	3.761840175	3.795036583	3.562719746	3.79527542	3.681874263	3.702562188	3.832371543	3.385786983	3.985962099
1553248_at	5.635898357	5.530986885	5.811418372	5.912953807	5.67557901	5.598806831	5.534706011	5.425853003	5.357834584	5.425041158	5.424312094	5.745353766	5.445996524	5.730094278	5.425056119	5.51018688	5.239616213	5.607498529	5.425405963	5.519696632	5.567218467	5.370252389	5.466879855	5.567218467	5.822028975	5.457897701	5.351847253	5.547812987	5.617094054	5.694208324
1553249_at	4.751925907	4.731719431	4.554917214	4.544411229	4.855261249	4.623195753	4.664870251	4.702148089	4.648809706	4.674791857	4.714735923	4.56887518	4.725698948	4.741713098	4.458212399	4.803921804	4.692775331	4.868684199	4.726674236	4.73252592	4.718838427	4.670680483	4.681763937	4.963895492	4.947920828	4.508856921	4.639491241	4.658024537	4.646773272	4.3564308
1553252_a_at	6.150964834	6.273056874	6.569640209	6.043789125	5.838999333	6.420307616	6.158768774	6.27540646	6.204670348	6.005602646	6.106084976	5.879865565	6.176719036	6.049121016	6.191362829	6.183672696	6.234478746	6.197196323	6.266428076	6.350740642	6.039708013	5.520149306	5.731163039	6.156376915	6.495800278	5.989465047	6.195429031	6.124704925	6.234778897	6.102069897
1553253_at	7.563543402	7.382775119	7.526023377	7.433162302	7.521255645	7.880405745	7.644498144	7.641487766	7.470287183	7.563737855	7.651277995	7.602817662	7.471567244	7.719081699	7.520164838	7.466284244	7.721132792	8.07229785	7.64659915	7.509038896	7.497989403	7.326884487	7.242310012	7.764312744	7.303607347	7.124065052	7.461635055	7.247952262	7.517952527	7.152127602
1553254_at	4.454312241	4.336060299	4.418208867	4.55016142	4.446531421	4.643210892	4.357156056	4.259485639	4.449961675	4.244580052	4.424074581	4.624486316	4.567095367	4.433948041	4.377347826	4.269638771	4.372363763	4.408469178	4.672937491	4.237796176	4.359244724	4.337227635	4.246765648	4.375739941	4.414380806	4.432263633	4.403957404	4.274062799	4.477790514	4.090029967
1553255_at	4.474680448	4.589812249	4.521624969	4.63068741	4.85210277	4.664331662	4.747415616	4.569371762	4.39991454	4.513853398	4.707215991	4.569781036	4.762735517	4.658382062	4.585053266	4.433004589	4.582307351	4.670618861	4.653445596	4.514699102	4.53426988	4.403697256	4.595394844	4.465926797	4.599070179	4.207691817	4.634289906	4.468495229	4.571587141	4.449617427
1553257_at	6.04089908	5.819481085	5.920281439	5.626486739	5.893464597	6.179380333	6.247272261	5.951079082	5.805547263	5.745475128	6.290058214	6.19030764	6.026915269	5.922807442	5.694846937	5.960776733	5.969471853	6.240151999	5.775836825	6.098214326	5.956960183	5.889970107	6.102858253	5.959837133	5.970046223	5.745882883	5.884603882	5.960567593	5.800608177	5.81146203
1553258_at	5.312355647	5.153420347	5.196654793	5.260300454	5.329259746	5.592675128	5.379437483	5.172445701	5.081919145	5.259332251	5.158129474	5.240977345	5.362959034	5.659704007	4.996792149	5.208825662	5.358844295	5.274163931	5.095391943	5.196575735	5.380518471	4.903630637	5.274776427	5.526386517	5.323019755	5.293800783	5.260333305	5.177984024	5.391382537	4.883497194
1553260_s_at	4.362239951	4.031484184	4.166691725	4.301869819	4.785903726	4.462876796	4.280154671	4.369299361	4.087228203	4.077807149	4.426447999	5.1287239	5.125889142	4.749624127	4.298460846	3.509067558	4.244546835	4.390651703	4.34857793	4.012644411	4.35280062	4.356994844	4.101117711	4.482373	4.302548453	4.228718129	4.268474429	4.53132165	4.263949417	3.833357761
1553261_x_at	3.727313885	3.658238076	3.69688569	3.556938597	3.678867361	3.904250377	3.605667714	3.711804579	3.64455755	3.723050769	3.874999988	3.699536008	4.044907989	3.921855918	3.628967502	3.690574247	3.459921883	3.689251107	3.602877581	3.578127485	3.697507867	3.821057504	3.528573803	3.763955562	3.789342502	3.877895021	3.68957407	3.627581251	3.797850568	3.570143225
1553262_a_at	7.355014379	7.448058341	7.230996478	7.175881723	7.111831168	7.415494267	7.477105399	7.46148373	7.277036167	7.387402659	7.446335791	7.457754392	7.197289745	7.267018208	7.129675371	7.357544295	7.561943303	7.46194864	7.248633238	7.336147688	7.476033826	7.395302274	7.335459353	7.030578254	7.205298945	7.208676696	7.377266295	7.362255338	7.013827624	7.198294593
1553263_at	7.023041572	7.065334768	6.658032233	6.859622871	6.892859976	7.078810959	7.065616564	7.023406315	6.92048844	7.06541658	6.860060336	7.108700605	6.98459693	7.00554184	6.787170732	7.12090599	6.866110532	7.149311664	7.029757624	7.05742813	6.982114857	6.957347527	6.915119098	6.89542977	6.890405173	6.797530809	6.926553408	6.877147146	6.691941557	6.709541281
1553264_a_at	6.792572877	6.740399132	6.519487395	6.668552701	6.61572183	6.763415165	6.693713271	6.789054149	6.593665955	6.687503881	6.740756555	6.630228536	6.628129509	6.6873063	6.329194141	6.685573443	6.790703489	6.756083424	6.288120351	6.624449696	6.687973282	6.389413097	6.63621357	6.532321184	6.453607127	6.509432801	6.565429417	6.445884796	6.511377537	6.445847056
1553265_at	5.652438769	5.846691986	5.935932678	6.186154254	6.161295542	5.809478547	5.461081835	5.813917187	5.728851548	5.877147428	5.456050389	5.633282645	6.240478634	5.860659993	6.141367711	5.422371786	5.458947958	5.70137942	5.828064321	5.51349464	5.692917104	5.723867964	5.510387698	5.726903981	5.594189389	5.716127603	5.555986175	5.775903686	6.124105619	5.631852725
1553266_at	3.262185519	3.319116266	3.377725142	3.245431247	3.440605007	3.404415779	3.466266066	3.390632688	3.366797033	3.331595496	3.196402031	3.333597902	3.564313689	3.446343345	3.318001566	3.128511607	3.324558211	3.371014835	3.343816166	3.332116549	3.333178554	3.341017932	3.252606719	3.428803563	3.514223328	3.539515523	3.261889126	3.541769243	3.454210606	3.144869992
1553267_a_at	4.586347302	4.68389253	4.567317217	4.966186443	4.701996724	4.653121764	4.852849098	4.931282575	4.40897711	4.599703255	4.969213354	5.409177084	5.149285918	5.162174153	4.728229245	4.766872901	5.045673246	4.817896607	5.228149097	5.236710143	4.683159829	5.032390473	5.12069694	4.795996578	4.845515314	5.004956309	5.235957127	5.319738076	4.873236897	5.250687598
1553268_at	5.094643013	5.28237223	5.281336224	4.885563342	5.008403864	5.109307278	5.005983397	4.986583255	5.03971391	5.132118125	5.034725272	5.371670508	5.115156133	5.048371214	5.020298166	5.52697232	5.029213211	5.106567259	5.149453316	5.368659006	5.123871466	5.253537559	5.155146147	5.331255666	5.343344479	5.113530133	5.095745369	4.878729229	4.977663608	5.108782813
1553269_at	4.073105484	3.812623372	3.842229831	4.313699159	3.854970308	3.296712705	3.595482339	3.9587493	3.439720302	3.598259981	4.49601076	4.536038031	3.764200809	4.140846806	4.890503851	4.660427222	3.657856766	4.114073266	4.20034213	4.099021501	4.643390895	4.161801419	4.325691595	4.166217348	3.479585964	5.369161523	3.908188013	4.972736929	3.932985726	4.313288084
1553271_at	4.107224831	4.203938971	4.416597708	4.46209328	4.312858852	4.10613592	4.292745334	4.130499669	4.108561356	4.466486711	4.235402018	4.278510938	4.306872331	4.239390712	4.584022409	4.259335138	4.0954218	4.347096346	4.270564341	4.24213632	4.251589455	4.281786582	4.296650458	4.257214995	3.917766313	4.191218073	4.597866948	4.220501311	4.33795646	4.595024842
1553272_at	6.176804719	6.236903892	6.338269285	5.965735368	6.21577027	6.424459583	6.279436027	6.310168175	6.162135592	6.247179027	6.304676925	6.255612833	6.399757392	6.471201179	6.043811315	6.054406988	6.231664726	6.593080226	6.190805265	6.341493687	6.35663902	6.263774895	6.176153995	6.329500243	6.291875013	6.155624559	6.148058838	6.499080152	6.230995061	6.003954954
1553274_a_at	6.128760785	6.150449035	7.174867837	6.674288346	6.48197676	6.266801394	6.279971404	5.946203005	6.856297094	6.97788802	6.40461929	6.260959568	6.274888735	5.914905227	6.383988437	7.570359557	6.514875373	5.815107345	6.405542307	6.281823032	6.101276435	6.744589943	6.110473462	6.109633935	6.811900208	7.378789698	7.06660594	6.361803658	6.384970521	7.715402998
1553275_s_at	4.259216937	4.277621911	4.914634441	4.55558258	4.52908129	4.24659544	4.269580663	4.296596834	4.325826724	4.256328641	4.067164501	4.371970632	4.684162707	4.055161138	4.443013362	4.26618315	4.784000451	4.474004197	4.283116441	4.587735342	4.301557209	4.075428932	4.222985359	4.140659275	4.132382613	3.921139113	4.30435189	4.297416124	4.199991877	4.249925813
1553276_at	3.474529187	3.605273911	3.342776045	3.556647768	3.533894078	3.608369297	3.42634934	3.604640595	3.535521998	3.572803706	3.506439396	3.37490834	3.48254765	3.630895588	3.758537488	3.575575162	3.889390765	3.65833981	3.548031222	3.380723115	3.568680942	3.504585307	3.549315919	3.605991341	3.291747505	3.372509131	3.557019849	3.467318476	3.521595585	3.343325582
1553277_at	3.689158723	3.693042434	3.855144821	3.510015153	3.443605083	3.726157971	3.701300204	3.589596561	3.688571313	3.612548397	3.51283245	3.642624782	3.706642355	3.78819146	3.594947536	3.542039869	3.614876151	3.528971894	3.481473644	3.576657965	3.467740106	3.586618719	3.476072248	3.6232272	3.621558251	3.707991932	3.659746184	3.460382358	3.48325226	3.606884353
1553279_at	7.302034359	7.026316757	6.976359994	7.054731017	7.021813794	7.486153806	7.155560504	7.069348485	6.965299815	7.1559232	7.132492423	6.882530335	7.320102563	6.909077837	7.090735254	6.909180773	7.209631374	7.630080048	7.088065717	7.039573058	6.988364276	6.961485839	6.900135914	7.040932655	6.623971601	6.465975487	7.092780765	6.614084549	7.206934719	6.74978408
1553280_at	5.26804376	5.386343325	4.627185122	5.613673731	5.544019109	5.012844841	5.444994361	5.470161691	5.426323629	5.201742776	5.383178867	5.234982483	5.194708736	5.278089625	5.552958918	4.980793779	5.176727903	5.232217706	5.759065566	4.980383173	5.486096667	5.522109575	5.371836516	5.42666849	4.768512821	5.125779484	5.42666849	5.35421702	5.532824017	5.996065627
1553281_at	5.81563438	5.839290384	5.754735461	5.738801269	5.738937883	5.990621745	5.835552121	5.829797762	5.689501109	5.80632391	5.48774666	6.027523124	5.62692556	5.883842163	5.807838052	5.787053637	6.043206442	5.842337916	5.787053637	5.714632546	5.792047303	5.746148011	5.785344924	6.138061254	5.68098507	5.651358401	5.731824211	5.540448307	5.776708211	5.506129145
1553282_at	4.845138291	4.465321303	4.555386366	4.45811629	4.651243036	4.806341992	4.492157798	4.425092434	4.275188102	4.693839719	4.735460912	4.513366544	4.664637327	4.680853638	4.405857664	4.705207371	4.635629499	4.784522887	4.42728972	4.498510975	4.568401234	4.366322601	4.342088688	4.704413947	4.406149967	4.696793057	4.246769591	4.503371173	4.602473405	4.243961945
1553284_s_at	5.38424148	5.11817408	5.118118604	4.854666778	5.21875555	5.096600215	5.048086755	5.326947458	5.08981472	4.984388377	5.127539192	5.166080389	5.334761306	5.280365373	5.06481061	5.502101392	5.313348562	4.853286909	5.202813321	5.242242129	5.153099944	5.489028657	5.313768738	5.235001528	5.405210081	5.206921602	5.503907433	5.199956325	5.082243151	5.323126659
1553285_s_at	3.621683166	3.78175296	3.55699334	3.62233316	3.743071404	3.716549309	3.604905662	3.587455824	3.640208527	3.747485193	3.634887299	3.728738558	3.739316119	3.564979436	3.526909576	3.629127274	3.557421555	3.61393167	3.711524384	3.792860864	3.542833393	3.900027957	3.57447778	3.545870599	3.940892472	3.769628101	3.638773993	3.57414906	3.577302222	3.988340969
1553286_at	6.788010703	6.702010615	6.568852674	6.714034564	6.840955513	6.714398825	6.903627313	6.794684363	6.934558293	7.217156745	6.364115809	6.573989086	6.738633867	7.061847959	6.828524973	6.623644955	6.718717031	6.849837562	6.649763682	6.8641128	6.673589905	7.085908656	6.687974309	6.683514063	7.023073106	6.841426145	6.467676711	6.931108943	6.998552894	6.974265497
1553288_a_at	6.093302699	5.89093986	5.85264143	5.703425126	5.957200462	6.109579453	6.028809604	5.934575324	5.990326057	5.933343299	5.766735351	5.916602182	5.878029736	6.043439125	5.952328836	5.810344962	5.903189291	6.206773816	5.919826867	5.855438358	5.876976845	5.820385239	5.856996693	5.878590611	5.835389179	6.052987094	5.638107138	5.893788035	5.903483178	5.78258987
1553292_s_at	4.327668598	4.325702196	5.627006156	4.817736914	4.407088388	4.399442738	4.537332539	4.211515893	4.625045579	4.471361314	4.376376457	4.43356354	4.273839409	4.247135804	4.753435667	4.373624713	4.491707947	4.393644628	4.367092067	4.354099466	4.551042684	4.238594361	3.672594423	4.433884593	4.36396074	4.09962082	4.986585121	4.265698232	4.7425285	4.446793176
1553293_at	4.141036417	4.125527947	4.187564645	4.177559727	4.123665539	4.203056192	4.138778212	4.071533165	4.249136916	4.137226049	3.930287261	4.084997781	4.059978904	4.092203917	3.664758311	4.380795167	4.152319763	4.523209659	4.140309537	4.222618369	4.022452315	3.866986866	3.973284187	4.103496665	4.010573707	4.023930207	3.878606937	4.01845486	4.045824074	3.762133593
1553295_at	3.381131542	3.451794776	3.365377019	3.556608662	3.439698645	3.542347614	3.491986133	3.517109127	3.46640683	3.694112559	3.656890036	3.51723481	3.662844689	3.431481701	3.296039683	3.46576735	3.521620383	3.521620383	3.509998676	3.369782973	3.545693755	3.273749907	3.64653674	3.426382176	3.475512871	3.402365418	3.520616052	3.394262833	3.586264425	3.302270869
1553296_at	7.622663081	7.759401753	4.218958876	9.236076215	7.874842709	7.740367725	8.457458431	9.021693328	7.397704027	8.876173263	7.87174767	5.402111443	7.608654012	8.153460706	8.372945339	4.073090788	6.359604737	7.139220756	8.145732915	5.833963121	4.676525074	7.011676079	5.324947484	6.534307035	4.705650997	5.342681248	6.889913995	7.836129719	7.375677423	7.209034716
1553297_a_at	9.146234136	7.501544592	11.03827296	7.429346786	9.11806573	8.221867886	6.743488901	7.942055311	7.278146807	8.663001419	8.440000615	8.963278747	7.308233277	8.080022267	7.674961306	9.679799412	8.030812958	7.15472137	7.149592016	7.047682442	6.978110582	8.166019279	8.276056828	9.380731254	7.638251822	6.985455736	7.786290135	7.092819742	6.799547298	7.507062904
1553298_at	3.780336756	3.822933133	3.741603675	4.044351773	3.946528685	3.88828357	3.662738717	3.968385457	3.820386296	3.811826974	3.730132613	3.797427329	4.16335235	3.89509697	3.876334391	3.624788518	3.867627916	3.89347149	3.885145146	3.750692318	3.748596463	3.884584692	4.108176844	3.640970576	4.948710057	3.854149886	4.235419558	3.975990159	3.8961147	3.64470101
1553299_at	3.743301949	3.627478585	3.826728559	3.933135548	3.770470911	3.883022042	3.767907183	3.590538994	3.710629778	3.875479317	3.666835492	3.735720318	3.519830686	3.60409276	3.663478278	4.154835732	4.242426351	3.587068319	3.686905244	3.77033902	3.725871039	3.904715624	3.709258001	3.874275452	3.700755926	3.850884508	3.620082457	3.578967595	3.707426328	3.689323584
1553300_a_at	5.022605697	4.852991461	4.487732316	4.612103284	4.92854774	4.8719288	4.882176706	5.036125013	4.860692738	5.08376144	5.024075059	4.840936557	5.223927055	5.289977039	4.982121022	5.036288171	4.993620245	5.165715762	5.089581244	4.892047156	5.265709584	5.283972641	4.906221942	4.979383082	6.362204867	5.470121156	5.278894234	5.155896585	4.975013612	5.074386619
1553301_a_at	3.661638364	3.607740664	3.54236293	3.721260441	3.851826268	3.612335023	3.669255225	3.704160626	3.780145465	3.589034779	3.720341569	3.674501593	3.851895672	3.593685834	3.60788827	3.813167401	3.750657721	3.830507686	3.753607886	3.750568766	3.692054223	4.571342266	3.646964985	3.680394326	4.330418949	3.917406572	3.880100374	3.945683387	3.657565248	4.321102175
1553303_at	5.881561668	5.956423919	5.640757034	6.129633851	5.860017688	6.179908228	5.815654519	6.057272385	5.956736995	5.881086328	6.097651479	5.877714086	5.946952433	5.848447261	5.831301609	5.791758747	6.097406264	5.983084101	5.960242958	5.840832365	5.800808345	5.6339296	5.898298886	5.805988407	5.87156339	5.785235706	5.827453163	5.989189072	5.622675111	5.591623374
1553304_at	5.744991022	5.628859332	5.579735382	5.608748832	5.832399407	5.809941464	5.523674258	5.524598241	5.481376487	5.382841363	5.538610845	5.751426772	5.511086088	5.575363746	5.183370123	5.286040055	5.792377768	5.624078534	5.090200486	5.617667126	5.484033312	5.619258051	5.913684346	5.506502938	6.009573121	6.449217579	5.936679737	5.693636233	5.409983246	6.087527477
1553306_at	5.486955906	5.48357748	5.350527021	5.360829821	5.036017757	5.718878459	5.288344023	5.329022582	5.437271792	5.697644638	5.371333438	5.468539945	5.442049483	5.152601347	5.337187288	5.576185543	5.591244557	5.473331504	5.373774274	5.605220026	5.4193014	5.229535063	5.450922858	5.606565597	5.322686601	5.378384439	5.255775311	5.369612991	5.094798612	4.834114341
1553310_at	5.299097894	5.13361872	4.860296336	4.926294071	5.056881293	5.396331536	4.990874883	5.061595692	4.946692932	4.974661244	4.897551754	5.210627965	5.162634782	5.073930627	4.750054962	4.618164602	5.041025302	5.006257691	4.834267422	4.932611468	4.980495731	4.939821386	4.982552678	5.15121077	5.256164229	5.015915897	4.828022361	4.719360807	5.024276702	4.857316988
1553311_at	3.626917533	3.508601021	3.446177392	3.687199849	3.491377062	3.603366174	3.478080383	3.542066092	3.499803667	3.567764926	3.516136182	3.478506592	3.509659867	3.50763666	3.49784208	3.428672105	3.408667006	3.552831267	3.873629689	3.450392307	3.473177517	3.31009576	3.476936368	3.658077042	3.49029364	3.467558754	3.426940568	3.377007416	3.437239409	3.392593297
1553313_s_at	5.250755487	5.262788136	5.401895424	5.170314793	5.314872759	5.61322612	5.079966477	5.449350327	5.29701857	5.398865802	5.5379973	5.177563656	5.60747391	5.297466465	4.99034778	5.290482348	5.270541648	5.553632451	5.312831998	5.437328211	5.251021332	5.249111999	5.15018434	5.065591536	5.434999595	5.298368388	5.670994251	5.588828005	5.619698673	5.202748772
1553314_a_at	4.662169039	5.00641699	4.707342645	4.99936917	4.91366174	4.805691042	4.650507045	4.686313434	4.904435361	4.833801558	4.74925038	5.015729054	4.971273427	4.827451036	4.731973571	5.153868333	4.677002014	4.806376179	4.553310621	4.863502319	5.094019978	4.692980748	5.05590601	4.799350028	4.894939768	4.816926241	4.679282017	4.86697206	4.906937607	4.552256796
1553315_at	4.001920625	4.113328703	4.362214283	4.142262567	4.143365236	4.02559	4.088780525	4.076710519	4.122481167	4.067054097	4.286928761	4.137764428	4.077439384	4.429451051	4.036466751	3.978024074	3.954071483	4.017073544	3.910102173	3.940062695	4.293566453	3.956573573	4.093297219	4.213891081	4.084981909	4.390983444	4.333323964	4.184094032	4.124436421	4.084031261
1553316_at	5.418564382	4.818738795	4.645572827	5.672116198	5.584721309	4.608656606	5.473723014	5.053805841	5.265407626	5.067897843	5.547297344	5.583606454	4.952234125	5.313377871	4.962716179	4.456724786	5.412493081	5.054177672	5.321083504	5.102106716	4.832170175	5.560349431	4.819632911	4.899336516	4.863466077	4.659731286	4.875244756	5.38818562	4.643414423	5.060384502
1553317_s_at	4.917675223	4.678043142	4.487236827	5.059174113	4.585289741	4.586296962	5.629372907	4.326140399	4.844112959	4.689261804	4.438809936	5.277289542	4.359894223	4.341083145	4.313304915	3.837831902	4.08240476	4.396965062	4.484923187	4.652559653	4.211198615	4.422782786	3.987069963	4.741839835	4.02820673	3.971310653	4.291645856	4.59279494	4.135308329	4.31541778
1553318_at	5.197875268	5.271086057	4.851613714	5.076029639	5.367846741	5.485395636	5.20010578	5.18080928	5.037975873	5.189895619	4.896658367	5.205542464	5.549527142	5.182114528	5.217765429	5.259920574	5.196991508	5.465710262	5.190371534	5.103351325	5.256152995	5.139237069	5.222575371	5.268178408	5.077888411	4.95199601	4.976064979	4.960720507	5.445376619	4.857413427
1553319_at	4.295097702	4.916560265	3.982808112	4.841445696	5.025218733	4.635723484	4.430795668	4.933861357	4.871658228	4.466212269	5.23904142	5.17217656	5.350371535	4.787092803	5.096111992	5.145650477	4.776530169	5.656934935	5.034516914	6.281131022	4.836356479	5.407631951	6.210190445	4.689244869	6.836854346	6.516703601	4.893640358	5.099546382	4.678128783	4.3290804
1553320_s_at	3.17196838	3.182761426	3.112564321	3.219742137	3.414264127	3.157886428	3.206423959	3.146185983	3.256089338	3.209705072	3.192070344	3.191720745	3.577813172	3.376980579	3.130957256	3.231124765	3.28039935	3.128295788	3.277603668	3.146411493	3.148689456	3.206888844	3.176504873	3.188377892	3.328233229	3.352512571	3.163249045	3.351962564	3.183702835	3.283915384
1553321_a_at	4.316066425	4.393871965	4.147280948	4.508274117	4.410288748	4.373346453	4.33703151	4.424680505	4.594760163	4.412660523	4.405645488	4.484905248	4.354379719	4.415467604	4.674441359	4.375745062	4.440488234	4.403303747	4.321289186	4.539852071	4.528818995	4.43707514	4.323207518	4.264579963	4.293282392	4.346692681	4.355231286	4.445495315	4.320203056	4.740539687
1553322_s_at	5.281599362	4.992256085	4.733811981	5.229523104	5.470038964	5.312411547	5.208124152	5.303009066	5.000150455	5.293954535	5.208804414	5.326397005	5.477765223	5.734161698	5.102552467	4.889710284	4.966417719	5.422315883	5.257153775	5.149571602	4.996027716	5.423184782	5.368301463	5.018725618	5.355324671	5.717637848	5.366929209	5.324394222	5.072582679	5.109440991
1553323_a_at	4.627964058	4.319118407	3.994524503	4.71576428	4.400773862	4.54668696	4.510009884	4.437472531	4.519191828	4.538779035	4.430069707	4.208066651	5.012691243	4.489239727	4.577272783	4.636193617	4.710879056	4.710169287	4.603612739	4.515950529	4.857524457	4.418207896	4.341820324	4.407050615	4.469233402	4.185628706	4.712956729	4.513529237	4.713111639	4.428385958
1553325_at	5.518643987	5.531830185	5.229013606	5.292953946	5.417106767	5.632673919	5.643769683	5.482358243	5.47473689	5.603900766	5.487254548	5.47281409	5.234630338	5.456580548	5.329353441	5.354110545	5.290817791	5.599358866	5.44637402	5.624837216	5.509322526	5.458606302	5.763540256	5.467089772	5.483690513	5.166077253	5.365736152	5.244212588	5.350622165	5.090729829
1553326_at	4.850790123	4.604618253	4.444247604	4.606627137	4.969195827	4.985975692	4.580899476	4.77616529	4.598211413	4.956695468	4.575349492	4.447637775	4.823230299	4.746008149	4.796072633	4.638658521	4.654281582	4.655779409	4.87172345	4.582862557	4.513011091	4.417883797	4.378581123	4.966340643	4.335650423	4.417248557	4.649761354	4.43113689	4.509201567	4.226239323
1553327_a_at	5.422360409	5.127770788	5.040851802	5.310926572	5.443790635	5.598986497	5.18154001	5.230924597	5.422194549	5.226889288	5.317435882	5.015197243	5.238606973	5.247801548	5.339127407	5.081903762	5.219491592	5.340875176	5.249012821	5.271958025	5.120046932	4.860598322	5.388497385	5.355855393	5.399546998	5.161382212	5.167094653	4.947023434	5.188668501	4.853105897
1553328_a_at	5.855564968	5.578654307	5.210443606	5.971302708	5.763211474	5.801162229	5.649908553	5.772604936	5.696283177	5.552023009	5.972032965	5.248819323	5.788194747	5.756332924	5.812577796	5.166820112	5.595599749	6.244780399	5.934482383	6.124801515	5.64703152	5.3465067	5.478771807	5.891744912	5.65170705	5.0948488	5.708963918	6.029267869	5.310731641	5.31073541
1553329_at	4.48536913	4.333853582	4.344122948	4.420566504	4.61351654	4.708621483	4.638591447	4.481947661	4.36616316	4.400510744	4.54116883	4.176675253	4.63444899	4.489280514	4.450526673	4.173144669	4.522888242	4.708427079	4.647312697	4.208971914	4.367076518	4.372497315	4.292907	4.644774859	4.196384874	4.178566458	4.645246923	4.336111726	4.518651571	4.352660728
1553330_at	4.240954698	4.434377352	4.298929464	4.020402641	4.385974583	4.721776017	4.269925487	4.488756062	4.399536608	4.353525501	4.201540464	4.324529018	4.494902224	4.348354631	3.94683069	4.099046303	4.370185098	4.438955528	4.231698923	4.234706164	4.359548951	4.454886732	4.686666963	4.458363955	4.569274298	4.568343969	4.177602845	4.035677988	4.61596629	4.05636575
1553333_at	3.90849903	4.756585556	3.752328978	3.625125313	3.913130988	4.268899923	4.094321722	4.409975332	4.63559387	4.531065469	4.456041067	4.166824075	4.41262382	4.465559794	4.580190864	4.112658718	5.509262126	4.155823085	5.223578704	4.719656604	4.559436605	4.474843286	4.060806655	4.624311043	5.103110151	4.991152664	4.515879404	4.421589764	6.213415309	4.352179886
1553335_x_at	5.139754055	5.033680371	4.79761395	4.864896334	5.025184353	4.990774541	4.82246686	4.958246336	4.858060617	4.937329322	4.641410688	4.873464797	5.041623616	4.997116037	4.772177504	4.489061073	4.835478462	5.140046937	4.702155199	5.016136678	4.820400785	4.630296816	5.236903122	5.066299998	4.939769779	5.072733789	4.730560935	4.865597096	5.051913039	4.697050245
1553336_a_at	5.673551967	6.474234606	4.97299239	5.106955227	5.81838193	5.464762965	5.272954115	5.920752445	5.951396506	5.957866863	6.06644747	5.469374134	6.107616261	5.90403469	7.036466575	5.228006845	5.616335979	6.615891953	6.610366657	6.265154035	6.112255859	5.990403874	5.585924449	5.841219807	5.647353371	5.810955476	5.880838741	6.959434187	6.822335371	5.660233285
1553338_at	5.668844028	5.72830533	6.019969561	5.223471997	5.706280695	5.640293287	5.472351149	5.723967161	5.755454372	5.95920082	5.667220541	5.80333059	5.379863429	5.85338809	5.585574917	5.830384768	5.858019525	5.932636695	5.92514914	5.831521431	5.692948429	6.294701911	6.305768012	5.580212594	5.837315636	5.993912221	5.983918464	6.13938615	5.511478345	5.851181808
1553340_s_at	6.488979122	6.225869678	6.429963279	6.058336255	6.180044096	6.481905719	6.174682406	6.34239002	6.276764951	6.20825917	6.248135038	6.425397033	6.147965584	6.305214631	6.008919096	6.378157631	6.300935202	6.411543086	6.19796458	6.408811394	6.340784892	6.234237796	6.250345016	6.467825222	6.27169008	6.3722492	6.204095534	5.888547254	6.066280473	5.942703844
1553341_at	4.51823003	4.594635645	4.769819943	4.327130025	4.560973345	4.740478351	4.558261401	4.473824977	4.561585809	4.522514492	4.526701368	4.630267311	4.373277675	4.700302925	4.520942903	4.755324196	4.135756641	4.484847334	4.421843442	4.816019498	4.698263716	4.568999368	4.978008397	4.580216107	4.674778174	4.77183192	4.329488663	4.556027021	4.184965683	4.526875023
1553344_at	3.415612801	3.586090521	3.243759337	3.723436674	3.620620762	3.603848139	3.542038024	3.621369779	3.525789903	3.921023255	3.53865885	3.423848163	3.747341197	3.485542678	3.77637419	3.350693278	3.759000983	3.581020677	3.432008399	3.373551661	3.32078038	3.41687425	3.248040736	3.645573684	3.592966728	3.506579504	3.487935294	3.495884042	4.084197456	3.312895643
1553346_a_at	5.332243104	5.282976189	5.431933787	5.007368167	5.431272871	5.281050781	5.177793967	5.568817847	5.03314691	5.244780876	5.386603196	5.442733779	5.302591412	5.17183164	5.591889551	5.421387697	5.493390324	5.742298143	5.331083631	5.639524191	5.717091792	5.986766659	5.990871984	5.086715711	5.420156401	5.628102516	5.675762911	5.643186893	5.421074843	5.769505351
1553347_s_at	5.693775956	5.56139894	5.427926928	5.461956255	5.562971901	5.755557185	5.404761028	5.396219445	5.461710061	5.66556566	5.455132878	5.715593457	5.68218425	5.707073506	5.585222044	5.558441356	5.467999678	5.817971755	5.501551038	5.590833855	5.472448676	5.466077513	5.608598946	5.530883113	5.358074704	5.620304993	5.306754132	5.590372371	5.656010291	5.093252685
1553348_a_at	6.360288122	6.352268097	6.264756604	6.296301337	6.523990432	5.924308824	6.375670602	6.068730953	5.938716006	5.757348925	6.519748233	6.46121986	6.252906381	6.527864857	6.271988709	6.426847383	6.304007512	6.527086635	6.958166164	6.8228185	6.574388603	6.871339009	7.067295994	6.600015207	6.370850362	7.018748716	6.3379451	7.123009038	6.629680337	6.636730882
1553349_at	5.425074218	5.415243506	7.049890677	6.4565625	5.741077476	5.53661449	5.576250693	5.309882397	5.809255858	5.425083114	5.444803848	5.765249461	5.58731012	5.660647526	6.464985576	5.493173767	6.243201213	5.649516185	5.421858849	5.590818583	5.734890652	5.838752194	5.573951671	5.760380318	5.25451236	5.508115064	5.823456022	5.495109265	6.04223458	5.7862901
1553350_at	5.628822582	5.388000626	5.543089835	5.292110125	5.514841713	5.903092146	5.668126894	5.52892029	5.441081991	5.632568624	5.47890424	5.574623026	5.452092186	5.669110166	5.442163386	5.595218925	5.668612731	5.599693733	5.536766358	5.623013228	5.86262807	5.46051166	5.4983104	5.692789778	5.499894674	5.621925701	5.441762029	5.443148013	5.535964	5.426977173
1553351_at	5.579390551	5.871054631	5.560645528	5.417124459	5.949324135	5.590098001	5.619119787	5.604069812	5.485673144	5.539100555	5.728458528	5.905129046	5.598542174	5.551419951	5.885580458	5.827049752	5.689607447	6.199028861	5.758799754	5.905049475	5.821954729	5.54655946	5.903548331	5.56349309	5.554244389	5.965110629	5.239547681	6.171907111	6.415018161	5.500367021
1553352_x_at	5.570400565	5.426433468	5.625141272	5.8429174	5.69347223	5.879788381	5.718469726	5.884495154	5.366343418	5.351750368	5.47430603	5.75669508	5.702648868	5.72690968	5.645275138	5.568632194	5.628313335	6.136964984	5.765716264	5.793178027	5.590642928	5.429211768	5.52402549	5.717812331	5.799255399	5.268550827	5.764937391	5.805743844	5.535154719	5.405792572
1553354_a_at	6.621189405	6.241347255	5.846351426	6.451275563	6.20116544	6.568414713	6.348132283	6.359320222	6.337711028	6.71026871	6.331013248	6.207575227	6.614339845	6.296261461	6.606493012	6.199412549	6.378817506	6.803801564	6.529354098	6.364454835	6.340762558	6.452282928	6.24361848	6.701051355	5.927077355	5.935003969	6.434154945	6.381088369	6.538009451	6.507673879
1553355_at	5.410351873	5.145740936	5.049299404	5.39892853	5.337425536	5.21513256	5.217901671	5.313677727	5.144915664	5.365348252	5.404455628	5.167611656	5.63936284	5.158676266	5.1994443	5.358413441	5.051086585	5.675022583	5.187432448	5.100096214	5.336504288	5.22761288	5.461766626	5.096215615	4.967982905	5.195646736	5.197706882	5.299099036	5.204089593	4.977157988
1553356_at	3.924616978	4.245466307	3.6435256	3.798177044	3.922297846	4.083067034	3.854370711	3.96937445	4.032414281	4.04272044	3.993506808	3.733392943	4.090964485	3.896741131	4.00059217	4.002328907	4.015113663	4.02876071	4.119858492	4.119858492	3.979985115	3.888992659	3.891506692	4.065530171	3.934349601	3.596030988	3.89746694	3.919904245	3.770050529	3.892855254
1553357_at	3.945399239	3.733270943	3.54995319	3.65094226	3.698414235	3.779647894	3.755608604	3.890788165	4.16507243	3.937453775	3.657160995	3.613231377	3.918782929	3.641062986	3.993190203	3.856813435	3.828220434	3.789163517	3.903510421	3.697743099	3.622796156	3.620468052	3.698465794	3.867185314	3.356694767	3.583124269	3.794057136	3.818398682	3.766787159	3.540906738
1553359_at	8.017256794	7.660442726	7.697681519	7.432078536	7.689227015	8.052330277	7.915003818	7.894482373	7.457899657	7.719293693	7.705844228	7.972740366	7.903025169	8.059756501	7.447577023	7.427146108	7.98867286	8.188294754	7.565647283	7.847423864	7.730593007	7.613751383	7.619221184	7.608643364	7.66748464	7.277312324	7.593973961	7.520639865	7.530330458	7.395762587
1553361_x_at	7.131139743	6.919901453	6.681804015	6.695130353	6.916664748	7.116813487	7.015089302	7.157372591	6.726752139	6.951000175	6.825219954	7.267377314	6.827946377	7.134504265	6.811023481	6.762551056	7.243467276	7.294101265	6.814216426	6.979815399	6.90646548	6.942428109	6.624527987	6.798249203	6.938804021	6.644519461	6.855754801	6.904094976	6.701818585	6.673368613
1553362_at	3.111610393	3.237343719	3.1136388	3.255089541	3.110694466	3.24580157	3.223654713	3.315304209	3.377295853	3.41666372	3.219717627	3.158738689	3.34309828	3.203985246	3.295223673	3.228160005	3.24192484	3.231771828	3.193026551	3.04151858	3.133506311	3.075324041	3.230290182	3.040978803	3.048646442	3.097968771	3.147637317	3.339777292	3.018286181	3.154899874
1553363_at	5.914805131	6.000936273	5.846258856	5.799081136	5.903611913	6.364210987	5.660463504	5.89030865	5.751595846	6.02759967	5.884642403	6.111049731	6.271104395	5.898753471	5.792651187	5.725865896	5.824666591	5.921000924	5.892398096	5.829664309	5.848221792	5.806159015	5.893866306	5.781023021	6.046899095	5.869793459	5.655278054	5.934593186	5.945963982	5.711029427
1553364_at	3.892243429	3.935698582	4.078156406	3.669138054	4.059272767	4.005888338	3.931777737	3.811711119	3.840029955	3.911402587	3.960900611	3.790056396	3.812500587	3.906412782	4.074118995	3.847090224	4.193433332	4.099102561	4.252063217	3.889623448	4.075982819	3.936196733	4.139785306	4.225426636	4.051688148	3.905767794	4.041508521	4.075744389	4.124858276	3.827830395
1553365_at	3.495141588	3.938799027	3.919802694	3.775516479	3.578025021	3.827619172	3.721900763	3.815288261	3.741796796	3.801120958	3.899275439	3.683891392	3.552981364	3.625221123	4.029872839	3.872592254	3.782390698	3.667041673	3.916905495	3.614633512	3.753458281	3.722496168	3.919794322	3.687650069	3.786345086	3.451070554	3.994390725	3.731927513	3.737028602	3.737397312
1553366_s_at	6.438980688	6.303956656	6.432633512	6.343194891	6.396997605	6.499660467	6.459902688	6.432995584	6.440492194	6.339913256	6.400158549	6.572592065	6.416921897	6.485784498	6.220941073	6.431700039	6.568227531	6.559164242	6.386897394	6.449771443	6.615414102	6.440631143	6.413019435	6.541111229	6.314943965	6.289108133	6.558324006	6.329831436	6.372919126	6.231957117
1553367_a_at	6.647313784	6.527359973	6.099665382	6.383980169	6.673220165	6.95284955	6.578938008	6.597940763	6.36980101	6.766296169	6.72562127	6.344203534	7.094740715	6.882934329	6.791069559	6.354332937	6.675445048	6.935167317	6.809944842	6.346416224	6.594361479	6.2186402	6.644240535	6.595130694	6.388467986	6.04395122	7.091158383	6.688216859	6.902633698	6.071845163
1553369_at	5.605674468	5.518573492	6.235339914	5.201915901	5.417702625	5.645160218	6.062677372	5.313760476	5.503196359	5.303463204	5.539664528	5.93457008	5.509665834	5.649434575	5.212879245	5.521234337	5.541857144	5.240491895	5.421780404	5.73100003	5.875921175	5.749904427	5.402947608	5.520734076	5.478720642	5.436607345	5.466122736	5.377458799	5.0747322	5.394697543
1553371_at	5.345482655	5.220428137	4.843617526	5.098930299	5.065599001	5.416083668	5.174304898	5.243670384	5.050889059	5.266699417	5.208002106	4.831731513	5.321594247	5.203682882	5.378442457	4.967965282	5.505535933	5.3016479	5.225242609	5.386078995	5.097441441	4.982341901	5.02546524	5.501490443	4.99922123	4.775933467	5.278217577	5.184263519	5.229674492	4.660625368
1553372_at	6.246655225	5.80462555	5.619505946	5.60755313	5.979208152	6.222817508	5.826410764	5.950915484	5.800288504	6.014083736	5.352455036	5.664849675	6.151526963	5.941932007	5.677290149	5.485584544	5.37759795	5.827020788	5.420792965	5.703047116	5.593933343	5.351151215	5.835223257	6.066541172	5.729243891	6.088650862	5.566265104	5.549587569	6.035686647	5.247633722
1553373_at	5.579929068	5.419228786	5.09674833	5.471524769	5.214401959	5.640726928	5.444005196	5.387537631	5.306453442	5.523565524	5.255917244	5.559414321	5.666321568	5.469622356	5.279412152	5.23067552	5.618559735	5.425491622	5.277640672	5.358462126	5.391368295	5.358462126	5.124961839	5.654660542	5.380647651	5.307506626	5.196877126	5.238330213	5.39892969	4.710614351
1553374_at	3.70658528	3.536334802	3.608537535	3.6424589	3.830109586	3.673487243	3.566391981	3.630074855	3.625786496	3.675948131	3.662166475	3.979459573	3.636779752	3.929048892	3.549173724	3.644581999	3.767545669	3.660373078	3.737247404	3.680961978	3.522689566	3.644581999	3.65458021	3.729429194	3.730402632	3.718186893	3.570672338	3.639054098	3.513251992	3.551692567
1553375_at	5.072263119	5.256313854	5.129299633	4.842756772	4.996950884	5.092254899	4.967812773	5.157844797	5.133285831	5.093278355	5.508358164	5.171863259	5.043102088	5.390866971	5.066775121	5.417863454	4.762081064	5.121172729	5.212083954	5.191030849	5.216618254	5.60870069	5.214310246	5.152188339	5.226812956	4.859127048	5.346232472	5.517784483	4.681488113	5.272359254
1553376_a_at	3.797258092	3.762678837	3.705934091	3.460881112	3.869137283	4.084067982	3.755033073	3.613579625	3.597357116	3.738390628	3.572038441	3.729797128	3.930220667	3.566998164	3.611264218	3.659064742	3.66659217	3.564036719	3.949060279	3.502573193	3.844616688	3.670339128	3.676517735	3.904111437	4.020078654	3.82262713	3.74138892	3.717287117	3.767621819	3.548375521
1553378_a_at	5.255130009	4.804099953	4.959266615	5.126305661	5.081060567	5.405450455	5.099337483	5.31305096	5.321520209	5.411787326	5.109988798	5.079437761	5.17151058	5.04170832	5.1072443	4.663306829	5.764218264	5.362192714	5.324093252	4.962924348	4.720243525	4.739950836	4.542034078	5.018175863	4.823720387	4.719596517	5.2712141	5.08755266	5.054115461	4.517598958
1553380_at	4.029026771	3.778314552	4.204092789	4.290150293	4.005588312	4.393073923	4.450072969	4.088533358	4.124485	3.982069129	4.263984602	4.556984754	3.841242186	4.172138499	4.091955427	3.945870596	3.831983882	4.017711547	3.997203662	4.431293366	4.222293797	4.332959741	4.136523424	4.093672468	4.13437965	4.131240625	4.087392376	3.99279043	4.08725443	4.071932271
1553383_at	3.82524858	3.990571589	3.864887801	3.700800292	4.033120213	4.112641871	3.748423767	4.000796911	3.840107284	3.952297652	3.615560997	3.823803587	3.778221906	3.84552039	3.817896894	3.697104628	3.824210928	3.847612875	3.667654963	3.791643388	3.824689186	3.895921036	3.517930528	3.716604889	3.863467951	3.696740825	3.679741201	3.947466636	3.549117456	3.633011905
1553385_at	5.761277221	5.600360536	5.540955133	5.671693166	5.59830112	5.740615452	5.707578944	5.661739501	5.58834209	5.456494398	5.293672834	5.800908368	5.711869483	5.761945807	5.362325754	5.812965203	5.70453733	5.864693137	5.554543384	5.703075671	5.622266938	5.777864986	5.680929706	5.624786744	5.735839594	5.544655182	5.562102803	5.573689835	5.55130026	5.503727645
1553386_at	5.617099452	5.643645964	5.353966058	5.224283296	5.507809856	5.430357006	5.412093729	5.643695661	5.494348968	5.636006767	5.444644494	5.355169951	5.347827925	5.466182727	5.247181615	5.52497324	5.373026055	5.338668942	5.524034061	5.311825261	5.514178767	5.266441416	5.560972395	5.518834093	5.522593851	5.684928801	5.373815128	5.370052327	5.455021651	5.224653024
1553387_at	5.190464107	5.16345749	5.434849968	5.327193317	5.382005224	5.308275795	5.406201438	5.297310041	5.244066564	5.260949465	5.42011131	5.472139314	5.374820805	5.444200312	5.322177235	5.158817771	5.371886844	5.021599481	5.484317446	5.289849077	5.38333686	5.176670399	5.276980006	5.214883698	4.882838059	5.082594757	5.439389536	5.195115706	5.353230727	5.118991472
1553388_at	4.419827495	4.352690901	4.052035223	4.804361958	4.325993225	4.61256437	4.265848357	4.759366784	4.644447672	4.698522935	4.665354193	4.036371544	4.581883545	4.393838336	4.672895187	4.236116545	4.831875144	4.775284309	4.727858433	4.167425599	4.054708327	3.948842604	4.039996331	4.398223136	4.15750921	3.881988273	4.337217176	4.165407801	4.285228369	4.136809619
1553389_at	4.542797429	4.629122881	5.148519451	4.93767299	5.076783008	4.901654324	4.893131532	4.988823877	4.990055699	4.669009668	5.21177753	4.714012554	5.104532313	4.794311168	4.966239135	4.740894301	4.982650398	5.003389427	5.231503604	4.703379275	4.456857442	4.779978385	4.599477142	4.873807852	4.818356696	4.641074344	5.05325296	4.73865178	5.170595074	4.713449921
1553390_at	5.137979869	4.923325265	4.835651698	4.502777531	5.080043998	5.000794184	4.773231136	4.74005538	4.600081723	5.091224284	4.836546202	4.953808381	4.912787967	5.020895171	4.744611063	4.74415656	4.654380604	4.709252647	4.773523067	4.863677311	4.77098154	4.723374046	4.776855652	5.13483374	5.121242755	4.961843553	4.558012498	4.784107018	5.007100184	4.832440662
1553391_at	4.882474928	4.641098056	4.711609463	4.29010687	4.780321768	4.962001527	4.832287073	5.075816371	4.447746771	4.92318502	4.833191544	4.803663835	4.876091462	4.85719794	4.600534608	4.709789666	4.720134501	4.789278866	4.724860588	4.523703681	4.649359331	4.706921732	4.787777975	4.705086215	4.614403806	4.524428046	4.497741697	4.345742197	4.644618481	4.542109044
1553392_at	4.091899391	3.618624108	3.834709765	3.890518008	3.723439431	3.69523422	3.757300843	3.854230463	3.790831464	3.919847701	4.023571315	3.582313009	3.698181629	3.652810164	3.778878992	4.396895696	3.845730156	3.971359637	3.81802881	3.839595694	3.620952816	3.742243113	3.962958804	3.949478349	3.798201901	3.681783329	3.764053737	3.568391025	3.630181136	3.647688419
1553394_a_at	4.416718955	4.062470703	4.083688265	4.129343536	4.213008354	4.617147387	4.199258453	4.16268942	4.349889138	4.47966739	4.435781749	4.148310296	4.560611238	4.392044161	4.247730729	4.280436218	4.42867605	4.39784106	4.112712442	3.970888896	4.240620027	3.867998226	4.348969643	4.332785875	4.463387421	3.828372104	4.411789031	4.454931407	4.402676784	4.136789022
1553395_a_at	7.024367534	6.752152357	6.252697768	7.298730554	6.662148178	6.724308835	6.984822083	6.731803184	6.872566939	6.433197153	7.170601358	6.682108396	6.873452293	6.658621805	6.792065273	6.321016912	6.797676861	7.111262995	6.963286398	6.732605495	6.675981524	6.573055905	6.379837077	6.781655608	6.270880522	6.141822994	6.881841357	6.819379851	6.713543524	6.221415668
1553396_a_at	5.708395913	6.835379979	5.140011654	6.107712139	6.722490545	6.30115466	6.077361358	6.390959965	6.090694041	6.205389565	5.930490396	6.769052821	6.721452894	6.586138437	6.868100029	6.367363485	6.376144324	6.780257882	7.087229343	6.371870975	6.583884976	6.260424558	6.567478536	6.091830998	7.053018829	6.341965786	6.273426141	6.478391128	6.773419286	6.077988772
1553397_at	6.672910053	6.646701579	6.506429305	6.416315803	6.492638622	6.860602901	6.692446944	6.70880462	6.510732189	6.603474448	6.589464883	6.690077161	6.540606402	6.57218725	6.55295051	6.552468761	6.891567637	6.904060194	6.710775005	6.843035313	6.76312152	6.369205575	6.329466477	6.803271293	6.342864905	6.436618142	6.604541131	6.471420463	6.542957124	6.351692806
1553398_at	4.667162162	4.594260961	4.353013108	4.514055531	4.632191723	4.803175317	4.665351027	4.44707389	4.536763637	4.75554646	4.604226006	4.507764846	4.558720811	4.55457115	4.756924616	4.716952181	4.994144949	4.784703203	4.893310585	4.385144281	4.55133797	4.416880937	4.374151587	4.595870859	4.404250734	4.488126182	4.603256474	4.470356649	4.519047881	4.265022243
1553399_a_at	6.459164032	6.575805573	6.606423445	5.726450599	6.162912502	6.695042293	6.328630824	6.330122228	6.117841871	6.188865255	5.897556969	6.477155847	6.141729528	6.428679892	5.722399873	6.185008149	5.874284479	6.339800169	5.903833463	6.253407283	6.462407326	6.37995663	6.655236443	6.307049367	6.614269838	6.633544706	5.940409197	6.388867259	6.324534357	6.264470224
1553400_a_at	4.09439174	4.194889177	4.247555927	4.419830721	4.183488859	4.2083675	4.527242227	3.980307641	4.17389244	3.813438012	4.335024057	4.519360945	4.369261556	4.227245767	4.314652549	4.577959857	4.559286519	4.417185887	4.23446363	4.308851547	4.298864849	4.137713652	4.68927154	4.222971943	4.020398986	4.25726818	4.512215505	4.420366854	4.261984157	4.549645719
1553401_at	4.734911586	4.504149823	4.518696345	4.544167089	4.68029048	4.621902754	4.420648568	4.463973909	4.510823291	4.620395082	4.611870034	4.475677042	4.579184371	4.477879696	4.396592354	4.389817217	4.300620996	4.489241653	4.305016068	4.424499802	4.403993218	4.549346876	4.49521502	4.608811364	4.408472221	4.386811086	4.396454861	4.286711115	4.269786913	4.429649222
1553402_a_at	4.780287752	4.764746553	4.691059911	4.627541528	4.87765565	4.984550979	4.742421065	5.164965114	4.751891824	4.734496798	4.81884867	4.742185659	4.964416081	4.781955216	4.664980995	4.502628249	4.50707046	4.618927856	4.611101674	4.504628116	4.645226921	4.444352024	4.464484742	5.104782126	4.924911824	4.769088966	4.787547681	4.652752305	4.713592937	4.697103572
1553403_at	5.500408152	5.497492936	5.687481657	5.564352128	5.235432356	5.79167944	5.57289993	5.432667732	5.264271597	5.398734938	5.690232337	5.689090679	5.796623599	5.592159738	5.23444514	5.265196716	5.358749115	5.484545542	5.385194003	5.393888171	5.561985516	5.311068976	5.659777495	5.52786194	5.511666743	5.550979767	5.308082091	5.265870002	5.46916394	5.103530411
1553405_a_at	4.981974182	4.859104484	4.550668572	4.580174894	4.869090801	5.17638974	4.786671039	4.879203776	4.791983787	4.844635076	4.37305528	4.859624861	5.119089429	4.949082468	4.772020971	4.800756305	4.794504916	5.15687833	4.652689591	4.833835551	4.994576867	4.865706149	5.077116414	4.828779064	5.115864817	4.586570372	4.603991199	4.668128078	5.101164676	4.513853175
1553407_at	4.677107232	5.048436844	5.463484168	5.092644344	4.736785072	4.758635428	4.722439867	4.5808046	4.759034909	4.504788396	5.102392327	4.944067026	4.94109004	4.851685899	5.246380922	4.811340305	5.002592007	4.72139219	4.742757005	4.804022147	4.746274779	4.626446307	4.58523173	4.708003189	4.893967075	5.017363256	4.736464111	4.750430022	5.274325392	4.834481538
1553409_at	4.189662484	4.113108341	4.022565929	3.883767091	3.829475217	4.146554627	4.026278409	4.112111813	4.102037852	4.218026185	3.884533652	4.153344023	4.380083819	4.223249468	4.03685306	4.125520152	4.283632427	4.252402373	3.972026645	4.126056744	4.109812459	4.147447657	4.006132756	4.157639998	4.21940535	4.09788808	3.946097501	3.987047345	4.263961908	3.834842436
1553410_a_at	5.111325796	4.929029094	5.005928069	4.963254593	5.017218966	5.256159342	5.094729476	5.054710758	4.902695257	5.195930316	5.124412438	5.066591714	4.90850177	4.903920372	5.085040024	5.236504971	5.063197217	5.19888535	5.074911484	5.320224912	5.335932563	4.846049162	5.105526065	5.37938324	4.780504487	5.065397924	5.094867155	4.951057266	4.685915996	4.965164496
1553411_s_at	4.56012993	4.540315333	4.447991338	4.608120789	4.993211802	4.501861838	4.507735698	4.631175777	4.563218879	4.633990744	4.639905066	4.633786125	4.863381111	4.824086016	4.571529681	4.858966758	4.905358809	4.7860828	4.587565748	4.610234617	4.760570063	4.52149667	4.696594581	4.868508746	4.568656334	4.495785093	4.763386186	4.389271812	4.72590608	4.418608744
1553412_at	5.454355105	5.300496457	5.21936012	4.647723122	5.284718244	5.596534175	5.373135569	5.204504757	5.078439979	5.315372619	5.009081744	5.307930707	5.342695759	5.388970708	4.839705427	5.102424809	5.046895089	5.105943242	5.031791225	5.281563847	5.385887468	5.348832259	5.5933962	5.242708917	5.281574795	5.560829347	4.795612847	5.119583465	5.309900699	4.866598931
1553413_at	5.386562912	4.992232285	4.958398116	4.772046405	5.000508645	4.997611475	4.774421926	4.922781074	4.595193821	4.879693317	4.822502321	5.181214919	4.732160524	5.211720991	4.628133594	5.208623308	5.000091189	5.248593994	4.928346303	5.02430001	5.341730405	5.570281395	5.44759543	5.217655022	5.112055259	5.141862184	4.796105003	4.663669442	4.93393356	4.928672703
1553415_at	3.668064765	3.870795101	3.640743605	6.8101841	3.604043322	3.592389704	3.822901904	3.630732376	3.80132956	4.083763391	3.550849315	3.521207407	3.957201467	3.665634283	3.837810373	3.555247918	3.812147175	3.640456274	3.901940798	3.647413076	3.802450638	3.603251757	3.442692102	3.584871688	3.426013371	3.546685909	3.612393272	4.112873106	3.792478406	3.410052901
1553417_at	4.507389091	4.454964676	4.25370662	4.481644284	4.43003452	4.902108214	4.411470479	4.719127479	4.455559963	4.588509264	4.639103217	4.438920138	4.700892029	4.429005966	4.574585551	4.493497622	4.815476105	4.917908288	4.609228195	4.532191292	4.4621522	4.513614508	4.443153981	4.484047665	4.394852885	4.272015275	4.469785348	4.464673523	4.452087841	4.324978544
1553418_a_at	4.777280266	4.721231705	4.738039592	4.979488874	4.772878616	4.967443445	4.906295262	4.677361179	4.95521607	4.734356474	4.832589735	4.528274579	4.743478435	4.831235935	4.93579207	4.70100483	4.79392774	4.748166828	4.658809849	4.653350447	4.809543213	4.804468262	4.558908238	4.759142169	4.836651083	4.621442087	4.586046946	4.745224856	4.6803915	4.630223799
1553420_at	5.244678155	6.027919726	4.942507819	5.166693316	5.819618373	5.610745004	5.322423681	5.145791387	5.555517255	5.35320164	5.621792305	5.534477186	6.019907612	5.18399777	5.676517108	4.900462266	5.938084576	7.016394925	5.762656629	6.116713089	6.475262988	5.014711747	4.985258764	6.012676232	4.847575112	5.811517296	5.617009504	6.197668909	6.006771238	5.131026518
1553422_s_at	6.091489264	6.045438801	5.617437858	5.907410951	6.052196505	6.29442662	6.063173617	6.437298236	6.369069273	6.199096515	6.037841966	6.183897144	6.280384735	5.965633075	6.146698884	6.025267882	6.138685371	6.429380705	6.295050538	6.396377144	6.19452315	5.936783861	6.081980903	6.070399389	5.903565528	5.732324098	6.08149244	6.059415624	5.906530518	5.597826676
1553423_a_at	3.975657854	3.899946944	4.179894773	3.905556983	3.755078372	3.839775731	4.419700209	3.713714821	4.158280269	3.600620972	4.258109057	3.926629255	4.171858822	4.179353454	3.827629762	4.734244265	3.560446765	3.644390469	4.20051785	3.786772981	3.952641833	3.701335637	4.410616329	3.850473707	3.847101851	3.735110691	3.549201172	4.079429059	3.539646063	3.466310033
1553424_at	4.65040173	4.318304513	4.293382346	4.587259381	4.671987401	4.727709644	4.544047213	4.453232052	4.745902683	4.653800486	4.633386518	4.526504326	4.933194535	4.639366491	4.657743247	4.612993595	4.779776559	4.79529142	4.767303228	4.327356245	4.532698246	4.278863248	4.522686716	4.54199022	4.519619671	4.323889106	4.452538644	4.686001521	4.631782692	4.235786826
1553425_at	5.641726613	5.790840578	5.563405562	5.931571562	5.827203241	5.99715587	5.673475667	5.851065676	5.865643619	5.784651978	5.849662502	6.021421333	6.027868719	5.911608953	5.748125983	5.493132482	5.978737634	5.935610465	6.018384975	5.771788103	5.737559366	5.651404726	5.604491216	5.622777016	6.038427129	5.523687301	5.856517298	5.654655464	5.767056767	5.724362323
1553426_at	5.849094686	5.776028269	5.010375058	5.795371993	6.037149568	5.994972936	5.972359432	6.040139768	5.756090208	6.10499841	5.716773243	5.475400225	6.375083828	6.101327777	5.907202696	5.429549035	5.910139906	6.313884488	5.890784147	5.858865844	5.754453244	5.545403085	5.680745277	5.809880258	5.755653027	5.803927631	5.848704719	6.135694488	5.927961683	5.632168876
1553427_at	5.707366308	5.812025583	5.804502595	5.380374276	5.807566149	5.613414598	5.781636199	5.702388931	5.68885268	5.579937045	5.472256267	5.939818944	5.991994738	5.756934953	5.301936229	5.585835597	5.749345459	5.534879276	5.448990035	5.503242727	5.886251533	5.687533882	5.865890748	5.552883166	5.92995358	6.044116333	5.752019274	5.613679371	5.550964214	5.478252254
1553428_at	4.679317841	4.574429987	4.334580158	4.745907812	4.624887729	4.966627766	4.667067764	5.012182129	4.534435639	4.724369031	4.681633739	4.449758412	4.640253572	4.514892808	4.785249244	4.492953606	4.704408108	4.579035253	4.671146605	4.35247719	4.504560068	4.504560068	4.430507139	4.90649671	4.20329244	4.355787343	4.727610801	4.466359843	4.318198181	3.736917102
1553429_at	5.756922502	5.849612314	5.645108675	5.265573708	5.46526923	6.005128993	5.547067472	5.587966594	5.535698907	5.644086398	5.603745613	5.724923619	5.617496145	5.835495249	5.441512834	5.593571678	5.57471679	5.662671792	5.411719814	5.603637795	5.667250951	5.708853013	5.879060156	5.988954954	5.760396671	5.870971313	5.009216749	5.414872002	5.59444935	5.42501243
1553430_a_at	5.810256303	5.619093858	5.483298468	5.734458003	5.617856106	5.864937245	5.746904229	5.777879429	5.63129273	6.055624613	5.738539344	5.545713149	5.757835902	5.370809323	5.854543468	5.813236043	6.059328747	6.031550499	5.688821883	5.817667803	5.661074063	5.694806476	5.775412474	6.001403738	5.577722631	5.51812013	5.647579527	5.280052689	5.546587436	5.582972033
1553432_s_at	5.834102304	5.683810575	5.845747677	5.600594525	5.94214125	5.672415156	5.939908392	5.655961033	5.87304711	5.536933498	5.794464109	5.976043039	5.720110465	5.714140838	5.577417774	5.600202233	5.646903998	5.845054185	5.748604137	5.80786429	5.724739227	5.655994396	5.663456429	5.6283718	5.487375454	5.735660882	5.627583241	5.506482861	5.81462143	5.598992202
1553433_at	3.822038464	3.654471326	3.555786407	3.712395667	3.512779938	3.704337311	3.520188794	3.371367351	3.514194591	3.536061814	3.465813475	3.513423244	3.890092543	3.597387517	3.48223377	3.492862734	3.576606031	4.072442766	3.533983687	3.547992877	3.514337572	3.359848225	3.30525916	3.634694554	3.381707188	3.66674108	3.55576314	3.668975611	3.502289276	3.595748242
1553434_at	4.112510768	3.690589194	4.034168304	4.034277959	3.856315068	4.378822831	3.939830397	4.179026663	3.771445659	4.074689089	3.898523925	3.743777565	4.056342617	4.229348932	3.960975569	4.080982856	4.016105739	4.177146658	4.126181553	4.034577962	3.811609526	3.98613893	3.634723058	4.314893583	3.979881593	3.697136474	3.868089538	3.86801107	3.855034641	3.911891903
1553435_at	5.753714453	5.648671329	5.603344661	5.983661264	5.651628121	5.929427742	5.664022733	5.684233896	5.751940175	5.67535136	6.01889451	5.746696379	5.681521308	5.764424971	5.458307835	6.092395023	5.546061341	5.715346293	5.703026664	5.902568575	5.69918324	5.598313874	5.830625713	5.568210935	5.755629796	5.602343744	5.688883106	5.556503336	5.702327491	5.507738562
1553436_at	5.239422702	5.310352018	4.864113659	5.011611271	5.195220436	5.380152051	5.308813052	5.052818391	5.051034253	5.205237508	5.172389622	4.991921007	5.371004229	5.165311443	5.200036867	5.249011808	5.117914259	5.473489522	5.325295661	4.929810253	5.101554528	5.130684486	5.068342597	5.234662284	5.175685952	4.643161528	5.233894924	5.049484435	5.129258025	4.979306559
1553437_at	5.844020409	5.831362389	6.002236979	5.520016366	5.557824909	6.01602195	5.602909081	5.721540346	6.019934095	5.845233184	5.724493101	5.766444696	5.733728378	5.891748778	5.774673584	5.671338374	5.929172103	6.031330266	5.907359521	5.768431898	5.767914911	5.358480214	5.768317466	5.65033499	5.564708167	5.62966775	5.690900119	5.703327232	5.729566902	5.505475294
1553438_at	7.006423449	7.024738308	6.900557927	6.78253849	6.97954679	7.230560369	7.159946026	7.042636131	7.041351233	7.065992113	7.054142287	7.14877292	7.005340313	7.07945699	7.081466875	7.150662558	7.325008971	7.423034784	7.17317964	7.175781292	7.046440082	7.007793722	6.871739381	6.905306003	6.994324983	6.793853928	7.011106846	6.954897645	6.956622748	6.648292696
1553439_at	5.402773878	5.229438669	5.141585147	5.14876623	5.569293334	5.564072856	5.256778495	5.342829722	5.147422938	5.366134052	5.235822583	5.437051234	5.602438165	5.306371625	5.163024419	5.279189378	5.425280309	5.665172153	5.291291181	5.34065106	5.376563972	5.264149944	5.405958079	5.53252257	5.266281975	5.094906436	4.906131804	5.18369764	5.327789558	5.014111283
1553440_at	3.620881509	3.529119524	3.58240448	3.589066673	3.666135202	3.48894375	3.555756851	3.726029695	3.788070513	3.694311015	3.555905663	3.456400881	3.710208703	3.780490265	3.722906935	3.577750439	3.668373441	3.706914574	3.813126192	3.554622784	3.680147895	3.419281811	3.451587726	3.635246772	3.709715671	3.563942986	3.464980795	3.486836682	3.807114192	3.398420675
1553441_at	3.128442427	3.132457222	3.16323234	3.141327179	3.26916625	3.175488171	3.034277748	3.064369728	3.254684798	2.99800499	3.158943749	3.079096513	3.092034127	3.188299728	3.158941038	3.144541337	3.223377419	3.168863237	3.204412193	3.149959005	3.00825656	3.055370075	3.371431426	3.112947537	3.289101036	3.154097144	3.137451064	3.149706894	3.225956809	3.18509862
1553442_a_at	4.610582959	4.47462587	4.100818268	4.212520924	4.496787119	4.79806649	4.297058841	4.318057832	4.248478152	4.586499227	4.330432237	4.451717456	4.619696327	4.762219331	4.20016704	4.461822231	4.477134929	4.641518823	4.363854923	4.715980731	4.551058616	4.317923361	4.631826192	4.797192315	4.70604744	4.469452462	4.512355252	4.606006536	4.586712687	4.643630662
1553443_at	5.382453193	5.417750577	5.126836096	5.349933815	5.347975261	5.519223972	5.230762302	5.530039437	5.436448296	5.382065178	5.261358234	5.397096152	5.527448973	5.467904328	5.315379204	5.259429211	5.808444087	5.657694595	5.380950064	5.35862625	5.41697821	5.318365966	5.372749083	5.516323987	5.169434603	5.01206483	5.371696823	5.3832024	5.596018637	4.885971864
1553444_a_at	6.331457484	6.266514978	6.524213351	6.256638285	5.91795392	6.438655477	6.409570518	6.204796001	6.196127048	6.192011679	6.455249861	6.332591064	6.036665892	6.406862253	6.100054902	6.318021887	6.349786217	6.504172746	6.291926422	6.403950559	6.436379435	6.179590237	6.478138921	6.109566363	6.263098614	6.337979452	6.211221658	6.317023142	6.245861835	6.255130805
1553446_at	4.752634191	4.543277174	4.465962765	4.731895313	4.811960899	4.64991104	4.456571501	4.646389811	4.714641986	4.951738714	4.789187379	4.609445155	4.956018102	4.707212025	5.081783349	4.746070082	4.968817283	4.913081177	4.841372192	4.712626834	4.617150298	4.835291061	4.638687968	4.783604418	4.584507824	4.528188977	4.808023094	4.600350875	4.726225139	4.669570323
1553447_at	4.757112765	4.692832262	4.517632798	4.551960505	4.955276905	4.899674063	4.558587817	4.833464443	4.578577515	4.818146962	4.6149421	4.49035575	4.83836469	4.949381791	4.766235903	4.495829205	4.926898919	4.961358441	4.942910112	4.731881982	4.740110317	4.652233966	4.660372821	4.748668671	4.705999095	4.707981131	4.704722317	4.664989233	5.056868517	4.268389625
1553448_at	4.18647074	4.253129782	4.356904659	4.420736119	4.256990715	4.35038347	4.183189795	4.313172665	4.315380689	4.274583682	4.2677855	4.316956719	4.246671905	4.209931422	4.207731311	4.144494616	4.518375413	4.566589029	4.306017298	4.247223706	4.207326642	4.245149091	4.541622414	4.351851042	4.437185016	4.224886822	4.090902827	4.268833627	4.148517222	3.98590353
1553449_at	5.540344737	5.660104151	5.759565807	5.237678416	5.388248098	5.508636892	5.378049788	5.177809965	5.402270651	5.485191254	4.99775142	5.35329547	5.172805266	5.552466424	5.098018644	5.447018415	5.29044564	5.381662708	5.019693694	5.183794562	5.338005448	5.286256297	5.120426835	5.575115405	5.4609147	5.724054375	4.867258384	5.303619557	5.400550968	5.13075337
1553450_s_at	4.938575144	4.780439325	4.784326187	4.507566114	4.855888519	5.188943192	4.970174135	4.785275012	4.8692586	4.681128641	4.934970012	4.901796354	4.952076028	5.057609917	4.729648512	4.910643382	4.966846421	4.964768665	4.786329198	4.907845204	4.773448119	4.720046277	4.95363431	4.912828799	4.824463309	5.077306553	4.608874779	4.764032314	5.050907485	4.562000007
1553451_at	5.139088137	5.142576553	5.059115553	5.134112779	5.369333801	5.578247747	5.148477883	5.12503974	5.034826668	4.983134772	5.10902702	4.989110402	5.436022356	5.141847478	5.22554624	4.89001465	5.258874692	5.425305379	5.27109715	5.173078794	5.050719542	4.850750467	4.780644082	5.246783189	4.697834141	4.564060451	5.20938581	4.921245074	5.234404699	4.914049055
1553452_at	4.849142101	4.586738307	4.482003808	4.633671256	4.571657663	4.768832415	4.860529823	4.82150765	4.763505619	4.8252674	4.491704389	4.523193502	4.742150977	4.725195301	4.993533145	4.751207022	4.727435952	4.97098095	4.78138187	4.649782885	4.75524764	4.537658667	4.470090678	4.925309968	4.847881595	4.503462572	4.774238152	4.78138187	4.64062467	4.236394442
1553453_at	5.949537636	5.759660695	5.351222964	6.041611864	6.09080327	6.17844906	6.037960345	6.004030737	5.913739278	6.121081359	5.759312636	5.715646678	6.090130976	5.820309067	6.145885794	5.948189257	6.206372919	6.203072567	6.238887499	5.939266083	5.692737243	5.681286492	5.617692043	6.168908848	5.678354918	5.456027623	6.006352524	5.596895475	5.783698923	5.404918781
1553454_at	4.810268989	4.639579249	4.30587177	5.170864041	4.799832584	4.68450509	4.670995676	4.776561082	4.846014881	4.879518389	4.75380559	4.497437327	5.04954884	4.827817301	4.852791131	4.474637508	4.764877999	5.269733114	4.732760201	4.841183194	4.678294707	4.585255794	4.499097333	4.914436422	4.581112693	4.45009452	4.669090711	4.610796732	4.932255262	4.494517378
1553456_at	4.842354041	5.18389121	4.976217895	4.828658506	4.857902384	5.012129378	4.908801355	4.97912035	4.86366134	5.070695467	5.044977564	5.020246643	5.052375221	4.949088975	4.964024242	4.926173398	5.00504205	4.94298445	5.038621333	5.086988619	5.02575716	4.827999609	4.815819533	5.185807863	4.656297309	5.343844916	5.058218909	4.768044436	4.524426216	4.606617182
1553457_at	6.254704209	6.27563303	6.195605516	6.183512925	6.206251624	6.565542568	6.314706319	6.427790772	6.312939073	6.387341041	6.48499229	6.365528089	6.300508462	6.303135477	6.334856577	6.381072023	6.325688505	6.315718436	6.357936429	6.167118532	6.359811273	6.132138025	6.261693088	6.19807122	6.375308426	6.254700235	6.250542487	6.326619329	6.228832059	5.944047636
1553458_at	5.181605939	5.163871191	5.014743899	5.20888798	5.291750901	5.526119645	5.258843775	5.275845064	5.131430296	5.33977639	5.21650781	5.100589934	5.237707064	5.19016581	5.275414843	5.041272308	5.332180927	5.605204125	5.195566037	5.208955937	5.249892265	4.946927998	4.983338483	5.272874944	4.869052413	5.134136433	5.32700691	5.153755054	5.144273147	4.89278087
1553459_at	5.289228244	5.138488083	4.846099689	5.35888863	5.110937889	5.518621849	5.013358062	4.987028599	5.044664275	5.468152169	5.422539184	5.096752182	5.335228634	5.135960866	5.393942792	5.397207594	5.27722684	5.196123862	5.456579535	4.969130356	5.289841738	4.887676291	5.09441877	5.120933865	4.880278255	5.030655223	5.177086504	4.76010178	5.046536838	4.988905197
1553460_at	4.91918881	4.999865973	4.732147609	4.719136818	4.867173614	4.969461464	4.984842262	5.055702828	4.570622664	4.802945708	4.952389404	5.098284617	4.894767121	5.020286064	4.756752969	4.863680608	4.970828742	4.931344183	5.100093824	4.875824324	5.25709133	4.865983485	4.735214541	5.150335711	5.044943171	5.185049491	4.855203781	4.609008464	4.729283932	4.785310983
1553461_at	5.20995361	4.661823267	4.657308518	4.671272464	4.646961967	4.933613576	4.758316791	4.733745483	4.745630925	4.75561074	4.335008576	4.556645995	4.733626568	4.455882546	4.611749321	4.727887434	4.470977411	4.59504608	4.76636473	4.508385477	4.59189335	4.387670392	4.640180583	4.78579574	4.303983647	4.82257326	4.633233585	4.227629623	4.639979728	4.365865092
1553462_at	4.011624686	4.214815239	4.13310952	3.918749088	3.950093311	4.195864415	4.072918741	3.95487558	3.94157931	4.225861712	3.929674264	3.972037536	4.202136001	4.347199935	3.805594727	3.667864306	3.832065756	3.986071922	3.902887434	3.849099031	3.780313035	3.93762481	3.954588471	4.386688778	3.869178446	3.944126334	3.896036785	3.853015345	4.247930184	3.759820156
1553464_at	6.707748015	6.647863365	6.600075447	6.458408897	6.711474097	6.900372814	6.820411248	6.820630886	6.847714034	6.74066932	6.732120075	6.905180447	6.618164527	6.6104539	6.652515698	6.691853739	6.843791141	7.020762846	6.75540457	6.654884659	6.75265022	6.721843208	6.68841607	6.744023325	6.760114586	6.499735882	6.662687357	6.470945547	6.496883915	6.571807117
1553465_a_at	5.058453735	4.821190753	4.880312364	4.892721025	4.91293036	5.059360075	5.171730305	4.940998437	5.210781494	5.021933695	4.966726653	4.898711295	4.748230376	4.946477467	4.632406717	4.9754449	5.049212557	5.075004537	5.051506873	5.016387333	4.687292516	4.802056121	5.202084575	4.873872187	5.145436043	4.806710792	4.830274496	4.810477341	4.642664376	4.823125112
1553466_at	5.644117764	5.546990034	5.115087167	5.64091316	5.437444726	5.763666294	5.633298333	5.460749234	5.435981575	5.756428418	5.543123949	5.638871601	5.624745801	5.46786146	5.583092187	5.353388416	5.776334801	5.671255793	5.651930559	5.573977491	5.520200174	5.532068422	5.576294234	5.788414889	5.651290885	5.460683441	5.572477994	5.079783197	5.223929084	5.389442801
1553467_at	5.1958945	5.211577288	4.880026568	5.017832812	4.966189078	5.379528247	5.302500693	5.22935337	5.280088089	5.299776393	5.193057716	5.231654256	5.274196869	5.298945111	5.515871288	5.041347837	5.544224027	5.793742126	5.488399192	5.363426149	5.193683682	4.908973733	5.151152042	5.089316189	4.937780533	5.062967569	5.423162307	5.146343593	5.022621588	4.801064375
1553468_at	5.023031429	4.764520953	4.462240066	4.549436837	4.616884598	5.086076263	4.809518208	4.7889749	4.94446683	4.972828099	5.010085938	4.736715027	4.829783843	4.797428964	4.645472652	4.789817977	4.738822562	4.978226768	4.782881707	5.025214191	4.709797535	5.194974703	4.879614467	4.41419516	4.785146227	4.784284448	4.619817406	4.262470056	4.697588814	4.733908541
1553470_at	4.888949863	5.276879079	4.828536246	4.768805812	5.015835977	5.260853814	4.863846133	5.058393746	5.200928498	5.061434134	4.591789972	5.066060955	5.133669902	5.074810966	4.51602442	4.937210179	5.035367527	5.134456589	4.9221013	4.952454818	4.933324569	4.890049676	5.084014831	4.938109048	5.281092634	5.284967295	4.82417825	4.82058168	4.989177057	4.846267868
1553471_at	4.278945635	4.202017214	4.007716594	4.035052844	4.254078601	4.432521678	4.175987021	4.070522218	4.165464623	4.256429902	4.031104696	4.248632535	4.39604703	4.145502046	4.220393937	4.01588912	4.114614792	4.221723408	4.106411719	3.998105968	4.263258399	4.087190606	4.311544513	4.432254302	4.315896369	4.329958209	4.114614792	4.172924664	4.153424752	4.101070578
1553472_at	4.556782759	4.447838564	4.349698785	4.475264859	4.816222949	4.502222782	4.408105203	4.777394463	4.452692246	4.445484152	4.51497794	4.505631754	4.743156018	4.483790187	4.597126451	4.305413147	4.520136889	4.484854506	4.471968976	4.345742354	4.374973569	3.978216489	4.404245343	4.520136889	4.256909166	4.58003437	4.457609766	4.381137725	4.632237038	4.291157268
1553474_at	3.407663063	3.394475124	3.694492886	3.440866209	3.532066067	3.611957661	3.466815383	3.459655698	3.384071036	3.483968166	3.371614417	3.438783457	3.405739872	3.601271924	3.385364446	3.346853836	3.487112587	3.473606735	3.285600632	3.312544644	3.42136388	3.353962751	3.578549369	3.467875844	3.531723119	3.496474694	3.467802107	3.443773706	3.620771324	3.384234572
1553475_at	4.79415533	4.597346062	4.428515123	4.643397684	4.676604381	4.681931506	4.612606709	4.487956725	4.666842732	4.694822959	4.513261045	4.547284378	4.810187033	4.800063596	4.613901932	4.459141851	4.651256411	4.879392214	4.510766538	4.698041106	4.531016261	4.568679322	4.653963654	4.546374715	4.3240978	4.061434439	4.586516171	4.766868324	4.70000673	4.102156086
1553478_at	5.777231993	5.686760677	5.151088291	5.676063723	5.826041731	5.963777311	5.760182143	5.717062431	5.936945287	6.07733511	5.426763554	5.256345951	5.99972588	5.835182179	5.777142814	5.713626287	5.7760235	6.153122621	6.065870044	5.816268319	5.740368212	5.708492484	5.676062372	5.494342865	5.776582482	5.364513929	5.864957618	5.74697118	5.887927339	5.292430157
1553479_at	5.242406045	5.128835987	5.121759486	5.086747109	5.049875081	5.283788778	5.168167487	5.062270742	5.318506259	4.998838016	5.560667013	5.487428494	5.345531369	5.199124544	4.952718893	5.570215449	5.293597002	5.155085164	5.053575749	5.181285769	5.317411357	5.254149149	5.025465342	5.264519657	5.189195802	5.171523107	5.098133127	4.776753684	5.084144626	5.396901872
1553482_at	4.10748492	4.194878336	4.083372952	4.157060834	4.278536902	4.358042067	3.979849849	4.180207269	4.179116743	3.867244765	4.10205752	4.268157987	4.187120811	4.115488989	3.925638914	3.569815027	4.118772548	4.278454853	3.979505203	4.291138664	4.025277464	4.06127513	3.976506544	4.099921706	4.092906106	3.948651699	4.006314244	4.080527321	4.089042824	3.974852982
1553483_at	5.992268625	5.961665735	6.049895203	5.400271528	5.777262661	6.041952053	5.914069025	5.85189589	5.683975321	5.777149146	5.925781888	6.035012779	5.680909405	5.73019997	5.687435087	5.876908621	5.626392919	5.79790059	5.850886836	5.722227951	6.144217762	5.861079574	6.038528566	6.069489772	5.972739704	6.238226668	5.890119894	5.927259325	5.872729263	5.934137399
1553484_at	4.211156643	4.086358712	3.928126841	3.840362886	4.135920636	4.229473078	4.128895773	3.994114272	3.905314494	4.105697747	4.09881834	3.676919944	4.090817158	4.072652791	3.98166346	3.969210819	4.167089364	3.993788473	4.18716229	4.085014721	3.990715164	3.970907805	3.95102882	4.053756009	4.025372257	3.903170495	4.00854895	3.932019266	4.125080132	3.709517887
1553485_at	5.452414076	5.167159931	4.947534985	5.129314037	5.676464422	5.737916695	5.264513624	5.329383381	5.328812526	5.376193481	5.508585941	5.229005941	5.564630383	5.284048839	5.397899983	5.288984418	5.557662109	5.498980011	5.324365953	5.116648682	5.333753202	5.321605971	4.991213516	5.313006195	5.258780079	5.096494192	5.361421825	5.168216755	5.374444452	5.03310509
1553486_a_at	4.641647708	4.485424789	4.243313891	6.537574648	4.67143739	4.751017309	4.612937157	4.658663709	4.625513883	4.801501929	4.493328641	4.641513046	4.604107158	4.599405887	4.807981292	4.373993398	4.538913486	4.708183991	4.643078893	4.291560836	4.612820184	4.425210873	4.37951272	4.698782364	4.604372186	4.257265006	4.471382635	4.485275753	4.416861811	4.406981996
1553488_at	5.66411603	5.876064574	5.644875843	5.443597236	5.709739803	6.200307251	5.579433428	5.646002305	5.684939355	5.92103987	5.343884981	5.595001956	5.912663452	5.675279175	5.493541147	5.521133506	5.525810864	5.679514176	5.439270105	5.72429361	5.839127866	5.659096784	5.529843803	5.78256827	5.80784366	5.657577581	5.392393015	5.576488497	5.675949073	5.470723788
1553489_a_at	4.681568112	4.814756413	4.68851962	4.225889979	4.577667062	4.635940867	4.74552077	4.62634483	4.561421228	4.624540637	4.292537789	4.592645304	4.776835967	4.894805063	4.405633944	4.539329279	4.582694701	4.55771949	4.495320948	4.620613122	4.703641423	4.693162526	4.916537178	4.393763729	4.791043525	4.848787817	4.59872792	4.676706102	4.63622516	4.643006576
1553491_at	4.326673101	4.477558809	4.940116561	4.371224419	4.77307114	4.868621045	4.692619916	4.5656895	4.666328353	4.695961165	4.69570892	4.665592637	4.70162267	4.622898125	4.379651613	4.23695591	4.766267567	4.5341749	4.557648724	4.713328094	4.667013061	4.647479068	5.037965743	4.770903075	4.4966354	4.754803421	4.290185666	4.667188231	4.722194715	4.514782044
1553492_a_at	5.323832985	5.271679275	5.234409207	5.209087178	5.644336557	5.783349395	5.311244301	5.507842902	5.310911579	5.622611442	5.4453996	5.2517862	5.521458686	5.533441856	5.439607958	5.146598815	5.614835238	5.48830672	5.261547149	5.418211837	5.557571864	5.093449005	5.22309602	5.494475516	5.397607851	5.270888174	5.454010487	5.504143063	5.326947754	5.231093756
1553493_a_at	5.933039859	5.96226021	5.822004089	5.700113256	5.957211617	5.900656792	5.845671575	5.844689469	5.687107938	5.924241049	5.749670941	6.255420374	5.729844734	6.058741616	5.75261628	5.872245974	5.921346387	5.87816309	5.910557907	6.142213548	6.028138439	5.981422302	6.073933179	5.936005521	6.09959719	6.126018098	5.835994212	5.56485849	6.173478404	5.592812776
1553494_at	3.61563096	3.626100141	3.689202169	3.68153926	3.850531194	3.803498041	3.486291932	3.594821082	3.605900554	3.876490008	3.593404562	3.480674035	3.679617376	3.787449509	3.776510296	3.636673592	3.912360588	3.649547536	3.590967021	3.5577543	3.638018375	3.676551341	3.707842178	3.767667903	3.441321336	3.623264304	3.490884523	3.563185897	3.571433401	3.473560802
1553497_at	4.095524411	3.951875079	3.75227831	3.57314588	3.76321909	3.897666417	3.751126075	3.618587231	3.570208225	3.803113632	3.93123607	3.806759897	4.107650177	4.005515067	3.879466852	3.801990833	3.792880133	4.226699291	3.966327805	3.948415058	3.880336894	3.687607886	3.86166393	3.811461792	3.826393216	3.803241321	3.692694197	3.711651995	3.974580035	3.466146431
1553498_at	5.6770307	5.63231185	5.450938714	5.63822661	5.823817818	5.518233755	5.561533772	5.60636199	5.716100822	5.601642401	5.314155353	5.676724272	5.965085281	5.537082554	5.840574824	5.65293112	5.731209306	5.724251113	5.792280203	5.655078089	5.522672419	5.618780603	5.899126193	5.760143641	5.719234948	5.379830445	5.78253164	5.596245795	5.521623074	5.455910425
1553499_s_at	6.792165998	6.700247528	6.459501846	6.674640224	6.549103285	7.073401705	7.169037596	6.807385126	6.620313207	6.737442595	7.1175257	7.003433096	6.931905023	6.694299133	6.72573096	6.477832272	6.940487488	7.245525899	6.876278208	6.815821554	6.96705707	6.604675719	6.502774586	6.877550815	6.504055016	6.227183465	6.83528227	6.696300812	6.830626041	6.416118658
1553500_at	4.695164199	4.656372553	4.605009514	4.676751708	4.751099708	5.123422851	4.611460789	4.757167691	4.796717231	4.794798841	4.66005872	4.72665399	4.75056001	4.636360277	4.805541633	4.690820642	4.703365002	4.998027615	4.580648853	4.693389759	4.713070879	4.66810022	4.612021822	4.547170192	4.774690113	4.775112989	4.61252097	4.572840126	4.742120926	4.325630396
1553502_a_at	4.974272339	5.002236112	4.824531247	4.604172335	4.786660616	5.056015923	4.86324618	4.969042279	4.74329578	4.86372164	4.632499187	5.082033672	5.022487827	5.042900911	4.514441983	4.815008469	4.101094197	4.858888146	4.185515726	4.770803173	4.750173972	4.857638503	5.018187425	4.8972035	5.150772574	5.147610525	4.738663036	4.809542119	5.272665156	4.952105205
1553504_at	5.715248823	5.555803221	5.721092619	5.705940861	5.653905821	5.743371009	5.668922652	5.648622178	5.572323677	5.783824762	5.543107759	5.634500776	5.67463561	5.615801035	5.530518603	5.846397557	5.715995126	5.857490243	5.693139205	5.726133096	5.612723367	5.640265978	5.695448307	5.795525757	5.644242254	5.697050062	5.271356495	5.330746112	5.516956446	5.277057186
1553505_at	5.27655311	5.288948446	5.267371237	4.980964482	5.189676177	5.3255404	5.254402035	5.11603279	5.089237909	5.122600059	5.143907156	5.002094709	5.018555177	5.211841671	5.193260683	5.096798837	5.440426	5.416646565	5.236073581	5.162820462	4.926922658	5.129071889	5.169514616	5.192666354	5.028439449	4.843775379	5.238895814	5.094832117	4.904104474	4.715079206
1553506_at	5.469521405	5.506283685	5.292421648	8.43969934	5.620180781	5.517527003	5.272752884	5.641551536	5.437379854	5.646372178	5.423911134	5.304705426	5.394399355	5.326555065	5.49055049	5.187441299	5.526839941	5.521935699	5.474171815	5.247569835	5.331644376	5.426168943	5.721291283	5.541986117	5.393856556	5.32700093	5.261819125	5.208311362	5.463227458	5.1445235
1553507_a_at	5.829870823	5.90306071	6.002978157	5.745147355	5.65462641	5.904884873	5.885441891	5.885800083	5.743015308	5.891490908	6.007439458	5.793167214	5.517638107	5.756226152	5.584716595	5.877602984	6.063583094	5.86585308	5.849634832	5.864471626	5.793741794	5.580831886	5.581036136	5.406096589	5.704575136	5.547657877	5.786128202	5.815996985	5.582488021	5.705083245
1553508_at	5.129974081	5.072745199	5.00840316	4.952465021	5.068319526	5.272770034	5.18821417	5.20514204	5.021175512	5.170261961	4.994231251	5.128960998	5.307342436	5.305310641	4.810994519	5.030518959	5.153414393	4.96501844	5.014202692	4.74619247	5.193361764	4.836319353	5.215772478	5.14467186	5.281334907	5.419000719	4.852714416	5.098564381	5.203166159	4.882605999
1553510_s_at	7.618891524	7.005790369	7.083489355	7.028748459	7.158165951	7.118630481	7.537483684	7.306749915	7.227345965	7.36645867	7.310410083	7.099357876	6.996702751	7.196886428	7.116661643	7.508581451	7.050358308	6.567257896	6.901481258	7.218997737	7.412347931	7.360506737	7.963545593	7.221241161	7.623420586	8.055455849	7.604011662	6.959616501	6.672464136	8.001657503
1553511_at	6.160835093	6.081308072	5.942143011	6.105605463	6.278957384	6.408015113	6.301060574	6.215606764	6.243561157	6.212333246	6.287261781	6.246461193	6.211537376	6.28812879	6.090900756	5.967341714	6.472157002	6.410584862	6.245554012	6.124910723	6.068690702	6.044525585	5.803932616	6.311068822	6.235653428	6.224989209	6.280308874	6.213993747	5.822007545	6.521403153
1553512_at	4.802605027	4.642786757	4.619311766	4.53906619	4.54440988	5.109643054	4.774392995	4.773606848	4.867244763	4.819721729	5.090906064	4.692053906	4.993538988	4.787457054	4.620782312	4.639799756	4.73574908	5.024792109	4.695344565	4.915337178	4.894850315	4.555223172	4.738833196	4.740948786	4.863885327	4.741330821	4.732924133	4.753243016	4.734236298	4.458659521
1553513_at	4.412099682	4.198259181	4.174718515	4.097924435	4.186230894	4.470815189	4.225011152	4.118290432	4.136922543	4.074696681	4.637196093	4.570151786	4.218099368	4.345105877	3.878311901	4.55323572	4.265302478	4.4387031	3.972346804	4.148158629	4.084126593	4.007998935	4.15898181	4.149627136	4.288417346	4.023173173	4.013639268	4.346472371	4.130369202	4.01670402
1553514_a_at	5.259052446	4.95857606	5.10167353	4.840652987	5.43574332	5.370831022	4.935477687	5.052269679	4.955480069	5.027187402	4.927621847	5.136073221	4.848779489	5.074026139	4.680970121	6.03281404	5.125038099	5.008187226	4.774230963	4.886512875	4.981930182	5.254794316	5.121220343	5.259655782	5.217936827	5.075833683	5.24975146	5.016104796	5.397287783	5.047968813
1553515_at	5.510180848	5.559119657	5.296946579	5.271866943	5.492417231	5.50643735	5.396830929	5.442908122	5.120203539	5.582509769	4.838571696	5.220814542	5.39178823	5.77727964	5.125303605	5.151801422	5.398308727	5.436145276	5.073822383	5.548676305	5.58325979	5.355423855	5.360729768	5.339082047	5.913202777	5.725976144	4.834039426	5.384610315	5.426638051	5.194046254
1553517_at	6.526524439	6.236603829	6.304502876	6.235447989	6.458963421	6.782442641	6.315627289	6.471189153	6.371614643	6.640741041	6.46900069	6.620745012	6.692467053	6.608565077	6.317931336	6.408020827	6.48418631	6.436317094	6.335147307	6.427304815	6.586388719	6.339134955	6.705270116	6.520292128	6.42837015	6.563197775	6.417838923	6.491734162	6.583579811	6.263025084
1553518_at	5.570843138	5.624397612	5.35362919	5.890735547	5.590438626	5.896431886	5.658402022	5.506507714	5.739913277	5.732852158	5.56134823	5.593287301	5.680754325	5.618802217	5.321845575	5.696471349	5.609780594	5.841059241	5.536245021	5.6878052	5.715178519	5.469841229	5.479566293	5.712662964	5.569322755	5.493107086	5.671334977	5.653996624	5.347670245	5.560454716
1553519_at	4.234198031	4.388415322	4.005320111	4.020825757	4.37574124	4.389322452	4.163775481	3.977974407	4.208963129	4.336387643	3.85025644	4.070510959	4.299222074	4.552590452	3.964278903	4.065304958	3.9630999	4.091688959	4.006330165	4.311580009	3.94073466	3.961766491	4.180855435	4.178774493	4.066453028	4.421058583	3.830832896	4.272042104	4.2900004	4.003085707
1553521_at	5.445839844	5.336693647	5.328362175	5.323258443	5.323573182	5.479928181	5.596321965	5.492768347	5.332602051	5.297903372	5.623164628	5.446682654	5.607707065	5.508916612	5.330403668	5.623423346	5.546569851	5.626672131	5.50371094	5.564349205	5.44059495	5.317089424	5.259135522	5.680380418	5.409971603	5.283223988	5.391789498	5.338107998	5.396418731	5.266316142
1553523_at	6.005989592	5.900867625	5.750657234	5.50663837	6.129263343	6.265134943	6.057640034	6.005849346	6.090485969	5.730994383	6.196771025	5.767377037	6.034638705	6.005268329	5.918640852	5.841269686	6.148391677	5.919832515	5.815002639	5.815578384	5.94279061	5.796746461	5.748544163	5.687071259	6.030766765	6.104036114	5.925608946	5.758784199	5.806656446	5.671625265
1553524_at	4.225592436	3.908851029	3.869519939	4.063820056	4.054910248	4.332407407	4.044340904	4.191022846	3.945008139	4.38333618	4.059700342	4.281604661	4.274525954	4.066502636	4.236778148	3.807715677	4.236916804	4.287878408	3.896951436	4.006567601	3.906633294	3.937055634	3.839962765	4.166782115	3.928753722	4.035593052	3.998636357	4.074693268	4.084308405	3.835890708
1553525_at	5.863924882	5.863182014	5.605057057	5.604904174	5.663622525	5.778693133	5.701749899	5.87181939	5.67323158	5.707617938	5.477170956	5.613966338	5.628640026	5.769398053	5.390616616	5.728222055	5.830779858	5.616766258	5.518111588	5.702505907	5.914409927	5.609546898	5.76875041	5.819729189	5.761427418	5.891491844	5.576798132	5.280701762	5.563024299	5.326992471
1553526_at	6.325948806	6.018078325	6.040913833	6.187487551	5.968619457	6.453181226	6.328395806	6.202951538	6.286631569	6.238892442	6.040566517	6.400242882	5.98127755	6.118716854	6.209647372	6.172535221	6.302175699	6.427022162	6.192624827	6.204802993	6.257103539	6.263659394	6.024162827	6.222024611	5.954120742	5.896956719	6.215362456	5.789865476	5.673887152	5.55561233
1553527_at	5.297092225	5.300591888	5.102830278	5.154662544	5.152905461	5.53684867	5.355011249	5.441331423	5.462509011	5.302727162	5.285036965	5.303645307	5.233063016	5.381622964	5.39590721	5.493240006	5.332488694	5.327372515	5.611438681	5.404896119	5.395038606	5.322813025	5.299009296	5.106851385	5.578351977	5.354864444	5.234571774	4.957850772	5.232324939	5.109002277
1553528_a_at	6.07625487	6.501057752	6.520779267	6.372499227	5.854597639	5.776548759	6.387291381	6.227080049	6.813543535	6.109698134	6.123874118	6.275385741	6.042002947	5.833828127	6.52477877	6.734045069	6.372375679	6.017385368	6.594504459	6.401256229	6.79893541	6.324827724	6.551922528	6.119147119	5.819093711	6.026708377	6.231472365	6.574900068	6.165801882	6.997510199
1553529_at	5.371609927	5.123918353	4.696518597	5.194703474	5.291428321	5.405098147	5.390724289	5.439736275	5.312207024	5.303944795	5.225792746	5.28224366	5.244175632	5.39225924	5.294658917	5.23494343	5.516200442	5.500970935	5.452996162	5.347357957	5.354598625	4.988722111	5.219085752	5.407347293	5.094683793	4.909096677	5.442811853	5.299542836	5.339613291	5.021620768
1553530_a_at	10.08891328	10.00380105	9.238725046	9.157967534	9.838988851	7.721276233	9.542349904	10.04282568	9.663560053	9.880316442	10.00373667	9.596290975	9.54926088	10.17610788	9.736742723	10.36546037	10.03894317	9.867663277	10.39124987	10.25728482	10.0770348	10.72462211	9.985744067	10.4000944	9.961431112	9.974351723	10.53011636	10.14234077	9.631279001	10.66110826
1553531_at	4.987268579	5.026025955	4.652038882	5.128471804	5.046412869	5.017290671	5.118458326	5.079017717	4.884382527	5.224243529	5.118897383	4.898239759	5.424088938	5.40306006	5.395798999	5.028358051	5.318753502	5.073359665	5.101266718	5.037892349	5.030486846	5.281676694	4.991470392	5.115863354	5.108407411	5.042696755	4.974425125	5.078728081	5.239990361	5.112762443
1553532_a_at	5.983537562	6.237822314	6.262049447	5.829374331	5.98037335	6.16880534	6.094271491	6.052794265	5.824342102	5.932116263	6.218832891	5.875596318	6.01024293	6.284562157	5.967034676	6.009702443	5.98935767	6.215558873	5.971189137	6.14928477	6.343411096	6.304290684	6.056090476	6.109969254	6.114453531	6.312064745	6.168065598	6.12185814	6.047086637	6.152063963
1553533_at	5.176592233	5.299719366	4.560354819	4.780043897	5.093109562	5.128186495	4.930125404	5.398144057	5.101528888	5.381597036	5.366411647	5.285268191	5.332151076	5.448432052	5.322263322	5.856362412	5.379838175	5.665631136	5.398197626	5.606069457	5.652725403	6.336108975	6.077940935	5.114899965	5.619174402	6.094994205	5.277167366	5.501436295	5.070194049	5.36332504
1553534_at	5.457214543	5.239249299	4.967899268	5.373439011	5.219127579	5.456608274	5.137577241	5.374100496	5.258179464	5.644342899	5.137293432	5.314485164	5.459605384	5.575491078	5.237291349	5.292493525	5.540470733	5.381397494	5.269812003	4.926664943	5.164077171	5.061612215	5.317774604	5.347146066	5.311957074	5.158640629	5.071256196	5.117521466	5.437621475	4.940620169
1553535_a_at	7.800436551	7.352944901	7.652806125	7.200214228	7.432922833	7.427221204	7.416070757	7.401170297	7.413751418	7.419084366	7.568573518	7.592364458	7.032190473	7.460155434	7.203088025	7.732107189	7.474150157	7.149218621	7.000496517	7.499482854	7.994553512	8.835419223	8.378101504	6.886325093	8.165431911	7.826487623	8.035293247	7.421159678	6.989408314	8.525110439
1553536_at	5.215894944	5.168917671	5.082645483	5.00497809	4.694033278	5.02987748	5.057840674	5.011411761	5.304850485	5.238305458	4.954023078	5.092879419	4.907315733	4.941900699	4.86787629	5.509754186	5.042954921	5.11542458	5.067075342	5.069978677	5.177059868	5.286496034	5.375162516	5.395790859	5.201997516	4.974931659	4.744504438	4.911308032	4.528476992	4.94129676
1553537_at	4.622499489	4.633028422	4.639358866	4.410266577	4.546455238	4.958865596	4.618410039	4.471085986	4.521733691	4.48381022	4.509048919	4.683523474	4.536243036	4.54512705	4.319421175	4.576232625	4.68937685	4.363205292	4.475486558	4.575981318	4.604908623	4.504986053	4.389106528	4.526575609	4.576232625	4.625625873	4.449725514	4.693212916	4.3492806	4.801761962
1553538_s_at	13.42363935	13.7992081	13.6415711	13.85893278	13.95186654	13.35026924	13.50369822	13.74570472	13.49399383	13.68441142	13.7814943	13.70682159	13.89275373	13.96769532	13.98680673	13.58982934	13.99319157	14.10477973	14.06960297	14.04894005	14.06017791	13.92144709	13.90660357	14.09330529	13.93960743	13.58608592	13.99643903	14.03592548	14.04867687	13.70912763
1553539_at	5.801945492	5.890884669	5.925212298	5.760448238	5.958928941	5.974318012	5.742269929	5.733333023	5.523616755	5.880267056	5.549340834	5.837112977	5.880943717	6.029667918	5.362021063	5.765708744	5.75849832	5.71015783	5.538667955	5.986795908	5.833572905	5.568173376	5.814238301	5.933184425	5.921969758	6.032751167	5.408667373	5.651378844	6.014241493	5.492766431
1553540_a_at	5.986756153	6.1661285	6.109469443	5.698555461	5.987646511	5.926471314	5.833694733	5.939744401	6.035457898	5.943622312	5.829610057	5.968300211	6.004665643	6.094774315	6.174823206	6.174346039	5.985533153	6.075603848	6.013352625	6.148108958	6.379851029	6.462141639	6.882616422	6.17245772	6.750166159	6.737339305	6.226099687	6.091294827	6.014804204	6.242918382
1553541_at	5.813659548	5.350324451	5.334335018	5.45775704	5.151241757	5.632507041	5.60538402	5.469803574	5.478959772	5.445724368	5.532041361	5.523079238	5.62519852	5.164857727	5.342805021	5.172238519	5.581713746	6.211247647	5.563334018	5.313945211	5.100957415	4.970044679	5.249740926	5.249431	5.140829008	5.078520918	5.506174866	5.401983137	5.202725182	5.170406685
1553542_at	6.016816975	6.295362789	5.41120721	6.273356411	6.149516016	6.24720356	5.75694396	6.167204785	6.092950937	6.100816046	6.111585706	6.181467275	6.03652253	6.137212077	6.109579616	6.387156009	6.316828774	6.079228347	6.385198645	5.953140609	5.840485828	5.650487252	5.819973322	5.640579212	6.097065671	6.13368513	5.892935333	6.119634182	6.123548909	5.737784249
1553544_at	5.797518369	5.694250241	5.459643458	5.56010392	5.882087808	6.004915533	5.839986108	5.887144879	5.64589315	5.760530997	5.742456007	5.715244344	5.736550297	5.90619018	5.759295869	5.619894124	5.947868586	6.114260124	5.878814927	5.729415597	5.825347598	5.55024335	5.709648442	5.885923046	5.780998538	5.506875849	5.588901416	5.518810986	5.608053053	5.494841534
1553545_at	5.763879583	6.049614587	5.496532044	5.200574093	6.210553919	5.454648264	5.751492294	5.93848971	5.841720372	5.546266805	6.165780156	5.834511144	6.032776976	6.13244888	5.990554493	5.491003328	6.129016345	6.448783099	6.29517778	6.337541826	6.402070447	6.277567339	6.003047274	6.07715709	5.838464004	5.896309802	6.241390122	6.42079871	6.37797642	5.604209706
1553546_at	3.253981513	3.413177064	3.321459397	3.287996392	3.534118706	3.427643085	3.282117738	3.423024142	3.488178558	3.450893761	3.375411044	3.170957856	3.383541182	3.384610271	3.296147859	3.306836312	3.532628614	3.329628427	3.130064787	3.201761704	3.34945722	3.258611354	3.45991193	3.325144121	3.445372593	3.208476167	3.182779384	3.306599033	3.321083717	3.230611099
1553547_at	4.56166067	4.293638027	4.246657835	4.442694429	4.923203465	4.48912826	4.355782694	4.257442574	4.270463857	4.394149835	4.534582376	4.342659213	4.30391866	4.026303249	4.476557037	4.353427051	4.342063522	4.464017062	4.46199867	4.14400657	4.325119443	4.536290049	4.305943734	4.392993042	4.430557346	4.173184818	4.714168974	4.325792568	4.35197369	4.524796808
1553549_at	5.194717973	5.044174221	4.770775451	5.393269655	5.192625425	5.329321867	5.104996432	5.136209043	5.375857264	5.212595374	5.115344389	5.15698246	5.296692641	5.179778771	5.325131866	5.204588766	5.494732823	5.454757607	5.258535883	5.206016172	5.132363004	5.138731883	4.874155562	5.258769369	5.068111095	4.934472539	5.161206415	5.155528184	5.007895164	4.806147269
1553550_at	5.357396748	5.156975914	5.182340895	5.263886945	5.177842672	5.536641163	5.019303121	5.026585027	5.331769914	5.274539259	5.127968894	5.053184303	5.170928012	5.198436711	5.207452715	5.10985974	5.080304024	5.19154052	5.418178172	5.189658654	5.079426109	5.355368199	5.455820911	5.690260916	5.026287317	5.199126654	4.953912644	5.138839598	5.121179182	4.995954733
1553551_s_at	13.32673111	13.56337406	13.25447214	13.66191373	13.82341708	12.96994031	13.17725554	13.48470852	13.41900831	13.47004771	13.449511	13.57888415	13.7431149	13.66768004	13.77611366	13.30858836	13.59093867	13.74105856	13.67494233	13.62579628	13.75334406	13.67202721	13.64235959	13.85944294	13.70710501	13.52043607	13.6092137	13.68915771	13.81634426	13.39786825
1553552_at	5.921405817	5.627775619	5.586482303	5.549160334	5.770422149	6.133011542	5.72256203	5.740878265	5.622808329	5.759256617	5.658017283	5.636147956	5.695256429	5.698579689	5.571581468	5.581850889	5.968745632	5.995712695	5.654434612	5.873286286	5.707857308	5.630497823	5.670113979	5.999834159	5.465720038	5.486136863	5.503867128	5.642574404	5.562797532	5.175251596
1553553_at	5.363228806	5.263163403	4.97040174	5.386819379	5.277408139	5.452667968	5.302901613	5.492528255	5.472799398	5.471712825	5.351468465	5.236959835	5.360726705	5.160788798	5.659444952	5.40212882	5.758605064	5.782452836	5.720110915	5.288191433	5.518616766	5.202050198	5.222174173	5.62275449	5.155073135	5.13987788	5.505716734	5.347503807	5.339848403	4.973913565
1553555_at	6.037950256	5.80914359	6.027279821	6.128949287	5.886509165	6.219418873	6.039377417	6.147809729	6.06023101	6.194158232	5.983165298	6.175328713	6.271133048	6.058621121	6.244768536	6.03594496	6.093312489	6.517760044	6.466204234	6.100324596	6.003706883	5.996973086	6.047301332	6.235957288	5.845723157	5.684393148	6.041746371	5.996579516	5.840498046	5.708887265
1553556_at	4.86962454	4.83466403	4.728511522	4.619804669	4.525832221	4.851058141	4.682820096	4.880839457	4.789322267	4.778104492	4.832748986	4.589765155	4.514953628	4.772767141	4.664274658	4.718442325	5.044128428	4.818495276	4.763413466	4.846880801	4.776022268	4.627605405	4.700957307	4.693658226	4.427271795	4.679861334	4.662812679	4.730462323	4.579553045	4.365070975
1553558_at	6.045866937	5.842400299	5.542435418	5.632878908	5.643807211	5.760208949	5.814048159	5.781536837	5.772677811	5.746654422	5.521111873	6.04907182	5.738166694	5.691802287	5.967784829	5.823141651	5.811883305	5.813063423	5.873077895	5.651272205	5.604827459	5.721192284	5.74108058	5.908753931	5.475043815	5.673804095	5.562045746	5.610849642	5.456532142	5.448379884
1553559_at	6.963982089	7.81744532	6.14175406	6.940081237	7.568018274	7.437935468	7.100994613	7.364823323	8.040139085	8.17940308	7.400645043	7.313141426	7.605856023	7.298191418	8.733655167	7.339021167	7.65992348	7.839740442	8.104636283	7.503024836	7.868050466	7.306676027	7.352905065	7.927723096	6.893860924	7.700001489	7.304704844	8.137100672	8.304403576	6.321258691
1553560_at	4.945907653	4.660553524	4.467036019	4.932207614	4.840812205	5.084455855	4.742996272	4.923252914	4.541837517	4.685715946	4.714569073	4.671264927	4.708957611	4.689780613	4.845730769	4.767171868	4.613940323	4.866021036	4.704059983	4.766683782	4.719841775	4.542549314	4.544936758	4.773742181	4.840615081	4.698819425	4.577055681	4.384663117	4.360674548	4.365055096
1553561_at	4.021613119	3.962321585	3.952727957	3.951969585	4.234683881	4.18274494	4.076640937	3.93560386	3.98094219	4.224484195	3.916998167	3.988338453	4.060397702	3.816676755	4.076773013	3.839336688	4.190983011	4.433344852	4.286140672	3.99932882	4.155864605	4.016031126	3.989747975	3.87835986	4.083027811	3.97542517	3.984199712	3.948060911	3.998807972	3.711446512
1553562_at	5.647293222	5.596713974	5.193222403	5.385282616	5.731231004	5.872899172	5.62214376	5.803735991	5.440289445	5.628402085	5.241896985	5.379601259	5.775776571	5.809057343	5.533404952	5.300987622	5.584719483	5.586303505	5.43382751	5.570905855	5.39049636	5.483574427	5.486708869	5.587624483	5.396878527	5.553825303	5.550831982	5.274716864	5.594273533	5.091508931
1553564_at	4.902555443	5.242150736	4.393335724	5.233447272	5.219310777	5.438466493	5.095781224	5.094112715	4.815895227	5.100359252	5.233447272	4.993983794	5.16461087	4.967005854	5.302507556	5.069184635	5.099012263	5.1308201	5.672666953	5.25182421	5.183531112	4.833012822	4.969353904	5.090254758	4.816413611	4.936086001	5.165834679	5.309192381	5.401430379	5.037063169
1553565_s_at	6.076106887	6.176612277	5.812903018	5.999322489	6.752342634	6.094528095	6.017147548	6.173765717	5.706665584	5.912503942	6.454653289	6.228642151	6.362120111	6.452338346	6.163264481	6.200516247	5.612692874	6.815372209	6.391920015	6.436234779	6.606788698	6.441634947	6.970035992	5.812209185	6.704249836	7.584382872	6.732179723	7.219277478	6.27811702	6.964981018
1553566_at	6.220147647	6.09229224	5.886548169	5.861263471	6.20720793	6.641015997	6.331670076	6.292969674	6.175324729	6.378783866	5.966101303	6.079762209	6.413140022	6.160223775	5.947608076	5.841731391	6.348221954	6.404423035	6.060426065	6.244479584	6.005692527	5.93345435	5.932686438	6.138196969	5.924665912	6.114437211	6.12950452	6.185727372	6.273641447	6.029893637
1553567_s_at	13.79285412	13.9623258	13.72950571	14.11329072	14.16485653	13.6113769	13.73335893	13.95603486	13.85041004	13.95058214	13.88451856	14.0116301	14.1074885	14.08492894	14.33827294	13.82668005	14.06934738	14.09989278	14.12670762	14.0527682	14.28638853	14.20104229	14.12789532	14.26161323	14.28978906	14.03606734	14.05959458	14.07167313	14.25097744	13.8141488
1553568_a_at	5.742924134	5.747624356	5.858037404	5.5334504	5.655381334	5.847828085	5.884582466	5.721601888	5.577349326	5.714123174	5.839508225	6.03511136	5.516138177	5.681413171	5.489819018	5.763729628	6.068099953	5.842116626	5.771703869	5.790985709	5.75857552	6.146834653	6.130157454	5.819756479	5.80372992	5.647216182	5.787188055	5.766540392	5.549092417	5.494883194
1553569_at	13.85145478	14.07173343	13.70258452	14.05953394	14.06595971	13.9333068	13.80358757	13.98037719	13.94528531	14.00755416	13.92245169	13.91403278	14.07283287	13.99461881	14.15894334	13.9375457	14.13645049	14.15234998	14.08971538	14.05111834	14.13263835	14.0832907	14.10604703	14.23390265	14.22478053	13.88248747	14.13645049	14.08274969	14.21317758	14.06767641
1553570_x_at	13.941744	14.12101816	13.69490915	14.14623999	14.14781006	14.0015646	13.87561238	14.06797504	14.02957672	14.09326154	14.00354707	14.03927489	14.14300867	14.07414719	14.2187579	14.03405919	14.20077809	14.17209809	14.12788383	14.12431963	14.20166331	14.15962552	14.12910193	14.24777098	14.27389393	13.98526512	14.17628989	14.14518322	14.25317452	14.0664762
1553572_a_at	6.880145446	6.854920267	7.233228202	7.379645431	7.400549137	6.801666541	6.826048556	7.373215021	6.642742374	6.741605956	7.387964243	7.302126626	7.400943024	7.421533876	6.703084014	6.768599816	6.947143453	7.071668156	6.704490606	7.108278105	7.183807986	7.245779539	6.712956099	7.01721328	6.9216803	7.092597505	7.070399307	7.226063649	6.680674803	7.452617391
1553573_s_at	4.92989762	4.993182733	4.577346496	5.096789401	5.826487837	5.080338099	5.00561111	5.034116766	4.946826789	4.706182021	4.955567805	5.107699567	4.973858462	4.969227867	4.688849982	5.006646264	4.96862366	5.005480924	4.99116031	4.889836247	4.84633885	4.888019008	5.072118794	4.760841113	4.936693134	5.039431566	4.497658733	4.772083958	4.980728973	5.4690144
1553574_at	4.92794416	4.246424658	4.183336599	4.840665277	4.478996039	4.70804863	4.466608453	4.499184374	4.572164327	4.689034853	4.60902123	4.48080869	4.577443977	4.501095719	4.381840897	4.696205628	4.758128901	4.695055499	4.338472432	4.500697334	4.463045014	4.466243292	4.589505489	4.546674167	4.393977651	4.396916001	4.453629002	4.43348464	4.464167782	3.887894392
1553575_at	7.666218601	7.738251799	8.234851654	7.606083793	7.99867113	7.508098178	7.487383474	7.304245146	7.469963786	7.365746402	8.222840234	8.229309164	7.907975928	8.199732733	7.762463358	7.507527811	7.605936278	7.084268059	7.787710177	7.502138718	8.232849242	8.482419744	8.404635153	8.903150457	8.059936062	8.606088322	8.265601605	8.079314593	7.775113425	8.147005232
1553579_a_at	4.449257499	4.151350569	3.784369722	4.328097957	4.204829673	4.434901791	4.16500748	4.084365841	4.057361795	4.677355695	4.054185818	4.032491192	4.320606725	4.279475444	4.21249792	4.368070915	4.098025318	4.152839238	4.06571597	4.061921468	4.225386559	4.024243009	4.229751213	4.332170839	3.979982063	4.028177475	4.129032783	3.977039703	4.112167991	3.847955654
1553581_s_at	8.90180917	8.83817946	8.900332309	8.665686334	8.521605388	9.002749921	8.987645923	8.945621106	8.826280482	9.523518406	8.66660454	8.925100662	8.638306412	8.668187719	8.749288465	9.200902688	8.910549666	8.233868915	8.729000135	8.406121374	9.051341504	8.915813401	9.314321369	8.79171454	9.658391347	8.921484045	8.403821027	8.517839925	8.304378401	8.755062674
1553582_a_at	5.545518555	5.451538998	5.31120446	5.179995513	5.356975662	5.675046808	5.30867606	5.220930671	5.32880907	5.489973228	5.124501205	5.118967571	5.339917547	5.441258604	5.232960439	5.191899165	5.033254576	5.262598212	5.166152067	5.340098528	5.547790348	5.276130107	5.734403337	5.757654413	5.45540122	5.561984512	4.873583714	5.390486979	5.51146557	5.15386524
1553583_a_at	6.428687807	6.449399215	6.260130978	5.978313307	6.406416783	6.532010527	6.148138467	6.324730922	6.083655682	6.31074919	5.994341566	6.371467827	6.395289869	6.432503547	6.129482184	5.91448304	5.982847131	6.486489363	5.888998195	6.29723725	6.332106666	6.283748877	6.242464718	6.410361585	6.253830249	6.46364974	6.256570058	6.418811031	6.313260134	6.194483129
1553584_at	6.321235447	6.169642225	5.97507582	5.97492515	6.20082102	6.541708292	6.191595784	6.211581765	6.10951921	6.255920951	6.262466249	6.429414555	6.312609569	6.492131095	6.174109158	6.347969145	6.300409379	6.263561612	6.284326425	6.344780694	6.35023474	6.299492063	6.628258126	6.191119078	6.251934512	6.122711408	6.311268724	6.100791085	6.134747311	6.055122454
1553585_a_at	5.232936521	5.375932554	5.107060957	5.339717799	5.324180603	5.315548593	5.212003527	5.338269631	5.138884766	5.467268467	4.991293015	5.4097059	5.32125788	5.651076027	5.328381557	5.30442181	5.044111504	5.392025418	5.236878284	5.03450103	5.40815898	5.273723182	5.599921965	5.343202524	5.423235971	5.101896784	5.206124769	5.3011286	5.148945355	5.097604
1553586_at	6.572232743	6.284158887	6.116223044	6.050955605	6.129985143	6.585588835	6.367614417	6.513125305	6.414801692	6.311773537	6.34651027	6.189998132	6.543978761	6.39099323	6.452833765	6.231504828	6.187782489	6.416498108	6.200741825	6.091745879	6.292015304	6.20542581	6.421387667	6.401865407	6.081619342	6.302097642	6.289412747	6.419253817	6.314662277	5.9692448
1553587_a_at	7.842769279	7.855430819	8.101513581	7.794040691	7.560173963	7.740194265	8.076695807	8.043815072	8.077221046	8.515983655	7.829955251	7.639845783	7.371808646	7.326828487	8.112595418	7.997422691	8.213222008	7.670648528	8.194009437	8.043356652	7.84589783	8.460761883	7.802711654	7.537459179	8.564799991	8.841783128	7.870139535	8.020775378	7.716727004	8.54899599
1553588_at	13.96988936	14.07067277	14.02721706	14.10923278	14.21968089	13.96772536	13.88527264	14.09321276	14.07523026	14.07721368	14.02949181	14.07133125	14.18101712	14.15821175	14.26915073	13.88073651	14.19382197	14.27289948	14.1882618	14.16901023	14.25823931	14.1943727	14.07390871	14.21079979	14.12715483	13.96124771	14.16040509	14.14020172	14.29347699	13.93640703
1553589_a_at	11.3288525	9.80204683	5.361075703	8.998442064	10.64551354	11.0585209	10.61142408	11.9796601	10.81668149	11.95556898	9.857194643	11.05828208	11.07606675	11.38902608	10.39865358	9.097635664	11.29358113	9.267902542	9.248195795	9.089038992	7.718336496	9.969806268	9.259155691	8.970026759	9.75946678	10.43424036	10.86189324	9.315085684	8.332080271	8.590228645
1553590_at	6.091202272	6.097786131	5.89574472	5.602347671	6.077580459	6.36511918	5.943331776	6.031039351	5.929130355	6.035694584	6.026480039	6.202981955	6.288612941	6.087751154	5.886219961	5.958466288	5.736282472	6.066623419	5.813830577	5.892188909	6.192093284	5.806139544	6.403234952	5.835896505	6.372666743	6.142729647	5.580454608	6.295385993	6.226337107	6.03000504
1553591_at	6.240985145	6.257976174	5.672087063	6.034585464	6.289179143	6.322612094	6.204292216	6.278304348	5.863264938	6.341994146	6.013231767	6.211332204	6.242539646	6.580731918	6.23312541	6.280545963	6.369803385	6.385327144	6.198447072	6.205293586	6.491406726	6.229098696	6.16861855	6.352508166	6.414654647	6.229552745	6.095067178	5.930885054	6.368133695	6.045112903
1553592_x_at	6.488653857	6.309437418	6.065580488	6.125627168	6.265982943	6.370534983	6.14229301	6.382527067	5.88486083	6.356977616	6.227862842	6.39192823	6.204640276	6.344402759	6.083443434	6.380949261	6.294995471	6.358001251	6.186063165	6.272598676	6.455925035	6.610023317	6.409895418	6.316392926	6.401221143	6.269492306	6.155939891	6.014460647	6.29816601	5.929348407
1553593_a_at	5.195053268	5.101027854	4.616251706	5.059031649	5.11010561	5.720786425	5.539046027	5.212618264	5.149388523	5.169969789	5.360768646	5.109718686	5.460595025	5.42878235	5.192113225	5.140641722	5.218905534	5.219700609	5.252277483	5.053144805	5.277576134	4.94588582	5.417329012	5.257581525	5.265043079	5.401657144	5.362156165	5.241876851	5.198711191	5.200614934
1553594_a_at	6.75032349	6.761220927	7.066672391	6.552424495	6.663703555	6.584271074	6.849472284	6.800622893	6.697483056	6.706169067	6.825767484	6.899315604	6.382335045	6.834818872	6.422302961	6.911904321	6.914322709	7.021379491	6.635108135	7.038487062	6.807237821	6.944002576	6.954327674	6.780160308	6.954327674	6.827640174	6.752014769	6.738297796	6.362144576	6.304614283
1553599_a_at	4.610928267	4.776718576	4.413310425	4.946560567	4.612359266	4.621829779	4.60453384	4.444302269	4.741807446	4.493472689	4.715526444	4.528882416	4.589428532	4.345083485	4.847505164	4.567499218	4.862924563	4.575280512	5.164307711	4.322336323	4.485546326	3.999466585	4.810908106	4.90876913	4.531559909	4.820791768	4.710458324	4.800570918	4.840646417	4.343204127
1553600_at	6.003721893	6.115256254	5.996462389	5.91951051	6.690366806	6.078851545	6.126829912	6.143814287	5.751003319	5.985832571	5.96877895	6.000879939	6.462955471	6.337918035	5.796466045	6.116135428	6.072390586	6.131372513	5.993022666	6.170153422	6.162732659	6.241681305	6.081646856	6.382227122	6.380315728	6.185050915	5.861788138	6.250699482	6.398583534	6.25787551
1553601_a_at	4.394090124	4.285741498	4.393015336	4.48802117	4.405936376	4.694864837	4.662133229	4.521382232	4.282529831	4.17860008	4.546943144	4.562283138	4.208939945	4.577951464	4.303756217	4.295678513	4.523564447	4.40191475	4.214370106	4.320777765	4.421030561	4.442295041	4.239551895	4.402158732	4.508996306	4.568685597	4.29188637	4.418020247	4.408597484	3.954343924
1553602_at	5.839319326	5.877633738	6.265905074	5.93397313	6.294005439	6.154297373	5.871640697	5.95383784	5.977674618	6.247658452	5.791331323	6.025525051	5.971637904	6.022111998	6.127842392	6.165698007	6.146930584	6.223111757	6.152652852	5.802749427	5.883723723	5.966166528	5.916682721	7.035839778	5.898788759	5.859442571	6.254448299	5.604773801	6.057840734	5.4278901
1553603_s_at	5.623663888	5.842327654	4.904120374	5.691330423	5.910743249	4.853182106	5.417172342	5.770470791	5.489300189	5.40514773	5.986786035	5.455466922	5.660918596	5.765912542	5.92560107	6.392491234	5.600065305	5.846563252	6.394033415	6.375258452	6.05127578	6.408948517	6.855296713	5.771062433	6.270456178	5.888012695	6.937933428	6.422241024	6.070456116	7.308814953
1553604_at	3.145992082	3.141565053	3.038703329	3.126311474	3.47817843	3.153406339	3.223103783	3.298574904	2.979410986	3.244656495	3.498029065	3.039030721	3.111889941	3.147975428	3.163199162	4.047160605	3.200014468	3.088314965	2.998275798	3.328222856	3.069356971	3.424762837	3.08431843	3.157915638	5.633701074	2.997433803	3.094416939	3.185563995	3.232269829	3.112143143
1553605_a_at	3.36352835	3.342636581	3.203000807	3.302958099	4.214464185	3.402913586	3.399687877	3.488391728	3.205274594	3.557929903	3.251046283	3.326960084	3.362947272	3.304065217	3.265510996	6.177224743	3.334428216	3.183203348	3.215452321	3.559921998	3.163617201	3.94898316	3.167681144	3.35360472	6.127086842	3.252643172	3.161418305	3.297407899	3.171718018	3.240355701
1553607_at	3.580763352	3.585817603	3.630558545	3.40053473	3.529354484	3.531588167	3.499980205	3.579332884	3.448003083	3.441795763	3.536188022	3.563490088	3.595562796	3.514201045	3.281747919	3.466587248	3.449307774	3.451891311	3.480832929	3.421141423	3.484900758	3.413116518	3.47530565	3.591751131	3.497221207	3.455658969	3.416460832	3.400390321	3.649843452	3.439305883
1553608_a_at	3.972208899	3.874784884	4.268933735	3.529895293	4.165047376	4.036897779	3.902946652	4.185574715	3.849693525	4.040718732	3.768859998	3.941619779	4.073761374	4.036387446	3.736416482	4.077480369	3.811511025	3.862642439	3.812678434	3.80333355	4.066598879	4.310907123	4.173300481	3.912725148	3.975434385	4.163889235	3.780265763	3.68803387	3.850959932	3.725701286
1553611_s_at	5.535458038	5.670740108	5.740864579	5.362343613	5.496564257	5.627738513	5.618457494	5.394493874	5.29276275	5.563950848	5.546777589	5.591243354	5.458513665	5.638464856	5.366418691	6.092647596	5.804444958	5.599542346	5.598324188	5.73293369	5.710906645	6.193608939	5.807868301	5.915968966	6.251282996	5.997483419	5.739909335	5.473501617	5.649211077	6.452131362
1553612_at	6.012052072	5.909321728	6.32622831	6.008563265	5.75059853	5.960908732	6.191422596	6.013190949	5.741185013	5.98636524	6.074021645	5.916264316	5.852040339	5.761492693	5.925851901	5.643311871	6.216843273	5.968530868	5.991850787	6.076084192	5.752060327	5.410172115	5.854299244	6.037655308	5.916788901	5.833437516	6.087588657	5.819986451	5.844870868	5.904331303
1553613_s_at	5.666381659	5.006524299	5.597667661	5.29962375	5.680230154	5.778286626	5.256699021	5.561521048	5.235964313	5.538899638	5.558078942	5.33613269	5.540097719	5.70676009	5.003860896	5.417995253	5.719344147	5.507274806	5.486041649	5.167648377	5.020743831	5.861605503	5.001287277	5.217686524	6.844036906	5.299553389	6.51508711	5.389394448	4.878615595	5.476610139
1553614_a_at	5.017138988	5.102026182	5.038592848	4.795786084	4.571467689	5.060025264	4.858426986	4.874526827	4.91803602	5.144052629	4.81509752	4.693998448	4.896853792	4.903687494	4.946937308	4.988223595	4.856410357	5.018194052	4.941609009	4.948892028	5.086633185	4.900034943	4.779001226	4.83321233	4.73329038	4.594475968	4.90358761	4.968409741	5.264923149	4.866299413
1553618_at	5.212577142	4.973544945	5.059202631	4.644829288	5.16226017	5.289147127	4.846574596	4.798634312	4.815518174	5.003968627	4.727702705	4.949321498	5.266343437	5.002170476	4.59321035	4.799921737	4.685816771	4.859901818	4.439708718	4.890035711	4.962756088	4.808304771	5.227225093	5.227997517	4.994997727	5.161437764	4.485550638	4.733492285	5.030537542	4.931592297
1553619_a_at	5.287374643	5.130513977	5.218191914	5.223460112	5.424560116	5.723331471	5.423944243	5.249840187	5.163099264	5.182235699	5.285333705	5.329627976	5.368380445	5.455928446	5.319452864	5.204582698	5.392204272	5.603953705	5.420861915	5.412240748	5.364662173	5.315768396	5.079737928	5.418789286	4.93031739	5.269808204	5.363946999	5.279482589	5.254672304	5.236735923
1553620_at	4.668918445	4.382157494	4.327591976	4.195037285	4.551952591	4.540560749	4.360844732	4.407803141	4.488960029	4.498386969	4.252671356	4.584217387	4.510290237	4.455845918	4.288880648	4.515777456	4.703986624	4.499429286	4.172184003	4.410884732	4.413936757	4.422116811	4.633540289	5.043543764	4.602196426	4.389897923	4.335892494	4.149644555	4.465929539	3.970348146
1553622_a_at	4.440707147	4.727901395	4.223578137	3.800847651	4.775293054	4.213375077	4.377193713	4.189671577	4.609094454	4.1571887	4.401922019	4.078448406	4.470655623	4.298200797	4.677713509	4.145240486	4.59624212	4.497120252	4.467092001	4.565379296	4.706788224	4.286790555	4.525607204	4.504345033	4.217931151	4.292809501	4.406571164	4.606846102	5.116625789	4.477654049
1553623_at	4.828865477	4.696617217	4.715719406	4.393333811	4.759847923	4.86974214	4.845106112	4.730957812	4.715214368	4.604988689	4.74014067	4.658183366	4.852182523	4.761857286	4.764253027	4.928758639	4.885710804	5.019074069	4.629040897	4.830818612	4.821358229	4.633448943	5.065948422	4.78235854	4.709114361	4.94379601	4.792974136	4.741740769	4.920827097	4.801424444
1553625_at	3.207954689	3.187555539	3.223343606	3.103621472	3.174424483	3.07713864	3.109846271	3.160298376	3.148719599	3.126879133	3.107768121	3.366522411	3.203821307	3.132851852	3.1535658	3.14396795	3.398898831	3.10263775	3.243336766	3.02716222	3.122490526	3.152390304	3.257870543	3.125405724	3.109736987	3.144718158	3.052184438	3.109406509	3.194508102	3.249387883
1553626_a_at	4.360575154	4.475244629	4.15339563	4.247760228	4.592765891	4.706981058	4.351698884	4.271873086	4.140450175	4.36337097	4.342577268	4.360575154	4.374678303	4.791444159	3.916675803	4.3149263	4.296973192	4.284418609	4.316584012	4.420295981	4.203910882	4.32703497	4.339895534	4.355551913	4.344506716	4.343335963	4.075050569	4.667542328	4.501961401	4.458435491
1553627_s_at	3.66594384	3.739809876	3.772333283	4.203674864	3.861784064	3.838751256	3.934379344	3.843285609	3.666651731	3.710179894	3.986193274	3.69174736	3.674324939	3.873822258	3.88346904	3.753612249	3.988575082	3.945288292	3.77816124	3.674105402	3.71877552	3.617943727	3.614576684	3.616125321	3.750442968	3.689875741	3.81223937	3.638274787	3.798980116	4.67118126
1553629_a_at	5.41681994	5.525524528	5.354943573	5.476722109	5.613956631	5.773604535	5.564867991	5.571742561	5.262584043	5.392858024	5.544496955	5.602413394	5.539717153	5.751253011	5.25094435	5.540621672	5.798108213	5.610043605	5.413050549	5.811800737	5.501353696	5.45125227	5.357257185	5.671080178	5.469194089	5.420578292	5.583454318	5.553256328	5.508596265	5.357819145
1553630_at	3.674677596	3.720923557	3.388098349	3.923003501	3.421012586	3.930521561	3.591779757	3.926211777	3.753697432	3.611918372	3.703524007	3.735097453	3.498485766	3.725643733	3.644999707	3.907916101	3.886062395	3.78833831	3.676945632	3.592575996	3.616056566	3.659082219	3.566506081	3.742330296	3.560791339	3.648036393	3.85826402	3.846107328	3.395034426	3.420816934
1553633_s_at	4.71905657	4.43058197	4.60727653	4.548058508	4.484826484	4.767481286	4.702933307	4.613210662	4.444752597	4.472802413	4.692294688	4.619462014	4.643324085	4.460715569	4.297810525	4.87179259	4.728818562	4.569192199	4.452808554	4.673942972	4.619107734	4.311282751	4.344508959	4.63986935	4.664504854	4.734160851	4.299095025	4.62781053	4.522578884	4.57907532
1553634_a_at	5.469621712	5.583309948	5.428567465	5.311161802	5.722177412	5.636679501	5.58553247	5.645216423	5.425627002	5.306291993	5.618647756	5.655315981	5.825804794	5.616415558	5.662513778	5.644243149	5.6166653	5.528718454	5.580430549	5.617969593	5.52366674	5.422623754	5.469689549	5.353274684	5.510016179	5.511696858	5.384460624	5.295912913	5.405723105	5.317895271
1553635_s_at	4.984256269	4.983053161	5.040889801	5.25436802	4.967391454	4.932974494	4.87973052	5.031397246	4.972507746	5.034684769	5.067732675	4.86085305	5.032546533	4.822339019	4.709254721	5.014503833	4.98804555	5.020834446	4.863377553	4.802469793	4.699010358	4.673789941	4.896093568	5.572452152	4.849395488	4.990299275	4.897776573	4.814384261	4.946209237	4.985080948
1553636_at	3.450442972	3.524356494	3.370978115	3.485250289	3.465453203	3.717696454	3.447388876	3.635506639	3.479540125	3.656137095	3.304289367	3.360462916	3.363692106	3.573564561	3.469339712	3.28134595	3.457313348	3.548954404	3.459972287	3.54814017	3.60300482	3.31040196	3.265442071	3.643507949	3.573334547	3.605643666	3.346411014	3.464745747	3.744228051	3.381716821
1553637_s_at	5.609269305	5.440592011	5.277549033	5.566226737	5.728565299	5.770492041	5.653586241	5.614484183	5.774785762	5.808876639	5.323001864	5.381751281	5.62243143	5.313118982	5.84704349	5.172166737	5.710585655	5.652525602	5.690927258	5.296806051	5.445640315	5.306966887	5.303532111	5.49895209	5.319674453	5.380303314	5.37998422	5.447362219	5.533154349	5.120155421
1553639_a_at	6.364486351	7.07761152	6.244505983	6.839046017	6.092094924	6.817374815	6.176838622	6.429199385	6.863010288	6.379643878	6.37482407	6.200378215	6.19699921	6.452802001	6.95877914	6.491045983	6.481425757	6.546083525	6.754722777	6.721637616	6.767537786	5.854241724	6.162838437	6.589767223	6.441025075	6.542844141	6.364761371	6.460907392	6.776104073	6.152864313
1553640_at	5.715750861	5.441429454	5.59225143	5.298151572	5.615408125	5.600236463	5.691491325	5.47119337	5.705467835	5.448188891	5.697128282	5.721581281	5.516029761	5.559357726	5.27143888	5.839463654	5.482972312	5.729428103	5.395687871	5.817072956	5.604378017	5.479079473	5.783733402	5.25137	5.67562954	5.719775551	5.317239899	5.361364305	5.519643955	5.220688851
1553641_a_at	5.379121216	5.03238556	4.821879775	5.118463612	5.269832255	5.990331783	5.575091331	5.234162918	5.433286024	5.191677823	5.042984506	5.119249351	5.726127817	5.162013418	5.222549436	4.96462118	5.078616547	5.713276855	5.435415281	5.00758093	4.865672262	5.010976767	4.943285809	5.052039905	5.055098567	5.260241658	5.222878417	4.948760894	5.38188669	5.113167987
1553642_at	6.86634125	6.69398825	6.492838463	6.668864344	6.688255492	6.866012478	6.635109381	6.795854291	6.615037281	6.624034348	6.44927142	6.606428568	6.801764734	6.771622005	6.661968649	6.593400901	6.552427855	6.862860731	6.730157178	6.568686629	6.905931957	6.570360279	6.530301198	6.741344993	6.926958453	6.512798625	6.696867177	6.564294494	6.644251994	6.406626632
1553644_at	5.860823074	5.481086045	5.554283386	5.550497334	5.444859663	5.867306791	5.507239418	5.712870893	5.503555888	5.475074549	6.032387334	5.809455593	5.409860434	5.534146687	5.169489659	5.410048187	5.699983512	5.637042478	5.427625987	5.388036067	5.497938224	5.526843111	5.432788314	5.613474928	5.454592284	5.279612707	5.489610153	5.224185783	5.556479113	5.242114642
1553645_at	3.824652589	3.745100674	3.988573154	3.715161886	3.784295635	3.705396199	4.051558337	3.722657332	3.988367843	3.70155872	3.7075181	3.727460093	3.851430026	3.768065355	3.676697873	3.660031231	3.823099381	3.658792918	3.747309701	3.827589339	3.632507797	3.846529504	3.645851906	3.745722038	3.786973329	3.666677487	3.446697476	3.890957195	3.815797421	3.725969231
1553646_at	4.504806096	4.586722286	4.3477159	4.613532589	4.482776416	4.432763061	4.525008882	4.7075756	4.513459341	4.823195775	4.628048731	4.448612984	4.809860926	4.57186354	4.650593308	4.592861186	4.629514938	4.759787901	4.917768275	4.614392803	4.574388258	4.299009332	4.277892604	4.762158408	4.130011147	4.540345629	4.767125186	4.717934677	4.404928645	4.287604358
1553647_at	6.877748932	6.738929456	6.792381589	6.387646266	6.615390223	7.239395552	6.993294507	6.993378682	6.614226627	6.8896493	6.798788794	6.79843922	6.774091841	6.762399434	6.595835869	6.601822705	6.657014786	7.024730921	6.765214357	6.757542546	6.524556961	6.713578424	6.336312879	7.094230776	6.399201528	6.4168971	6.623054618	6.56894691	6.338996577	6.20336684
1553651_at	3.557851684	3.730275945	3.735212034	3.533769936	3.894716839	3.607640701	3.541674317	3.667398052	3.676223943	3.759769991	3.449741956	3.64579694	3.616631433	3.728384847	3.688055903	3.784603549	3.754232638	3.541298566	3.725997799	3.70353127	3.561433274	3.823351616	3.721505867	3.858624274	3.652270127	3.618708845	3.689720066	3.48065977	3.79484662	3.883068902
1553652_a_at	4.101550326	4.179829924	4.052962857	3.817564088	4.449058313	4.298599399	3.92305428	3.979439216	4.046495331	4.007293207	4.213369967	4.053427906	4.050267496	4.10738788	4.280705111	4.128555825	4.073577539	4.132413328	3.90349455	4.212024786	3.99515603	4.021785553	3.82634641	3.884886869	3.955454338	4.036284509	4.01630949	4.075125143	3.998487117	4.127690931
1553654_at	3.541304857	3.726252267	3.533185787	3.725748304	3.528026877	3.925998492	3.696284866	3.750930543	3.753862871	3.879521586	3.885874301	3.458738446	3.674585637	3.588881138	3.716033849	3.593125961	3.795687221	3.6880499	3.827149612	3.465616401	3.564225133	3.348578731	3.764342123	3.6976739	3.636311701	3.566491474	3.619052713	3.677136668	3.765144288	3.662320956
1553655_at	5.088409995	4.900119172	4.573897274	5.162570192	4.914627495	5.376167836	5.020757007	4.916377561	5.202952068	4.964011331	5.061719216	4.68492788	4.708600248	4.720455134	4.98538277	4.957449885	4.978690976	5.317580453	5.052233436	4.945940705	4.493177898	4.721156917	4.787637905	5.062245312	4.663889848	4.886738815	5.177215833	4.626971835	4.892023018	4.255088392
1553656_at	6.633294646	6.521988174	6.045118985	6.366712867	6.390125983	6.699358688	6.459657244	6.439297091	6.405912953	6.478776558	6.538351248	6.510096165	6.586798855	6.35862237	6.707211229	6.442901953	6.769518919	6.829212104	6.565739165	6.709978911	6.3535115	6.210255369	6.357724377	6.733341931	6.519637398	6.259185631	6.330614757	6.290011985	6.608155026	6.043982072
1553657_at	8.305989225	7.69447179	7.578631348	8.392041025	8.476289999	8.631112381	8.089175332	8.18379992	7.924976431	8.201087212	8.234004733	7.622896249	8.447364811	8.007516719	8.508997983	7.887161871	8.120877386	8.349918307	8.164464075	7.834141977	7.807937731	7.592492407	7.480656447	8.138841876	7.343766162	7.454283154	8.102493822	7.912063345	7.950343793	7.416143409
1553658_at	5.895467993	5.735765174	5.321293547	5.599353121	5.666114392	6.269764584	5.672071996	5.77632177	5.54769323	5.760819314	5.787478737	5.564555055	5.665910438	5.607054581	5.823350246	5.559445224	5.81339724	5.980578047	5.689728897	5.607964809	5.692467151	5.292487968	5.452992942	5.757016155	5.403517017	5.654712239	5.660156542	5.594793674	5.588065143	5.302424139
1553660_at	5.226935245	5.230657975	5.210111593	5.124548604	5.53445876	5.781482131	5.242815677	5.36713749	5.077486935	5.346156147	5.165370361	5.301497856	5.464161857	5.459375352	4.77580309	4.884173946	4.98559422	5.225035181	4.516769455	5.091080564	5.345363257	5.0365744	5.07222677	5.743470624	5.716178965	5.549049618	4.927931451	5.115340031	5.504169507	4.932787395
1553661_a_at	4.901297963	4.576125555	4.418908517	4.605481723	4.847137464	4.824381406	4.929733137	4.739681199	4.591726196	4.671964166	4.740339647	4.733063377	4.906523876	4.777787853	4.698383362	4.728015501	4.785856851	4.90323464	4.80462367	4.754195072	4.71215544	4.525532225	4.719694256	4.645709461	4.515383578	4.980007422	4.658831544	4.482894571	4.714085985	4.204076091
1553663_a_at	7.437322986	7.061179507	7.048431587	6.967687594	7.187461291	7.616620808	7.695161343	7.234409376	7.202846606	7.305527952	7.297123495	7.568776192	7.23876512	7.377935035	7.176722375	7.219627467	7.264729273	7.29204683	7.180456472	7.230130992	7.082283362	7.000307152	7.052728574	6.824764317	6.989363549	6.670473134	7.123998619	7.276509023	7.056997326	6.873002956
1553666_at	4.524232636	4.507830754	4.192339607	4.630948843	4.613498867	4.703302606	4.551737445	4.649716131	4.479880343	4.715706134	4.698055637	4.226893289	4.611953183	4.635363092	4.725652351	4.724433546	4.739175559	4.722126625	4.572679932	4.701833148	4.622974519	4.728265726	4.639289137	4.260831585	4.375009775	4.367688899	4.825580651	4.503670044	4.566720928	4.403523688
1553668_at	5.755039544	5.620928542	5.570394625	5.646444869	5.813129214	5.858158948	5.693865893	5.514948023	5.517872986	5.469697832	5.762971157	5.835112215	5.830309155	5.814541099	6.091235617	5.492175472	5.598158401	6.217509692	5.785105464	5.679253845	5.594555203	5.674841102	5.665662645	5.649321161	5.71671337	5.323600985	5.63840676	5.944378617	5.65647696	5.672458245
1553670_at	5.235788809	4.879983676	4.840753221	5.087362849	5.017052244	5.421064964	5.10025906	5.131967682	5.179947684	5.061818893	5.035045136	5.103651975	4.902267302	5.177824241	5.365814728	5.093266669	5.52483404	5.267322191	5.130149227	5.176973549	5.156197422	5.00086975	4.743347462	4.96438599	4.991133648	4.913371156	5.376355881	4.847951569	5.090943827	4.935348897
1553672_at	5.380092798	5.273490329	5.480559787	5.209153782	5.224185199	5.3820955	5.164573689	5.247033101	5.371144796	5.487309839	4.849875307	5.177224922	5.143304517	5.257786696	5.084448901	6.294948927	5.053666484	5.061725637	4.920971252	4.633526902	5.176948833	5.242348095	5.551128559	5.290239061	5.999092115	5.974259177	5.413326161	4.942205093	5.031763217	5.225538978
1553673_at	4.629981966	4.744874991	4.753281677	4.380740132	4.96925067	4.921203849	4.685871008	4.907027946	4.818650978	4.907431277	4.648152627	4.710972439	4.726062757	4.838495265	4.604845935	4.927058818	4.807171605	5.193467928	4.846574486	4.93616046	4.868433452	5.032651502	4.924896845	5.265179808	5.013156175	5.113937553	5.029151022	4.908210008	4.835161599	4.940457716
1553674_at	4.949122211	4.745573644	4.71598941	4.762631483	4.910014185	5.155349626	4.955118423	4.723235676	4.624795056	4.812670736	4.509310087	4.420814816	5.049775156	4.800324205	4.70601371	4.659251813	4.677176371	4.793577522	4.751317382	4.453735985	4.639626417	4.648287986	4.501931632	4.860358728	4.784935063	4.631973209	4.78185377	4.512525614	4.578840298	5.166045241
1553675_at	4.929601583	5.335658207	5.105162059	5.334786153	5.337405138	5.229088816	5.25298518	5.478589544	5.122934286	4.76027625	5.376783057	5.277861782	5.522185686	5.196288465	5.96596643	5.121546725	5.49600807	5.574733805	5.679165863	5.52742367	5.493066415	5.20460451	5.260523243	5.170155064	4.922294024	5.192188787	6.422898559	5.72399812	6.000143078	5.459423172
1553677_a_at	7.815303513	8.802997714	8.354089031	7.78417257	7.646233679	7.783959664	7.929877468	7.860871524	8.581730375	8.293018406	8.25431814	7.733775643	7.809219464	7.951911232	8.164835689	7.993089703	8.415665944	7.771503006	8.390420337	8.381595882	8.658411464	8.598938649	7.781045259	7.981754983	8.82266252	8.267941479	7.943369007	8.133908911	8.123406552	7.969153977
1553678_a_at	10.67877703	10.55031073	10.22126077	9.992640207	10.67379703	8.479064657	10.11989455	10.8094878	10.4924431	10.56903751	10.74408508	10.29106167	10.31831461	10.92927016	10.39958529	10.97722723	10.70045349	10.20281123	10.85610864	10.73272884	10.70961176	11.33705261	10.56521142	11.10858292	10.60148359	10.69876916	11.27203843	10.76480991	10.27231135	11.04751527
1553679_s_at	5.440658099	5.361160979	5.012555936	5.097656831	5.540333357	5.036065141	5.133097211	5.43113504	5.236766499	5.287349962	5.566787983	5.413526427	5.121313361	5.481286277	5.418609147	5.329813708	5.378949917	5.788662427	5.981992108	5.914321086	5.691483031	6.315881961	5.992814012	5.160892349	6.349708264	6.079882131	6.254333603	6.007386209	5.492426082	6.124047198
1553681_a_at	7.551030174	6.887257107	7.872696036	7.181291191	7.104027541	7.14014922	7.454745714	7.77179182	7.031862876	7.297573076	7.292218838	7.677785459	6.913418917	7.517319767	6.97630472	6.964950343	6.372382477	6.632041289	6.58963113	7.090044977	6.772998872	7.215449344	7.027016919	7.556372098	6.242988916	6.268745147	8.135813155	7.111894744	6.436163175	6.308328366
1553682_at	4.597875091	4.408945641	4.051472246	4.440904423	4.545000791	4.425167557	4.491159261	4.863264526	4.639752049	4.823985982	4.701452923	4.274963675	4.613588995	4.331835095	4.483520916	4.832372457	4.656934483	4.602629907	5.218389192	4.546653008	4.398993965	4.529163456	4.436019465	4.459921821	4.239506203	4.53301133	4.643440138	5.016363387	4.515521778	4.320446446
1553683_s_at	5.569806551	5.199586422	5.235721327	5.463758849	5.643639588	5.537414033	5.438741584	5.47303525	5.375662058	5.404477873	5.409888327	5.256047971	5.794911383	5.296510302	6.017358726	5.475345491	5.613508636	5.982097204	6.132016385	5.429399693	5.344720475	5.307288184	5.301146664	5.63918957	5.22874487	5.302361676	5.53934236	5.636060306	5.564220151	5.088322065
1553684_at	4.070596162	3.892474936	3.916721107	3.96083873	4.034240894	4.129422644	3.995398897	3.950035671	3.880020025	4.065494002	4.02076197	4.088729589	3.947167315	4.064184608	4.045837424	4.054234786	4.090546407	4.199749863	4.053080952	4.168836974	4.065756333	4.279224482	4.173499312	3.991033584	4.365169968	4.152480741	4.251861505	3.924602545	4.117043169	3.954324669
1553685_s_at	6.449373565	6.42413641	5.387415707	6.653425718	7.200577124	5.341286352	5.743177189	6.736995581	6.111787221	6.375838304	6.976075678	6.467835102	7.02740812	7.333372429	7.270006983	6.297562352	6.612032382	6.978004139	7.523794885	7.181719853	6.905634701	7.503143303	7.2684944	6.493162017	6.504577507	6.87231876	7.567523388	7.896434727	7.098506657	7.542878194
1553686_at	5.2098074	5.235171441	5.260453521	4.713040454	5.32004291	4.963958997	4.937802032	5.000509748	4.780044446	5.05930812	4.716198808	5.253500186	5.184162215	4.981749278	5.112672292	5.028183871	4.714370818	4.787179739	4.946184846	4.97730807	5.152249807	4.983237846	5.242307686	5.149396424	5.209552869	5.440900863	4.451277269	5.3148631	5.068570583	5.011179843
1553688_at	6.410165781	6.261071628	5.778652703	6.071953891	6.457684058	6.604559826	6.126017977	6.299255825	6.418888276	6.268505162	6.080833915	6.020653982	6.388625027	6.241068176	6.1865732	5.946770593	6.426687581	6.895969482	6.42922751	6.043242517	6.084922939	5.778089977	6.112334906	6.413474572	6.058066959	6.159151714	6.209593551	6.266280038	6.468655263	5.98811557
1553689_s_at	5.59886061	5.431376942	5.996749681	5.477582127	5.152591562	5.30284586	5.688987498	5.431896679	5.258754205	5.421411041	5.419720414	5.793422955	5.644661665	5.573972534	5.144666072	5.684494572	5.336217629	5.209567875	5.253983625	5.548182261	5.473366855	5.797943409	5.448658612	5.432451918	6.413194074	6.661118358	5.426487791	5.477669998	4.944261066	6.272181406
1553690_at	5.377812642	5.741762893	5.314775683	5.64310589	5.515506457	5.686402593	5.466426273	5.572998628	5.660883669	5.75206517	5.464098059	5.244873427	5.511345701	5.400221826	5.82526196	5.738332279	5.871577559	6.075709702	5.899165793	5.392306102	6.0928946	5.636710868	5.436776056	5.909134092	5.664241354	5.532918126	5.799430823	5.380886398	5.300646254	5.220149131
1553691_at	4.474519253	4.44007307	4.086739838	4.519165221	5.029586505	4.483910824	4.233278479	4.643786406	4.175007532	4.135464772	4.926389131	4.600969104	4.587152731	5.030347343	4.322307011	4.759695843	3.971574174	4.714746676	4.497540062	4.688039632	4.700273689	5.709159815	5.335669573	4.273657397	5.773690863	5.5793492	5.250761697	5.687504815	4.595150057	5.810104046
1553693_s_at	5.402567179	5.873633739	7.105840283	7.293479527	6.17446815	5.898692149	5.98814761	5.300923819	6.036189292	5.843508836	6.112747948	5.924431148	6.285666047	6.039205928	6.558851158	5.76886942	6.077346045	5.998632359	6.177086183	6.307381017	6.06100079	5.716409473	5.876815053	6.053410151	5.641814715	6.120312132	6.303570529	5.749338645	6.95445108	6.212310952
1553694_a_at	7.723538983	7.54122259	5.588874128	7.2654393	7.986093558	6.167318381	6.848120303	7.908260404	7.108779013	6.986688891	8.069219468	7.30817513	7.744566044	8.223264075	7.804357251	7.806229729	7.078577389	8.06272304	8.358395448	8.071798	7.682914864	8.467346832	8.802158113	7.774954833	8.177117494	8.084232801	8.385576927	8.375716522	7.683176326	8.629540167
1553695_a_at	6.456538829	6.491033127	6.797555663	6.099587224	6.511676563	6.489517274	6.477541089	6.823849288	6.347307405	6.365805212	6.541700715	6.538794545	6.42768635	6.709697879	6.451419031	6.809658616	6.519386784	6.276608558	6.436619506	6.437793273	6.761789446	6.779460805	6.234896955	6.550558549	6.435808749	6.555808068	6.53652252	6.637487363	6.306122195	6.422838734
1553696_s_at	4.937466908	4.563481559	5.109812108	4.562007366	4.647405741	4.591706353	5.308584679	4.713995595	5.129465834	4.679711321	5.097769588	5.35071603	4.711172788	4.479243974	4.730323104	4.603825339	4.814810782	4.597502688	4.616855023	4.829519954	4.707498251	4.557959366	4.656630941	4.647409043	4.483082362	4.452957497	4.208781959	4.566862401	4.157688605	4.861275168
1553697_at	3.718014589	3.54420337	3.914964323	3.735556954	3.763844598	3.615255031	3.546436501	3.697282882	3.590499149	3.631455347	3.693115621	3.87548438	3.710258332	3.839003326	3.548228532	3.793922674	3.769726308	3.740002869	3.635490752	3.577691831	3.766847809	4.332326352	4.047467431	3.771938716	4.017555513	4.405176951	3.881706537	3.801947341	3.732872243	4.115955383
1553698_a_at	4.159732564	4.028990728	3.897029065	4.006206525	4.174992206	4.159412852	3.92383181	4.214627727	3.890441999	4.010178833	4.020345697	4.107699076	4.285308827	4.138011775	4.176467803	4.296781582	4.090720352	4.068636566	4.086075173	4.137338399	3.987248534	4.8514782	4.492090628	4.125966464	4.681692065	4.772167808	4.731714806	4.356233389	4.269399419	4.93909522
1553701_a_at	6.050328034	6.233844819	5.792316405	5.785422921	6.096861061	5.931273992	5.816846973	6.098256513	5.893689756	6.0232969	6.128973658	5.941452984	5.794593194	6.165502125	6.162643515	6.214474852	6.23023106	6.356667453	6.101707227	6.266345251	6.115156808	5.997982494	6.674965798	5.917073852	6.212714472	6.415772167	6.266346399	6.022787332	6.586455618	6.450851246
1553702_at	5.445366588	5.197151149	5.879852412	5.135809607	5.500461204	5.623396718	5.323460138	5.500461204	5.171472889	5.271382113	5.36497671	5.090775452	5.672026796	5.367801802	5.199023582	5.169174288	5.238543308	5.325128852	5.334966865	5.252522727	5.140264726	5.25351117	5.461452846	5.601876658	5.421181985	5.335011355	5.347688001	5.170176272	5.559633744	5.177332333
1553703_at	8.32595663	8.211298365	9.566106641	8.800992715	8.479672125	8.284214975	9.07980973	8.297833401	8.470789135	8.101200487	9.186942901	9.189277228	8.585699349	8.712836703	8.344729397	8.234016892	8.485871265	8.30970697	8.349357141	8.765757801	8.54700696	8.574241789	8.492869187	8.570080069	8.811455771	8.617166291	8.687183964	9.053653092	8.574338926	8.978234189
1553704_x_at	7.511435996	7.409473736	8.777094491	8.04823617	7.691794856	7.70060561	8.256740987	7.563915173	7.830847498	7.366663726	8.421416559	8.417068097	8.096930807	7.97209108	7.564738081	7.403432919	7.652124465	7.566380175	7.53883469	8.036786926	7.771863834	7.897535868	7.788033766	8.002086946	8.041392287	7.987702766	7.961222466	8.29131924	7.983457689	8.182224415
1553705_a_at	6.019073999	6.313668162	5.204455962	6.295396236	6.323390051	6.163805756	5.663234023	6.200432191	6.509685499	6.472277132	5.929640978	6.08042644	6.550527889	6.461277807	6.125141906	7.808872556	6.667371139	6.304518859	6.564548044	6.504399863	5.957473534	6.641688625	5.797064446	5.947306319	7.790619447	6.747194125	5.992866439	6.406838088	5.956664422	5.2925381
1553706_at	5.193495146	5.123583173	6.547586126	5.616053224	5.196999429	5.252553752	5.253075813	5.138342182	5.312208998	5.280376054	5.238527787	5.272377338	5.373182154	5.184007772	5.232000066	5.212539625	5.482893462	5.672455463	5.305642083	5.306257369	5.291638688	5.252596007	5.033599399	5.411584093	4.818655631	4.681424326	5.331884464	5.129345525	5.126262227	4.804248915
1553708_at	5.071693989	4.586819386	5.772708965	4.701043487	5.041655272	5.524828643	5.374803952	4.9038903	5.130848132	4.968042706	5.354982861	5.058231534	5.197702856	4.948127444	5.102641668	4.655930485	5.754162612	4.953323613	5.216421873	5.081846454	4.674386086	4.925239981	4.58057472	4.940427211	5.43541401	5.951965099	5.711432214	4.792365794	4.813881975	5.070939941
1553709_a_at	8.65696349	9.169315165	8.393726539	8.698689313	8.934707389	8.324525699	8.76976414	8.767002262	8.950511244	8.967047078	8.742274949	8.712537176	8.812544903	8.557684704	8.836108948	8.833268603	8.597142199	8.524825134	8.753655037	8.865493889	8.985444239	8.729103884	9.202384298	8.606402792	8.804216237	9.657972695	8.914414971	8.981458347	8.994740268	9.075602146
1553710_at	4.203854881	4.0959699	3.789730078	4.274953238	4.221424983	4.336917362	4.148500353	4.079879758	4.140121885	4.095515484	4.364512352	4.052443573	4.179871299	3.83840613	4.247089425	4.116940076	4.421737248	4.237097151	4.183676999	4.25319973	4.00507824	3.790836071	4.102535577	4.077935903	3.624942774	3.916980909	4.106719072	4.053699762	3.979396579	3.968157683
1553711_a_at	4.98199335	4.739244424	4.97492306	4.962399888	4.852883751	5.012289681	4.963299723	4.844315266	4.901020874	4.999777973	5.019568596	4.27860034	5.020390483	5.033696567	4.884579698	4.841464377	4.910896049	5.244093795	4.837416843	5.070751324	4.7379479	4.758009046	4.939735452	4.787720772	4.840691781	4.788577047	4.919039263	5.147296845	4.743955583	4.917208645
1553713_a_at	6.624296974	6.357706737	7.3369467	6.463484079	6.402981654	6.841213148	6.675321103	6.634548724	6.322643804	6.560870733	6.590570188	6.722960127	6.652899874	6.479547673	6.509447947	6.594680101	6.512458322	6.75366673	6.360024185	6.415493191	6.406568641	6.511360773	6.571384014	6.577531882	6.34876933	6.519878713	6.732271471	6.260321144	6.39970995	6.728846599
1553715_s_at	8.399840876	9.294326223	7.471238549	8.740456371	8.765247801	8.998467017	8.153767431	8.665179792	9.107704148	8.337173682	8.809713907	8.252648634	8.632211079	8.393281139	9.015948314	9.21498309	8.756186914	8.754471883	8.768784964	8.618007367	9.027337438	8.85685456	9.484308631	8.105125952	9.739609008	10.10148159	8.785103258	9.160365091	9.682222929	9.240181457
1553717_at	5.862989806	5.66425349	5.664317025	6.252546997	5.53612184	5.799116705	5.867584467	5.901967656	5.541544579	5.555576351	5.853404446	5.777000065	5.786732615	5.746498883	5.698102982	5.726671308	5.613771189	5.811379754	5.64688579	5.588005505	5.59133052	6.053090291	5.850875417	6.135484992	5.604671875	5.749177631	5.729043293	5.7731315	5.66970979	5.700698076
1553718_at	8.842342269	8.088664868	7.709987184	8.866813976	8.548616725	8.783525162	8.547699402	8.535086752	8.626797372	8.656242792	8.783055657	7.962525356	8.757612412	8.228171707	8.940559811	7.946244666	8.585546193	8.881000121	8.857391522	8.411384928	8.138705767	7.888406687	8.097115033	8.46891171	7.770042736	7.956072817	8.612389278	8.442591261	8.569572194	8.024545671
1553719_s_at	5.091181925	4.752611134	5.625135527	5.591084021	5.225059036	4.791664924	5.363571966	4.883403439	5.182051643	4.906510775	5.183896402	5.273002691	4.86772394	4.767051544	5.036493606	4.359216545	5.198552488	4.957068868	5.073899175	5.070414417	5.103063217	5.47827277	5.232862337	5.094054705	4.133080405	5.150299778	4.73883515	5.54524003	5.034663589	5.306412557
1553720_a_at	5.893763572	5.666788864	5.814791032	5.551609944	5.718164799	6.047097215	5.80031081	5.851687804	5.853739919	5.832722154	5.773671436	6.099444146	6.118929708	6.100261604	5.545477954	5.53191165	5.888636564	5.880111498	5.695468808	5.756974016	5.805936757	5.651495522	5.688335114	5.705520782	5.846765161	5.845897936	5.692273099	5.771804729	5.755171797	5.610334629
1553721_at	3.735927996	4.005943973	3.851108195	3.714976122	3.828773782	3.768143522	3.740036654	3.76933127	3.782842141	3.918457307	3.744594756	4.053321815	3.95664578	3.802754499	3.724824928	3.964334696	4.046355821	3.821549334	3.838683311	3.726534245	4.011412275	3.895879553	3.917364489	3.818629374	4.53981095	3.839771288	3.785261257	3.897619366	4.052773461	3.851421671
1553722_s_at	4.182636131	4.6161657	3.995967077	4.259209825	4.215420113	4.342884211	4.194363933	4.27968347	4.38623385	4.28767992	3.87086825	4.091197529	4.254188504	4.267826866	4.277176712	4.234397626	4.29994705	4.238018715	4.657243469	4.231280035	4.34380897	4.182131384	4.344386627	4.055498643	4.239803402	4.037093635	4.052753797	4.803804398	4.749918374	3.95677688
1553723_at	6.955015778	6.138933378	7.822706856	6.414615045	6.345027578	6.33558848	6.005569905	6.042598697	5.785369844	6.600880931	6.777047397	6.456155352	6.007186558	5.980898879	5.758768564	6.92094445	6.214858581	6.001489445	5.805409796	6.043344389	5.718057783	6.416977389	6.214582239	6.812791233	5.893196505	5.606217936	6.115618687	5.669804538	5.373926101	5.67835872
[truncated: 53,602 more rows]
