# Supplementary material for: Layered Signaling Regulatory Networks Analysis of Gene Expression Involved in Malignant Tumorigenesis of Non-Resolving Ulcerative Colitis via Integration of Cross-Study Microarray Profiles
Source: PLoS One. 2013 Jun 25;8(6):e67142. doi: 10.1371/journal.pone.0067142 (PMC3692446; doi:10.1371/journal.pone.0067142)
Supplement: Appendix S5 — Detailed list of the differently expressed genes by Significant Analysis of Microarray (SAM) originated from the simulated microarray data sets or virtual random microarray data sets (RDSs). (ZIP) [file pone.0067142.s005.zip]

Archive with 8 entries (8 files):
- RDSs-8.xlsx
- RDSs-7.xlsx
- RDSs-6.xlsx
- RDSs-5.xlsx
- RDSs-4.xlsx
- RDSs-1.xlsx
- RDSs-2.xlsx
- RDSs-3.xlsx
