# Supplementary material for: Layered Signaling Regulatory Networks Analysis of Gene Expression Involved in Malignant Tumorigenesis of Non-Resolving Ulcerative Colitis via Integration of Cross-Study Microarray Profiles
Source: PLoS One. 2013 Jun 25;8(6):e67142. doi: 10.1371/journal.pone.0067142 (PMC3692446; doi:10.1371/journal.pone.0067142)
Supplement: Appendix S5 — Detailed list of the differently expressed genes by Significant Analysis of Microarray (SAM) originated from the simulated microarray data sets or virtual random microarray data sets (RDSs). (ZIP) [file pone.0067142.s005.zip › RDSs-8.xlsx]

## Sheet: Sheet1
GSM915451	GSM915452	GSM915453	GSM915454	GSM915460	GSM915461	GSM915462	GSM915463	GSM915464	GSM915465	GSM915466	GSM915467	GSM915468	GSM915469	GSM915470

## Sheet: SAM Output
Current settings
Input parameters
Data type?								Two class unpaired
Arrays centered?								FALSE
Delta								0.481924
Minimum fold change								1.2
Test statistic								standard
Are data are log scale?								FALSE
Number of permutations								100
Input percentile for exchangeability factor s0								Automatic choice
Number of neighbors for KNN								10
Seed for Random number generator								1234567
Computed values
Estimate of pi0 (proportion of null genes)								0.792794
Exchangibility factor s0								0.0288787
s0 percentile								0
False Discovery Rate (%)								4.59591
List of Significant Genes for Delta = .482
Positive genes (295)
	Row	Gene ID	Gene Name	Score(d)	Numerator(r)	Denominator(s+s0)	Fold Change	q-value(%)	localfdr(%)
	11308	201858_s_at	SRGN	5.69821	2.09725	0.368054	1.21594	0	0.981667
	20271	210895_s_at	CD86	5.62979	1.63132	0.289766	1.2541	0	0.952629
	2468	1555638_a_at	SAMSN1	5.61876	2.41208	0.429291	1.41576	0	0.947943
	12368	202917_s_at	S100A8	5.57828	4.52383	0.810973	1.62082	0	0.930721
	11826	202376_at	SERPINA3	5.51601	2.74193	0.497086	1.42407	0	0.904101
	20732	211395_x_at	FCGR2C	5.42378	1.98298	0.365607	1.29863	0	0.864255
	29616	220330_s_at	SAMSN1	5.16527	2.21633	0.429083	1.32324	0	0.746731
	35775	226517_at	BCAT1	4.96807	2.50923	0.505071	1.47858	0	0.645081
	35394	226136_at	GLIPR1	4.94021	1.49457	0.302532	1.24259	0	0.629443
	11841	202391_at	BASP1	4.91219	1.79584	0.365589	1.20775	0	0.613368
	26320	217028_at	CXCR4	4.89576	2.31027	0.471891	1.29578	0	0.603774
	15264	205815_at	REG3A	4.86852	4.79694	0.985298	1.70408	0	0.587588
	18889	209474_s_at	ENTPD1	4.82671	1.73103	0.358634	1.28546	0	0.562063
	15497	206049_at	SELP	4.77246	1.5613	0.327148	1.25805	0	0.527707
	20265	210889_s_at	FCGR2B	4.71343	1.39795	0.29659	1.21437	0	0.488961
	21229	211919_s_at	CXCR4	4.68508	2.5851	0.551773	1.35522	0	0.469934
	15073	205624_at	CPA3	4.65841	1.89118	0.405972	1.23286	0	0.451825
	13010	203561_at	FCGR2A	4.60925	1.65378	0.358796	1.24879	0	0.418006
	11688	202238_s_at	NNMT	4.59091	2.34925	0.511717	1.33489	0	0.405264
	35245	225987_at	STEAP4	4.54926	2.0937	0.46023	1.32675	0	0.376164
	19546	210140_at	CST7	4.54519	1.34548	0.296022	1.20199	0	0.373311
	12310	202859_x_at	IL8	4.53957	4.167	0.917929	1.53621	0	0.369368
	18617	209201_x_at	CXCR4	4.52489	2.37196	0.524202	1.31868	0	0.359071
	16032	206584_at	LY96	4.51573	1.85587	0.410979	1.25411	0	0.352642
	14868	205419_at	GPR183	4.50785	1.78571	0.396133	1.26198	0	0.347117
	13671	204222_s_at	GLIPR1	4.49948	1.64039	0.364574	1.2404	0	0.341244
	14408	204959_at	MNDA	4.45925	2.71612	0.609098	1.45983	0	0.313105
	19357	209949_at	NCF2	4.45233	2.02536	0.4549	1.3169	0	0.30828
	28128	218842_at	RPAP3	4.43518	1.30371	0.293947	1.2064	0	0.296372
	17094	207651_at	GPR171	4.41647	2.01304	0.455803	1.37038	0	0.283477
	34544	225285_at	BCAT1	4.41397	1.95012	0.441807	1.35336	0	0.281763
	32402	223122_s_at	SFRP2	4.34597	3.32359	0.764754	1.66495	0	0.236524
	33087	223809_at	RGS18	4.33808	1.91408	0.441227	1.37752	0	0.231492
	20361	210992_x_at	FCGR2C	4.32761	1.58833	0.367023	1.23752	0	0.2249
	31516	222235_s_at	CSGALNACT2	4.31827	1.31427	0.304351	1.20385	0	0.21911
	19162	209752_at	REG1A	4.30502	4.93793	1.14702	1.69963	0	0.21105
	11741	202291_s_at	MGP	4.2913	2.5341	0.59052	1.34076	0	0.202906
	28345	219059_s_at	LYVE1	4.25978	2.14229	0.502912	1.35774	0	0.185071
	36552	227295_at	IKBIP	4.25407	1.59159	0.374135	1.29115	0	0.181979
	28335	219049_at	CSGALNACT1	4.24955	1.86199	0.438162	1.30306	0	0.179566
	19205	209795_at	CD69	4.2433	2.02453	0.477112	1.36165	0	0.176283
	13456	204007_at	FCGR3B	4.23775	3.52534	0.831891	1.58005	0	0.173409
	15135	205686_s_at	CD86	4.2316	1.20669	0.285162	1.21065	0	0.170282
	20051	210664_s_at	TFPI	4.23016	1.67662	0.396349	1.27794	0	0.169562
	15655	206207_at	CLC	4.19451	2.24807	0.535954	1.34513	0	0.152737
	13303	203854_at	CFI	4.19147	2.06894	0.493608	1.30627	0	0.151402
	20924	211597_s_at	HOPX	4.15208	1.95706	0.471345	1.3131	0	0.135802
	17134	207691_x_at	ENTPD1	4.14318	1.37269	0.331313	1.20195	0	0.132736
	14373	204924_at	TLR2	4.11836	1.58927	0.385899	1.23851	0	0.125171
	14091	204642_at	S1PR1	4.07617	1.31401	0.322364	1.21115	0	0.115968
	20989	211663_x_at	PTGDS	4.06379	1.66376	0.40941	1.24827	0	0.114229
	11375	201925_s_at	CD55	4.03484	2.15773	0.534775	1.25611	0	0.112054
	16085	206637_at	P2RY14	4.03244	1.47802	0.366532	1.20709	0	0.111999
	30317	221031_s_at	APOLD1	4.00952	1.80207	0.449447	1.28808	0	0.112503
	35400	226142_at	GLIPR1	4.00723	1.36982	0.341836	1.21116	0	0.112659
	15277	205828_at	MMP3	4.0035	3.42919	0.856546	1.45121	0	0.112955
	37646	228390_at	RAB30	3.96722	1.54285	0.388901	1.2758	0	0.118692
	11687	202237_at	NNMT	3.96702	1.87184	0.471852	1.23212	0	0.118738
	14012	204563_at	SELL	3.96661	2.34149	0.590298	1.33345	0	0.118833
	2527	1555728_a_at	MS4A4A	3.96176	1.60439	0.40497	1.2262	0	0.120024
	19229	209821_at	IL33	3.96076	1.60693	0.405712	1.27798	0	0.120282
	16685	207238_s_at	PTPRC	3.93733	1.67649	0.425794	1.21068	0	0.127577
	36239	226982_at	ELL2	3.92313	1.40911	0.35918	1.20589	0	0.133215
	13336	203887_s_at	THBD	3.92299	1.78869	0.45595	1.27836	0	0.133277
	15235	205786_s_at	ITGAM	3.8832	1.33894	0.344804	1.21906	0	0.154315
	28420	219134_at	ELTD1	3.88259	1.51531	0.390283	1.25459	0	0.154697
	13552	204103_at	CCL4	3.86088	2.09081	0.541538	1.2962	0	0.169685
	13359	203910_at	ARHGAP29	3.86043	1.45104	0.375875	1.21716	0	0.170021
	36132	226875_at	DOCK11	3.81229	1.42989	0.375073	1.20495	0	0.212792
	15102	205653_at	CTSG	3.80444	1.65622	0.435338	1.26817	0	0.221081
	12984	203535_at	S100A9	3.80284	2.48275	0.652866	1.32943	0	0.222817
	14568	205119_s_at	FPR1	3.78725	2.46836	0.651754	1.35785	0	0.240608
	15335	205886_at	REG1B	3.78014	4.27365	1.13055	1.64088	0	0.249247
	18399	208983_s_at	PECAM1	3.77846	1.60864	0.42574	1.20749	0	0.25134
	17523	208092_s_at	FAM49A	3.76164	1.26761	0.336984	1.20134	0	0.273348
	2114	1555167_s_at	NAMPT	3.75205	2.2147	0.590264	1.30436	0	0.286798
	14328	204879_at	PDPN	3.73433	1.25211	0.335297	1.20793	0	0.313372
	16449	207001_x_at	TSC22D3	3.73429	1.61448	0.432341	1.26992	0	0.313447
	14420	204971_at	CSTA	3.69029	1.6134	0.437202	1.23673	0	0.389874
	44996	235745_at	ERN1	3.66901	1.15611	0.315101	1.21374	0	0.432473
	18599	209183_s_at	C10orf10	3.66415	1.64117	0.4479	1.23285	0	0.442741
	17760	208335_s_at	DARC	3.65874	1.44719	0.395542	1.20743	0	0.454414
	13685	204236_at	FLI1	3.65656	1.24669	0.340947	1.20104	0	0.459194
	44525	235274_at	-	3.62714	1.26948	0.349996	1.23122	0.222695	0.527832
	13157	203708_at	PDE4B	3.62553	2.0341	0.561048	1.29357	0.222695	0.531812
	27755	218468_s_at	GREM1	3.61981	2.31177	0.638643	1.29136	0.222695	0.546179
	20492	211126_s_at	CSRP2	3.61373	1.43782	0.397877	1.21349	0.222695	0.561766
	15130	205681_at	BCL2A1	3.61369	2.67298	0.739681	1.42473	0.222695	0.561865
	34501	225242_s_at	CCDC80	3.61056	1.94666	0.539157	1.29838	0.222695	0.57004
	19086	209676_at	TFPI	3.59219	1.43544	0.399601	1.2959	0.222695	0.619882
	11872	202422_s_at	ACSL4	3.5849	1.42732	0.398148	1.21329	0.222695	0.640575
	12998	203549_s_at	LPL	3.57975	1.36693	0.38185	1.22309	0.222695	0.655522
	19570	210164_at	GZMB	3.57695	1.89182	0.528893	1.33175	0.222695	0.663764
	20835	211506_s_at	IL8	3.56153	3.96451	1.11315	1.6523	0.333107	0.710574
	20647	211302_s_at	PDE4B	3.56034	1.98996	0.558924	1.31518	0.333107	0.71429
	32401	223121_s_at	SFRP2	3.53791	2.03962	0.576502	1.35996	0.333107	0.787188
	38639	229383_at	41334	3.53432	1.201	0.339811	1.20143	0.333107	0.799391
	17014	207571_x_at	C1orf38	3.52567	1.29094	0.366155	1.20047	0.333107	0.829323
	20167	210785_s_at	C1orf38	3.52208	1.50876	0.428372	1.23138	0.333107	0.841996
	12439	202988_s_at	RGS1	3.49042	1.89488	0.542882	1.35126	0.333107	0.960187
	27691	218404_at	SNX10	3.48598	1.46906	0.42142	1.21909	0.333107	0.977705
	2419	1555564_a_at	CFI	3.46579	1.86764	0.538877	1.32881	0.333107	1.06046
	38613	229357_at	ADAMTS5	3.46283	1.41241	0.407879	1.24385	0.333107	1.07302
	26126	216834_at	RGS1	3.45869	1.86075	0.537994	1.24751	0.333107	1.09079
	1795	1554741_s_at	FGF7	3.44115	1.56421	0.454559	1.2579	0.333107	1.16845
	32215	222934_s_at	CLEC4E	3.43546	1.87599	0.546067	1.32227	0.333107	1.1945
	26675	217388_s_at	KYNU	3.43262	1.73833	0.506415	1.27484	0.333107	1.20765
	14516	205067_at	IL1B	3.39149	2.96848	0.875273	1.39845	0.333107	1.41077
	37958	228702_at	FLJ43663	3.38293	1.3393	0.3959	1.22838	0.333107	1.45604
	14532	205083_at	AOX1	3.37504	1.39025	0.411922	1.27295	0.333107	1.49874
	23809	214508_x_at	CREM	3.37061	1.6215	0.481072	1.25007	0.333107	1.52311
	19375	209967_s_at	CREM	3.3676	1.57958	0.469051	1.25193	0.333107	1.53979
	19138	209728_at	HLA-DRB4	3.3664	3.3486	0.994714	1.54681	0.333107	1.54652
	18486	209070_s_at	RGS5	3.34997	1.76413	0.52661	1.20505	0.333107	1.64054
	14400	204951_at	RHOH	3.34074	1.58534	0.474547	1.23544	0.333107	1.69514
	16478	207030_s_at	CSRP2	3.32472	1.45182	0.436675	1.20892	0.333107	1.79311
	54331	39402_at	IL1B	3.30695	2.74492	0.830046	1.37396	0.333107	1.90665
	16114	206666_at	GZMK	3.30454	1.59118	0.481515	1.23951	0.333107	1.92243
	18267	208850_s_at	THY1	3.28652	1.5998	0.486775	1.23068	0.333107	2.04356
	34940	225681_at	CTHRC1	3.27915	2.3238	0.708659	1.35304	0.333107	2.0947
	19283	209875_s_at	SPP1	3.27709	2.73798	0.835491	1.43308	0.333107	2.10911
	17392	207957_s_at	PRKCB	3.26943	1.69128	0.517301	1.29741	0.333107	2.16355
	11413	201963_at	ACSL1	3.25818	1.7504	0.537233	1.23929	0.572414	2.24528
	31830	222549_at	CLDN1	3.23866	1.54789	0.477943	1.27417	0.572414	2.39244
	21931	212624_s_at	CHN1	3.22984	1.37818	0.426702	1.21034	0.572414	2.46119
	24519	215223_s_at	SOD2	3.22888	1.76822	0.547626	1.20802	0.572414	2.46876
	29408	220122_at	MCTP1	3.21937	1.23947	0.385003	1.21555	0.572414	2.54464
	27756	218469_at	GREM1	3.20772	1.91373	0.596602	1.24135	0.572414	2.63989
	38328	229072_at	RAB30	3.19509	1.39802	0.437554	1.23568	0.572414	2.74614
	12590	203140_at	BCL6	3.17546	1.57174	0.494963	1.21176	0.572414	2.91726
	14029	204580_at	MMP12	3.15452	2.33403	0.7399	1.247	0.572414	3.10826
	16025	206577_at	VIP	3.14199	2.24342	0.714014	1.45313	0.572414	3.22687
	15371	205922_at	VNN2	3.1333	1.43196	0.457013	1.22023	0.572414	3.311
	23171	213869_x_at	THY1	3.12783	1.46513	0.468419	1.20824	0.572414	3.36477
	37432	228176_at	S1PR3	3.12204	1.49303	0.478223	1.22087	0.572414	3.42237
	38810	229554_at	LUM	3.12104	1.30649	0.418609	1.22157	0.572414	3.43245
	15312	205863_at	S100A12	3.119	2.49907	0.801242	1.47442	0.572414	3.45294
	39203	229947_at	PI15	3.10812	2.62362	0.844118	1.50253	0.572414	3.56384
	38408	229152_at	C4orf7	3.09335	2.63644	0.852292	1.43478	0.572414	3.7185
	36318	227061_at	LOC100506621	3.08676	1.69709	0.549796	1.28773	0.572414	3.78905
	22373	213068_at	DPT	3.08186	2.21762	0.719573	1.40411	0.572414	3.84217
	13919	204470_at	CXCL1	3.07273	2.37675	0.773499	1.27473	0.572414	3.94258
	38816	229560_at	TLR8	3.04899	1.41525	0.46417	1.23331	0.572414	4.2124
	33610	224341_x_at	TLR4	3.02566	1.24465	0.411363	1.21392	0.572414	4.49043
	28022	218736_s_at	PALMD	3.0213	1.22953	0.406955	1.21201	0.572414	4.54384
	31180	221898_at	PDPN	3.00869	1.58851	0.527976	1.25843	0.792794	4.70095
	14691	205242_at	CXCL13	3.00152	2.90018	0.966238	1.43705	0.792794	4.79195
	15620	206172_at	IL13RA2	2.99415	2.4009	0.801864	1.45941	0.792794	4.88682
	29323	220037_s_at	LYVE1	2.9924	1.54259	0.515502	1.30206	0.792794	4.90945
	38693	229437_at	MIR155HG	2.97099	1.1897	0.40044	1.22339	0.792794	5.19381
	19436	210029_at	IDO1	2.96425	2.10423	0.709871	1.30369	0.792794	5.28566
	29233	219947_at	CLEC4A	2.95805	1.24421	0.420617	1.20734	0.792794	5.37121
	14801	205352_at	SERPINI1	2.9571	1.18944	0.402232	1.21394	0.792794	5.38445
	15231	205782_at	FGF7	2.95575	1.22055	0.412943	1.25742	0.792794	5.40328
	14044	204595_s_at	STC1	2.94949	2.05937	0.698211	1.34336	0.792794	5.49098
	13924	204475_at	MMP1	2.94004	2.80631	0.954515	1.35629	0.792794	5.62547
	28722	219436_s_at	EMCN	2.92274	1.19829	0.40999	1.2024	0.792794	5.87765
	13266	203817_at	GUCY1B3	2.91442	1.52869	0.524527	1.22703	0.792794	6.00192
	19403	209995_s_at	TCL1A	2.90945	1.51642	0.521204	1.25579	0.792794	6.07688
	38979	229723_at	TAGAP	2.8981	1.51961	0.524345	1.22477	0.792794	6.25089
	32788	223509_at	CLDN2	2.89694	1.32977	0.459027	1.22392	0.792794	6.26887
	36902	227646_at	EBF1	2.88795	1.48769	0.515138	1.27732	0.792794	6.4096
	15784	206336_at	CXCL6	2.86986	2.00594	0.698969	1.29773	1.00354	6.69935
	47680	238429_at	TMEM71	2.86535	1.16551	0.406758	1.20957	1.00354	6.773
	23671	214370_at	S100A8	2.86182	1.34241	0.469077	1.25925	1.00354	6.83112
	37442	228186_s_at	RSPO3	2.86061	1.40172	0.490006	1.23736	1.00354	6.85122
	53565	244313_at	CR1	2.85841	1.48436	0.519297	1.27163	1.00354	6.88763
	11949	202499_s_at	SLC2A3	2.83965	2.06816	0.728316	1.35167	1.00354	7.20427
	13906	204457_s_at	GAS1	2.83915	2.05481	0.72374	1.36798	1.00354	7.21276
	15915	206467_x_at	RTEL1	2.83353	1.65732	0.584896	1.23894	1.00354	7.30969
	2524	1555725_a_at	RGS5	2.83066	1.68372	0.594815	1.2296	1.00354	7.35956
	16022	206574_s_at	PTP4A3	2.82055	1.32169	0.468594	1.21633	1.00354	7.53726
	15352	205903_s_at	KCNN3	2.81296	1.09988	0.391003	1.20436	1.15568	7.67242
	12920	203471_s_at	PLEK	2.81021	1.60014	0.569403	1.21645	1.15568	7.72191
	14962	205513_at	TCN1	2.80669	2.26136	0.805704	1.35103	1.15568	7.78547
	14563	205114_s_at	CCL3	2.80446	1.98677	0.708432	1.2927	1.15568	7.82598
	14381	204932_at	TNFRSF11B	2.80394	1.3498	0.481395	1.24044	1.15568	7.83555
	38881	229625_at	GBP5	2.79674	1.38367	0.494744	1.21726	1.15568	7.96731
	18811	209396_s_at	CHI3L1	2.78937	2.46415	0.883409	1.34922	1.15568	8.10398
	13455	204006_s_at	FCGR3A	2.78016	2.09425	0.753282	1.32394	1.15568	8.27696
	15475	206026_s_at	TNFAIP6	2.779	2.24407	0.80751	1.39264	1.15568	8.29894
	26521	217232_x_at	HBB	2.77859	1.90088	0.684118	1.20761	1.15568	8.30679
	23119	213817_at	IRAK3	2.76054	1.24306	0.450296	1.24077	1.15568	8.65416
	27912	218625_at	NRN1	2.74728	1.23977	0.451274	1.20913	1.15568	8.91575
	21019	211696_x_at	HBB	2.74313	1.86442	0.67967	1.20209	1.15568	8.99862
	18532	209116_x_at	HBB	2.72724	1.91314	0.701492	1.21624	1.15568	9.3212
	16722	207275_s_at	ACSL1	2.72501	1.50776	0.553304	1.20681	1.15568	9.3673
	31998	222717_at	SDPR	2.70372	1.44496	0.534435	1.25423	1.15568	9.81341
	51088	241837_at	ARID5B	2.68237	1.07912	0.402302	1.22405	1.35135	10.2753
	29579	220293_at	CATSPERB	2.68019	1.13802	0.424606	1.22778	1.35135	10.3234
	22247	212942_s_at	KIAA1199	2.6694	1.59765	0.598504	1.21896	1.35135	10.5631
	15961	206513_at	AIM2	2.64934	1.3998	0.528357	1.22643	1.35135	11.0189
	29374	220088_at	C5AR1	2.64706	1.43097	0.540588	1.21433	1.35135	11.0716
	23244	213943_at	TWIST1	2.64622	1.25445	0.474053	1.23905	1.35135	11.091
	36953	227697_at	SOCS3	2.64144	2.2029	0.833977	1.33065	1.35135	11.202
	15141	205692_s_at	CD38	2.63868	1.47677	0.55966	1.21212	1.35135	11.2664
	36732	227475_at	FOXQ1	2.63468	1.79271	0.68043	1.27076	1.35135	11.3604
	18694	209278_s_at	TFPI2	2.62568	2.09628	0.798376	1.3394	1.35135	11.5736
	36308	227051_at	-	2.62227	1.23232	0.469942	1.22065	1.61575	11.6549
	15129	205680_at	MMP10	2.61773	2.6559	1.01458	1.48573	1.61575	11.7639
	25530	216236_s_at	SLC2A14	2.61546	1.5718	0.600965	1.23304	1.61575	11.8187
	31767	222486_s_at	ADAMTS1	2.60633	1.47352	0.565364	1.26608	1.61575	12.0408
	39190	229934_at	LOC283567	2.57703	1.33379	0.517568	1.21679	1.61575	12.7723
	31370	222088_s_at	SLC2A14	2.57267	1.73563	0.674643	1.28957	1.61575	12.8838
	18810	209395_at	CHI3L1	2.57127	2.69365	1.04759	1.39401	1.61575	12.9196
	35952	226695_at	PRRX1	2.55336	1.30226	0.510017	1.20006	1.65597	13.3846
	37848	228592_at	MS4A1	2.54568	2.26506	0.889764	1.33794	1.65597	13.5871
	14669	205220_at	GPR109B	2.54497	2.91028	1.14354	1.49886	1.65597	13.606
	15293	205844_at	VNN1	2.54433	1.91468	0.752528	1.3124	1.65597	13.6229
	54330	39318_at	FAM118B	2.53969	1.28213	0.504835	1.21577	1.65597	13.7465
	20692	211354_s_at	LEPR	2.53039	1.02457	0.404907	1.21963	1.65597	13.9967
	11487	202037_s_at	SFRP1	2.50996	1.59655	0.636084	1.26357	1.65597	14.556
	14197	204748_at	PTGS2	2.50864	2.49356	0.993992	1.40721	1.65597	14.5927
	28516	219230_at	TMEM100	2.5067	1.22504	0.488706	1.2326	1.65597	14.6465
	22365	213060_s_at	CHI3L2	2.50628	1.36141	0.543198	1.23433	1.65597	14.6582
	38786	229530_at	GUCY1A3	2.49003	1.42447	0.572069	1.22294	1.88289	15.1152
	39223	229967_at	CMTM2	2.48746	1.15323	0.463616	1.21247	1.88289	15.1885
	15061	205612_at	MMRN1	2.48235	1.30645	0.526295	1.29669	1.88289	15.3344
	28016	218730_s_at	OGN	2.47897	1.8224	0.735144	1.45637	1.88289	15.4315
	11293	201843_s_at	EFEMP1	2.46884	1.22079	0.494477	1.20371	1.88289	15.7247
	36397	227140_at	INHBA	2.46692	1.83272	0.742916	1.32921	1.88289	15.7806
	15855	206407_s_at	CCL13	2.46623	1.48282	0.601248	1.22132	1.88289	15.8008
	15017	205568_at	AQP9	2.45966	2.12179	0.862639	1.34474	1.88289	15.9937
	14382	204933_s_at	TNFRSF11B	2.45799	1.71157	0.69633	1.29742	1.88289	16.0427
	13429	203980_at	FABP4	2.45623	1.65347	0.673174	1.28226	1.88289	16.0946
	22827	213524_s_at	G0S2	2.4481	1.9869	0.811609	1.27233	1.88289	16.3361
	19363	209955_s_at	FAP	2.4449	1.36887	0.559886	1.24157	1.88289	16.4316
	29081	219795_at	SLC6A14	2.43913	2.16729	0.88855	1.34454	1.88289	16.605
	38006	228750_at	-	2.43747	1.18893	0.487771	1.20242	1.88289	16.655
	13921	204472_at	GEM	2.43185	1.60592	0.660369	1.21711	1.92426	16.8253
	19660	210258_at	RGS13	2.43142	1.59075	0.654249	1.34577	1.92426	16.8384
	19302	209894_at	LEPR	2.42998	1.327	0.546094	1.23837	1.92426	16.8822
	17410	207977_s_at	DPT	2.41834	1.49259	0.617195	1.2582	1.92426	17.2388
	13364	203915_at	CXCL9	2.40958	1.6207	0.672608	1.21788	1.92426	17.5101
	11947	202497_x_at	SLC2A3	2.3946	1.53359	0.640439	1.20927	1.92426	17.9806
	15474	206025_s_at	TNFAIP6	2.38557	1.80234	0.75552	1.30267	1.92426	18.2676
	19329	209921_at	SLC7A11	2.37526	1.34031	0.564282	1.21241	2.16559	18.5989
	14993	205544_s_at	CR2	2.37393	1.9408	0.817547	1.32267	2.16559	18.6418
	28720	219434_at	TREM1	2.3723	1.48689	0.626772	1.22819	2.16559	18.6945
	33670	224405_at	FCRL5	2.36827	0.86875	0.366829	1.22387	2.16559	18.8253
	23313	214012_at	ERAP1	2.35391	1.23228	0.523503	1.21342	2.16559	19.2958
	39058	229802_at	-	2.34491	1.32821	0.566422	1.24554	2.16559	19.5945
	19552	210146_x_at	LILRB2	2.33041	1.15007	0.493506	1.20448	2.16559	20.0812
	15392	205943_at	TDO2	2.31931	1.68177	0.725115	1.2747	2.16559	20.4585
	41369	232113_at	-	2.31125	1.08551	0.469665	1.23699	2.31001	20.7354
	19168	209758_s_at	MFAP5	2.30929	1.64372	0.711786	1.28883	2.31001	20.8028
	42749	233496_s_at	CFL2	2.29712	1.20751	0.525664	1.25598	2.31001	21.2255
	39871	230615_at	DUOXA2	2.28885	1.81797	0.794272	1.23268	2.31001	21.5157
	14388	204939_s_at	PLN	2.28825	1.67549	0.732213	1.27993	2.31001	21.5367
	32003	222722_at	OGN	2.25612	1.49896	0.664396	1.29951	2.65485	22.6861
	4335	1558662_s_at	BANK1	2.25324	1.30404	0.578741	1.21344	2.65485	22.791
	36656	227399_at	VGLL3	2.23257	1.28009	0.573372	1.25819	2.65485	23.5508
	40002	230746_s_at	LOC100288985	2.21664	2.20708	0.99569	1.41061	2.65485	24.1462
	12534	203083_at	THBS2	2.21553	1.4989	0.676545	1.21699	2.65485	24.1879
	35495	226237_at	COL8A1	2.20193	1.27659	0.579758	1.23166	2.89605	24.7035
	14686	205237_at	FCN1	2.19136	1.21983	0.556653	1.20601	2.89605	25.1081
	11948	202498_s_at	SLC2A3	2.17436	1.35177	0.621686	1.24287	2.89605	25.7667
	36492	227235_at	GUCY1A3	2.1649	1.40186	0.647542	1.21544	2.89605	26.1374
	44043	234792_x_at	IGHA1	2.15836	1.52379	0.705992	1.21868	3.10378	26.3952
	20197	210815_s_at	CALCRL	2.1578	1.13519	0.526088	1.20878	3.10378	26.4173
	41885	232629_at	PROK2	2.15527	1.98829	0.922526	1.42205	3.10378	26.5177
	4928	1559663_at	-	2.14524	0.699367	0.326008	1.20146	3.10378	26.9166
	38014	228758_at	BCL6	2.13679	1.24995	0.584967	1.20004	3.10378	27.2555
	19237	209829_at	FAM65B	2.11854	1.17166	0.55305	1.21973	3.10378	27.9944
	18693	209277_at	TFPI2	2.1056	1.29179	0.613504	1.27414	3.16414	28.5249
	14497	205048_s_at	PSPH	2.09998	1.89748	0.90357	1.32201	3.16414	28.7568
	14046	204597_x_at	STC1	2.07884	1.41797	0.682096	1.22008	3.16414	29.6377
	16969	207526_s_at	IL1RL1	2.07365	1.06242	0.51234	1.20621	3.16414	29.8559
	26527	217238_s_at	ALDOB	2.02676	1.99592	0.984784	1.27525	3.62716	31.8649
	51931	242680_at	-	2.01501	1.07513	0.533558	1.25356	3.62716	32.378
	45449	236198_at	-	2.01482	1.03607	0.514227	1.28348	3.62716	32.3864
	28953	219667_s_at	BANK1	2.00615	1.31488	0.655426	1.20886	3.62716	32.7678
	37458	228202_at	PLN	2.00592	1.50704	0.751293	1.3163	3.62716	32.7779
	19525	210119_at	KCNJ15	1.99566	1.23873	0.620713	1.25806	3.62716	33.2322
	37855	228599_at	MS4A1	1.9666	1.33082	0.676708	1.28003	3.7834	34.534
	19756	210356_x_at	MS4A1	1.94437	1.49129	0.766978	1.22394	3.7834	35.5458
	4270	1558549_s_at	VNN1	1.91014	1.34976	0.706631	1.22745	4.40441	37.1277
	40903	231647_s_at	FCRL5	1.9086	1.11604	0.584741	1.2222	4.40441	37.1993
	38032	228776_at	GJC1	1.90025	1.33557	0.702842	1.23704	4.40441	37.59
	1993	1554997_a_at	PTGS2	1.89488	1.66507	0.878718	1.29637	4.40441	37.8418
	19184	209774_x_at	CXCL2	1.86929	1.64282	0.878847	1.2116	4.40441	39.052
	18895	209480_at	HLA-DQB1	1.85752	2.05566	1.10667	1.38446	4.56105	39.6134
	14389	204940_at	PLN	1.85714	1.3949	0.751104	1.30592	4.56105	39.6317
	26705	217418_x_at	MS4A1	1.85556	1.45086	0.781901	1.21605	4.56105	39.7072
	26607	217320_at	-	1.84217	1.48614	0.806733	1.226	4.56105	40.3497
	34640	225381_at	LOC399959	1.83188	1.15022	0.62789	1.21774	4.56105	40.846
	13708	204259_at	MMP7	1.81048	1.52004	0.839575	1.20961	4.56105	41.8847
	47732	238481_at	MGP	1.7938	0.810451	0.451807	1.20753	4.56105	42.7001
	19202	209792_s_at	KLK10	1.78465	1.3801	0.773321	1.20571	4.56105	43.1493
	6531	1562321_at	PDK4	1.77627	0.934381	0.526036	1.20462	4.56105	43.5616
	15869	206421_s_at	PDK4	1.77033	1.65138	0.932808	1.2884	4.56105	43.8544
	29013	219727_at	DUOX2	1.76568	1.90626	1.07962	1.21519	4.56105	44.0842
	20488	211122_s_at	CXCL11	1.74878	1.42331	0.813892	1.27854	4.59591	44.922
	17255	207814_at	DEFA6	1.74054	2.18591	1.25588	1.26608	4.59591	45.3315
	16972	207529_at	DEFA5	1.73632	2.55334	1.47055	1.32531	4.59591	45.5417
Negative genes (188)
	Row	Gene ID	Gene Name	Score(d)	Numerator(r)	Denominator(s+s0)	Fold Change	q-value(%)	localfdr(%)
	44330	235079_at	ZNF704	-6.37603	-1.45896	0.22882	0.818449	0	6.21428
	9291	1569552_at	PTPN18	-6.33905	-1.02405	0.161547	0.780894	0	5.88346
	51913	242662_at	PCSK6	-6.27005	-1.4067	0.224353	0.794566	0	5.28889
	25467	216173_at	-	-6.03299	-1.1942	0.197945	0.781675	0	3.53307
	8025	1565821_at	EBF2	-6.00797	-1.41573	0.235642	0.76078	0	3.37688
	15852	206404_at	FGF9	-6.00156	-1.28996	0.214938	0.826151	0	3.33778
	43347	234095_at	Atp8b1	-5.93092	-1.22075	0.205828	0.82712	0	2.93118
	49640	240389_at	TRPM6	-5.68755	-2.23461	0.392895	0.748796	0	1.85585
	39373	230117_at	VSTM2A	-5.6669	-1.46334	0.258226	0.756235	0	1.78604
	42641	233388_at	ca12	-5.52526	-1.73078	0.313249	0.78372	0	1.38375
	48135	238884_at	CTNND1	-5.35265	-1.82437	0.340835	0.782477	0	1.04462
	49941	240690_at	SGK223	-5.34559	-1.72232	0.322195	0.791812	0	1.03358
	48250	238999_at	CTDSP2	-5.27903	-1.51349	0.2867	0.790591	0	0.938099
	6583	1562416_at	FLNB	-5.22795	-1.24392	0.237936	0.818879	0	0.874149
	45227	235976_at	SLITRK6	-5.15372	-1.25107	0.242751	0.783402	0	0.792397
	4110	1558220_at	MUC20	-5.0545	-1.85021	0.366052	0.780842	0	0.698073
	1634	1554522_at	CNNM2	-4.92957	-1.75217	0.355441	0.718641	0	0.594665
	4078	1558154_at	llgl2	-4.89585	-1.47884	0.30206	0.812344	0	0.568775
	4151	1558324_a_at	TMEM72	-4.87502	-1.45749	0.298971	0.799833	0	0.553087
	49408	240157_at	-	-4.76549	-2.62222	0.550252	0.700914	0	0.473188
	8108	1565975_at	suv420h1	-4.74366	-1.15012	0.242454	0.812613	0	0.457688
	45056	235805_at	ACSS2	-4.66105	-1.91243	0.4103	0.766306	0	0.400468
	46140	236889_at	vps37b	-4.65422	-1.40836	0.302598	0.820993	0	0.395847
	44826	235575_at	LOC440993	-4.65257	-1.6214	0.348497	0.759667	0	0.394734
	41432	232176_at	SLITRK6	-4.6063	-1.92339	0.417556	0.767131	0	0.363956
	45673	236422_at	Plbd1	-4.58905	-1.33794	0.29155	0.814773	0	0.352713
	46747	237496_at	PAPSS2	-4.5475	-1.29134	0.283968	0.763758	0	0.326175
	1950	1554943_at	VIL1	-4.54579	-1.56782	0.344896	0.802112	0	0.325102
	46781	237530_at	-	-4.50642	-2.74638	0.609438	0.613171	0	0.300877
	40141	230885_at	SPG7	-4.48556	-1.23073	0.274377	0.814882	0	0.288477
	40882	231626_at	TPH1	-4.41967	-2.01756	0.456495	0.708615	0	0.251754
	38996	229740_at	LOC643008	-4.41189	-1.60951	0.364813	0.823062	0	0.247706
	51221	241970_at	PVRL3	-4.40491	-1.23762	0.280965	0.80886	0	0.244137
	7591	1564358_at	-	-4.38798	-1.18567	0.270208	0.822419	0	0.23573
	53636	244384_at	tfcp2l1	-4.37687	-1.56007	0.356436	0.787088	0	0.230413
	31653	222372_at	CNKSR3	-4.36528	-1.32087	0.302585	0.820841	0	0.225052
	51896	242645_at	mtch2	-4.33172	-1.05747	0.244122	0.817929	0	0.210665
	34986	225727_at	PLEKHH1	-4.30647	-1.55761	0.361692	0.818469	0	0.201065
	51039	241788_x_at	actn4	-4.29057	-1.10292	0.257057	0.831037	0	0.195609
	41070	231814_at	MUC12	-4.27752	-2.46667	0.576658	0.741392	0	0.191495
	14546	205097_at	SLC26A2	-4.26984	-3.19406	0.748051	0.748242	0	0.189233
	40364	231108_at	FUS	-4.26613	-1.17789	0.276102	0.828611	0	0.188182
	48202	238951_at	Prdx6	-4.26151	-1.15497	0.271024	0.811577	0	0.186914
	1280	1554027_a_at	SLC4A4	-4.26089	-1.19512	0.280486	0.770191	0	0.186745
	48700	239449_at	ankh	-4.26042	-1.25082	0.293591	0.810532	0	0.18662
	24324	215028_at	SEMA6A	-4.24494	-1.86307	0.438891	0.768463	0	0.182739
	4415	1558787_a_at	TSPAN3	-4.23913	-1.308	0.308554	0.789375	0	0.181418
	33173	223895_s_at	EPN3	-4.20237	-1.34171	0.319276	0.83327	0	0.174856
	20823	211494_s_at	SLC4A4	-4.18768	-2.04749	0.488931	0.775003	0	0.173151
	4815	1559491_at	AGAP1	-4.1784	-1.43736	0.343997	0.797533	0	0.172363
	43445	234193_at	RAVER2	-4.17159	-1.09618	0.262772	0.789118	0	0.171932
	50009	240758_at	AGAP1	-4.14802	-1.09667	0.264383	0.81314	0	0.171456
	3498	1557197_a_at	LGALS3	-4.13943	-1.66541	0.402329	0.775145	0	0.171692
	41777	232521_at	PCSK7	-4.12494	-1.3916	0.337363	0.817851	0	0.172613
	36040	226783_at	AGXT2L2	-4.1242	-1.65423	0.401103	0.813638	0	0.172678
	39829	230573_at	SGK2	-4.12177	-1.66481	0.403907	0.781955	0	0.172904
	22672	213369_at	CDHR1	-4.10856	-1.84883	0.449996	0.77544	0	0.174477
	45775	236524_at	TM2D1	-4.06767	-1.39698	0.343434	0.815773	0	0.18323
	14523	205074_at	SLC22A5	-4.05298	-1.62879	0.401875	0.813924	0	0.187902
	50669	241418_at	LOC344887	-4.01758	-1.52584	0.379792	0.79457	0	0.202757
	4309	1558613_at	OAF	-4.01648	-1.17745	0.293154	0.82923	0	0.2033
	29810	220524_at	EPB41L4B	-4.01169	-1.14835	0.28625	0.832547	0	0.20574
	45467	236216_at	Tcf7l2	-3.99088	-1.56691	0.392623	0.793949	0	0.21753
	34223	224963_at	SLC26A2	-3.95913	-3.14814	0.79516	0.746204	0	0.239397
	3525	1557242_at	-	-3.95624	-1.27641	0.322632	0.819045	0	0.241636
	6468	1562235_s_at	-	-3.92936	-0.921743	0.234578	0.823983	0	0.264427
	51306	242055_at	PSMG4	-3.91522	-1.50646	0.384769	0.812251	0	0.277953
	25189	215894_at	PTGDR	-3.91248	-1.70831	0.43663	0.745589	0	0.280704
	26904	217617_at	PBX1	-3.90509	-1.04845	0.268484	0.83138	0	0.288321
	39938	230682_x_at	ABCC3	-3.90325	-1.74295	0.446537	0.80973	0	0.290265
	23550	214249_at	TRIM2	-3.88815	-1.03516	0.266233	0.831	0	0.306969
	6603	1562454_at	-	-3.88224	-1.14378	0.294619	0.816205	0	0.313881
	24032	214734_at	EXPH5	-3.87369	-2.06464	0.53299	0.788919	0	0.324238
	41721	232465_at	-	-3.83696	-1.30085	0.33903	0.825741	0	0.373987
	3554	1557293_at	LOC440993	-3.82796	-1.8263	0.477094	0.768297	0	0.387526
	47385	238134_at	PLEKHA6	-3.78342	-1.38499	0.366069	0.801508	0	0.462956
	3773	1557626_at	-	-3.77278	-1.46327	0.387849	0.800123	0	0.483149
	41737	232481_s_at	SLITRK6	-3.75143	-1.94028	0.517212	0.780266	0	0.526415
	52002	242751_at	Prdx6	-3.74353	-1.61089	0.430313	0.782261	0	0.543372
	4193	1558406_a_at	EXPH5	-3.74083	-0.820557	0.219351	0.828699	0	0.549276
	2008	1555019_at	CDHR1	-3.7359	-1.42317	0.380944	0.79633	0	0.560251
	3539	1557270_at	-	-3.73169	-1.51608	0.406272	0.811053	0	0.569766
	35743	226485_at	VSIG10	-3.72224	-1.68367	0.452328	0.821589	0	0.59172
	20122	210739_x_at	SLC4A4	-3.68279	-1.74161	0.472904	0.810292	0	0.69202
	47592	238341_at	LOC100506395	-3.68179	-1.4129	0.383753	0.807036	0	0.694741
	53534	244282_at	-	-3.65868	-1.53646	0.419948	0.786084	0	0.760586
	9326	1569607_s_at	ANKRD20A1	-3.6483	-1.6366	0.448593	0.812444	0	0.791908
	48273	239022_at	SDHAP1	-3.63564	-1.32648	0.364856	0.825762	0.222695	0.831593
	43960	234709_at	CAPN13	-3.60533	-1.61611	0.448256	0.735935	0.222695	0.933509
	51623	242372_s_at	MFSD4	-3.5746	-1.301	0.363958	0.820492	0.222695	1.04723
	34219	224959_at	SLC26A2	-3.52738	-2.53235	0.717913	0.800966	0.41726	1.24371
	22710	213407_at	PHLPP2	-3.48883	-1.76988	0.5073	0.816128	0.41726	1.42515
	48478	239227_at	ext1	-3.4767	-1.2677	0.364628	0.831637	0.41726	1.48639
	9057	1569142_at	TRIM13	-3.46549	-1.0057	0.290203	0.825847	0.41726	1.54479
	23901	214601_at	TPH1	-3.43706	-2.57516	0.749234	0.647739	0.41726	1.70096
	46795	237544_at	eif4e3	-3.43588	-1.14398	0.332949	0.83268	0.41726	1.70767
	15206	205757_at	ENTPD5	-3.41706	-1.76327	0.51602	0.811691	0.41726	1.81801
	54532	59375_at	MYO15B	-3.39259	-1.61178	0.475089	0.831641	0.41726	1.96971
	15996	206548_at	-	-3.37916	-1.63251	0.483112	0.793383	0.41726	2.057
	52683	243431_at	NACC2	-3.37709	-1.32757	0.393111	0.825519	0.41726	2.0707
	51801	242550_at	EIF3B	-3.36172	-1.1893	0.353778	0.822116	0.41726	2.17483
	5996	1561421_a_at	Muc3a	-3.34307	-1.90518	0.56989	0.798779	0.41726	2.30648
	15597	206149_at	CHP2	-3.33732	-2.35986	0.707112	0.771439	0.41726	2.3483
	41888	232632_at	TSPAN3	-3.31302	-1.33095	0.401735	0.821344	0.41726	2.5315
	13828	204379_s_at	FGFR3	-3.3017	-1.63684	0.495755	0.820632	0.41726	2.62045
	29327	220041_at	PIGZ	-3.29745	-1.7616	0.53423	0.817385	0.41726	2.65452
	33677	224412_s_at	TRPM6	-3.29428	-2.7087	0.822242	0.717914	0.41726	2.6801
	16232	206784_at	AQP8	-3.27816	-3.61414	1.10249	0.674413	0.41726	2.8132
	54005	244753_at	actn4	-3.27591	-1.52251	0.464759	0.826334	0.41726	2.83215
	39750	230494_at	SLC20A1	-3.25601	-1.4309	0.439463	0.830533	0.41726	3.00411
	39616	230360_at	GLDN	-3.24625	-2.24571	0.691785	0.738009	0.41726	3.09135
	50760	241509_at	PLEKHA5	-3.24546	-1.01281	0.31207	0.81977	0.41726	3.09849
	50798	241547_at	-	-3.22553	-1.52063	0.471435	0.825826	0.41726	3.28285
	28042	218756_s_at	DHRS11	-3.22305	-2.19739	0.681772	0.785412	0.41726	3.30631
	29195	219909_at	MMP28	-3.21988	-1.51571	0.470734	0.802785	0.41726	3.33658
	28459	219173_at	MYO15B	-3.21881	-1.66574	0.517501	0.821348	0.41726	3.34685
	7326	1563692_at	SLC26A3	-3.21534	-1.90676	0.593019	0.766446	0.41726	3.38024
	7355	1563792_at	AMN	-3.21287	-1.49726	0.466019	0.827665	0.41726	3.40418
	7577	1564323_at	-	-3.19089	-1.70968	0.535799	0.752092	0.41726	3.62277
	14468	205019_s_at	VIPR1	-3.18458	-1.88896	0.593158	0.803955	0.41726	3.6874
	19201	209791_at	PADI2	-3.16689	-2.22286	0.701906	0.795281	0.41726	3.87331
	2165	1555231_a_at	C21orf88	-3.16607	-1.22331	0.38638	0.833009	0.41726	3.88208
	20482	211116_at	SLC9A2	-3.16365	-1.3611	0.430232	0.81972	0.41726	3.90805
	28480	219194_at	SEMA4G	-3.11728	-1.62259	0.520514	0.827739	0.629201	4.43197
	45559	236308_at	VSTM2A	-3.11629	-1.42231	0.456411	0.746183	0.629201	4.44366
	16202	206754_s_at	CYP2B6	-3.11424	-1.4721	0.472699	0.82254	0.629201	4.46803
	30387	221102_s_at	TRPM6	-3.09348	-1.27646	0.412628	0.827921	0.629201	4.72022
	20061	210675_s_at	PTPRR	-3.00911	-1.52475	0.506711	0.817331	0.629201	5.85433
	38406	229150_at	Mlph	-2.99707	-1.41379	0.471725	0.831444	0.629201	6.03111
	41	1552296_at	BEST4	-2.98216	-2.05774	0.690016	0.732509	0.629201	6.25532
	20121	210738_s_at	SLC4A4	-2.96942	-1.93926	0.653079	0.733754	0.629201	6.45179
	38486	229230_at	OSTalpha	-2.93864	-1.99342	0.678349	0.752028	0.629201	6.94459
	6747	1562686_at	-	-2.93363	-0.943674	0.321674	0.813304	0.629201	7.02728
	29022	219736_at	TRIM36	-2.88432	-1.3579	0.470786	0.827363	0.629201	7.88017
	48699	239448_at	SMAD3	-2.8626	-1.28533	0.449006	0.82956	0.629201	8.27856
	14146	204697_s_at	CHGA	-2.85572	-2.37991	0.833382	0.785836	0.629201	8.4077
	16080	206632_s_at	APOBEC3B	-2.81453	-1.33471	0.474223	0.830184	0.831602	9.21145
	43891	234640_x_at	BTNL8	-2.79467	-1.55699	0.557129	0.79712	0.831602	9.61787
	4612	1559125_at	C16orf53	-2.78811	-1.00714	0.361227	0.830805	0.831602	9.75488
	19145	209735_at	ABCG2	-2.78265	-2.21418	0.795709	0.762429	0.831602	9.87005
	43875	234624_at	HHLA2	-2.76729	-1.35955	0.491293	0.820647	0.831602	10.1988
	29721	220435_at	SLC30A10	-2.73649	-1.50552	0.550165	0.781547	0.831602	10.881
	31077	221795_at	NTRK2	-2.73422	-1.3192	0.482477	0.824028	0.831602	10.9326
	7533	1564236_at	NR3C2	-2.72079	-1.16705	0.428938	0.812455	0.831602	11.2408
	23898	214598_at	CLDN8	-2.71026	-2.60478	0.961081	0.716537	1.00354	11.4865
	24952	215657_at	SLC26A3	-2.70323	-1.68288	0.622542	0.818984	1.00354	11.6526
	16876	207432_at	BEST2	-2.67696	-1.88253	0.703232	0.79643	1.00354	12.2879
	45564	236313_at	CDKN2B	-2.66822	-1.8762	0.703166	0.805441	1.00354	12.5045
	16528	207080_s_at	PYY	-2.6604	-2.45675	0.923455	0.723741	1.00354	12.7004
	24886	215591_at	SATB2	-2.63498	-1.76311	0.669116	0.760766	1.19038	13.3514
	36305	227048_at	LAMA1	-2.61808	-1.73335	0.662071	0.786662	1.19038	13.7965
	23294	213993_at	SPON1	-2.5788	-1.25105	0.485128	0.829927	1.19038	14.8693
	36762	227506_at	SLC16A9	-2.56762	-1.75334	0.682868	0.812873	1.19038	15.1847
	24421	215125_s_at	UGT1A1	-2.56062	-1.91688	0.7486	0.806201	1.19038	15.3842
	45476	236225_at	GGT6	-2.52493	-1.76296	0.698223	0.825337	1.19038	16.4282
	39361	230105_at	HOXB13	-2.52001	-1.65922	0.658418	0.81759	1.19038	16.5755
	35911	226654_at	MUC12	-2.51559	-2.08927	0.830531	0.824906	1.19038	16.7087
	39525	230269_at	-	-2.50954	-1.7538	0.698854	0.819543	1.19038	16.8919
	23230	213929_at	EXPH5	-2.50141	-1.54916	0.619315	0.813239	1.19038	17.1402
	13579	204130_at	HSD11B2	-2.48798	-1.91636	0.770247	0.818473	1.35135	17.5551
	17806	208383_s_at	PCK1	-2.47322	-2.45589	0.992993	0.774625	1.35135	18.0186
	37857	228601_at	LOC401022	-2.44684	-1.47569	0.603101	0.831292	1.35135	18.865
	15532	206084_at	PTPRR	-2.43985	-1.41105	0.578336	0.818241	1.35135	19.0933
	41197	231941_s_at	MUC20	-2.4244	-1.51909	0.626585	0.833089	1.61575	19.6038
	23222	213921_at	SST	-2.39974	-2.33761	0.97411	0.752087	1.61575	20.4353
	43883	234632_x_at	-	-2.39066	-1.71817	0.7187	0.776782	1.61575	20.7468
	85	1552367_a_at	SCIN	-2.38794	-1.35851	0.568903	0.819311	1.61575	20.8405
	16946	207502_at	GUCA2B	-2.38569	-2.18606	0.916324	0.778102	1.61575	20.9185
	19402	209994_s_at	ABCB1	-2.36856	-1.49202	0.629926	0.832731	1.65597	21.5159
	41963	232707_at	ISX	-2.3604	-1.95602	0.828684	0.797837	1.65597	21.8043
	32829	223551_at	PKIB	-2.34458	-2.04798	0.873493	0.812979	1.65597	22.3693
	49245	239994_at	-	-2.3386	-1.71591	0.733735	0.809142	1.65597	22.5852
	8153	1566115_at	Nedd4l	-2.32121	-1.35206	0.582482	0.786636	1.65597	23.2192
	37972	228716_at	THRB	-2.31896	-1.53791	0.66319	0.793645	1.65597	23.3019
	17822	208399_s_at	EDN3	-2.27878	-1.5433	0.677247	0.815057	1.88289	24.8083
	13357	203908_at	SLC4A4	-2.27349	-1.81196	0.796995	0.833128	1.88289	25.0104
	19401	209993_at	ABCB1	-2.26999	-1.62889	0.717575	0.824088	1.88289	25.1447
	16451	207003_at	GUCA2A	-2.24888	-2.31016	1.02725	0.805486	1.92426	25.963
	16499	207051_at	SLC17A4	-2.18227	-1.5148	0.694138	0.820029	2.16559	28.6369
	38510	229254_at	MFSD4	-2.1242	-1.57845	0.743083	0.826476	2.31001	31.0783
	30120	220834_at	MS4A12	-2.02857	-2.25162	1.10996	0.813113	2.65485	35.3034
	40376	231120_x_at	PKIB	-1.98841	-1.2791	0.643276	0.823239	2.89605	37.1482
	14056	204607_at	HMGCS2	-1.94378	-1.96225	1.0095	0.825653	3.10378	39.2438
	31078	221796_at	NTRK2	-1.93116	-1.37489	0.71195	0.791837	3.10378	39.8445
	13373	203924_at	GSTA1	-1.78164	-1.36751	0.767557	0.813801	3.66711	47.1779
	15870	206422_at	GCG	-1.65487	-2.05397	1.24117	0.802667	4.40441	53.5852
	29234	219948_x_at	UGT2A3	-1.62536	-1.50519	0.926066	0.807142	4.40441	55.0825
	17790	208367_x_at	CYP3A4	-1.61785	-1.27218	0.786339	0.824569	4.40441	55.4633
