# Supplementary material for: Layered Signaling Regulatory Networks Analysis of Gene Expression Involved in Malignant Tumorigenesis of Non-Resolving Ulcerative Colitis via Integration of Cross-Study Microarray Profiles
Source: PLoS One. 2013 Jun 25;8(6):e67142. doi: 10.1371/journal.pone.0067142 (PMC3692446; doi:10.1371/journal.pone.0067142)
Supplement: Appendix S5 — Detailed list of the differently expressed genes by Significant Analysis of Microarray (SAM) originated from the simulated microarray data sets or virtual random microarray data sets (RDSs). (ZIP) [file pone.0067142.s005.zip › RDSs-7.xlsx]

## Sheet: Sheet1
GSM915451	GSM915453	GSM95515	GSM95521	GSM95522	GSM95523	GSM915460	GSM915464	GSM915467	GSM915469	GSM95503	GSM95504

## Sheet: SAM Output
Current settings
Input parameters
Data type?								Two class unpaired
Arrays centered?								FALSE
Delta								0.560082
Minimum fold change								1.2
Test statistic								standard
Are data are log scale?								FALSE
Number of permutations								100
Input percentile for exchangeability factor s0								Automatic choice
Number of neighbors for KNN								10
Seed for Random number generator								1234567
Computed values
Estimate of pi0 (proportion of null genes)								0.846529
Exchangibility factor s0								0.0197992
s0 percentile								0
False Discovery Rate (%)								4.14965
List of Significant Genes for Delta = .56
Positive genes (39)
	Row	Gene ID	Gene Name	Score(d)	Numerator(r)	Denominator(s+s0)	Fold Change	q-value(%)	localfdr(%)
	22282	212977_at	CXCR7	5.89625	1.58355	0.268569	1.22191	0	16.2068
	14449	205000_at	DDX3Y	5.86444	2.35324	0.401273	1.4422	0	16.1591
	1090	1553749_at	FAM76B	5.72193	1.04888	0.183309	1.22952	0	15.9576
	11872	202422_s_at	ACSL4	4.76017	1.56582	0.328943	1.22942	0	15.6607
	1993	1554997_a_at	PTGS2	4.6703	2.61246	0.559377	1.45133	0	15.7264
	14197	204748_at	PTGS2	4.64315	3.13601	0.675405	1.47594	0	15.7489
	20835	211506_s_at	IL8	4.52486	3.94994	0.872942	1.51082	0	15.8614
	16722	207275_s_at	ACSL1	4.30726	1.74187	0.404403	1.21747	0	16.1447
	35775	226517_at	BCAT1	4.13629	2.46985	0.597116	1.42693	0	16.4638
	11413	201963_at	ACSL1	4.01554	1.92144	0.478501	1.23999	0	16.7727
	38484	229228_at	CREB5	3.98555	1.42446	0.357406	1.3123	0	16.8643
	19903	210511_s_at	INHBA	3.8773	1.61792	0.417278	1.25116	0	17.2553
	19283	209875_s_at	SPP1	3.83818	2.7626	0.719768	1.38583	0	17.4231
	13858	204409_s_at	EIF1AY	3.82551	2.13125	0.557115	1.42199	0	17.4808
	13010	203561_at	FCGR2A	3.64294	1.61017	0.441996	1.22425	0	18.5247
	28720	219434_at	TREM1	3.63922	1.82998	0.502849	1.25275	0	18.5506
	2114	1555167_s_at	NAMPT	3.5114	1.79788	0.512013	1.21614	0	19.5707
	36397	227140_at	INHBA	3.4654	2.4813	0.716021	1.43171	0	20.0053
	12310	202859_x_at	IL8	3.46105	3.46123	1.00005	1.36059	0	20.0483
	15474	206025_s_at	TNFAIP6	3.40481	2.37788	0.698388	1.35871	0	20.6373
	22247	212942_s_at	KIAA1199	3.37658	1.68659	0.499495	1.23567	0	20.9559
	45690	236439_at	-	3.3532	1.62455	0.484479	1.28624	0	21.2318
	37432	228176_at	S1PR3	3.27467	1.56416	0.477656	1.21701	2.48979	22.24
	14563	205114_s_at	CCL3	3.27378	2.12038	0.647686	1.27016	2.48979	22.2521
	24271	214974_x_at	CXCL5	3.25968	3.3825	1.03768	1.51179	2.48979	22.4471
	26701	217414_x_at	HBA1	3.24045	1.87456	0.578488	1.20158	2.48979	22.7198
	39203	229947_at	PI15	3.23329	3.00942	0.93076	1.53659	2.48979	22.8235
	14516	205067_at	IL1B	3.21166	2.77532	0.864138	1.31681	2.48979	23.1434
	21022	211699_x_at	HBA1	3.18047	1.86302	0.585767	1.20046	2.48979	23.623
	13336	203887_s_at	THBD	3.17871	1.50137	0.472322	1.21231	2.48979	23.6509
	15277	205828_at	MMP3	3.16682	2.76541	0.873245	1.30626	2.48979	23.8399
	19411	210004_at	OLR1	3.15633	1.27235	0.40311	1.30307	2.48979	24.0094
	54331	39402_at	-	3.10782	2.58191	0.830779	1.30061	3.60225	24.8262
	11949	202499_s_at	SLC2A3	3.10518	2.13214	0.686639	1.32377	3.60225	24.8721
	29374	220088_at	C5AR1	3.10315	1.69561	0.546417	1.2306	3.60225	24.9077
	34544	225285_at	BCAT1	3.1006	1.84395	0.594708	1.30275	3.60225	24.9524
	14408	204959_at	MNDA	3.02989	2.06087	0.68018	1.28545	4.14965	26.2525
	15475	206026_s_at	TNFAIP6	3.02197	2.48824	0.823383	1.37829	4.14965	26.4054
	21430	212122_at	RHOQ	3.0079	1.40724	0.467848	1.24996	4.14965	26.6807
Negative genes (12)
	Row	Gene ID	Gene Name	Score(d)	Numerator(r)	Denominator(s+s0)	Fold Change	q-value(%)	localfdr(%)
	15556	206108_s_at	SRSF6	-6.00452	-1.74321	0.290316	0.786301	0	12.5205
	41432	232176_at	SLITRK6	-3.70016	-1.71958	0.46473	0.777283	3.13529	19.8991
	16009	206561_s_at	AKR1B10	-3.52087	-2.35269	0.668213	0.77907	3.13529	20.4958
	54654	AFFX-r2-Bs-lys-5_at	-	-3.43394	-1.1226	0.326913	0.801394	3.60225	20.8909
	33851	224590_at	XIST	-3.41221	-2.93603	0.860451	0.604927	3.60225	21.0024
	54651	AFFX-r2-Bs-dap-5_at	-	-3.39624	-1.94399	0.572396	0.773094	3.60225	21.0877
	23519	214218_s_at	XIST	-3.29463	-2.24917	0.682677	0.688693	3.60225	21.7001
	54624	AFFX-DapX-3_at	-	-3.27961	-2.5332	0.772408	0.731415	3.60225	21.8012
	54626	AFFX-DapX-M_at	-	-3.27461	-2.19661	0.6708	0.748311	3.60225	21.8355
	54625	AFFX-DapX-5_at	-	-3.2716	-1.47781	0.451709	0.815256	3.60225	21.8563
	27289	218002_s_at	CXCL14	-3.2291	-1.97547	0.611771	0.823175	3.60225	22.1626
	54650	AFFX-r2-Bs-dap-3_at	-	-3.17584	-2.75778	0.868361	0.715914	4.14965	22.5801
