# Supplementary material for: Layered Signaling Regulatory Networks Analysis of Gene Expression Involved in Malignant Tumorigenesis of Non-Resolving Ulcerative Colitis via Integration of Cross-Study Microarray Profiles
Source: PLoS One. 2013 Jun 25;8(6):e67142. doi: 10.1371/journal.pone.0067142 (PMC3692446; doi:10.1371/journal.pone.0067142)
Supplement: Appendix S5 — Detailed list of the differently expressed genes by Significant Analysis of Microarray (SAM) originated from the simulated microarray data sets or virtual random microarray data sets (RDSs). (ZIP) [file pone.0067142.s005.zip › RDSs-6.xlsx]

## Sheet: Sheet1
GSM915452	GSM95515	GSM95516	GSM95518	GSM95522	GSM95525	GSM915461	GSM915469	GSM95496	GSM95497	GSM95499	GSM95500

## Sheet: SAM Output
Current settings
Input parameters
Data type?								Two class unpaired
Arrays centered?								FALSE
Delta								0.530224
Minimum fold change								1.2
Test statistic								standard
Are data are log scale?								FALSE
Number of permutations								100
Input percentile for exchangeability factor s0								Automatic choice
Number of neighbors for KNN								10
Seed for Random number generator								1234567
Computed values
Estimate of pi0 (proportion of null genes)								0.84792
Exchangibility factor s0								0.0174446
s0 percentile								0
False Discovery Rate (%)								0
List of Significant Genes for Delta = .53
Negative genes (3)
	Row	Gene ID	Gene Name	Score(d)	Numerator(r)	Denominator(s+s0)	Fold Change	q-value(%)	localfdr(%)
	19377	209969_s_at	STAT1	-5.51624	-1.64619	0.298426	0.832033	0	20.9001
	19444	210037_s_at	NOS2	-4.06293	-1.78211	0.438626	0.783997	0	25.5769
	30407	221122_at	HRASLS2	-3.85738	-1.32728	0.344088	0.829466	0	26.8037
