# Supplementary material for: Layered Signaling Regulatory Networks Analysis of Gene Expression Involved in Malignant Tumorigenesis of Non-Resolving Ulcerative Colitis via Integration of Cross-Study Microarray Profiles
Source: PLoS One. 2013 Jun 25;8(6):e67142. doi: 10.1371/journal.pone.0067142 (PMC3692446; doi:10.1371/journal.pone.0067142)
Supplement: Appendix S5 — Detailed list of the differently expressed genes by Significant Analysis of Microarray (SAM) originated from the simulated microarray data sets or virtual random microarray data sets (RDSs). (ZIP) [file pone.0067142.s005.zip › RDSs-5.xlsx]

## Sheet: Sheet1
GSM915453	GSM95511	GSM95512	GSM95519	GSM95520	GSM95524	GSM915464	GSM915467	GSM915468	GSM95507	GSM95509	GSM95510

## Sheet: SAM Output
Current settings
Input parameters
Data type?								Two class unpaired
Arrays centered?								FALSE
Delta								0.640184
Minimum fold change								1.2
Test statistic								standard
Are data are log scale?								FALSE
Number of permutations								100
Input percentile for exchangeability factor s0								Automatic choice
Number of neighbors for KNN								10
Seed for Random number generator								1234567
Computed values
Estimate of pi0 (proportion of null genes)								0.720476
Exchangibility factor s0								0.0176144
s0 percentile								0
False Discovery Rate (%)								4.83246
List of Significant Genes for Delta = .64
Positive genes (82)
	Row	Gene ID	Gene Name	Score(d)	Numerator(r)	Denominator(s+s0)	Fold Change	q-value(%)
	2723	1555996_s_at	EIF4A2	7.51767	1.70879	0.227303	1.29045	0
	25403	216109_at	MED13L	6.46723	1.04648	0.161812	1.21299	0
	24516	215220_s_at	TPR	5.60636	1.16507	0.207812	1.22839	0
	52027	242776_at	ZCCHC6	5.37024	1.26307	0.235198	1.22576	0
	3924	1557828_a_at	C5orf28	4.97737	1.28614	0.258398	1.24115	0
	46466	237215_s_at	TFRC	4.91691	1.98782	0.404281	1.30958	0
	25003	215708_s_at	PRIM2	4.86773	1.42373	0.292483	1.2875	0
	36517	227260_at	LOC100510649	4.8453	1.83896	0.379535	1.24611	0
	46029	236778_at	-	4.63001	1.00197	0.216407	1.20296	0
	51944	242693_at	-	4.31486	1.08916	0.252421	1.20928	0
	4372	1558722_at	ZNF252	4.29299	1.04953	0.244476	1.2273	0
	53109	243857_at	MORF4L2	4.18953	1.11872	0.267027	1.20683	0
	44659	235408_x_at	ZNF117	4.10676	1.07314	0.26131	1.22399	0
	1281	1554029_a_at	TTC37	4.0825	1.23389	0.302239	1.26464	0
	7877	1565566_a_at	-	3.97177	1.15588	0.291023	1.22627	0
	47886	238635_at	C5orf28	3.95875	1.06439	0.268869	1.22671	0
	47115	237864_at	-	3.91442	1.10293	0.281761	1.22057	0
	1306	1554067_at	C12orf66	3.88006	1.2627	0.325433	1.27866	0
	51270	242019_at	LASS6	3.85407	1.10515	0.28675	1.21253	0
	44418	235167_at	LOC100190986	3.83583	1.60379	0.418107	1.27446	0
	1499	1554339_a_at	COG3	3.80798	1.18886	0.312203	1.22516	0
	21413	212105_s_at	DHX9	3.80178	1.24971	0.328717	1.22978	0
	53233	243981_at	STK4	3.57857	1.05945	0.296053	1.24832	0
	4003	1557984_s_at	RPAP3	3.52833	1.17034	0.331698	1.23778	0
	2069	1555106_a_at	CTDSPL2	3.51658	1.03572	0.294524	1.20897	0
	23637	214336_s_at	COPA	3.49167	1.50419	0.430795	1.23043	0
	29158	219872_at	FAM198B	3.48012	1.27853	0.367382	1.24121	0
	2417	1555561_a_at	UGGT2	3.4729	1.14661	0.330159	1.24398	0
	43079	233827_s_at	SUPT16H	3.45793	1.38913	0.401723	1.20348	0
	51032	241781_at	C9orf41	3.44754	0.848785	0.2462	1.21161	0
	480	1552928_s_at	TAB3	3.43909	0.974557	0.283377	1.22153	0
	10745	201295_s_at	WSB1	3.27484	1.18428	0.361631	1.20763	1.67552
	35662	226404_at	RBM39	3.24757	1.03784	0.319573	1.20408	1.67552
	37140	227884_at	TAF15	3.2176	1.33197	0.413965	1.22631	1.67552
	17478	208047_s_at	NAB1	3.20088	0.949857	0.296748	1.21917	1.67552
	24272	214975_s_at	MTMR1	2.98201	1.1553	0.387422	1.21997	1.67552
	19688	210286_s_at	SLC4A7	2.96106	0.929397	0.313873	1.26102	1.67552
	19363	209955_s_at	FAP	2.95697	1.66931	0.564536	1.28905	1.67552
	14298	204849_at	TCFL5	2.94207	1.50335	0.510985	1.25501	1.67552
	32402	223122_s_at	SFRP2	2.89644	2.09936	0.724806	1.36896	1.67552
	29524	220238_s_at	KLHL7	2.88968	1.26565	0.437989	1.25341	1.67552
	30902	221618_s_at	TAF9B	2.83599	1.34964	0.475898	1.2562	1.67552
	22775	213472_at	HNRNPH1	2.83488	0.916695	0.323363	1.22677	1.67552
	31782	222501_s_at	REPIN1	2.78872	1.16716	0.418529	1.24014	1.67552
	47813	238562_at	UTP23	2.76798	0.926739	0.334807	1.22346	2.94072
	35495	226237_at	COL8A1	2.76013	1.90893	0.691609	1.35572	2.94072
	13813	204364_s_at	REEP1	2.73873	1.32431	0.483549	1.22818	2.94072
	8426	1566764_at	-	2.67099	1.21855	0.456218	1.26408	2.94072
	47273	238022_at	CRNDE	2.59384	0.930718	0.358819	1.2097	2.94072
	39155	229899_s_at	NCRNA00275	2.58912	1.24603	0.481257	1.20233	2.94072
	19956	210567_s_at	SKP2	2.57003	0.914394	0.355791	1.20164	2.94072
	33494	224221_s_at	VAV3	2.56992	1.16596	0.453694	1.20483	2.94072
	54655	AFFX-r2-Bs-lys-M_at	-	2.56663	1.12852	0.439689	1.23941	2.94072
	47702	238451_at	MPP7	2.53363	1.11869	0.441536	1.21849	2.94072
	54653	AFFX-r2-Bs-lys-3_at	-	2.53159	0.984439	0.388862	1.21133	3.37723
	20197	210815_s_at	CALCRL	2.49328	1.17089	0.469618	1.20136	3.37723
	54658	AFFX-r2-Bs-phe-M_at	-	2.489	1.10099	0.442343	1.20473	3.37723
	54026	244774_at	PHACTR2	2.48752	1.34463	0.540551	1.23209	3.37723
	1479	1554311_a_at	SUPT6H	2.48703	0.926392	0.372489	1.21537	3.37723
	38263	229007_at	LOC283788	2.47267	0.991372	0.400932	1.20292	3.37723
	41135	231879_at	COL12A1	2.42856	1.79917	0.740838	1.29964	3.37723
	13906	204457_s_at	GAS1	2.42602	1.78997	0.737822	1.31397	3.37723
	12883	203434_s_at	MME	2.41298	1.6385	0.679037	1.28043	3.37723
	47272	238021_s_at	CRNDE	2.38393	1.30044	0.545504	1.2871	3.37723
	52132	242881_x_at	-	2.27172	1.50849	0.664031	1.37879	4.4337
	13268	203819_s_at	IGF2BP3	2.25793	1.45654	0.645075	1.31444	4.4337
	54652	AFFX-r2-Bs-dap-M_at	-	2.25325	2.36716	1.05055	1.3853	4.4337
	54654	AFFX-r2-Bs-lys-5_at	-	2.25226	0.917055	0.407171	1.20912	4.4337
	19086	209676_at	TFPI	2.20486	1.15548	0.524057	1.21219	4.83246
	11251	201801_s_at	SLC29A1	2.19759	1.46094	0.664792	1.24069	4.83246
	21660	212353_at	SULF1	2.1703	1.52527	0.702795	1.21855	4.83246
	54651	AFFX-r2-Bs-dap-5_at	-	2.15962	1.6072	0.744204	1.24696	4.83246
	37518	228262_at	MAP7D2	2.15149	1.03261	0.47995	1.21486	4.83246
	36187	226930_at	FNDC1	2.15127	1.20922	0.562098	1.20828	4.83246
	2634	1555867_at	GNG4	2.14322	1.07817	0.503058	1.23266	4.83246
	54624	AFFX-DapX-3_at	-	2.11073	2.1275	1.00795	1.32229	4.83246
	39203	229947_at	PI15	2.10954	1.43651	0.680959	1.24093	4.83246
	23182	213880_at	LGR5	2.09257	1.40201	0.669992	1.24993	4.83246
	54650	AFFX-r2-Bs-dap-3_at	-	2.09077	2.29038	1.09547	1.34219	4.83246
	14744	205295_at	CKMT2	2.08809	1.4235	0.681725	1.2943	4.83246
	28249	218963_s_at	KRT23	2.07985	1.45977	0.701864	1.24745	4.83246
	15359	205910_s_at	CEL	2.06907	1.72396	0.833207	1.39913	4.83246
