# Supplementary material for: Layered Signaling Regulatory Networks Analysis of Gene Expression Involved in Malignant Tumorigenesis of Non-Resolving Ulcerative Colitis via Integration of Cross-Study Microarray Profiles
Source: PLoS One. 2013 Jun 25;8(6):e67142. doi: 10.1371/journal.pone.0067142 (PMC3692446; doi:10.1371/journal.pone.0067142)
Supplement: Appendix S5 — Detailed list of the differently expressed genes by Significant Analysis of Microarray (SAM) originated from the simulated microarray data sets or virtual random microarray data sets (RDSs). (ZIP) [file pone.0067142.s005.zip › RDSs-4.xlsx]

## Sheet: Sheet1
GSM915452	GSM915454	GSM95514	GSM95520	GSM95523	GSM95525	GSM915465	GSM915469	GSM95502	GSM95505	GSM95506	GSM95510

## Sheet: SAM Output
Current settings
Input parameters
Data type?								Two class unpaired
Arrays centered?								FALSE
Delta								0.799134
Minimum fold change								1.2
Test statistic								standard
Are data are log scale?								FALSE
Number of permutations								100
Input percentile for exchangeability factor s0								Automatic choice
Number of neighbors for KNN								10
Seed for Random number generator								1234567
Computed values
Estimate of pi0 (proportion of null genes)								0.64
Exchangibility factor s0								0.0190003
s0 percentile								0
False Discovery Rate (%)								4.39695
List of Significant Genes for Delta = .799
Positive genes (161)
	Row	Gene ID	Gene Name	Score(d)	Numerator(r)	Denominator(s+s0)	Fold Change	q-value(%)	localfdr(%)
	34554	225295_at	SLC39A10	6.35166	1.56351	0.246157	1.22474	0	0.398691
	29265	219979_s_at	C11orf73	5.35972	1.3211	0.246486	1.20784	0	0.0887939
	14810	205361_s_at	PFDN4	4.85741	1.82737	0.376204	1.22485	0	0
	37634	228378_at	C12orf29	4.69366	1.59427	0.339665	1.26658	0	0
	13569	204120_s_at	ADK	4.67068	1.22829	0.26298	1.20278	0	0
	19772	210372_s_at	TPD52L1	4.51791	1.41441	0.313067	1.22144	0	0
	18821	209406_at	BAG2	4.49999	2.62829	0.584066	1.46427	0	0
	29718	220432_s_at	CYP39A1	4.43251	1.38937	0.313449	1.29015	0	0
	35495	226237_at	COL8A1	4.42577	2.49396	0.563508	1.49229	0	0
	14298	204849_at	TCFL5	4.41895	2.01588	0.45619	1.33214	0	0
	13448	203999_at	SYT1	4.3181	1.44641	0.334965	1.23856	0	0
	36034	226777_at	ADAM12	4.28121	1.32568	0.309652	1.24117	0	0
	42900	233647_s_at	CDADC1	4.25205	1.36502	0.321027	1.21558	0	0
	14623	205174_s_at	QPCT	4.21607	1.48233	0.35159	1.21272	0	0
	37990	228734_at	-	4.19411	1.12243	0.26762	1.21324	0	0
	12355	202904_s_at	LSM5	4.09936	1.39442	0.340155	1.2096	0	0
	35908	226651_at	HOMER1	3.97685	1.27955	0.32175	1.22741	0	0
	2530	1555731_a_at	AP1S3	3.91284	1.19619	0.30571	1.29035	0	0.129498
	19903	210511_s_at	INHBA	3.89077	1.45733	0.374561	1.22554	0	0.184249
	29235	219949_at	LRRC2	3.88388	0.873313	0.224856	1.21682	0	0.202071
	47793	238542_at	ULBP2	3.81998	1.27085	0.332685	1.24449	0	0.385108
	38555	229299_at	C5orf33	3.78457	1.31189	0.346641	1.26475	0	0.501067
	52132	242881_x_at	-	3.76441	2.13527	0.567227	1.51006	0	0.572004
	12004	202554_s_at	GSTM3	3.74223	1.53906	0.411269	1.20157	0	0.654307
	27794	218507_at	C7orf68	3.72311	1.5819	0.424887	1.20757	0	0.728983
	1233	1553962_s_at	RHOB	3.71344	1.81445	0.488618	1.29284	0	0.768073
	21993	212686_at	PPM1H	3.70601	1.3847	0.373636	1.2328	0	0.798762
	1579	1554452_a_at	C7orf68	3.67105	1.53104	0.417058	1.20875	0.507937	0.950462
	18028	208608_s_at	SNTB1	3.66254	1.37477	0.37536	1.2561	0.507937	0.989303
	23095	213793_s_at	HOMER1	3.64427	1.53705	0.421773	1.26579	0.507937	1.07528
	11251	201801_s_at	SLC29A1	3.57663	1.57794	0.441181	1.25774	0.507937	1.42566
	10645	201195_s_at	SLC7A5	3.56874	1.88839	0.529149	1.25566	0.507937	1.46993
	1049	1553691_at	B3GALNT2	3.56516	0.902185	0.253056	1.20122	0.507937	1.49026
	15672	206224_at	CST1	3.55908	2.10478	0.591384	1.44896	0.507937	1.52519
	34924	225665_at	ZAK	3.54143	2.07538	0.586028	1.25124	0.507937	1.62905
	1098	1553764_a_at	JUB	3.53474	1.58904	0.449548	1.26744	0.507937	1.66938
	47850	238599_at	IRAK1BP1	3.53155	0.994309	0.28155	1.20513	0.507937	1.68881
	15021	205572_at	ANGPT2	3.53042	1.44045	0.408011	1.24756	0.507937	1.69577
	16478	207030_s_at	CSRP2	3.51348	1.4497	0.412611	1.20157	0.507937	1.80139
	34697	225438_at	NUDCD1	3.50526	1.00192	0.285834	1.22596	0.507937	1.85396
	32021	222740_at	ATAD2	3.50056	1.35768	0.387846	1.22562	0.507937	1.88439
	48149	238898_at	LOC100505730	3.48678	1.18427	0.339645	1.22255	0.507937	1.9753
	20835	211506_s_at	IL8	3.46752	3.02926	0.87361	1.42376	0.507937	2.10655
	20513	211148_s_at	ANGPT2	3.45365	1.32792	0.384497	1.25329	0.507937	2.20412
	15370	205921_s_at	SLC6A6	3.43896	1.04538	0.303982	1.20098	0.507937	2.31033
	12534	203083_at	THBS2	3.41095	2.00232	0.587027	1.28405	0.805031	2.5212
	47813	238562_at	UTP23	3.39152	1.1947	0.352259	1.29133	0.805031	2.67392
	24025	214727_at	BRCA2	3.39149	1.53352	0.452167	1.31544	0.805031	2.67416
	18179	208762_at	SUMO1	3.38817	1.11906	0.330284	1.20087	0.805031	2.70088
	34921	225662_at	ZAK	3.38622	2.11207	0.623725	1.28167	0.805031	2.71661
	32884	223606_x_at	KIAA1704	3.38091	1.24906	0.369443	1.20141	0.805031	2.75966
	19956	210567_s_at	SKP2	3.34798	1.54645	0.461906	1.34285	0.805031	3.03633
	38687	229431_at	RFXAP	3.34074	1.42918	0.427803	1.27778	0.805031	3.09937
	34940	225681_at	CTHRC1	3.31588	2.27179	0.685124	1.33082	0.805031	3.32186
	23541	214240_at	GAL	3.27253	1.48317	0.453218	1.2552	0.805031	3.7331
	47273	238022_at	CRNDE	3.23122	1.81788	0.562598	1.40223	0.883978	4.15332
	32798	223519_at	ZAK	3.21753	1.95201	0.606678	1.27518	0.883978	4.29887
	2575	1555788_a_at	TRIB3	3.16516	1.17405	0.37093	1.20688	0.979592	4.88552
	12310	202859_x_at	IL8	3.16058	2.79065	0.882956	1.3	0.979592	4.93914
	51797	242546_at	FLJ39632	3.15814	1.0194	0.322785	1.2408	0.979592	4.96781
	52624	243372_at	HSPD1	3.15608	1.03573	0.32817	1.21134	0.979592	4.99208
	2797	1556121_at	NAP1L1	3.15154	1.37579	0.436543	1.25375	0.979592	5.04595
	44594	235343_at	VASH2	3.12394	0.897927	0.287435	1.26045	0.979592	5.38153
	41135	231879_at	COL12A1	3.11705	1.65436	0.530746	1.25598	0.979592	5.46742
	37598	228342_s_at	ALPK3	3.11449	1.1146	0.357876	1.23629	0.979592	5.49955
	44642	235391_at	FAM92A1	3.10587	1.63984	0.527981	1.25308	0.979592	5.60877
	14643	205194_at	PSPH	3.10179	1.56952	0.506006	1.27377	0.979592	5.66089
	28342	219056_at	RNASEH2B	3.1017	1.18813	0.383057	1.22721	0.979592	5.66199
	25034	215739_s_at	TUBGCP3	3.0978	1.03834	0.335185	1.20653	0.979592	5.71211
	1910	1554887_at	-	3.0619	0.908669	0.296767	1.23084	1.16895	6.1873
	35065	225806_at	JUB	3.05696	1.49502	0.489054	1.27189	1.16895	6.25451
	33132	223854_at	PCDHB10	3.05507	1.11114	0.363702	1.26907	1.16895	6.28038
	17817	208394_x_at	ESM1	3.05095	1.23682	0.40539	1.28836	1.16895	6.33711
	2417	1555561_a_at	UGGT2	3.04961	1.19253	0.391042	1.25668	1.16895	6.35551
	24006	214708_at	SNTB1	3.04949	1.14742	0.376268	1.26099	1.16895	6.35724
	17050	207607_at	ASCL2	3.04025	1.18041	0.38826	1.3049	1.16895	6.48565
	16022	206574_s_at	PTP4A3	2.97973	1.35206	0.453752	1.21077	1.37931	7.36911
	30861	221577_x_at	GDF15	2.95638	1.96807	0.665703	1.26105	1.37931	7.72959
	611	1553111_a_at	KBTBD6	2.95355	0.979682	0.331697	1.20332	1.37931	7.7742
	22565	213262_at	SACS	2.90201	1.25658	0.433003	1.22473	1.77075	8.61279
	41022	231766_s_at	COL12A1	2.89978	1.7525	0.604356	1.27496	1.77075	8.65039
	51869	242618_at	HCG18	2.89741	1.19852	0.41365	1.25926	1.77075	8.69024
	45992	236741_at	WDR72	2.89415	1.30357	0.450415	1.25439	1.77075	8.74555
	19581	210175_at	C2orf3	2.88573	0.997837	0.345784	1.20178	1.77075	8.88922
	2847	1556194_a_at	LOC100507455	2.87998	1.61539	0.560904	1.38669	1.77075	8.9881
	15734	206286_s_at	TDGF1	2.87362	1.85818	0.646632	1.25997	1.77075	9.0983
	13479	204030_s_at	SCHIP1	2.852	1.52194	0.533639	1.29284	1.77075	9.4795
	36755	227499_at	FZD3	2.84472	1.14691	0.403171	1.24118	1.77075	9.60992
	20051	210664_s_at	TFPI	2.82457	1.35916	0.481191	1.20893	1.91045	9.97721
	18694	209278_s_at	TFPI2	2.81899	2.18327	0.774488	1.32656	1.91045	10.0804
	47272	238021_s_at	CRNDE	2.80498	2.17489	0.775367	1.45595	1.91045	10.3424
	14197	204748_at	PTGS2	2.78891	2.73026	0.97897	1.40808	1.91045	10.6481
	2561	1555772_a_at	CDC25A	2.7811	1.06706	0.383683	1.2172	1.91045	10.7987
	33907	224646_x_at	H19	2.75376	2.50676	0.910304	1.42723	1.91045	11.3363
	1993	1554997_a_at	PTGS2	2.74233	2.4417	0.890375	1.42668	2.06452	11.5659
	48830	239579_at	EPHX4	2.73547	1.29149	0.472127	1.28033	2.06452	11.705
	28158	218872_at	TESC	2.7204	1.36966	0.503477	1.21193	2.06452	12.0141
	32171	222890_at	CCDC113	2.7153	1.18783	0.437461	1.25715	2.06452	12.12
	44461	235210_s_at	C8orf84	2.71186	2.30358	0.849446	1.46162	2.06452	12.1916
	44460	235209_at	C8orf84	2.70824	1.97474	0.729158	1.38591	2.06452	12.2673
	36397	227140_at	INHBA	2.69782	2.14896	0.796552	1.37569	2.06452	12.4867
	18693	209277_at	TFPI2	2.69135	1.67518	0.622432	1.33122	2.06452	12.6242
	30178	220892_s_at	PSAT1	2.66936	1.4835	0.555752	1.22335	2.15488	13.0985
	23958	214660_at	ITGA1	2.65037	1.11302	0.419951	1.20518	2.15488	13.5165
	37185	227929_at	-	2.63877	1.0239	0.38802	1.20511	2.15488	13.7758
	38032	228776_at	GJC1	2.63699	1.74977	0.663548	1.29564	2.15488	13.8159
	20717	211379_x_at	B3GALNT1	2.62278	0.952653	0.363222	1.25637	2.15488	14.1381
	22619	213316_at	KIAA1462	2.62087	1.44879	0.55279	1.29888	2.15488	14.1819
	8426	1566764_at	-	2.61416	1.4496	0.554519	1.28701	2.15488	14.3358
	29524	220238_s_at	KLHL7	2.60673	1.38901	0.532857	1.27418	2.15488	14.5076
	19720	210319_x_at	MSX2	2.60569	1.41245	0.542063	1.3182	2.15488	14.5316
	44434	235183_at	-	2.59681	1.07622	0.414439	1.22236	2.5641	14.7386
	23620	214319_at	FRY	2.58705	0.991124	0.383109	1.20849	2.5641	14.9681
	52247	242996_at	MTRF1	2.58589	0.894177	0.34579	1.23242	2.5641	14.9955
	22526	213222_at	PLCB1	2.56523	1.52976	0.596345	1.2233	2.5641	15.4888
	50967	241716_at	HSPD1	2.54402	1.07589	0.422912	1.24859	2.5641	16.0052
	12998	203549_s_at	LPL	2.53328	1.3886	0.548141	1.21385	2.5641	16.2702
	31390	222108_at	AMIGO2	2.52119	1.66608	0.660831	1.24557	2.74006	16.572
	4476	1558882_at	LOC401233	2.49767	0.788704	0.315776	1.22164	2.74006	17.1678
	21031	211708_s_at	SCD	2.48727	1.56372	0.628691	1.25627	2.74006	17.4352
	14571	205122_at	TMEFF1	2.47289	1.00822	0.40771	1.2324	2.74006	17.809
	23324	214023_x_at	TUBB2B	2.46316	1.43054	0.580777	1.28935	2.74006	18.0644
	13912	204463_s_at	EDNRA	2.45997	1.01253	0.411605	1.20198	2.74006	18.1486
	13906	204457_s_at	GAS1	2.44976	1.2825	0.52352	1.21587	2.95101	18.4195
	38471	229215_at	ASCL2	2.4369	1.53449	0.629689	1.22067	2.95101	18.7643
	44871	235620_x_at	ZMYM5	2.43459	0.953392	0.391602	1.20087	2.95101	18.8264
	48719	239468_at	MKX	2.43198	0.802362	0.329921	1.22001	2.95101	18.897
	24023	214725_at	C8orf84	2.4296	1.07956	0.444336	1.31274	2.95101	18.9615
	13268	203819_s_at	IGF2BP3	2.42665	1.12035	0.461687	1.25171	2.95101	19.0414
	19028	209616_s_at	CES1	2.42538	1.62465	0.669854	1.23535	2.95101	19.0758
	37253	227997_at	IL17RD	2.42438	1.31833	0.543782	1.23368	2.95101	19.1032
	31782	222501_s_at	REPIN1	2.39925	1.08445	0.451998	1.2098	2.95101	19.7942
	14656	205207_at	IL6	2.37104	2.12611	0.896701	1.32871	3.34986	20.5864
	13500	204051_s_at	SFRP4	2.36955	1.16637	0.492234	1.21089	3.34986	20.6286
	13577	204128_s_at	RFC3	2.36877	1.65725	0.699624	1.27861	3.34986	20.6508
	11741	202291_s_at	MGP	2.35836	1.73668	0.736393	1.2121	3.34986	20.9481
	38189	228933_at	NHS	2.35768	1.10471	0.468557	1.21253	3.34986	20.9676
	39203	229947_at	PI15	2.35444	1.8092	0.768419	1.30336	3.34986	21.0607
	34257	224997_x_at	H19	2.35164	2.12825	0.905006	1.3292	3.34986	21.1413
	54296	37892_at	-	2.33961	1.18334	0.505785	1.2701	3.34986	21.4895
	30902	221618_s_at	TAF9B	2.33724	1.16513	0.498506	1.22131	3.34986	21.5587
	19283	209875_s_at	SPP1	2.33188	1.46479	0.62816	1.21439	3.34986	21.7151
	1428	1554242_a_at	COCH	2.32095	0.963535	0.415147	1.23242	3.34986	22.0364
	1306	1554067_at	C12orf66	2.31924	0.975486	0.420606	1.20805	3.34986	22.0868
	13269	203820_s_at	IGF2BP3	2.29447	1.14311	0.498205	1.25028	3.70889	22.8254
	15216	205767_at	EREG	2.25727	1.93042	0.8552	1.33987	3.70889	23.9596
	19230	209822_s_at	VLDLR	2.2281	1.26636	0.568362	1.24376	3.92533	24.8709
	32343	223062_s_at	PSAT1	2.20071	1.6964	0.770842	1.23623	3.92533	25.7434
	52530	243278_at	FOXP2	2.19576	1.5264	0.695159	1.28794	3.92533	25.9027
	14870	205421_at	SLC22A3	2.19285	1.01658	0.463588	1.26507	3.92533	25.9968
	37294	228038_at	SOX2	2.16594	1.9375	0.894531	1.45454	4.13437	26.8742
	19688	210286_s_at	SLC4A7	2.1653	0.810359	0.374248	1.21122	4.13437	26.8954
	51367	242116_x_at	-	2.15662	0.827047	0.383491	1.21867	4.13437	27.1817
	37068	227812_at	TNFRSF19	2.15387	1.00503	0.466618	1.2383	4.13437	27.273
	17478	208047_s_at	NAB1	2.15015	0.996508	0.46346	1.22883	4.13437	27.3964
	39681	230425_at	EPHB1	2.11944	1.0835	0.511218	1.23699	4.13437	28.427
	28940	219654_at	PTPLA	2.11435	1.32645	0.627357	1.2213	4.13437	28.5998
	37516	228260_at	ELAVL2	2.10448	0.861085	0.409168	1.20391	4.39695	28.9363
	31830	222549_at	CLDN1	2.08475	1.51541	0.726903	1.25322	4.39695	29.6147
	39749	230493_at	SHISA2	2.07709	1.0636	0.512063	1.21584	4.39695	29.8803
	22247	212942_s_at	KIAA1199	2.0613	1.77419	0.860712	1.23626	4.39695	30.4315
Negative genes (232)
	Row	Gene ID	Gene Name	Score(d)	Numerator(r)	Denominator(s+s0)	Fold Change	q-value(%)	localfdr(%)
	41509	232253_at	C5orf56	-6.27523	-1.47439	0.234954	0.822227	0	1.75727
	48193	238942_at	-	-6.09083	-1.16194	0.190768	0.827477	0	1.34277
	41778	232522_at	-	-5.87979	-1.63489	0.278051	0.799486	0	0.988735
	33246	223969_s_at	RETNLB	-5.839	-2.83386	0.485333	0.721372	0	0.932822
	33247	223970_at	RETNLB	-5.78783	-2.8362	0.490029	0.69671	0	0.867652
	38996	229740_at	LOC643008	-5.66357	-1.62156	0.286315	0.819575	0	0.729815
	50627	241376_at	LOC100130097	-5.36367	-1.18615	0.221145	0.827411	0	0.483616
	49522	240271_at	-	-5.27722	-1.04227	0.197503	0.830399	0	0.426708
	7503	1564164_at	DENND1B	-5.22127	-1.76159	0.337388	0.768425	0	0.391841
	45345	236094_at	TCF7L2	-5.17293	-1.54243	0.298173	0.815566	0	0.36276
	32865	223587_s_at	AMN	-5.14092	-1.43191	0.278532	0.821852	0	0.343976
	50642	241391_at	-	-5.10269	-1.1729	0.229859	0.818434	0	0.32198
	19274	209866_s_at	LPHN3	-5.09177	-1.23376	0.242305	0.831267	0	0.315773
	51851	242600_at	FRMD3	-5.0474	-1.23585	0.24485	0.805027	0	0.290878
	17556	208126_s_at	CYP2C18	-5.02878	-2.2757	0.452535	0.739882	0	0.280568
	42942	233689_at	-	-4.95914	-1.3966	0.281621	0.8084	0	0.242636
	39901	230645_at	FRMD3	-4.93096	-2.14108	0.434211	0.75979	0	0.227597
	16837	207392_x_at	UGT2B15	-4.87464	-2.40114	0.492578	0.76957	0	0.198212
	51311	242060_x_at	PHF11	-4.85655	-1.06938	0.220194	0.810462	0	0.188982
	14179	204730_at	RIMS3	-4.83758	-1.3485	0.278755	0.824612	0	0.179427
	15460	206011_at	CASP1	-4.80783	-2.04216	0.424758	0.798288	0	0.164696
	12339	202888_s_at	ANPEP	-4.80397	-3.72858	0.776145	0.667657	0	0.162809
	48135	238884_at	-	-4.77814	-1.41446	0.296027	0.821659	0	0.150334
	29022	219736_at	TRIM36	-4.74363	-1.67596	0.353307	0.779203	0	0.134106
	48250	238999_at	-	-4.70369	-1.27603	0.271284	0.816157	0	0.115989
	48235	238984_at	REG4	-4.58111	-1.42252	0.310519	0.794646	0	0.0663643
	15996	206548_at	-	-4.57446	-1.93441	0.422872	0.752987	0	0.0639991
	50956	241705_at	ABCA5	-4.57241	-0.994069	0.217406	0.83282	0	0.0632781
	85	1552367_a_at	SCIN	-4.57089	-1.77204	0.38768	0.755398	0	0.0627456
	29596	220310_at	TUBAL3	-4.56548	-1.79745	0.393706	0.789886	0	0.0608688
	7355	1563792_at	-	-4.54318	-1.68526	0.370943	0.80166	0	0.0534282
	40226	230970_at	-	-4.51303	-1.24356	0.275549	0.801136	0	0.0441886
	35750	226492_at	SEMA6D	-4.47953	-1.71989	0.383943	0.818748	0	0.0351579
	46747	237496_at	-	-4.47629	-1.47104	0.328631	0.727073	0	0.0343579
	40882	231626_at	-	-4.44879	-1.60576	0.360944	0.739751	0	0.0281478
	41432	232176_at	SLITRK6	-4.39363	-1.77821	0.404723	0.768594	0	0.019038
	16946	207502_at	GUCA2B	-4.38709	-2.77876	0.633394	0.713248	0	0.0182795
	16692	207245_at	UGT2B17	-4.36423	-3.89212	0.891824	0.670022	0	0.016204
	17822	208399_s_at	EDN3	-4.32719	-2.18829	0.505706	0.728313	0	0.0148498
	29472	220186_s_at	CDHR2	-4.31851	-1.81935	0.42129	0.797114	0	0.0149108
	14122	204673_at	MUC2	-4.31497	-3.22505	0.74741	0.742559	0	0.0149785
	46781	237530_at	-	-4.27813	-2.15458	0.503625	0.661018	0	0.0172048
	13519	204070_at	RARRES3	-4.25718	-1.68207	0.395114	0.830818	0	0.0197652
	8025	1565821_at	-	-4.25697	-1.01158	0.237629	0.818052	0	0.019797
	23901	214601_at	TPH1	-4.2291	-2.76655	0.654171	0.590965	0	0.024791
	41610	232354_at	-	-4.22466	-0.972927	0.230297	0.831268	0	0.0257614
	84	1552365_at	SCIN	-4.21322	-2.66531	0.632606	0.686326	0	0.0284918
	39292	230036_at	SAMD9L	-4.19707	-1.39693	0.332834	0.830323	0	0.0329305
	20823	211494_s_at	SLC4A4	-4.19551	-1.79989	0.429002	0.781904	0	0.0333946
	20122	210739_x_at	SLC4A4	-4.18544	-1.59275	0.380545	0.812904	0	0.0365632
	39391	230135_at	HHIP	-4.14183	-1.39585	0.337013	0.811724	0	0.053644
	41684	232428_at	MOGAT2	-4.11267	-1.85552	0.451172	0.801618	0	0.0683224
	49408	240157_at	-	-4.10848	-1.67504	0.407703	0.786341	0	0.0706552
	32224	222943_at	GBA3	-4.10159	-2.93	0.714357	0.629582	0	0.074624
	231	1552583_s_at	ABCC13	-4.08996	-1.25834	0.307666	0.832832	0	0.0816869
	8772	1568634_a_at	LRRC66	-4.08031	-1.62988	0.39945	0.785382	0	0.0879034
	54532	59375_at	MYO15B	-4.07496	-1.62555	0.398912	0.824993	0	0.0914904
	44894	235643_at	SAMD9L	-4.05841	-1.50081	0.369801	0.801222	0	0.103243
	28459	219173_at	MYO15B	-4.0451	-1.61808	0.40001	0.82058	0	0.113419
	16706	207259_at	C17orf73	-4.00565	-1.92378	0.480266	0.768719	0	0.14759
	748	1553296_at	GPR128	-3.98481	-2.27037	0.569757	0.720212	0.666667	0.168156
	29240	219954_s_at	GBA3	-3.96096	-1.91783	0.484184	0.746449	0.666667	0.193943
	51191	241940_at	-	-3.95413	-1.12755	0.285157	0.831522	0.666667	0.201775
	45578	236327_at	-	-3.94913	-1.09878	0.278234	0.829061	0.666667	0.207647
	28519	219233_s_at	GSDMB	-3.94621	-1.98201	0.502256	0.799747	0.666667	0.211129
	49369	240118_at	-	-3.93467	-1.18026	0.299964	0.80535	0.666667	0.225264
	1523	1554375_a_at	NR1H4	-3.89801	-2.13184	0.546904	0.712368	0.666667	0.274365
	38406	229150_at	-	-3.88931	-1.52271	0.391512	0.811545	0.666667	0.286998
	48699	239448_at	-	-3.84111	-1.42772	0.371696	0.810029	0.666667	0.364086
	29707	220421_at	BTNL8	-3.817	-2.18497	0.57243	0.770943	0.666667	0.407406
	24399	215103_at	CYP2C18	-3.81625	-1.54255	0.404207	0.777424	0.666667	0.408814
	16451	207003_at	GUCA2A	-3.79887	-3.01544	0.793774	0.742785	0.666667	0.442197
	38785	229529_at	TCF21	-3.79385	-1.2602	0.332168	0.832356	0.666667	0.452173
	7893	1565598_at	-	-3.78403	-1.42876	0.377577	0.805511	0.666667	0.472156
	21226	211916_s_at	MYO1A	-3.7436	-1.95971	0.523484	0.795599	0.666667	0.560784
	35860	226603_at	SAMD9L	-3.73961	-1.73507	0.463971	0.809491	0.666667	0.570126
	24324	215028_at	SEMA6A	-3.73927	-1.84979	0.494694	0.758899	0.666667	0.570913
	15613	206165_s_at	CLCA2	-3.73505	-1.09966	0.294417	0.770349	0.666667	0.580902
	50461	241210_at	-	-3.73007	-0.988402	0.264982	0.830907	0.666667	0.592846
	41737	232481_s_at	SLITRK6	-3.72912	-2.17166	0.58235	0.739291	0.666667	0.595145
	23294	213993_at	SPON1	-3.72235	-1.27415	0.342297	0.808918	0.666667	0.6117
	8723	1568190_at	-	-3.69133	-0.890396	0.241213	0.808556	0.666667	0.691676
	15870	206422_at	GCG	-3.66631	-4.00137	1.09139	0.628946	0.666667	0.761266
	16112	206664_at	SI	-3.63421	-3.87726	1.06688	0.63629	0.895105	0.857557
	19513	210107_at	CLCA1	-3.62001	-3.59458	0.992976	0.728747	0.895105	0.90276
	15582	206134_at	ADAMDEC1	-3.60859	-2.17998	0.604109	0.822471	0.895105	0.940289
	36981	227725_at	ST6GALNAC1	-3.60626	-1.93821	0.537456	0.828238	0.895105	0.948084
	29466	220180_at	CCDC68	-3.59279	-1.80727	0.503026	0.795737	0.895105	0.994018
	13709	204260_at	CHGB	-3.59208	-1.8081	0.503358	0.743367	0.895105	0.996476
	29152	219866_at	CLIC5	-3.5909	-1.8621	0.518562	0.810912	0.895105	1.00058
	43891	234640_x_at	-	-3.58747	-1.6964	0.472867	0.772497	0.895105	1.01258
	52841	243589_at	KIAA1267	-3.58448	-1.41331	0.394285	0.807234	0.895105	1.02312
	3773	1557626_at	-	-3.55858	-1.2313	0.346008	0.823625	0.895105	1.11763
	23295	213994_s_at	SPON1	-3.54429	-1.38399	0.390484	0.825774	0.895105	1.17232
	39256	230000_at	RNF213	-3.54287	-1.34027	0.378301	0.830274	0.895105	1.17783
	43344	234092_s_at	TM6SF2	-3.5374	-1.39005	0.392957	0.805826	0.895105	1.19932
	42624	233371_at	ABCC13	-3.53143	-1.32056	0.373945	0.825624	0.895105	1.22308
	48129	238878_at	ARX	-3.51488	-1.09614	0.311857	0.804316	0.895105	1.29067
	40740	231484_at	-	-3.50862	-1.1037	0.314569	0.828433	0.895105	1.31693
	28042	218756_s_at	DHRS11	-3.48902	-1.86029	0.533183	0.807414	0.895105	1.40151
	38486	229230_at	OSTalpha	-3.47792	-2.48935	0.715758	0.702095	0.895105	1.45108
	29721	220435_at	SLC30A10	-3.46161	-1.6339	0.472005	0.754353	0.895105	1.52617
	49640	240389_at	TRPM6	-3.46061	-1.30033	0.375751	0.83331	0.895105	1.53087
	14146	204697_s_at	CHGA	-3.45937	-2.24584	0.649205	0.786011	0.895105	1.53669
	41982	232726_at	-	-3.44832	-1.22966	0.356596	0.815725	0.895105	1.58933
	19145	209735_at	ABCG2	-3.43547	-2.35291	0.684888	0.734825	0.895105	1.65218
	15225	205776_at	FMO5	-3.43208	-1.52215	0.443507	0.826613	0.895105	1.66904
	23222	213921_at	SST	-3.42867	-2.68221	0.782288	0.703704	0.895105	1.6861
	15788	206340_at	NR1H4	-3.42687	-1.58861	0.463574	0.799046	0.895105	1.69519
	12690	203240_at	FCGBP	-3.42374	-3.09685	0.904521	0.762939	0.895105	1.71102
	24396	215100_at	C6orf105	-3.3965	-1.53719	0.45258	0.831188	0.895105	1.85349
	29373	220087_at	BCMO1	-3.391	-1.23906	0.365398	0.793816	0.895105	1.88323
	15597	206149_at	CHP2	-3.38579	-2.23468	0.660018	0.77245	0.895105	1.91172
	33623	224355_s_at	MS4A8B	-3.3836	-1.60669	0.474847	0.808953	0.895105	1.92379
	24952	215657_at	SLC26A3	-3.37301	-1.97242	0.584765	0.779915	0.895105	1.98292
	7859	1565483_at	EGFR	-3.36382	-1.33087	0.395642	0.827671	0.895105	2.03529
	2120	1555175_a_at	PBLD	-3.36089	-1.30211	0.387432	0.824512	0.895105	2.05222
	36487	227230_s_at	KIAA1211	-3.3602	-1.66656	0.495971	0.813177	0.895105	2.05619
	26400	217110_s_at	MUC4	-3.3556	-2.64615	0.788576	0.717215	0.895105	2.08296
	48924	239673_at	-	-3.34984	-2.08521	0.622481	0.748258	0.895105	2.11681
	19277	209869_at	ADRA2A	-3.3484	-1.4878	0.444331	0.804666	0.895105	2.12535
	45056	235805_at	-	-3.33488	-1.45481	0.43624	0.811919	0.895105	2.20666
	24565	215269_at	-	-3.33478	-1.29752	0.389087	0.823083	0.895105	2.20723
	43883	234632_x_at	-	-3.33337	-2.6179	0.78536	0.663842	0.895105	2.21583
	20121	210738_s_at	SLC4A4	-3.31836	-2.13733	0.644091	0.660611	0.895105	2.30896
	230	1552582_at	ABCC13	-3.30571	-1.35571	0.410114	0.787595	0.895105	2.38963
	43875	234624_at	-	-3.28127	-1.39701	0.425753	0.811871	0.979592	2.55112
	13264	203815_at	GSTT1	-3.27214	-1.87673	0.573547	0.760909	0.979592	2.61338
	49673	240422_at	-	-3.27022	-1.21739	0.372267	0.82509	0.979592	2.62664
	43134	233882_s_at	SEMA6D	-3.25254	-1.29851	0.399229	0.825633	0.979592	2.75081
	45636	236385_at	-	-3.24861	-0.990801	0.304992	0.819594	0.979592	2.779
	29303	220017_x_at	CYP2C9	-3.22758	-1.39775	0.433063	0.829197	0.979592	2.93325
	42641	233388_at	-	-3.22478	-1.35986	0.42169	0.816222	0.979592	2.95427
	14344	204895_x_at	MUC4	-3.2022	-2.39764	0.748747	0.751548	0.979592	3.12765
	45467	236216_at	-	-3.19143	-1.21498	0.380699	0.833245	1.16895	3.2128
	37857	228601_at	LOC401022	-3.18131	-1.93928	0.609587	0.771367	1.16895	3.29443
	16528	207080_s_at	PYY	-3.17858	-2.94835	0.927567	0.642071	1.16895	3.31667
	33032	223754_at	C2orf88	-3.17691	-1.54777	0.487193	0.825743	1.16895	3.33038
	9326	1569607_s_at	ANKRD20A1	-3.1719	-1.61089	0.507861	0.80895	1.16895	3.37158
	14468	205019_s_at	VIPR1	-3.16034	-1.65626	0.524075	0.813947	1.16895	3.46818
	13357	203908_at	SLC4A4	-3.15788	-3.05736	0.968169	0.709001	1.16895	3.48903
	8153	1566115_at	-	-3.15303	-1.43754	0.455922	0.760926	1.16895	3.53029
	19358	209950_s_at	VILL	-3.14077	-1.69097	0.538394	0.810463	1.16895	3.63627
	41	1552296_at	BEST4	-3.12141	-2.1409	0.685874	0.714593	1.16895	3.80825
	7326	1563692_at	-	-3.11264	-1.51086	0.485396	0.80367	1.16895	3.88808
	16009	206561_s_at	AKR1B10	-3.09452	-2.31553	0.748268	0.782067	1.16895	4.0568
	37512	228256_s_at	EPB41L4A	-3.09084	-1.36737	0.442396	0.826738	1.16895	4.09165
	46111	236860_at	NPY6R	-3.06044	-1.48566	0.485441	0.783092	1.37931	4.38828
	34717	225458_at	LOC25845	-3.05639	-1.82008	0.595502	0.824666	1.37931	4.42895
	1634	1554522_at	CNNM2	-3.05397	-1.04974	0.34373	0.802285	1.37931	4.45336
	26904	217617_at	-	-3.04077	-1.03861	0.34156	0.831162	1.37931	4.58824
	26915	217628_at	CLIC5	-3.0399	-1.35848	0.446882	0.829921	1.37931	4.59724
	22620	213317_at	CLIC5	-3.03763	-2.00351	0.659563	0.804604	1.37931	4.6208
	51852	242601_at	HEPACAM2	-3.02393	-2.81609	0.931268	0.712562	1.37931	4.76464
	26399	217109_at	MUC4	-3.02067	-2.75798	0.913035	0.736629	1.37931	4.79932
	49392	240141_at	-	-3.0147	-0.949641	0.315003	0.814615	1.37931	4.86333
	45559	236308_at	VSTM2A	-3.01347	-1.09931	0.3648	0.78542	1.37931	4.87664
	16499	207051_at	SLC17A4	-3.01325	-1.66292	0.55187	0.794801	1.37931	4.87892
	32875	223597_at	ITLN1	-3.00622	-2.98274	0.992192	0.753659	1.37931	4.95534
	17694	208268_at	ADAM28	-2.99354	-1.27587	0.426209	0.805161	1.37931	5.09525
	388	1552797_s_at	PROM2	-2.96576	-1.52499	0.514198	0.816927	1.77075	5.41165
	48151	238900_at	HLA-DRB1	-2.96478	-1.60755	0.542216	0.725851	1.77075	5.4231
	47394	238143_at	LOC646627	-2.95244	-2.53332	0.858042	0.774267	1.77075	5.56826
	45564	236313_at	CDKN2B	-2.94365	-1.77789	0.603974	0.804346	1.77075	5.67345
	16696	207249_s_at	SLC28A2	-2.9388	-1.67309	0.569313	0.786773	1.77075	5.73215
	7533	1564236_at	-	-2.9335	-1.23007	0.419319	0.796179	1.77075	5.79667
	17870	208450_at	LGALS2	-2.93238	-1.67439	0.571001	0.820975	1.77075	5.81043
	37451	228195_at	C2orf88	-2.93181	-1.71885	0.586276	0.807329	1.77075	5.81737
	41888	232632_at	-	-2.9248	-1.27132	0.434669	0.824016	1.77075	5.90385
	32726	223447_at	REG4	-2.91218	-2.80288	0.962469	0.770883	1.77075	6.06178
	39525	230269_at	-	-2.88301	-1.83523	0.636568	0.797302	1.91045	6.43846
	15730	206282_at	NEUROD1	-2.87604	-1.04327	0.362746	0.807714	1.91045	6.53099
	38326	229070_at	C6orf105	-2.87514	-2.42878	0.844752	0.760923	1.91045	6.54294
	49245	239994_at	-	-2.86472	-1.73496	0.60563	0.790595	1.91045	6.68313
	1566	1554436_a_at	REG4	-2.8579	-2.99124	1.04666	0.732764	1.91045	6.77603
	23443	214142_at	ZG16	-2.83867	-3.10174	1.09267	0.754904	1.91045	7.04311
	44889	235638_at	RASSF6	-2.82043	-1.33557	0.473536	0.832631	1.91045	7.30333
	41577	232321_at	MUC17	-2.78033	-2.01291	0.723982	0.761303	2.06452	7.89969
	33677	224412_s_at	TRPM6	-2.76596	-2.01475	0.728409	0.762069	2.06452	8.12165
	16698	207251_at	MEP1B	-2.75681	-1.92044	0.696618	0.735317	2.06452	8.26538
	32829	223551_at	PKIB	-2.74998	-2.01428	0.732469	0.808806	2.06452	8.37378
	15448	205999_x_at	CYP3A4	-2.73987	-1.69004	0.61683	0.806848	2.06452	8.53618
	82	1552362_a_at	LEAP2	-2.7366	-1.31103	0.479072	0.811006	2.06452	8.5892
	51245	241994_at	XDH	-2.73636	-1.94645	0.711328	0.81994	2.06452	8.59314
	15446	205997_at	ADAM28	-2.73089	-1.51525	0.554856	0.825807	2.06452	8.68232
	4696	1559277_at	FLJ35700	-2.70781	-1.36437	0.503866	0.797085	2.15488	9.06622
	2699	1555963_x_at	B3GNT7	-2.70628	-1.58936	0.587286	0.813035	2.15488	9.0921
	45227	235976_at	SLITRK6	-2.70562	-1.2897	0.476675	0.760545	2.15488	9.10327
	40086	230830_at	OSTBETA	-2.70439	-1.63304	0.603848	0.819641	2.15488	9.12405
	45476	236225_at	GGT6	-2.69758	-1.96766	0.729418	0.796373	2.15488	9.2402
	31597	222316_at	-	-2.68938	-1.24055	0.461278	0.819904	2.15488	9.38138
	19790	210390_s_at	CCL15	-2.66518	-1.62731	0.610582	0.823685	2.15488	9.80696
	25705	216412_x_at	IGLV1-40	-2.66461	-1.48069	0.555685	0.832785	2.15488	9.81707
	29637	220351_at	CCRL1	-2.66116	-1.25772	0.47262	0.796581	2.15488	9.8789
	35344	226086_at	SYT13	-2.61831	-1.75309	0.669551	0.811275	2.5641	10.6705
	15839	206391_at	RARRES1	-2.61631	-1.4614	0.558572	0.829964	2.5641	10.7085
	20028	210641_at	CAPN9	-2.59655	-1.35566	0.522101	0.811058	2.5641	11.0894
	5368	1560469_at	NR5A2	-2.57524	-1.33321	0.517705	0.746049	2.5641	11.5107
	48097	238846_at	TNFRSF11A	-2.56072	-2.02275	0.789912	0.788699	2.5641	11.8041
	15710	206262_at	ADH1C	-2.55929	-2.07378	0.810296	0.7948	2.5641	11.8335
	37497	228241_at	AGR3	-2.55666	-2.17978	0.852588	0.804048	2.5641	11.8872
	16647	207200_at	OTC	-2.54972	-1.09926	0.43113	0.82492	2.5641	12.03
	13579	204130_at	HSD11B2	-2.53553	-2.12692	0.838848	0.783287	2.74006	12.3258
	13628	204179_at	MB	-2.50761	-1.30861	0.521856	0.829068	2.74006	12.9225
	29312	220026_at	CLCA4	-2.50618	-3.36493	1.34266	0.723022	2.74006	12.9538
	9000	1569040_s_at	ANKRD36BP2	-2.50011	-1.59893	0.639544	0.754861	2.74006	13.0863
	16588	207140_at	ALPI	-2.48685	-1.17971	0.474379	0.826853	2.74006	13.3792
	46772	237521_x_at	-	-2.46871	-1.86117	0.753902	0.778775	2.74006	13.7872
	14267	204818_at	HSD17B2	-2.45909	-1.70529	0.693461	0.828924	2.74006	14.0071
	40903	231647_s_at	FCRL5	-2.44726	-1.15464	0.471807	0.799426	2.95101	14.2808
	15399	205950_s_at	CA1	-2.43424	-2.54511	1.04555	0.782864	2.95101	14.5864
	16948	207504_at	CA7	-2.43013	-1.35568	0.557862	0.830113	2.95101	14.6837
	24343	215047_at	TRIM58	-2.42406	-0.973294	0.401515	0.815753	2.95101	14.8285
	16089	206641_at	TNFRSF17	-2.42261	-1.47982	0.610836	0.820599	2.95101	14.863
	46520	237269_at	-	-2.40908	-1.2128	0.50343	0.832025	2.95101	15.1894
	46876	237625_s_at	-	-2.4085	-1.22592	0.508998	0.827542	2.95101	15.2035
	29925	220639_at	TM4SF20	-2.37356	-1.80346	0.759811	0.788446	2.95101	16.0698
	14168	204719_at	ABCA8	-2.36952	-1.66178	0.701314	0.793227	2.95101	16.1721
	51344	242093_at	SYTL5	-2.35902	-1.55274	0.658216	0.811338	2.95101	16.44
	30590	221305_s_at	UGT1A8	-2.35705	-1.3838	0.58709	0.820397	2.95101	16.4907
	29754	220468_at	ARL14	-2.31829	-1.82401	0.78679	0.791286	3.34986	17.5081
	7577	1564323_at	-	-2.30133	-1.36538	0.593301	0.782992	3.34986	17.9662
	41963	232707_at	ISX	-2.28488	-1.63133	0.713965	0.817136	3.34986	18.418
	24421	215125_s_at	UGT1A1	-2.27627	-1.56025	0.685444	0.832326	3.34986	18.6577
	15449	206000_at	MEP1A	-2.26364	-2.0463	0.903987	0.812306	3.34986	19.0126
	14154	204705_x_at	ALDOB	-2.21058	-2.05341	0.928902	0.800502	3.70889	20.5513
	20695	211357_s_at	ALDOB	-2.17219	-1.83439	0.844487	0.816093	3.92533	21.7122
	15657	206209_s_at	CA4	-2.11339	-2.22718	1.05384	0.796163	4.13437	23.5672
	23339	214038_at	CCL8	-2.11199	-1.43358	0.678779	0.832988	4.13437	23.6126
	15656	206208_at	CA4	-2.11096	-2.18321	1.03423	0.794737	4.13437	23.646
	13373	203924_at	GSTA1	-2.09633	-1.84082	0.878119	0.762292	4.13437	24.1231
	35911	226654_at	MUC12	-2.08091	-2.18158	1.04838	0.794854	4.13437	24.6318
