# Supplementary material for: Layered Signaling Regulatory Networks Analysis of Gene Expression Involved in Malignant Tumorigenesis of Non-Resolving Ulcerative Colitis via Integration of Cross-Study Microarray Profiles
Source: PLoS One. 2013 Jun 25;8(6):e67142. doi: 10.1371/journal.pone.0067142 (PMC3692446; doi:10.1371/journal.pone.0067142)
Supplement: Appendix S5 — Detailed list of the differently expressed genes by Significant Analysis of Microarray (SAM) originated from the simulated microarray data sets or virtual random microarray data sets (RDSs). (ZIP) [file pone.0067142.s005.zip › RDSs-1.xlsx]

## Sheet: Sheet1
GSM95513	GSM95517	GSM95518	GSM95520	GSM95521	GSM95522	GSM915461	GSM915465	GSM915466	GSM95499	GSM95501	GSM95510

## Sheet: SAM Output
Current settings
Input parameters
Data type?								Two class unpaired
Arrays centered?								FALSE
Delta								0.616766
Minimum fold change								1.2
Test statistic								standard
Are data are log scale?								FALSE
Number of permutations								100
Input percentile for exchangeability factor s0								Automatic choice
Number of neighbors for KNN								10
Seed for Random number generator								1234567
Computed values
Estimate of pi0 (proportion of null genes)								0.86032
Exchangibility factor s0								0.0209396
s0 percentile								0
False Discovery Rate (%)								4.85143
List of Significant Genes for Delta = .617
Positive genes (25)
	Row	Gene ID	Gene Name	Score(d)	Numerator(r)	Denominator(s+s0)	Fold Change	q-value(%)	localfdr(%)
	17456	208025_s_at	HMGA2	5.86432	1.13139	0.192927	1.20471	0	13.1489
	38711	229455_at	-	4.54284	0.941566	0.207264	1.2113	0	10.7245
	32982	223704_s_at	DMRT2	4.32296	1.05015	0.242924	1.22792	0	10.5633
	2847	1556194_a_at	LOC100507455	4.20556	0.862054	0.20498	1.22136	0	10.549
	18840	209425_at	AMACR	3.50727	1.52522	0.434875	1.23238	2.32519	12.8157
	19230	209822_s_at	VLDLR	3.50292	1.34774	0.384749	1.29641	2.32519	12.8494
	18841	209426_s_at	AMACR	3.2463	1.45293	0.447563	1.21198	3.46106	15.4715
	17806	208383_s_at	PCK1	3.23656	2.93925	0.908141	1.41505	3.46106	15.5979
	30326	221040_at	CAPN10	3.23373	0.903823	0.279499	1.20001	3.46106	15.635
	44538	235287_at	CDK6	3.20513	0.890701	0.277899	1.20141	3.46106	16.0201
	21087	211766_s_at	PNLIPRP2	3.1994	1.85451	0.579645	1.3489	3.46106	16.0995
	1499	1554339_a_at	COG3	3.10464	1.36556	0.439843	1.27752	3.46106	17.523
	23182	213880_at	LGR5	3.07354	1.70467	0.554629	1.33382	4.17631	18.0371
	44398	235147_at	LOC100288092	3.04163	1.79221	0.589227	1.28511	4.17631	18.5894
	51032	241781_at	C9orf41	3.0055	0.875493	0.291297	1.22186	4.17631	19.2456
	29234	219948_x_at	UGT2A3	2.92927	3.03754	1.03696	1.57286	4.17631	20.7407
	28401	219115_s_at	IL20RA	2.9159	1.42833	0.489841	1.25079	4.17631	21.0186
	46466	237215_s_at	TFRC	2.89671	1.55404	0.536483	1.24823	4.85143	21.4255
	51349	242098_at	KIAA1244	2.88284	0.884462	0.306803	1.20469	4.85143	21.7257
	37518	228262_at	MAP7D2	2.83881	0.942848	0.332129	1.20295	4.85143	22.7116
	40326	231070_at	IYD	2.83312	1.16079	0.409721	1.23976	4.85143	22.8428
	14169	204720_s_at	DNAJC6	2.8172	1.01902	0.361713	1.20685	4.85143	23.2141
	13577	204128_s_at	RFC3	2.78646	1.35366	0.485798	1.24473	4.85143	23.9498
	51270	242019_at	LASS6	2.78546	1.12394	0.403501	1.23316	4.85143	23.9743
	45470	236219_at	TMEM20	2.77488	1.01613	0.366187	1.22747	4.85143	24.2336
Negative genes (108)
	Row	Gene ID	Gene Name	Score(d)	Numerator(r)	Denominator(s+s0)	Fold Change	q-value(%)	localfdr(%)
	25284	215990_s_at	BCL6	-5.527	-1.1639	0.210585	0.830233	0	7.7258
	32782	223503_at	TMEM163	-5.47417	-2.29587	0.4194	0.674936	0	7.88424
	32139	222858_s_at	DAPP1	-4.96522	-1.52247	0.306627	0.81831	0	8.94625
	21964	212657_s_at	IL1RN	-4.61403	-2.26498	0.490889	0.784351	0	9.17221
	13895	204446_s_at	ALOX5	-4.5839	-1.72455	0.37622	0.819424	0	9.17994
	28096	218810_at	ZC3H12A	-4.22449	-1.57171	0.372046	0.827592	0	9.32389
	39193	229937_x_at	LILRB1	-4.20408	-1.52929	0.363764	0.814282	0	9.3418
	14476	205027_s_at	MAP3K8	-4.11623	-1.49495	0.363185	0.80232	0	9.44124
	25537	216243_s_at	IL1RN	-4.04407	-1.62507	0.401839	0.810396	0	9.55605
	12920	203471_s_at	PLEK	-4.01012	-1.7388	0.433602	0.818887	0	9.62247
	40903	231647_s_at	FCRL5	-3.98491	-1.97584	0.495831	0.734207	0	9.67753
	7171	1563357_at	-	-3.98014	-1.52901	0.384159	0.821312	0	9.68854
	32843	223565_at	MGC29506	-3.95236	-1.95261	0.494035	0.814475	0	9.75645
	36715	227458_at	CD274	-3.85386	-2.46524	0.639679	0.722896	0	10.0554
	26839	217552_x_at	CR1	-3.83076	-1.53745	0.401343	0.758095	0	10.1399
	53565	244313_at	CR1	-3.79927	-2.03703	0.536164	0.746617	0	10.265
	19133	209723_at	SERPINB9	-3.79006	-1.89639	0.50036	0.805902	0	10.3037
	14718	205269_at	LCP2	-3.77653	-1.43565	0.380151	0.826463	0	10.3625
	19409	210001_s_at	SOCS1	-3.7662	-1.82327	0.484114	0.78837	0	10.4088
	51639	242388_x_at	TAGAP	-3.74141	-1.5997	0.427566	0.746047	0	10.5256
	14307	204858_s_at	TYMP	-3.71915	-1.49618	0.402291	0.825169	0	10.6372
	15130	205681_at	BCL2A1	-3.61818	-2.14618	0.593164	0.773819	2.86773	11.2297
	12919	203470_s_at	PLEK	-3.61408	-1.48705	0.411459	0.832597	2.86773	11.2569
	38979	229723_at	TAGAP	-3.58992	-1.73718	0.483904	0.80899	2.86773	11.4225
	12088	202638_s_at	ICAM1	-3.5466	-1.68036	0.473794	0.818383	2.86773	11.7428
	44894	235643_at	SAMD9L	-3.53058	-1.50207	0.425445	0.809425	2.86773	11.869
	32781	223502_s_at	TNFSF13B	-3.50334	-1.65899	0.473543	0.831304	2.86773	12.0936
	49369	240118_at	-	-3.46752	-1.40685	0.405723	0.791542	2.86773	12.4087
	39929	230673_at	PKHD1L1	-3.41162	-1.04891	0.307454	0.804818	2.86773	12.947
	14420	204971_at	CSTA	-3.40434	-1.69261	0.497193	0.815979	2.86773	13.0215
	44921	235670_at	STX11	-3.38554	-1.42896	0.422077	0.78176	2.86773	13.2183
	45296	236045_x_at	-	-3.34055	-1.45212	0.434695	0.801117	2.86773	13.7177
	15868	206420_at	IGSF6	-3.3396	-1.5705	0.470267	0.812788	2.86773	13.7287
	9000	1569040_s_at	ANKRD36BP2	-3.31404	-1.54385	0.465853	0.808238	2.86773	14.0311
	15371	205922_at	VNN2	-3.28786	-1.45808	0.443473	0.828666	2.86773	14.3546
	1426	1554240_a_at	ITGAL	-3.27053	-1.44946	0.443189	0.827077	2.86773	14.5766
	47004	237753_at	IL21R	-3.25597	-1.27631	0.391992	0.82282	2.86773	14.7681
	37633	228377_at	KLHL14	-3.23995	-0.877152	0.27073	0.823647	3.12844	14.984
	17220	207777_s_at	SP140	-3.23381	-1.28234	0.396541	0.83006	3.12844	15.0681
	22311	213006_at	CEBPD	-3.22994	-1.19698	0.370588	0.79631	3.12844	15.1216
	26675	217388_s_at	KYNU	-3.2042	-2.10733	0.657678	0.767798	3.12844	15.4855
	11949	202499_s_at	SLC2A3	-3.17535	-1.78552	0.562306	0.785334	3.12844	15.9109
	29637	220351_at	CCRL1	-3.17129	-1.37668	0.434108	0.78664	3.12844	15.9722
	40833	231577_s_at	GBP1	-3.16906	-1.90264	0.600378	0.826547	3.12844	16.006
	15784	206336_at	CXCL6	-3.16388	-2.05458	0.649386	0.776199	3.12844	16.085
	7317	1563674_at	FCRL2	-3.16231	-1.37859	0.435943	0.812388	3.12844	16.1092
	13264	203815_at	GSTT1	-3.16131	-1.87777	0.593984	0.762898	3.12844	16.1245
	40173	230917_at	-	-3.11737	-1.37726	0.441801	0.810557	3.12844	16.8218
	17859	208438_s_at	FGR	-3.117	-1.55113	0.497637	0.812877	3.12844	16.828
	38646	229390_at	FAM26F	-3.10865	-1.95658	0.629398	0.817147	3.12844	16.9654
	38647	229391_s_at	FAM26F	-3.10487	-1.92538	0.620116	0.803626	3.12844	17.0283
	35898	226641_at	ANKRD44	-3.0977	-1.41978	0.458332	0.83001	3.12844	17.1483
	24310	215014_at	KCND3	-3.09637	-1.05434	0.34051	0.828577	3.12844	17.1708
	44636	235385_at	MARCH1	-3.08599	-1.30976	0.424423	0.816635	3.12844	17.347
	38799	229543_at	-	-3.06909	-1.6676	0.543354	0.760852	3.12844	17.6394
	16456	207008_at	CXCR2	-3.06269	-1.69754	0.554262	0.798853	3.12844	17.7517
	44480	235229_at	-	-3.06052	-1.94186	0.634486	0.787371	3.12844	17.7902
	43666	234415_x_at	-	-3.05892	-1.36133	0.445036	0.831904	3.12844	17.8185
	17291	207850_at	CXCL3	-3.04527	-1.91941	0.630294	0.794017	3.12844	18.0628
	37025	227769_at	GPR27	-3.03923	-1.15947	0.381502	0.820615	3.12844	18.1724
	37599	228343_at	POU2F2	-3.02363	-1.52136	0.503156	0.79776	3.12844	18.4592
	19522	210116_at	SH2D1A	-3.01827	-1.2648	0.419046	0.818405	3.12844	18.559
	14012	204563_at	SELL	-3.01492	-1.78034	0.590511	0.82235	3.12844	18.6218
	15563	206115_at	EGR3	-3.00533	-1.4044	0.467304	0.817359	3.12844	18.8029
	37914	228658_at	MIAT	-3.00031	-1.26746	0.422444	0.823478	3.12844	18.8986
	29941	220655_at	TNIP3	-2.96778	-2.61863	0.882355	0.660378	3.12844	19.5329
	29233	219947_at	CLEC4A	-2.95179	-1.37696	0.466484	0.8239	3.12844	19.8537
	19237	209829_at	FAM65B	-2.94094	-1.57228	0.53462	0.787985	3.12844	20.0748
	19093	209683_at	FAM49A	-2.93923	-1.48246	0.50437	0.802337	3.12844	20.1099
	23385	214084_x_at	NCF1C	-2.93742	-1.3483	0.459009	0.830359	3.12844	20.1472
	31370	222088_s_at	SLC2A14	-2.93121	-1.54916	0.528507	0.806143	3.12844	20.2754
	26375	217084_at	IGHA1	-2.92225	-1.239	0.42399	0.80442	3.12844	20.4622
	29291	220005_at	P2RY13	-2.91018	-1.34216	0.461196	0.830613	3.12844	20.7167
	29257	219971_at	IL21R	-2.84878	-1.05761	0.371249	0.81764	3.46106	22.063
	11948	202498_s_at	SLC2A3	-2.84657	-1.19589	0.420117	0.829126	3.46106	22.1129
	45442	236191_at	-	-2.84592	-1.35378	0.475694	0.794131	3.46106	22.1278
	15339	205890_s_at	GABBR1	-2.8327	-1.87469	0.661802	0.824745	3.46106	22.4298
	23915	214615_at	P2RY10	-2.8291	-1.04803	0.370447	0.82759	3.46106	22.5127
	19407	209999_x_at	SOCS1	-2.82309	-1.14454	0.405421	0.832771	3.46106	22.6519
	41885	232629_at	PROK2	-2.82268	-2.02946	0.718983	0.714932	3.46106	22.6614
	30941	221658_s_at	IL21R	-2.79917	-1.28075	0.457545	0.821871	3.46106	23.2138
	15807	206359_at	SOCS3	-2.79607	-1.39471	0.498812	0.831218	3.46106	23.2876
	25890	216598_s_at	CCL2	-2.78909	-1.69085	0.606239	0.829738	4.17631	23.4546
	11720	202270_at	GBP1	-2.77879	-1.69946	0.611583	0.827294	4.17631	23.7028
	14410	204961_s_at	NCF1	-2.76192	-1.46252	0.529531	0.820641	4.17631	24.1148
	30630	221345_at	FFAR2	-2.75749	-1.37931	0.500206	0.796665	4.17631	24.2241
	47940	238689_at	GPR110	-2.75633	-1.11414	0.404212	0.825392	4.17631	24.2527
	40437	231181_at	-	-2.74446	-1.05323	0.383768	0.798675	4.17631	24.5478
	38693	229437_at	MIR155HG	-2.72	-1.43093	0.526076	0.80932	4.17631	25.1659
	45544	236293_at	RHOH	-2.71847	-1.80138	0.662643	0.788939	4.17631	25.205
	15869	206421_s_at	SERPINB7	-2.68748	-1.98672	0.739251	0.761065	5.10359	26.0085
	25220	215925_s_at	CD72	-2.68556	-1.31652	0.490221	0.828111	5.10359	26.0588
	14686	205237_at	FCN1	-2.67213	-1.80892	0.676959	0.77107	5.10359	26.4142
	15018	205569_at	LAMP3	-2.64895	-1.59613	0.602551	0.820394	5.10359	27.0369
	38297	229041_s_at	-	-2.64564	-1.44857	0.547531	0.821065	5.10359	27.1266
	45592	236341_at	CTLA4	-2.6344	-1.19607	0.45402	0.810098	5.10359	27.4336
	50166	240915_at	IGHV1-69	-2.62537	-1.30139	0.495696	0.750246	5.10359	27.6823
	36953	227697_at	SOCS3	-2.61368	-2.18143	0.834621	0.767928	5.10359	28.007
	15846	206398_s_at	CD19	-2.60565	-1.60204	0.614832	0.810636	5.10359	28.2317
	19552	210146_x_at	LILRB2	-2.60324	-1.53145	0.588285	0.792037	5.10359	28.2992
	16163	206715_at	TFEC	-2.59487	-1.16269	0.448071	0.823261	5.10359	28.5353
	44373	235122_at	HIVEP3	-2.57759	-1.04483	0.405352	0.832985	5.10359	29.0276
	51142	241891_at	-	-2.57306	-1.35713	0.527439	0.803324	5.10359	29.1575
	17392	207957_s_at	PRKCB	-2.56663	-1.48567	0.578841	0.812784	5.10359	29.3429
	15993	206545_at	CD28	-2.55503	-1.05705	0.413714	0.830825	5.10359	29.6796
	15293	205844_at	VNN1	-2.5449	-2.22547	0.874484	0.752359	5.10359	29.9757
	15129	205680_at	MMP10	-2.53059	-2.01478	0.796171	0.76309	5.10359	30.3978
	19205	209795_at	CD69	-2.52557	-1.53621	0.608265	0.815485	5.10359	30.547
