# Supplementary material for: Layered Signaling Regulatory Networks Analysis of Gene Expression Involved in Malignant Tumorigenesis of Non-Resolving Ulcerative Colitis via Integration of Cross-Study Microarray Profiles
Source: PLoS One. 2013 Jun 25;8(6):e67142. doi: 10.1371/journal.pone.0067142 (PMC3692446; doi:10.1371/journal.pone.0067142)
Supplement: Appendix S5 — Detailed list of the differently expressed genes by Significant Analysis of Microarray (SAM) originated from the simulated microarray data sets or virtual random microarray data sets (RDSs). (ZIP) [file pone.0067142.s005.zip › RDSs-2.xlsx]

## Sheet: Sheet1
GSM915451	GSM915452	GSM95512	GSM95514	GSM95515	GSM95523	GSM95524	GSM915463	GSM915467	GSM915470	GSM95498	GSM95502	GSM95506

## Sheet: SAM Output
Current settings
Input parameters
Data type?								Two class unpaired
Arrays centered?								FALSE
Delta								0.532047
Minimum fold change								1.2
Test statistic								standard
Are data are log scale?								FALSE
Number of permutations								100
Input percentile for exchangeability factor s0								Automatic choice
Number of neighbors for KNN								10
Seed for Random number generator								1234567
Computed values
Estimate of pi0 (proportion of null genes)								0.814925
Exchangibility factor s0								0.0187206
s0 percentile								0
False Discovery Rate (%)								4.31431
List of Significant Genes for Delta = .532
Positive genes (53)
	Row	Gene ID	Gene Name	Score(d)	Numerator(r)	Denominator(s+s0)	Fold Change	q-value(%)	localfdr(%)
	30178	220892_s_at	PSAT1	4.67896	1.7016	0.36367	1.25744	0	11.2448
	14656	205207_at	IL6	4.06582	2.35519	0.579266	1.41442	2.81008	11.244
	14044	204595_s_at	STC1	3.96591	1.85687	0.468208	1.29636	2.81008	11.4182
	20147	210764_s_at	CYR61	3.93573	1.51655	0.38533	1.20834	2.81008	11.4827
	29718	220432_s_at	CYP39A1	3.9195	1.04488	0.266584	1.21249	2.81008	11.5197
	22526	213222_at	PLCB1	3.9141	1.30902	0.334437	1.20223	2.81008	11.5324
	32343	223062_s_at	PSAT1	3.84163	1.9077	0.496586	1.27443	2.81008	11.7205
	1233	1553962_s_at	RHOB	3.79945	1.32313	0.348244	1.21281	2.81008	11.8464
	19283	209875_s_at	SPP1	3.77643	2.87362	0.760935	1.45766	2.81008	11.9206
	35495	226237_at	COL8A1	3.72064	2.02197	0.543449	1.39009	2.81008	12.1177
	15659	206211_at	SELE	3.58621	1.72314	0.480491	1.36427	2.81008	12.7024
	27755	218468_s_at	GREM1	3.40302	1.93623	0.568975	1.23215	2.81008	13.7951
	36397	227140_at	INHBA	3.3531	2.59243	0.773142	1.48801	3.64892	14.1609
	17478	208047_s_at	NAB1	3.29595	1.05723	0.320767	1.24365	3.64892	14.617
	10645	201195_s_at	SLC7A5	3.26773	1.74042	0.532608	1.24121	3.64892	14.8571
	47272	238021_s_at	CRNDE	3.25557	2.45184	0.753121	1.55098	3.64892	14.9636
	19688	210286_s_at	SLC4A7	3.24084	0.818482	0.252553	1.21823	3.64892	15.0952
	13269	203820_s_at	IGF2BP3	3.23142	0.910483	0.281759	1.20447	3.64892	15.1807
	20835	211506_s_at	IL8	3.22672	3.04025	0.942213	1.44729	3.64892	15.2239
	37384	228128_x_at	PAPPA	3.17163	1.28906	0.406433	1.21175	3.64892	15.7517
	14197	204748_at	PTGS2	3.1431	2.59718	0.826312	1.41705	3.64892	16.0416
	19903	210511_s_at	INHBA	3.11891	1.4688	0.470935	1.23477	3.64892	16.2966
	28740	219454_at	EGFL6	3.11443	1.39397	0.447584	1.23314	3.64892	16.3447
	16372	206924_at	IL11	3.0842	1.55561	0.504379	1.30214	3.64892	16.6773
	27756	218469_at	GREM1	3.06035	1.71697	0.561038	1.21159	3.64892	16.9495
	34940	225681_at	CTHRC1	3.03434	2.29246	0.755506	1.32656	3.64892	17.2566
	18919	209504_s_at	PLEKHB1	3.00721	1.35496	0.450571	1.202	3.64892	17.5885
	27284	217997_at	PHLDA1	2.98014	1.51467	0.508255	1.23251	3.64892	17.9323
	15620	206172_at	IL13RA2	2.93702	1.91847	0.653202	1.3319	3.64892	18.5077
	12310	202859_x_at	IL8	2.8965	2.74837	0.94886	1.3126	3.64892	19.082
	14046	204597_x_at	STC1	2.88928	1.79371	0.620814	1.28002	3.64892	19.1878
	31830	222549_at	CLDN1	2.88304	1.38811	0.481474	1.23857	3.64892	19.2802
	27286	217999_s_at	PHLDA1	2.86585	1.4151	0.49378	1.23658	3.64892	19.5392
	47273	238022_at	CRNDE	2.85403	1.51563	0.531049	1.33272	3.64892	19.7211
	1993	1554997_a_at	PTGS2	2.85332	2.10627	0.738184	1.38528	3.64892	19.7322
	35775	226517_at	BCAT1	2.81497	1.5742	0.559225	1.27366	3.64892	20.3449
	20239	210861_s_at	WISP3	2.8011	1.26432	0.451366	1.25163	3.64892	20.5752
	44461	235210_s_at	C8orf84	2.79659	2.19639	0.785381	1.45013	3.64892	20.6511
	16017	206569_at	IL24	2.78173	1.17408	0.422069	1.2262	3.64892	20.9046
	34544	225285_at	BCAT1	2.76016	1.2663	0.458778	1.21127	3.64892	21.2823
	13463	204014_at	DUSP4	2.74897	1.29336	0.470489	1.24241	3.64892	21.483
	22247	212942_s_at	KIAA1199	2.74003	2.1984	0.802327	1.31124	3.64892	21.6454
	16022	206574_s_at	PTP4A3	2.73881	1.34586	0.491402	1.21073	3.64892	21.6678
	40002	230746_s_at	LOC100288985	2.72225	2.38659	0.876698	1.43507	3.64892	21.9749
	12078	202628_s_at	SERPINE1	2.721	1.40137	0.515021	1.20106	3.64892	21.9984
	52132	242881_x_at	-	2.70942	1.26094	0.465389	1.3083	3.64892	22.2176
	27283	217996_at	PHLDA1	2.7056	1.74195	0.643831	1.22476	3.64892	22.2909
	14497	205048_s_at	PSPH	2.67435	1.88872	0.706237	1.33345	4.31431	22.9037
	19363	209955_s_at	FAP	2.6516	1.33011	0.501625	1.22606	4.31431	23.3662
	44460	235209_at	C8orf84	2.64548	1.71693	0.649005	1.33263	4.31431	23.4931
	14691	205242_at	CXCL13	2.60283	2.38618	0.916766	1.35407	4.31431	24.4055
	13577	204128_s_at	RFC3	2.6026	1.31394	0.504856	1.2165	4.31431	24.4105
	24006	214708_at	SNTB1	2.59918	0.880413	0.338728	1.20302	4.31431	24.4859
Negative genes (32)
	Row	Gene ID	Gene Name	Score(d)	Numerator(r)	Denominator(s+s0)	Fold Change	q-value(%)	localfdr(%)
	16706	207259_at	C17orf73	-4.74755	-1.52658	0.32155	0.816239	0	9.14141
	230	1552582_at	ABCC13	-4.16687	-1.20009	0.288007	0.811997	0	10.3168
	43134	233882_s_at	SEMA6D	-4.15284	-1.56643	0.377195	0.794097	0	10.3564
	15870	206422_at	GCG	-4.14048	-4.11198	0.993115	0.625369	0	10.3918
	49408	240157_at	-	-4.0164	-2.12012	0.527865	0.735675	0	10.7794
	35750	226492_at	SEMA6D	-3.97584	-1.71431	0.431183	0.819979	0	10.9211
	29721	220435_at	SLC30A10	-3.73996	-1.86	0.497332	0.716926	0	11.937
	16528	207080_s_at	PYY	-3.59134	-2.62358	0.73053	0.686053	0	12.7968
	7533	1564236_at	-	-3.56039	-1.23162	0.345923	0.798584	0	13.0027
	17822	208399_s_at	EDN3	-3.5515	-1.71124	0.481836	0.788219	0	13.0637
	41	1552296_at	BEST4	-3.52737	-1.97771	0.560675	0.728335	0	13.2334
	29596	220310_at	TUBAL3	-3.41938	-1.42643	0.41716	0.830689	0	14.0708
	46781	237530_at	-	-3.31731	-2.19551	0.661833	0.645646	0	14.9838
	23222	213921_at	SST	-3.24089	-2.46909	0.761855	0.727004	3.2597	15.7483
	29022	219736_at	TRIM36	-3.23015	-1.27055	0.39334	0.832515	3.2597	15.8615
	41432	232176_at	SLITRK6	-3.0988	-1.36296	0.439837	0.823777	3.2597	17.3644
	14146	204697_s_at	CHGA	-3.08836	-2.19908	0.712056	0.789268	3.2597	17.4935
	17870	208450_at	LGALS2	-2.96855	-1.58937	0.535402	0.830112	5.09328	19.0845
	32829	223551_at	PKIB	-2.95214	-1.94175	0.657743	0.813754	5.09328	19.3185
	15532	206084_at	PTPRR	-2.88516	-1.27799	0.442951	0.827616	5.09328	20.3138
	43883	234632_x_at	-	-2.85451	-1.56427	0.547999	0.788962	5.09328	20.7911
	28042	218756_s_at	DHRS11	-2.76386	-1.69914	0.614771	0.819416	5.09328	22.285
	39460	230204_at	HAPLN1	-2.72613	-1.39278	0.510901	0.812507	5.09328	22.9438
	19145	209735_at	ABCG2	-2.71298	-2.10549	0.776079	0.750552	5.09328	23.1786
	7326	1563692_at	-	-2.71181	-1.53203	0.564948	0.797859	5.09328	23.1996
	15597	206149_at	CHP2	-2.69328	-1.77085	0.657507	0.817252	5.09328	23.5354
	16499	207051_at	SLC17A4	-2.67328	-1.45281	0.543455	0.819667	5.09328	23.904
	23901	214601_at	TPH1	-2.65498	-2.01909	0.76049	0.691838	5.09328	24.2467
	46747	237496_at	-	-2.55763	-0.942687	0.368578	0.81861	5.09328	26.1607
	49640	240389_at	TRPM6	-2.54317	-1.30092	0.511534	0.832484	5.09328	26.4583
	16946	207502_at	GUCA2B	-2.53601	-1.91128	0.753655	0.787871	5.09328	26.6067
	2652	1555890_at	OR2A20P	-2.50621	-0.907206	0.361983	0.831918	5.09328	27.2334
