# Supplementary material for: Layered Signaling Regulatory Networks Analysis of Gene Expression Involved in Malignant Tumorigenesis of Non-Resolving Ulcerative Colitis via Integration of Cross-Study Microarray Profiles
Source: PLoS One. 2013 Jun 25;8(6):e67142. doi: 10.1371/journal.pone.0067142 (PMC3692446; doi:10.1371/journal.pone.0067142)
Supplement: Appendix S5 — Detailed list of the differently expressed genes by Significant Analysis of Microarray (SAM) originated from the simulated microarray data sets or virtual random microarray data sets (RDSs). (ZIP) [file pone.0067142.s005.zip › RDSs-3.xlsx]

## Sheet: Sheet1
GSM95511	GSM95513	GSM95515	GSM95517	GSM95518	GSM95521	GSM95496	GSM95497	GSM95500	GSM95508	GSM95509	GSM915470

## Sheet: SAM Output
Current settings
Input parameters
Data type?								Two class unpaired
Arrays centered?								FALSE
Delta								0.629937
Minimum fold change								1.2
Test statistic								standard
Are data are log scale?								FALSE
Number of permutations								100
Input percentile for exchangeability factor s0								Automatic choice
Number of neighbors for KNN								10
Seed for Random number generator								1234567
Computed values
Estimate of pi0 (proportion of null genes)								0.905094
Exchangibility factor s0								0.0177721
s0 percentile								0
False Discovery Rate (%)								4.76365
List of Significant Genes for Delta = .63
Positive genes (37)
	Row	Gene ID	Gene Name	Score(d)	Numerator(r)	Denominator(s+s0)	Fold Change	q-value(%)	localfdr(%)
	38976	229720_at	BAG1	5.21577	1.56193	0.299464	1.22332	0	8.61057
	43151	233899_x_at	ZBTB10	4.08728	1.08701	0.26595	1.20441	0	9.95849
	10567	201117_s_at	CPE	3.97729	1.35708	0.341209	1.20085	0	10.3971
	23898	214598_at	CLDN8	3.79516	3.69225	0.972884	1.70966	0	11.4316
	28598	219312_s_at	ZBTB10	3.77725	1.06881	0.282961	1.20374	0	11.5573
	28262	218976_at	DNAJC12	3.68066	1.68578	0.458011	1.2263	0	12.3193
	16462	207014_at	GABRA2	3.6726	1.16905	0.318315	1.26197	0	12.3895
	38181	228925_at	ADAM1	3.63144	1.09726	0.302154	1.22508	0	12.7652
	36231	226974_at	NEDD4L	3.62052	1.96249	0.542047	1.30097	0	12.8698
	19509	210103_s_at	FOXA2	3.57745	1.35258	0.378085	1.20263	0	13.3024
	19514	210108_at	CACNA1D	3.57443	1.08326	0.303058	1.23504	0	13.334
	19252	209844_at	HOXB13	3.55453	1.694	0.476575	1.25306	0	13.5463
	28481	219195_at	PPARGC1A	3.46958	1.28851	0.371374	1.20048	0	14.5367
	14232	204783_at	MLF1	3.44266	1.08008	0.313735	1.21006	0	14.8802
	46434	237183_at	-	3.4034	1.27313	0.374075	1.21193	0	15.4076
	32999	223721_s_at	DNAJC12	3.36525	1.4495	0.430726	1.22609	0	15.951
	54354	40284_at	FOXA2	3.34136	1.51312	0.452846	1.23683	0	16.3071
	40040	230784_at	PRAC	3.26789	2.65805	0.813385	1.37656	3.48113	17.4807
	40326	231070_at	IYD	3.24789	1.10387	0.339872	1.23186	3.48113	17.8211
	37260	228004_at	NCRNA00261	3.18099	1.89001	0.594157	1.24009	3.48113	19.027
	18337	208920_at	SRI	3.15065	1.4083	0.446989	1.2016	3.48113	19.6088
	23457	214156_at	MYRIP	3.12385	1.11009	0.355359	1.20705	3.48113	20.1411
	47692	238441_at	PRKAA2	3.05681	0.998483	0.326643	1.26928	3.48113	21.5507
	33677	224412_s_at	TRPM6	3.04193	2.77878	0.913492	1.49054	3.48113	21.8787
	17806	208383_s_at	PCK1	3.02224	3.19363	1.05671	1.46071	3.48113	22.3216
	21087	211766_s_at	PNLIPRP2	2.92415	1.33993	0.458229	1.26466	3.48113	24.6722
	16876	207432_at	BEST2	2.90237	1.90463	0.656234	1.27983	3.48113	25.2263
	24032	214734_at	EXPH5	2.88868	1.73714	0.601361	1.24159	3.48113	25.5802
	46766	237515_at	TMEM56	2.87666	1.22772	0.426787	1.25311	3.48113	25.8948
	51349	242098_at	KIAA1244	2.852	1.07132	0.375636	1.24053	4.76365	26.5507
	38414	229158_at	WNK4	2.8497	1.31958	0.46306	1.20099	4.76365	26.6128
	23182	213880_at	LGR5	2.84494	1.86529	0.655653	1.35372	4.76365	26.7413
	51496	242245_at	-	2.82644	0.924986	0.327262	1.20447	4.76365	27.2461
	38510	229254_at	MFSD4	2.80871	2.08469	0.742222	1.30731	4.76365	27.7371
	23230	213929_at	EXPH5	2.78077	1.8558	0.667368	1.31456	4.76365	28.5259
	31156	221874_at	KIAA1324	2.77846	1.45094	0.522211	1.21149	4.76365	28.5919
	19230	209822_s_at	VLDLR	2.77165	1.40167	0.505719	1.30221	4.76365	28.7873
Negative genes (1)
	Row	Gene ID	Gene Name	Score(d)	Numerator(r)	Denominator(s+s0)	Fold Change	q-value(%)	localfdr(%)
	29637	220351_at	CCRL1	-5.06909	-1.96824	0.388283	0.712674	4.76365	100
